# Supplementary material for: Epigenetic dysregulation of naive CD4+ T-cell activation genes in childhood food allergy
Source: Nat Commun. 2018 Aug 17;9:3308. doi: 10.1038/s41467-018-05608-4 (PMC6098117; doi:10.1038/s41467-018-05608-4)
Supplement: Supplementary file 4 — Supplementary Data 1 [file 41467_2018_5608_MOESM4_ESM.xlsx]

## Sheet: TableS2
Supplementary Data 1- Differentially expressed genes in activated T cells
transcript ID	entrez	symbol	chromosome	start	end	biotype	description	log FoldChange (stim-unstim)	Average Exprression	t statistics	P.Value	adjusted P.Value
ENSG00000176890	7298	TYMS	18	657604	673578	protein_coding	thymidylate synthetase [Source:HGNC Symbol;Acc:12441]	7.12302	4.84706	91.5739	2.26035e-85	4.26393e-81
ENSG00000134460	3559	IL2RA	10	6052652	6104288	protein_coding	interleukin 2 receptor, alpha [Source:HGNC Symbol;Acc:6008]	7.44145	6.25457	85.3187	7.5023e-83	7.07617e-79
ENSG00000146670	113130	CDCA5	11	64833772	64851636	protein_coding	cell division cycle associated 5 [Source:HGNC Symbol;Acc:14626]	6.95577	3.78306	84.6249	1.46517e-82	9.213e-79
ENSG00000171848	6241	RRM2	2	10262455	10271545	protein_coding	ribonucleotide reductase M2 [Source:HGNC Symbol;Acc:10452]	7.51576	5.11173	77.572	1.82173e-79	8.59129e-76
ENSG00000143476	51514	DTL	1	212208919	212280742	protein_coding	denticleless E3 ubiquitin protein ligase homolog (Drosophila) [Source:HGNC Symbol;Acc:30288]	7.62749	3.60864	76.7441	4.38108e-79	1.65289e-75
ENSG00000122952	11130	ZWINT	10	58116989	58121036	protein_coding	ZW10 interacting kinetochore protein [Source:HGNC Symbol;Acc:13195]	5.02692	4.45077	72.3113	5.6568e-77	1.7785e-73
ENSG00000104738	4173	MCM4	8	48872745	48890720	protein_coding	minichromosome maintenance complex component 4 [Source:HGNC Symbol;Acc:6947]	4.86207	6.53496	72.0868	7.29177e-77	1.96503e-73
ENSG00000088325	22974	TPX2	20	30327074	30389608	protein_coding	TPX2, microtubule-associated [Source:HGNC Symbol;Acc:1249]	7.27048	4.32021	70.6634	3.711e-76	8.75053e-73
ENSG00000109805	64151	NCAPG	4	17812525	17846485	protein_coding	non-SMC condensin I complex, subunit G [Source:HGNC Symbol;Acc:24304]	7.6284	3.52075	70.1502	6.72473e-76	1.4095e-72
ENSG00000094804	990	CDC6	17	38443885	38459171	protein_coding	cell division cycle 6 [Source:HGNC Symbol;Acc:1744]	6.55044	3.68532	69.7133	1.11931e-75	2.11147e-72
ENSG00000134057	891	CCNB1	5	68462837	68474072	protein_coding	cyclin B1 [Source:HGNC Symbol;Acc:1579]	6.44224	4.24455	69.1699	2.11819e-75	3.6325e-72
ENSG00000166803	9768	KIAA0101	15	64657193	64679886	protein_coding	KIAA0101 [Source:HGNC Symbol;Acc:28961]	5.23709	4.72243	68.2385	6.39411e-75	1.00515e-71
ENSG00000065328	55388	MCM10	10	13203554	13253104	protein_coding	minichromosome maintenance complex component 10 [Source:HGNC Symbol;Acc:18043]	6.50082	3.28943	68.0094	8.40944e-75	1.22027e-71
ENSG00000072274	7037	TFRC	3	195754054	195809060	protein_coding	transferrin receptor [Source:HGNC Symbol;Acc:11763]	4.50167	7.92938	66.079	8.76948e-74	1.18163e-70
ENSG00000137804	51203	NUSAP1	15	41624892	41673248	protein_coding	nucleolar and spindle associated protein 1 [Source:HGNC Symbol;Acc:18538]	6.36078	4.19093	65.2607	2.4171e-73	3.03975e-70
ENSG00000093009	8318	CDC45	22	19466982	19508135	protein_coding	cell division cycle 45 [Source:HGNC Symbol;Acc:1739]	7.07492	2.78263	64.9645	3.49904e-73	4.12536e-70
ENSG00000131747	7153	TOP2A	17	38544768	38574202	protein_coding	topoisomerase (DNA) II alpha 170kDa [Source:HGNC Symbol;Acc:11989]	7.30539	5.88635	64.7559	4.54515e-73	5.04352e-70
ENSG00000087586	6790	AURKA	20	54944445	54967393	protein_coding	aurora kinase A [Source:HGNC Symbol;Acc:11393]	6.06812	3.8293	63.627	1.89846e-72	1.98959e-69
ENSG00000168209	54541	DDIT4	10	74033678	74035794	protein_coding	DNA-damage-inducible transcript 4 [Source:HGNC Symbol;Acc:24944]	5.98915	6.59195	63.3171	2.82292e-72	2.80272e-69
ENSG00000163507	57650	KIAA1524	3	108268716	108308491	protein_coding	KIAA1524 [Source:HGNC Symbol;Acc:29302]	4.62708	4.35476	62.9759	4.3788e-72	4.13008e-69
ENSG00000105281	6510	SLC1A5	19	47278140	47291851	protein_coding	solute carrier family 1 (neutral amino acid transporter), member 5 [Source:HGNC Symbol;Acc:10943]	5.07803	5.74918	62.7603	5.78485e-72	5.19645e-69
ENSG00000170312	983	CDK1	10	62538089	62554610	protein_coding	cyclin-dependent kinase 1 [Source:HGNC Symbol;Acc:1722]	7.03777	4.09121	62.5545	7.55414e-72	6.02874e-69
ENSG00000134690	55143	CDCA8	1	38158090	38175391	protein_coding	cell division cycle associated 8 [Source:HGNC Symbol;Acc:14629]	5.97201	3.67629	62.5528	7.57078e-72	6.02874e-69
ENSG00000142731	10733	PLK4	4	128802016	128820350	protein_coding	polo-like kinase 4 [Source:HGNC Symbol;Acc:11397]	4.84143	4.08475	62.5427	7.67016e-72	6.02874e-69
ENSG00000142945	11004	KIF2C	1	45205490	45233439	protein_coding	kinesin family member 2C [Source:HGNC Symbol;Acc:6393]	6.67888	4.1089	60.8727	6.89832e-71	5.2052e-68
ENSG00000174371	9156	EXO1	1	242011269	242058450	protein_coding	exonuclease 1 [Source:HGNC Symbol;Acc:3511]	6.81519	3.22988	60.2775	1.53044e-70	1.11039e-67
ENSG00000147457	91782	CHMP7	8	23101150	23119512	protein_coding	charged multivesicular body protein 7 [Source:HGNC Symbol;Acc:28439]	-3.33035	7.32986	-60.1836	1.73676e-70	1.21342e-67
ENSG00000105011	55723	ASF1B	19	14230321	14247768	protein_coding	anti-silencing function 1B histone chaperone [Source:HGNC Symbol;Acc:20996]	5.21991	4.1179	59.9328	2.43642e-70	1.64145e-67
ENSG00000171241	79801	SHCBP1	16	46614466	46655538	protein_coding	SHC SH2-domain binding protein 1 [Source:HGNC Symbol;Acc:29547]	6.18429	3.65179	59.8159	2.85389e-70	1.85641e-67
ENSG00000073111	4171	MCM2	3	127317066	127341276	protein_coding	minichromosome maintenance complex component 2 [Source:HGNC Symbol;Acc:6944]	5.15963	6.2302	59.7594	3.08135e-70	1.93755e-67
ENSG00000165480	221150	SKA3	13	21727734	21750741	protein_coding	spindle and kinetochore associated complex subunit 3 [Source:HGNC Symbol;Acc:20262]	7.13157	2.26117	59.4144	4.92616e-70	2.99765e-67
ENSG00000077152	29089	UBE2T	1	202300785	202311108	protein_coding	ubiquitin-conjugating enzyme E2T (putative) [Source:HGNC Symbol;Acc:25009]	4.51481	3.82535	58.8085	1.13001e-69	6.6614e-67
ENSG00000149554	1111	CHEK1	11	125495036	125546150	protein_coding	checkpoint kinase 1 [Source:HGNC Symbol;Acc:1925]	4.98571	4.57583	57.7345	5.02464e-69	2.87226e-66
ENSG00000128342	3976	LIF	22	30636436	30642840	protein_coding	leukemia inhibitory factor [Source:HGNC Symbol;Acc:6596]	9.59269	4.68723	57.5503	6.50746e-69	3.61049e-66
ENSG00000085999	8438	RAD54L	1	46713360	46744145	protein_coding	RAD54-like (S. cerevisiae) [Source:HGNC Symbol;Acc:9826]	5.73037	2.98126	57.017	1.38183e-68	7.44766e-66
ENSG00000165304	9833	MELK	9	36572859	36677678	protein_coding	maternal embryonic leucine zipper kinase [Source:HGNC Symbol;Acc:16870]	7.58355	2.78213	56.9418	1.53731e-68	8.05549e-66
ENSG00000135476	9700	ESPL1	12	53662083	53687427	protein_coding	extra spindle pole bodies homolog 1 (S. cerevisiae) [Source:HGNC Symbol;Acc:16856]	6.39997	3.80908	56.8862	1.66375e-68	8.48243e-66
ENSG00000148773	4288	MKI67	10	129894923	129924649	protein_coding	marker of proliferation Ki-67 [Source:HGNC Symbol;Acc:7107]	7.69645	5.42703	56.627	2.40696e-68	1.19487e-65
ENSG00000012048	672	BRCA1	17	41196312	41277500	protein_coding	breast cancer 1, early onset [Source:HGNC Symbol;Acc:1100]	4.81095	4.68352	56.5825	2.56459e-68	1.24047e-65
ENSG00000179456	10472	ZBTB18	1	244214585	244220778	protein_coding	zinc finger and BTB domain containing 18 [Source:HGNC Symbol;Acc:13030]	-3.99349	5.63941	-56.4864	2.94249e-68	1.38768e-65
ENSG00000156970	701	BUB1B	15	40453224	40513337	protein_coding	BUB1 mitotic checkpoint serine/threonine kinase B [Source:HGNC Symbol;Acc:1149]	6.61651	3.65219	56.369	3.48166e-68	1.6019e-65
ENSG00000127528	10365	KLF2	19	16435628	16438685	protein_coding	Kruppel-like factor 2 [Source:HGNC Symbol;Acc:6347]	-8.8801	3.25329	-55.6916	9.24637e-68	4.15294e-65
ENSG00000134802	29015	SLC43A3	11	57174427	57195053	protein_coding	solute carrier family 43, member 3 [Source:HGNC Symbol;Acc:17466]	4.72858	5.91412	55.6751	9.47045e-68	4.15466e-65
ENSG00000117399	991	CDC20	1	43824626	43828874	protein_coding	cell division cycle 20 [Source:HGNC Symbol;Acc:1723]	7.67681	3.18071	55.5525	1.13167e-67	4.85178e-65
ENSG00000138160	3832	KIF11	10	94353043	94415150	protein_coding	kinesin family member 11 [Source:HGNC Symbol;Acc:6388]	5.41607	4.80969	55.5198	1.18668e-67	4.97458e-65
ENSG00000178999	9212	AURKB	17	8108056	8113918	protein_coding	aurora kinase B [Source:HGNC Symbol;Acc:11390]	6.80093	3.2011	55.4873	1.24429e-67	5.10265e-65
ENSG00000162894	9214	FAIM3	1	207077731	207096592	protein_coding	Fas apoptotic inhibitory molecule 3 [Source:HGNC Symbol;Acc:14315]	-4.9999	7.19544	-55.2927	1.65245e-67	6.63229e-65
ENSG00000100714	4522	MTHFD1	14	64854749	64926722	protein_coding	methylenetetrahydrofolate dehydrogenase (NADP+ dependent) 1, methenyltetrahydrofolate cyclohydrolase, formyltetrahydrofolate synthetase [Source:HGNC Symbol;Acc:7432]	3.23196	6.75622	55.2292	1.81311e-67	7.12554e-65
ENSG00000140525	55215	FANCI	15	89787180	89860492	protein_coding	Fanconi anemia, complementation group I [Source:HGNC Symbol;Acc:25568]	3.92666	6.09492	55.0296	2.4286e-67	9.34963e-65
ENSG00000166451	55839	CENPN	16	81040103	81066719	protein_coding	centromere protein N [Source:HGNC Symbol;Acc:30873]	4.17181	3.59667	54.7129	3.86973e-67	1.45997e-64
ENSG00000133119	5983	RFC3	13	34392186	34540695	protein_coding	replication factor C (activator 1) 3, 38kDa [Source:HGNC Symbol;Acc:9971]	4.01339	4.76014	54.6818	4.05142e-67	1.49855e-64
ENSG00000089685	332	BIRC5	17	76210267	76221717	protein_coding	baculoviral IAP repeat containing 5 [Source:HGNC Symbol;Acc:593]	7.13232	3.55774	54.5301	5.06907e-67	1.8389e-64
ENSG00000145386	890	CCNA2	4	122737599	122745087	protein_coding	cyclin A2 [Source:HGNC Symbol;Acc:1578]	6.32437	4.38437	54.4351	5.83517e-67	2.07688e-64
ENSG00000072571	3161	HMMR	5	162887209	162918947	protein_coding	hyaluronan-mediated motility receptor (RHAMM) [Source:HGNC Symbol;Acc:5012]	7.50458	3.25346	54.0065	1.10394e-66	3.85644e-64
ENSG00000134107	8553	BHLHE40	3	5020801	5027008	protein_coding	basic helix-loop-helix family, member e40 [Source:HGNC Symbol;Acc:1046]	6.97667	6.37811	53.9848	1.64514e-66	5.64252e-64
ENSG00000100100	113791	PIK3IP1	22	31677579	31688520	protein_coding	phosphoinositide-3-kinase interacting protein 1 [Source:HGNC Symbol;Acc:24942]	-4.70408	6.82486	-53.7241	1.68461e-66	5.67474e-64
ENSG00000121152	23397	NCAPH	2	97001525	97039583	protein_coding	non-SMC condensin I complex, subunit H [Source:HGNC Symbol;Acc:1112]	7.70394	2.80457	53.5177	2.29755e-66	7.60368e-64
ENSG00000131153	51659	GINS2	16	85709804	85723679	protein_coding	GINS complex subunit 2 (Psf2 homolog) [Source:HGNC Symbol;Acc:24575]	5.52013	3.43463	53.2034	3.69322e-66	1.20119e-63
ENSG00000011426	54443	ANLN	7	36429415	36493400	protein_coding	anillin, actin binding protein [Source:HGNC Symbol;Acc:14082]	5.76783	3.37332	53.0169	4.90116e-66	1.56704e-63
ENSG00000137807	9493	KIF23	15	69706585	69740764	protein_coding	kinesin family member 23 [Source:HGNC Symbol;Acc:6392]	5.51264	3.58065	52.9764	5.21237e-66	1.63877e-63
ENSG00000101003	9837	GINS1	20	25388363	25433264	protein_coding	GINS complex subunit 1 (Psf1 homolog) [Source:HGNC Symbol;Acc:28980]	4.52751	3.79286	52.8904	5.94131e-66	1.83733e-63
ENSG00000171320	157570	ESCO2	8	27629466	27670157	protein_coding	establishment of sister chromatid cohesion N-acetyltransferase 2 [Source:HGNC Symbol;Acc:27230]	4.8008	3.3523	52.6885	8.08362e-66	2.45951e-63
ENSG00000090889	24137	KIF4A	X	69509879	69640682	protein_coding	kinesin family member 4A [Source:HGNC Symbol;Acc:13339]	6.21477	2.65924	51.9595	2.48155e-65	7.43046e-63
ENSG00000239672	4830	NME1	17	49230897	49239789	protein_coding	NME/NM23 nucleoside diphosphate kinase 1 [Source:HGNC Symbol;Acc:7849]	4.27642	5.5459	51.9026	2.71006e-65	7.9879e-63
ENSG00000138180	55165	CEP55	10	95256389	95288849	protein_coding	centrosomal protein 55kDa [Source:HGNC Symbol;Acc:1161]	8.15786	2.63244	51.823	3.06653e-65	8.89954e-63
ENSG00000198901	9055	PRC1	15	91509270	91538859	protein_coding	protein regulator of cytokinesis 1 [Source:HGNC Symbol;Acc:9341]	4.2486	4.7188	51.2915	7.02554e-65	2.00803e-62
ENSG00000137812	57082	CASC5	15	40886218	40956540	protein_coding	cancer susceptibility candidate 5 [Source:HGNC Symbol;Acc:24054]	5.37566	3.85911	51.2487	7.51428e-65	2.11566e-62
ENSG00000101412	1869	E2F1	20	32263489	32274210	protein_coding	E2F transcription factor 1 [Source:HGNC Symbol;Acc:3113]	4.90077	3.57931	51.2122	7.95676e-65	2.2073e-62
ENSG00000085840	4998	ORC1	1	52838501	52870131	protein_coding	origin recognition complex, subunit 1 [Source:HGNC Symbol;Acc:8487]	5.1584	4.20998	51.1364	8.96325e-65	2.45047e-62
ENSG00000075218	51512	GTSE1	22	46692638	46726707	protein_coding	G-2 and S-phase expressed 1 [Source:HGNC Symbol;Acc:13698]	5.30681	3.28105	51.0536	1.02092e-64	2.72213e-62
ENSG00000076382	10615	SPAG5	17	26904588	26926297	protein_coding	sperm associated antigen 5 [Source:HGNC Symbol;Acc:13452]	4.84175	4.68752	51.0514	1.02455e-64	2.72213e-62
ENSG00000169679	699	BUB1	2	111395275	111435691	protein_coding	BUB1 mitotic checkpoint serine/threonine kinase [Source:HGNC Symbol;Acc:1148]	5.66691	4.4625	50.7726	1.591e-64	4.16843e-62
ENSG00000157978	26119	LDLRAP1	1	25870071	25895377	protein_coding	low density lipoprotein receptor adaptor protein 1 [Source:HGNC Symbol;Acc:18640]	-4.39144	6.53836	-50.2877	3.43895e-64	8.88663e-62
ENSG00000143228	83540	NUF2	1	163236366	163325554	protein_coding	NUF2, NDC80 kinetochore complex component [Source:HGNC Symbol;Acc:14621]	5.03578	3.39247	50.1866	4.04252e-64	1.03051e-61
ENSG00000112079	11329	STK38	6	36461669	36515247	protein_coding	serine/threonine kinase 38 [Source:HGNC Symbol;Acc:17847]	-3.273	7.23124	-49.9613	5.80108e-64	1.45909e-61
ENSG00000123473	6491	STIL	1	47715811	47779819	protein_coding	SCL/TAL1 interrupting locus [Source:HGNC Symbol;Acc:10879]	4.30945	4.23698	49.8354	7.10315e-64	1.76308e-61
ENSG00000134333	3939	LDHA	11	18415935	18429972	protein_coding	lactate dehydrogenase A [Source:HGNC Symbol;Acc:6535]	4.83728	9.59099	49.5775	1.07717e-63	2.63893e-61
ENSG00000263264	NA	CTB-133G6.1	19	7413848	7448271	protein_coding		-4.48948	4.00689	-48.9523	2.98068e-63	7.20093e-61
ENSG00000177602	83903	GSG2	17	3627211	3630067	protein_coding	germ cell associated 2 (haspin) [Source:HGNC Symbol;Acc:19682]	5.17996	2.73556	48.9451	3.01566e-63	7.20093e-61
ENSG00000111206	2305	FOXM1	12	2966847	2986206	protein_coding	forkhead box M1 [Source:HGNC Symbol;Acc:3818]	4.65687	4.57603	48.9328	3.07745e-63	7.25663e-61
ENSG00000080986	10403	NDC80	18	2571510	2616634	protein_coding	NDC80 kinetochore complex component [Source:HGNC Symbol;Acc:16909]	4.32032	4.48455	48.6124	5.20975e-63	1.21329e-60
ENSG00000027869	9047	SH2D2A	1	156776035	156786654	protein_coding	SH2 domain containing 2A [Source:HGNC Symbol;Acc:10821]	5.1254	4.95405	48.4872	6.40532e-63	1.47354e-60
ENSG00000112742	7272	TTK	6	80713604	80752244	protein_coding	TTK protein kinase [Source:HGNC Symbol;Acc:12401]	6.13771	2.94646	48.1421	1.13504e-62	2.57969e-60
ENSG00000146410	113115	MTFR2	6	136552162	136571473	protein_coding	mitochondrial fission regulator 2 [Source:HGNC Symbol;Acc:21115]	5.05901	2.71304	47.9262	1.62656e-62	3.65279e-60
ENSG00000129810	151648	SGOL1	3	20202085	20227784	protein_coding	shugoshin-like 1 (S. pombe) [Source:HGNC Symbol;Acc:25088]	4.72672	3.09612	47.8344	1.89637e-62	4.20859e-60
ENSG00000181754	57463	AMIGO1	1	110046797	110052360	protein_coding	adhesion molecule with Ig-like domain 1 [Source:HGNC Symbol;Acc:20824]	-4.62283	4.10075	-47.7986	2.01357e-62	4.41674e-60
ENSG00000140105	7453	WARS	14	100800125	100843142	protein_coding	tryptophanyl-tRNA synthetase [Source:HGNC Symbol;Acc:12729]	5.18369	7.39876	47.7443	2.20542e-62	4.78197e-60
ENSG00000111424	7421	VDR	12	48235320	48336831	protein_coding	vitamin D (1,25- dihydroxyvitamin D3) receptor [Source:HGNC Symbol;Acc:12679]	6.04695	4.6075	47.7336	2.24542e-62	4.81337e-60
ENSG00000120875	1846	DUSP4	8	29190581	29208185	protein_coding	dual specificity phosphatase 4 [Source:HGNC Symbol;Acc:3070]	7.67925	4.50674	47.711	2.86453e-62	6.07151e-60
ENSG00000198554	11169	WDHD1	14	55405668	55493823	protein_coding	WD repeat and HMG-box DNA binding protein 1 [Source:HGNC Symbol;Acc:23170]	4.16485	4.87153	47.5528	3.04195e-62	6.37592e-60
ENSG00000164045	993	CDC25A	3	48198636	48229892	protein_coding	cell division cycle 25A [Source:HGNC Symbol;Acc:1725]	7.82067	2.22556	47.4872	3.39702e-62	7.04191e-60
ENSG00000175063	11065	UBE2C	20	44441215	44445596	protein_coding	ubiquitin-conjugating enzyme E2C [Source:HGNC Symbol;Acc:15937]	7.91839	2.79777	47.3801	4.06995e-62	8.34516e-60
ENSG00000157456	9133	CCNB2	15	59397277	59417244	protein_coding	cyclin B2 [Source:HGNC Symbol;Acc:1580]	8.12122	2.41352	47.3723	4.1238e-62	8.36466e-60
ENSG00000100526	1033	CDKN3	14	54863567	54886936	protein_coding	cyclin-dependent kinase inhibitor 3 [Source:HGNC Symbol;Acc:1791]	5.51979	2.70505	47.1004	6.53366e-62	1.31118e-59
ENSG00000196550	729533	FAM72A	1	206136916	206155151	protein_coding	family with sequence similarity 72, member A [Source:HGNC Symbol;Acc:24044]	6.56444	2.21544	46.7248	1.23923e-61	2.45106e-59
ENSG00000112984	10112	KIF20A	5	137514408	137523404	protein_coding	kinesin family member 20A [Source:HGNC Symbol;Acc:9787]	7.15907	2.99967	46.7182	1.2532e-61	2.45106e-59
ENSG00000156535	135228	CD109	6	74405508	74538040	protein_coding	CD109 molecule [Source:HGNC Symbol;Acc:21685]	4.80459	4.95668	46.7149	1.26035e-61	2.45106e-59
ENSG00000123485	55355	HJURP	2	234742062	234763212	protein_coding	Holliday junction recognition protein [Source:HGNC Symbol;Acc:25444]	6.57975	3.24353	46.5321	1.72387e-61	3.31827e-59
ENSG00000133816	9645	MICAL2	11	12115543	12285334	protein_coding	microtubule associated monooxygenase, calponin and LIM domain containing 2 [Source:HGNC Symbol;Acc:24693]	5.23991	4.90686	46.442	2.01246e-61	3.83466e-59
ENSG00000163346	57326	PBXIP1	1	154916552	154928599	protein_coding	pre-B-cell leukemia homeobox interacting protein 1 [Source:HGNC Symbol;Acc:21199]	-3.8595	6.94539	-46.3928	2.19043e-61	4.13203e-59
ENSG00000132646	5111	PCNA	20	5095599	5107272	protein_coding	proliferating cell nuclear antigen [Source:HGNC Symbol;Acc:8729]	3.77041	7.37038	46.1532	3.31194e-61	6.18579e-59
ENSG00000135960	10913	EDAR	2	109510927	109605828	protein_coding	ectodysplasin A receptor [Source:HGNC Symbol;Acc:2895]	-5.10431	2.8714	-45.9738	4.5194e-61	8.35824e-59
ENSG00000256663	NA	RP11-424C20.2	12	20704524	20705946	pseudogene		7.83641	2.6659	45.9255	4.91552e-61	9.00256e-59
ENSG00000128050	10606	PAICS	4	57301907	57327534	protein_coding	phosphoribosylaminoimidazole carboxylase, phosphoribosylaminoimidazole succinocarboxamide synthetase [Source:HGNC Symbol;Acc:8587]	3.49336	7.9584	45.8566	5.54127e-61	1.0051e-58
ENSG00000112312	51053	GMNN	6	24775159	24786327	protein_coding	geminin, DNA replication inhibitor [Source:HGNC Symbol;Acc:17493]	3.93118	3.69398	45.6772	7.5752e-61	1.36094e-58
ENSG00000111640	2597	GAPDH	12	6643093	6647537	protein_coding	glyceraldehyde-3-phosphate dehydrogenase [Source:HGNC Symbol;Acc:4141]	4.63001	10.614	45.4637	1.10072e-60	1.95887e-58
ENSG00000114812	7433	VIPR1	3	42530791	42579059	protein_coding	vasoactive intestinal peptide receptor 1 [Source:HGNC Symbol;Acc:12694]	-5.27748	3.98868	-45.3164	1.42589e-60	2.51384e-58
ENSG00000188610	653820	FAM72B	1	120837756	120855681	protein_coding	family with sequence similarity 72, member B [Source:HGNC Symbol;Acc:24805]	7.17021	1.0028	45.2943	1.48235e-60	2.58918e-58
ENSG00000182481	3838	KPNA2	17	66031635	66042958	protein_coding	karyopherin alpha 2 (RAG cohort 1, importin alpha 1) [Source:HGNC Symbol;Acc:6395]	4.05659	5.11714	45.2316	1.65533e-60	2.8607e-58
ENSG00000111247	10635	RAD51AP1	12	4647950	4669214	protein_coding	RAD51 associated protein 1 [Source:HGNC Symbol;Acc:16956]	5.59469	2.9539	45.2273	1.66814e-60	2.8607e-58
ENSG00000264820	653820	FAM72B	HG1292_PATCH	121710269	121728190	protein_coding	family with sequence similarity 72, member B [Source:HGNC Symbol;Acc:24805]	7.16832	1.00313	45.2202	1.68902e-60	2.87042e-58
ENSG00000184661	157313	CDCA2	8	25316513	25365436	protein_coding	cell division cycle associated 2 [Source:HGNC Symbol;Acc:14623]	6.68161	2.3688	45.1656	1.8599e-60	3.1326e-58
ENSG00000164087	25886	POC1A	3	52109269	52188706	protein_coding	POC1 centriolar protein A [Source:HGNC Symbol;Acc:24488]	4.36195	2.59886	45.1044	2.07195e-60	3.45887e-58
ENSG00000262472	3838	KPNA2	HG747_PATCH	66031635	66042958	protein_coding	karyopherin alpha 2 (RAG cohort 1, importin alpha 1) [Source:HGNC Symbol;Acc:6395]	4.05962	5.11865	45.0878	2.1337e-60	3.53072e-58
ENSG00000101773	5932	RBBP8	18	20378224	20606451	protein_coding	retinoblastoma binding protein 8 [Source:HGNC Symbol;Acc:9891]	4.62074	4.23563	44.7197	4.09989e-60	6.72524e-58
ENSG00000071539	9319	TRIP13	5	892758	919472	protein_coding	thyroid hormone receptor interactor 13 [Source:HGNC Symbol;Acc:12307]	5.12852	2.71505	44.2809	8.98848e-60	1.46171e-57
ENSG00000203760	387103	CENPW	6	126661320	126670021	protein_coding	centromere protein W [Source:HGNC Symbol;Acc:21488]	6.42691	1.93612	44.1722	1.09301e-59	1.76227e-57
ENSG00000051180	5888	RAD51	15	40986972	41024354	protein_coding	RAD51 recombinase [Source:HGNC Symbol;Acc:9817]	5.2821	3.25895	44.1234	1.19349e-59	1.90796e-57
ENSG00000154102	404550	C16orf74	16	85723690	85784735	protein_coding	chromosome 16 open reading frame 74 [Source:HGNC Symbol;Acc:23362]	-5.40262	1.04517	-43.912	1.74881e-59	2.77223e-57
ENSG00000091409	3655	ITGA6	2	173292082	173371181	protein_coding	integrin, alpha 6 [Source:HGNC Symbol;Acc:6142]	-4.82126	5.88093	-43.7942	2.16522e-59	3.40373e-57
ENSG00000139734	81624	DIAPH3	13	60239717	60738121	protein_coding	diaphanous-related formin 3 [Source:HGNC Symbol;Acc:15480]	7.67675	2.1579	43.7035	2.55358e-59	3.98105e-57
ENSG00000066279	259266	ASPM	1	197053258	197115824	protein_coding	asp (abnormal spindle) homolog, microcephaly associated (Drosophila) [Source:HGNC Symbol;Acc:19048]	7.24314	3.63787	43.5656	3.28223e-59	5.07509e-57
ENSG00000151725	79682	CENPU	4	185615772	185655287	protein_coding	centromere protein U [Source:HGNC Symbol;Acc:21348]	5.77974	3.66657	43.56	3.31617e-59	5.08587e-57
ENSG00000167900	7083	TK1	17	76170160	76183314	protein_coding	thymidine kinase 1, soluble [Source:HGNC Symbol;Acc:11830]	7.86173	3.61688	43.4867	3.80745e-59	5.79223e-57
ENSG00000106462	2146	EZH2	7	148504475	148581413	protein_coding	enhancer of zeste homolog 2 (Drosophila) [Source:HGNC Symbol;Acc:3527]	4.08311	5.40946	43.4369	4.15244e-59	6.26653e-57
ENSG00000163808	56992	KIF15	3	44803209	44914868	protein_coding	kinesin family member 15 [Source:HGNC Symbol;Acc:17273]	6.90986	2.87508	43.3617	4.76585e-59	7.13516e-57
ENSG00000118193	9928	KIF14	1	200520628	200589862	protein_coding	kinesin family member 14 [Source:HGNC Symbol;Acc:19181]	5.72441	3.30517	43.3166	5.17641e-59	7.68881e-57
ENSG00000167670	10036	CHAF1A	19	4402659	4445015	protein_coding	chromatin assembly factor 1, subunit A (p150) [Source:HGNC Symbol;Acc:1910]	3.36209	4.71472	43.3088	5.25052e-59	7.73796e-57
ENSG00000121621	81930	KIF18A	11	28042167	28129855	protein_coding	kinesin family member 18A [Source:HGNC Symbol;Acc:29441]	4.61651	2.81486	43.277	5.56654e-59	8.14009e-57
ENSG00000123975	1164	CKS2	9	91926113	91931618	protein_coding	CDC28 protein kinase regulatory subunit 2 [Source:HGNC Symbol;Acc:2000]	4.71891	4.56963	43.2295	6.073e-59	8.8124e-57
ENSG00000114346	1894	ECT2	3	172468472	172539264	protein_coding	epithelial cell transforming sequence 2 oncogene [Source:HGNC Symbol;Acc:3155]	4.14976	4.05249	43.1163	7.47931e-59	1.07702e-56
ENSG00000143167	10223	GPA33	1	167022073	167059868	protein_coding	glycoprotein A33 (transmembrane) [Source:HGNC Symbol;Acc:4445]	-7.65476	2.57382	-43.1118	7.54127e-59	1.07772e-56
ENSG00000171314	5223	PGAM1	10	99185917	99193198	protein_coding	phosphoglycerate mutase 1 (brain) [Source:HGNC Symbol;Acc:8888]	3.98011	8.55099	43.0915	7.82894e-59	1.11041e-56
ENSG00000119969	3070	HELLS	10	96305547	96373662	protein_coding	helicase, lymphoid-specific [Source:HGNC Symbol;Acc:4861]	4.27562	5.06755	42.9365	1.04223e-58	1.46721e-56
ENSG00000116106	2043	EPHA4	2	222282747	222438922	protein_coding	EPH receptor A4 [Source:HGNC Symbol;Acc:3388]	-5.63212	3.38253	-42.8216	1.28911e-58	1.80132e-56
ENSG00000068489	55771	PRR11	17	57232860	57282066	protein_coding	proline rich 11 [Source:HGNC Symbol;Acc:25619]	5.25137	4.19539	42.6859	1.65848e-58	2.30041e-56
ENSG00000126787	9787	DLGAP5	14	55614830	55658396	protein_coding	discs, large (Drosophila) homolog-associated protein 5 [Source:HGNC Symbol;Acc:16864]	7.9636	3.26546	42.6778	1.68354e-58	2.31812e-56
ENSG00000163545	81788	NUAK2	1	205271187	205290883	protein_coding	NUAK family, SNF1-like kinase, 2 [Source:HGNC Symbol;Acc:29558]	-4.2648	3.99378	-42.6477	1.78058e-58	2.43398e-56
ENSG00000035499	55789	DEPDC1B	5	59892739	59996017	protein_coding	DEP domain containing 1B [Source:HGNC Symbol;Acc:24902]	6.0937	2.61562	42.6353	1.82195e-58	2.47262e-56
ENSG00000127564	9088	PKMYT1	16	3018025	3030540	protein_coding	protein kinase, membrane associated tyrosine/threonine 1 [Source:HGNC Symbol;Acc:29650]	7.86851	1.83974	42.5271	2.22911e-58	2.99546e-56
ENSG00000164611	9232	PTTG1	5	159848829	159855748	protein_coding	pituitary tumor-transforming 1 [Source:HGNC Symbol;Acc:9690]	5.98491	3.52782	42.5235	2.24424e-58	2.99546e-56
ENSG00000179144	168537	GIMAP7	7	150211918	150218161	protein_coding	GTPase, IMAP family member 7 [Source:HGNC Symbol;Acc:22404]	-4.06675	7.34647	-42.5209	2.25485e-58	2.99546e-56
ENSG00000101057	4605	MYBL2	20	42295754	42345136	protein_coding	v-myb avian myeloblastosis viral oncogene homolog-like 2 [Source:HGNC Symbol;Acc:7548]	8.2007	3.01686	42.2656	3.63495e-58	4.79508e-56
ENSG00000168496	2237	FEN1	11	61560109	61564716	protein_coding	flap structure-specific endonuclease 1 [Source:HGNC Symbol;Acc:3650]	4.06821	5.74984	42.1231	4.75094e-58	6.22374e-56
ENSG00000100162	79019	CENPM	22	42334725	42343168	protein_coding	centromere protein M [Source:HGNC Symbol;Acc:18352]	4.92431	2.73181	41.8098	8.58318e-58	1.11664e-55
ENSG00000102384	2491	CENPI	X	100353178	100418670	protein_coding	centromere protein I [Source:HGNC Symbol;Acc:3968]	4.08656	2.80784	41.7933	8.85472e-58	1.14408e-55
ENSG00000186185	146909	KIF18B	17	43002077	43025082	protein_coding	kinesin family member 18B [Source:HGNC Symbol;Acc:27102]	5.71694	2.93463	41.785	8.99499e-58	1.1543e-55
ENSG00000159259	8208	CHAF1B	21	37757676	37791313	protein_coding	chromatin assembly factor 1, subunit B (p60) [Source:HGNC Symbol;Acc:1911]	3.58635	4.36667	41.7793	9.09384e-58	1.1591e-55
ENSG00000162063	899	CCNF	16	2479395	2508855	protein_coding	cyclin F [Source:HGNC Symbol;Acc:1591]	3.79833	4.68238	41.7558	9.50849e-58	1.20381e-55
ENSG00000143179	100500832	UCK2	1	165796768	165880855	protein_coding	uridine-cytidine kinase 2 [Source:HGNC Symbol;Acc:12562]	5.11252	3.50985	41.6988	1.05934e-57	1.33223e-55
ENSG00000132694	9826	ARHGEF11	1	156904632	157015162	protein_coding	Rho guanine nucleotide exchange factor (GEF) 11 [Source:HGNC Symbol;Acc:14580]	-4.34309	4.10611	-41.4101	1.83594e-57	2.29358e-55
ENSG00000164626	8645	KCNK5	6	39156749	39197226	protein_coding	potassium channel, subfamily K, member 5 [Source:HGNC Symbol;Acc:6280]	6.20748	2.37099	41.3615	2.01497e-57	2.50068e-55
ENSG00000120738	1958	EGR1	5	137801179	137805004	protein_coding	early growth response 1 [Source:HGNC Symbol;Acc:3238]	7.27296	2.65254	41.3151	2.20182e-57	2.71471e-55
ENSG00000162073	124222	PAQR4	16	3019246	3023490	protein_coding	progestin and adipoQ receptor family member IV [Source:HGNC Symbol;Acc:26386]	5.11825	2.38275	41.2509	2.48992e-57	3.04999e-55
ENSG00000044115	1495	CTNNA1	5	137946656	138270723	protein_coding	catenin (cadherin-associated protein), alpha 1, 102kDa [Source:HGNC Symbol;Acc:2509]	5.57869	4.89638	40.963	4.33253e-57	5.27283e-55
ENSG00000140534	90381	TICRR	15	90118713	90174287	protein_coding	TOPBP1-interacting checkpoint and replication regulator [Source:HGNC Symbol;Acc:28704]	6.6456	2.54431	40.9543	4.40549e-57	5.32725e-55
ENSG00000164687	2171	FABP5	8	82192598	82197012	protein_coding	fatty acid binding protein 5 (psoriasis-associated) [Source:HGNC Symbol;Acc:3560]	6.03408	4.56371	40.8854	6.03387e-57	7.24986e-55
ENSG00000185480	55010	PARPBP	12	102513956	102591298	protein_coding	PARP1 binding protein [Source:HGNC Symbol;Acc:26074]	3.93331	3.33984	40.665	7.7146e-57	9.21065e-55
ENSG00000065911	10797	MTHFD2	2	74425689	74444692	protein_coding	methylenetetrahydrofolate dehydrogenase (NADP+ dependent) 2, methenyltetrahydrofolate cyclohydrolase [Source:HGNC Symbol;Acc:7434]	3.67763	6.85008	40.511	1.04105e-56	1.23512e-54
ENSG00000109674	55247	NEIL3	4	178230990	178284097	protein_coding	nei endonuclease VIII-like 3 (E. coli) [Source:HGNC Symbol;Acc:24573]	6.59563	1.47552	40.4168	1.25119e-56	1.47515e-54
ENSG00000101842	340547	VSIG1	X	107288200	107322414	protein_coding	V-set and immunoglobulin domain containing 1 [Source:HGNC Symbol;Acc:28675]	-5.7033	1.89776	-40.3146	1.52782e-56	1.79011e-54
ENSG00000186827	7293	TNFRSF4	1	1146706	1149518	protein_coding	tumor necrosis factor receptor superfamily, member 4 [Source:HGNC Symbol;Acc:11918]	7.22393	2.57587	40.2903	1.60244e-56	1.86595e-54
ENSG00000097021	11332	ACOT7	1	6324329	6454451	protein_coding	acyl-CoA thioesterase 7 [Source:HGNC Symbol;Acc:24157]	4.41447	3.71435	40.2771	1.6444e-56	1.89417e-54
ENSG00000105835	10135	NAMPT	7	105888731	105926772	protein_coding	nicotinamide phosphoribosyltransferase [Source:HGNC Symbol;Acc:30092]	3.9756	7.38749	40.2763	1.64676e-56	1.89417e-54
ENSG00000156802	29028	ATAD2	8	124332090	124428590	protein_coding	ATPase family, AAA domain containing 2 [Source:HGNC Symbol;Acc:30123]	3.52536	6.28438	40.1639	2.05308e-56	2.34724e-54
ENSG00000100479	5427	POLE2	14	50110273	50155140	protein_coding	polymerase (DNA directed), epsilon 2, accessory subunit [Source:HGNC Symbol;Acc:9178]	3.83735	2.85598	40.0901	2.374e-56	2.69778e-54
ENSG00000182199	6472	SHMT2	12	57623110	57628718	protein_coding	serine hydroxymethyltransferase 2 (mitochondrial) [Source:HGNC Symbol;Acc:10852]	3.41998	7.4264	40.0619	2.50914e-56	2.83427e-54
ENSG00000172867	3849	KRT2	12	53038342	53045948	protein_coding	keratin 2 [Source:HGNC Symbol;Acc:6439]	-7.8615	-1.38255	-40.0052	2.80603e-56	3.15077e-54
ENSG00000136286	64005	MYO1G	7	45002261	45018697	protein_coding	myosin IG [Source:HGNC Symbol;Acc:13880]	4.15512	6.38703	39.8917	3.51038e-56	3.91833e-54
ENSG00000163535	151246	SGOL2	2	201374731	201448505	protein_coding	shugoshin-like 2 (S. pombe) [Source:HGNC Symbol;Acc:30812]	3.91549	4.73127	39.6954	5.17873e-56	5.74657e-54
ENSG00000161800	29127	RACGAP1	12	50370706	50426919	protein_coding	Rac GTPase activating protein 1 [Source:HGNC Symbol;Acc:9804]	3.50716	5.64673	39.6206	6.00936e-56	6.62927e-54
ENSG00000166851	5347	PLK1	16	23688977	23701688	protein_coding	polo-like kinase 1 [Source:HGNC Symbol;Acc:9077]	5.21754	4.27765	39.4969	7.68705e-56	8.43073e-54
ENSG00000011590	27033	ZBTB32	19	36195429	36207940	protein_coding	zinc finger and BTB domain containing 32 [Source:HGNC Symbol;Acc:16763]	7.17582	3.30173	39.1771	1.45821e-55	1.59004e-53
ENSG00000197299	641	BLM	15	91260558	91358859	protein_coding	Bloom syndrome, RecQ helicase-like [Source:HGNC Symbol;Acc:1058]	3.75822	4.69443	39.1119	1.66244e-55	1.80231e-53
ENSG00000167513	81620	CDT1	16	88869621	88875666	protein_coding	chromatin licensing and DNA replication factor 1 [Source:HGNC Symbol;Acc:24576]	5.46235	3.81564	39.0079	2.04991e-55	2.20969e-53
ENSG00000125319	78995	C17orf53	17	42219274	42239844	protein_coding	chromosome 17 open reading frame 53 [Source:HGNC Symbol;Acc:28460]	4.13209	2.51099	39.0036	2.06776e-55	2.21626e-53
ENSG00000136982	79075	DSCC1	8	120846216	120868250	protein_coding	DNA replication and sister chromatid cohesion 1 [Source:HGNC Symbol;Acc:24453]	6.27336	1.98254	38.9202	2.4468e-55	2.6077e-53
ENSG00000147408	55790	CSGALNACT1	8	19261672	19615540	protein_coding	chondroitin sulfate N-acetylgalactosaminyltransferase 1 [Source:HGNC Symbol;Acc:24290]	-4.82837	4.56066	-38.8388	2.88462e-55	3.05705e-53
ENSG00000164109	4085	MAD2L1	4	120976763	120988229	protein_coding	MAD2 mitotic arrest deficient-like 1 (yeast) [Source:HGNC Symbol;Acc:6763]	3.73744	5.36355	38.8158	3.02259e-55	3.18537e-53
ENSG00000067057	5214	PFKP	10	3108525	3179904	protein_coding	phosphofructokinase, platelet [Source:HGNC Symbol;Acc:8878]	3.84289	6.07801	38.7563	3.40997e-55	3.57364e-53
ENSG00000067225	5315	PKM	15	72491370	72524164	protein_coding	pyruvate kinase, muscle [Source:HGNC Symbol;Acc:9021]	3.26043	10.065	38.7509	3.44713e-55	3.59264e-53
ENSG00000137266	63027	SLC22A23	6	3269196	3457256	protein_coding	solute carrier family 22, member 23 [Source:HGNC Symbol;Acc:21106]	-4.24988	3.21721	-38.7177	3.68782e-55	3.82236e-53
ENSG00000129173	79733	E2F8	11	19245610	19263167	protein_coding	E2F transcription factor 8 [Source:HGNC Symbol;Acc:24727]	6.62884	1.7962	38.6602	4.1444e-55	4.27213e-53
ENSG00000147536	84296	GINS4	8	41386725	41402565	protein_coding	GINS complex subunit 4 (Sld5 homolog) [Source:HGNC Symbol;Acc:28226]	3.04148	4.60746	38.6046	4.64151e-55	4.75855e-53
ENSG00000092853	63967	CLSPN	1	36185819	36235568	protein_coding	claspin [Source:HGNC Symbol;Acc:19715]	5.8914	3.30006	38.4884	5.882e-55	5.99773e-53
ENSG00000167460	7171	TPM4	19	16177831	16213813	protein_coding	tropomyosin 4 [Source:HGNC Symbol;Acc:12013]	3.21196	7.67015	38.4445	6.43297e-55	6.52427e-53
ENSG00000111602	8914	TIMELESS	12	56810903	56843187	protein_coding	timeless circadian clock [Source:HGNC Symbol;Acc:11813]	3.30961	5.36082	38.4123	6.87089e-55	6.93115e-53
ENSG00000174136	285704	RGMB	5	98104354	98134347	protein_coding	repulsive guidance molecule family member b [Source:HGNC Symbol;Acc:26896]	-5.48373	1.80351	-38.4042	6.98631e-55	7.01009e-53
ENSG00000154839	220134	SKA1	18	47901365	47920543	protein_coding	spindle and kinetochore associated complex subunit 1 [Source:HGNC Symbol;Acc:28109]	4.55911	2.7316	38.3492	7.81841e-55	7.80352e-53
ENSG00000029153	56938	ARNTL2	12	27485787	27576241	protein_coding	aryl hydrocarbon receptor nuclear translocator-like 2 [Source:HGNC Symbol;Acc:18984]	6.05025	2.48441	38.29	8.82614e-55	8.76297e-53
ENSG00000155366	389	RHOC	1	113243728	113250056	protein_coding	ras homolog family member C [Source:HGNC Symbol;Acc:669]	4.95381	3.00154	38.2382	9.81662e-55	9.69533e-53
ENSG00000186174	283149	BCL9L	11	118764584	118796317	protein_coding	B-cell CLL/lymphoma 9-like [Source:HGNC Symbol;Acc:23688]	-3.26153	7.35177	-38.1779	1.11116e-54	1.09172e-52
ENSG00000121211	84057	MND1	4	154265801	154336270	protein_coding	meiotic nuclear divisions 1 homolog (S. cerevisiae) [Source:HGNC Symbol;Acc:24839]	8.20005	0.974478	38.0857	1.34329e-54	1.31295e-52
ENSG00000198932	9737	GPRASP1	X	101906294	101914011	protein_coding	G protein-coupled receptor associated sorting protein 1 [Source:HGNC Symbol;Acc:24834]	-5.07746	4.34848	-38.0751	1.37297e-54	1.33504e-52
ENSG00000123933	100616358	MXD4	4	2249159	2264021	protein_coding	MAX dimerization protein 4 [Source:HGNC Symbol;Acc:13906]	-4.00547	4.04565	-37.8512	2.18045e-54	2.10933e-52
ENSG00000132718	23208	SYT11	1	155829300	155854990	protein_coding	synaptotagmin XI [Source:HGNC Symbol;Acc:19239]	4.2146	4.25402	37.7063	2.94594e-54	2.83531e-52
ENSG00000179388	1960	EGR3	8	22545172	22550815	protein_coding	early growth response 3 [Source:HGNC Symbol;Acc:3240]	8.50883	2.32045	37.601	3.66774e-54	3.51209e-52
ENSG00000167553	84790	TUBA1C	12	49582519	49667114	protein_coding	tubulin, alpha 1c [Source:HGNC Symbol;Acc:20768]	3.83758	6.35577	37.4684	4.83724e-54	4.60857e-52
ENSG00000198885	150771	ITPRIPL1	2	96991069	96994091	protein_coding	inositol 1,4,5-trisphosphate receptor interacting protein-like 1 [Source:HGNC Symbol;Acc:29371]	4.22989	2.47463	37.0501	1.16493e-53	1.10428e-51
ENSG00000111913	9750	FAM65B	6	24797601	25042238	protein_coding	family with sequence similarity 65, member B [Source:HGNC Symbol;Acc:13872]	-3.24812	8.54245	-36.7737	2.0924e-53	1.97355e-51
ENSG00000128944	90417	KNSTRN	15	40674922	40686447	protein_coding	kinetochore-localized astrin/SPAG5 binding protein [Source:HGNC Symbol;Acc:30767]	3.18222	4.1175	36.7364	2.26509e-53	2.1258e-51
ENSG00000167325	6240	RRM1	11	4115937	4160106	protein_coding	ribonucleotide reductase M1 [Source:HGNC Symbol;Acc:10451]	3.07363	7.05123	36.6412	2.77447e-53	2.59097e-51
ENSG00000024526	55635	DEPDC1	1	68939835	68962904	protein_coding	DEP domain containing 1 [Source:HGNC Symbol;Acc:22949]	7.44218	2.12677	36.5887	3.10352e-53	2.88398e-51
ENSG00000213203	170575	GIMAP1	7	150413645	150421372	protein_coding	GTPase, IMAP family member 1 [Source:HGNC Symbol;Acc:23237]	-3.97275	6.53287	-36.5293	3.52357e-53	3.25827e-51
ENSG00000173207	1163	CKS1B	1	154947129	154951725	protein_coding	CDC28 protein kinase regulatory subunit 1B [Source:HGNC Symbol;Acc:19083]	3.4314	5.37528	36.4094	4.55418e-53	4.19073e-51
ENSG00000152253	57405	SPC25	2	169690642	169769881	protein_coding	SPC25, NDC80 kinetochore complex component [Source:HGNC Symbol;Acc:24031]	3.79444	3.416	36.3881	4.76753e-53	4.36576e-51
ENSG00000143851	5778	PTPN7	1	202116141	202130716	protein_coding	protein tyrosine phosphatase, non-receptor type 7 [Source:HGNC Symbol;Acc:9659]	3.06903	7.10699	36.3286	5.41755e-53	4.93704e-51
ENSG00000154920	146956	EME1	17	48450581	48458844	protein_coding	essential meiotic structure-specific endonuclease 1 [Source:HGNC Symbol;Acc:24965]	4.65754	2.46255	36.2585	6.29851e-53	5.71226e-51
ENSG00000101187	28231	SLCO4A1	20	61273797	61317137	protein_coding	solute carrier organic anion transporter family, member 4A1 [Source:HGNC Symbol;Acc:10953]	5.84418	2.98413	36.1586	7.81245e-53	7.05139e-51
ENSG00000213585	7416	VDAC1	5	133307606	133340824	protein_coding	voltage-dependent anion channel 1 [Source:HGNC Symbol;Acc:12669]	3.4631	7.41996	36.1187	8.51519e-53	7.64907e-51
ENSG00000112759	2030	SLC29A1	6	44187242	44201888	protein_coding	solute carrier family 29 (equilibrative nucleoside transporter), member 1 [Source:HGNC Symbol;Acc:11003]	4.55589	3.57191	36.0868	9.12173e-53	8.15508e-51
ENSG00000113368	4001	LMNB1	5	126112315	126172712	protein_coding	lamin B1 [Source:HGNC Symbol;Acc:6637]	3.19947	6.87322	36.0254	1.04185e-52	9.27053e-51
ENSG00000166483	7465	WEE1	11	9595228	9615004	protein_coding	WEE1 G2 checkpoint kinase [Source:HGNC Symbol;Acc:12761]	4.20936	3.55654	35.8998	1.36795e-52	1.2115e-50
ENSG00000196465	140465	MYL6B	12	56546040	56553431	protein_coding	myosin, light chain 6B, alkali, smooth muscle and non-muscle [Source:HGNC Symbol;Acc:29823]	3.5981	4.05983	35.8968	1.37666e-52	1.21352e-50
ENSG00000117650	4751	NEK2	1	211836114	211848960	protein_coding	NIMA-related kinase 2 [Source:HGNC Symbol;Acc:7745]	5.49035	2.55959	35.8515	1.51928e-52	1.33301e-50
ENSG00000122966	100302274	CIT	12	120123595	120315095	protein_coding	citron (rho-interacting, serine/threonine kinase 21) [Source:HGNC Symbol;Acc:1985]	4.68901	3.64209	35.5564	2.8925e-52	2.52612e-50
ENSG00000111669	7167	TPI1	12	6976283	6980112	protein_coding	triosephosphate isomerase 1 [Source:HGNC Symbol;Acc:12009]	3.68992	7.88976	35.495	3.30905e-52	2.87658e-50
ENSG00000138346	1763	DNA2	10	70173821	70231879	protein_coding	DNA replication helicase/nuclease 2 [Source:HGNC Symbol;Acc:2939]	3.64223	4.4028	35.4605	3.56897e-52	3.08831e-50
ENSG00000268548	7167	TPI1	HG344_PATCH	6976283	6980112	protein_coding	triosephosphate isomerase 1 [Source:HGNC Symbol;Acc:12009]	3.68489	7.88659	35.4181	3.91741e-52	3.37434e-50
ENSG00000169607	150468	CKAP2L	2	113493930	113522254	protein_coding	cytoskeleton associated protein 2-like [Source:HGNC Symbol;Acc:26877]	5.87388	3.2353	35.3815	4.24554e-52	3.64036e-50
ENSG00000099194	6319	SCD	10	102106881	102124591	protein_coding	stearoyl-CoA desaturase (delta-9-desaturase) [Source:HGNC Symbol;Acc:10571]	6.18694	6.99934	36.2427	4.29268e-52	3.66412e-50
ENSG00000102172	6611	SMS	X	21958691	22025798	protein_coding	spermine synthase [Source:HGNC Symbol;Acc:11123]	3.49939	6.08507	35.2642	5.49793e-52	4.67175e-50
ENSG00000164466	94081	SFXN1	5	174904065	174956745	protein_coding	sideroflexin 1 [Source:HGNC Symbol;Acc:16085]	2.76487	7.556	35.2365	5.84401e-52	4.94356e-50
ENSG00000034053	321	APBA2	15	29129629	29410518	protein_coding	amyloid beta (A4) precursor protein-binding, family A, member 2 [Source:HGNC Symbol;Acc:579]	-3.67714	5.6585	-35.1319	7.36398e-52	6.20153e-50
ENSG00000136492	83990	BRIP1	17	59758627	59940882	protein_coding	BRCA1 interacting protein C-terminal helicase 1 [Source:HGNC Symbol;Acc:20473]	3.8916	3.63621	35.1182	7.59023e-52	6.36365e-50
ENSG00000100242	25777	SUN2	22	39130730	39190148	protein_coding	Sad1 and UNC84 domain containing 2 [Source:HGNC Symbol;Acc:14210]	-3.0741	8.67004	-35.0786	8.28669e-52	6.91682e-50
ENSG00000071575	28951	TRIB2	2	12857015	12882860	protein_coding	tribbles pseudokinase 2 [Source:HGNC Symbol;Acc:30809]	-4.67186	5.75665	-35.1043	9.16592e-52	7.617e-50
ENSG00000115233	10213	PSMD14	2	162164549	162268228	protein_coding	proteasome (prosome, macropain) 26S subunit, non-ATPase, 14 [Source:HGNC Symbol;Acc:16889]	3.1127	5.60981	34.8729	1.30865e-51	1.08274e-49
ENSG00000176928	51301	GCNT4	5	74323289	74326724	protein_coding	glucosaminyl (N-acetyl) transferase 4, core 2 [Source:HGNC Symbol;Acc:17973]	-4.35312	3.50264	-34.8612	1.34315e-51	1.10643e-49
ENSG00000115163	1058	CENPA	2	26987157	27023935	protein_coding	centromere protein A [Source:HGNC Symbol;Acc:1851]	7.19473	0.896923	34.6602	2.10427e-51	1.72586e-49
ENSG00000090339	3383	ICAM1	19	10381511	10397291	protein_coding	intercellular adhesion molecule 1 [Source:HGNC Symbol;Acc:5344]	4.18465	4.10676	34.5767	2.53775e-51	2.07239e-49
ENSG00000261911	5982	RFC2	HG1257_PATCH	73696456	73719401	protein_coding	replication factor C (activator 1) 2, 40kDa [Source:HGNC Symbol;Acc:9970]	2.80738	4.07633	34.5459	2.71907e-51	2.20783e-49
ENSG00000051341	10721	POLQ	3	121150278	121264853	protein_coding	polymerase (DNA directed), theta [Source:HGNC Symbol;Acc:9186]	5.32528	3.55373	34.5446	2.72702e-51	2.20783e-49
ENSG00000049541	5982	RFC2	7	73645829	73668774	protein_coding	replication factor C (activator 1) 2, 40kDa [Source:HGNC Symbol;Acc:9970]	2.80837	4.07683	34.5281	2.83059e-51	2.28189e-49
ENSG00000102471	54602	NDFIP2	13	80055287	80130210	protein_coding	Nedd4 family interacting protein 2 [Source:HGNC Symbol;Acc:18537]	4.3539	5.23144	34.3567	4.16344e-51	3.34209e-49
ENSG00000114480	2632	GBE1	3	81538850	81811312	protein_coding	glucan (1,4-alpha-), branching enzyme 1 [Source:HGNC Symbol;Acc:4180]	4.12556	5.50668	34.3351	4.37176e-51	3.49444e-49
ENSG00000196407	284486	THEM5	1	151819739	151826173	protein_coding	thioesterase superfamily member 5 [Source:HGNC Symbol;Acc:26755]	4.55946	1.28663	34.0622	8.1122e-51	6.4569e-49
ENSG00000162892	11009	IL24	1	207070788	207077484	protein_coding	interleukin 24 [Source:HGNC Symbol;Acc:11346]	-4.49281	4.68228	-34.0574	8.20142e-51	6.50048e-49
ENSG00000165030	4783	NFIL3	9	94171327	94186144	protein_coding	nuclear factor, interleukin 3 regulated [Source:HGNC Symbol;Acc:7787]	5.59518	3.29868	34.0203	8.92431e-51	7.04386e-49
ENSG00000068831	10235	RASGRP2	11	64494383	64512928	protein_coding	RAS guanyl releasing protein 2 (calcium and DAG-regulated) [Source:HGNC Symbol;Acc:9879]	-5.45074	5.64713	-34.4609	9.21189e-51	7.24054e-49
ENSG00000104147	11339	OIP5	15	41601466	41624819	protein_coding	Opa interacting protein 5 [Source:HGNC Symbol;Acc:20300]	4.16852	2.04399	33.9397	1.0721e-50	8.39176e-49
ENSG00000165490	220042	C11orf82	11	82611017	82669319	protein_coding	chromosome 11 open reading frame 82 [Source:HGNC Symbol;Acc:26351]	3.79751	3.21473	33.9182	1.12624e-50	8.77905e-49
ENSG00000140968	3394	IRF8	16	85932409	85956215	protein_coding	interferon regulatory factor 8 [Source:HGNC Symbol;Acc:5358]	5.40333	4.48287	34.0479	1.29326e-50	1.00396e-48
ENSG00000144381	3329	HSPD1	2	198351305	198381461	protein_coding	heat shock 60kDa protein 1 (chaperonin) [Source:HGNC Symbol;Acc:5261]	3.04593	8.87695	33.8339	1.36536e-50	1.05558e-48
ENSG00000135604	8676	STX11	6	144471663	144509507	protein_coding	syntaxin 11 [Source:HGNC Symbol;Acc:11429]	4.98253	2.32407	33.7565	1.62988e-50	1.25494e-48
ENSG00000108106	27338	UBE2S	19	55912652	55919145	protein_coding	ubiquitin-conjugating enzyme E2S [Source:HGNC Symbol;Acc:17895]	3.60093	4.38115	33.6932	1.88444e-50	1.44504e-48
ENSG00000262634	220134	SKA1	HSCHR18_1_CTG1_1	47901365	47920543	protein_coding	spindle and kinetochore associated complex subunit 1 [Source:HGNC Symbol;Acc:28109]	4.10162	2.41584	33.6573	2.04659e-50	1.56303e-48
ENSG00000092470	79968	WDR76	15	44119161	44160617	protein_coding	WD repeat domain 76 [Source:HGNC Symbol;Acc:25773]	2.77766	5.47903	33.5526	2.60362e-50	1.98043e-48
ENSG00000007968	1870	E2F2	1	23832922	23857712	protein_coding	E2F transcription factor 2 [Source:HGNC Symbol;Acc:3114]	5.03518	2.82726	33.5115	2.86261e-50	2.16868e-48
ENSG00000166341	8642	DCHS1	11	6642556	6677085	protein_coding	dachsous cadherin-related 1 [Source:HGNC Symbol;Acc:13681]	-4.38542	4.2583	-33.4465	3.32584e-50	2.50955e-48
ENSG00000138092	79172	CENPO	2	25016005	25045245	protein_coding	centromere protein O [Source:HGNC Symbol;Acc:28152]	2.88969	4.78935	33.3373	4.28178e-50	3.21799e-48
ENSG00000075131	54962	TIPIN	15	66628544	66679084	protein_coding	TIMELESS interacting protein [Source:HGNC Symbol;Acc:30750]	3.17797	4.19257	33.2846	4.83714e-50	3.62094e-48
ENSG00000171552	598	BCL2L1	20	30252255	30311792	protein_coding	BCL2-like 1 [Source:HGNC Symbol;Acc:992]	3.98349	6.06604	33.2472	5.27678e-50	3.93444e-48
ENSG00000198826	9824	ARHGAP11A	15	32907345	32932150	protein_coding	Rho GTPase activating protein 11A [Source:HGNC Symbol;Acc:15783]	4.38996	5.3139	33.1715	6.2916e-50	4.67263e-48
ENSG00000101868	5422	POLA1	X	24712036	25015103	protein_coding	polymerase (DNA directed), alpha 1, catalytic subunit [Source:HGNC Symbol;Acc:9173]	3.11552	5.22151	33.1612	6.44362e-50	4.76676e-48
ENSG00000117411	8704	B4GALT2	1	44444615	44456840	protein_coding	UDP-Gal:betaGlcNAc beta 1,4- galactosyltransferase, polypeptide 2 [Source:HGNC Symbol;Acc:925]	5.52335	1.77305	33.1343	6.85927e-50	5.05442e-48
ENSG00000187840	1978	EIF4EBP1	8	37887859	37917883	protein_coding	eukaryotic translation initiation factor 4E binding protein 1 [Source:HGNC Symbol;Acc:3288]	3.74012	3.4258	33.1214	7.06932e-50	5.18894e-48
ENSG00000128245	7533	YWHAH	22	32340447	32353590	protein_coding	tyrosine 3-monooxygenase/tryptophan 5-monooxygenase activation protein, eta [Source:HGNC Symbol;Acc:12853]	3.5825	5.08614	33.0956	7.507e-50	5.48884e-48
ENSG00000110880	23603	CORO1C	12	109038885	109125372	protein_coding	coronin, actin binding protein, 1C [Source:HGNC Symbol;Acc:2254]	4.30217	5.0523	33.0886	7.63161e-50	5.55841e-48
ENSG00000177494	79413	ZBED2	3	111311747	111314290	protein_coding	zinc finger, BED-type containing 2 [Source:HGNC Symbol;Acc:20710]	7.12012	4.53293	33.6425	1.04659e-49	7.59338e-48
ENSG00000109787	51274	KLF3	4	38665817	38702663	protein_coding	Kruppel-like factor 3 (basic) [Source:HGNC Symbol;Acc:16516]	-3.58295	6.48558	-32.9228	1.12396e-49	8.12355e-48
ENSG00000075426	2355	FOSL2	2	28615315	28640179	protein_coding	FOS-like antigen 2 [Source:HGNC Symbol;Acc:3798]	6.17289	3.87177	33.151	1.30492e-49	9.39544e-48
ENSG00000228672	389333	PROB1	5	138727635	138730885	protein_coding	proline-rich basic protein 1 [Source:HGNC Symbol;Acc:41906]	5.09438	1.41036	32.8431	1.35494e-49	9.71849e-48
ENSG00000127084	89846	FGD3	9	95709733	95798518	protein_coding	FYVE, RhoGEF and PH domain containing 3 [Source:HGNC Symbol;Acc:16027]	-2.95248	7.22323	-32.8119	1.45786e-49	1.04171e-47
ENSG00000138166	1847	DUSP5	10	112257596	112271302	protein_coding	dual specificity phosphatase 5 [Source:HGNC Symbol;Acc:3071]	5.0305	2.97164	32.7919	1.52813e-49	1.0878e-47
ENSG00000167261	64174	DPEP2	16	68021297	68034489	protein_coding	dipeptidase 2 [Source:HGNC Symbol;Acc:23028]	-5.68414	3.7438	-32.7908	2.40023e-49	1.70218e-47
ENSG00000186638	347240	KIF24	9	34252379	34329198	protein_coding	kinesin family member 24 [Source:HGNC Symbol;Acc:19916]	4.33403	2.01771	32.5788	2.52438e-49	1.78352e-47
ENSG00000198176	7027	TFDP1	13	114239013	114295785	protein_coding	transcription factor Dp-1 [Source:HGNC Symbol;Acc:11749]	3.35796	6.54175	32.448	3.44001e-49	2.42135e-47
ENSG00000134291	79022	TMEM106C	12	48357352	48362661	protein_coding	transmembrane protein 106C [Source:HGNC Symbol;Acc:28775]	2.7496	5.70747	32.2037	6.15096e-49	4.31345e-47
ENSG00000158402	995	CDC25C	5	137620954	137674044	protein_coding	cell division cycle 25C [Source:HGNC Symbol;Acc:1727]	6.87237	0.814555	32.1673	6.70955e-49	4.68774e-47
ENSG00000203880	55251	PCMTD2	20	62887094	62926855	protein_coding	protein-L-isoaspartate (D-aspartate) O-methyltransferase domain containing 2 [Source:HGNC Symbol;Acc:15882]	-3.15053	6.96426	-32.0915	8.04214e-49	5.58607e-47
ENSG00000095794	1390	CREM	10	35415719	35501886	protein_coding	cAMP responsive element modulator [Source:HGNC Symbol;Acc:2352]	3.84875	5.37834	32.0909	8.05455e-49	5.58607e-47
ENSG00000112715	7422	VEGFA	6	43737921	43754224	protein_coding	vascular endothelial growth factor A [Source:HGNC Symbol;Acc:12680]	5.56589	3.36615	32.1033	8.36142e-49	5.77765e-47
ENSG00000081985	3595	IL12RB2	1	67773047	67862583	protein_coding	interleukin 12 receptor, beta 2 [Source:HGNC Symbol;Acc:5972]	6.50837	3.47276	32.3436	8.57344e-49	5.90253e-47
ENSG00000163918	5984	RFC4	3	186507669	186524847	protein_coding	replication factor C (activator 1) 4, 37kDa [Source:HGNC Symbol;Acc:9972]	2.91316	4.98779	32.0554	8.76772e-49	6.01434e-47
ENSG00000228716	1719	DHFR	5	79922047	79950802	protein_coding	dihydrofolate reductase [Source:HGNC Symbol;Acc:2861]	3.35113	6.41176	32.0402	9.0938e-49	6.21542e-47
ENSG00000268136	83461	CDCA3	HG344_PATCH	6953957	6961230	protein_coding	cell division cycle associated 3 [Source:HGNC Symbol;Acc:14624]	4.29491	2.26095	32.0319	9.27712e-49	6.31782e-47
ENSG00000111665	83461	CDCA3	12	6953957	6961230	protein_coding	cell division cycle associated 3 [Source:HGNC Symbol;Acc:14624]	4.29498	2.26114	32.029	9.34123e-49	6.3386e-47
ENSG00000232810	7124	TNF	6	31543344	31546113	protein_coding	tumor necrosis factor [Source:HGNC Symbol;Acc:11892]	5.07539	1.43168	31.9698	1.07679e-48	7.28051e-47
ENSG00000223952	7124	TNF	HSCHR6_MHC_MCF	31619653	31622422	protein_coding	tumor necrosis factor [Source:HGNC Symbol;Acc:11892]	5.0756	1.43216	31.9495	1.13057e-48	7.60443e-47
ENSG00000100097	3956	LGALS1	22	38071615	38075813	protein_coding	lectin, galactoside-binding, soluble, 1 [Source:HGNC Symbol;Acc:6561]	5.32151	4.82691	32.2431	1.13276e-48	7.60443e-47
ENSG00000076003	4175	MCM6	2	136597196	136633996	protein_coding	minichromosome maintenance complex component 6 [Source:HGNC Symbol;Acc:6949]	3.63961	7.12439	31.9324	1.17782e-48	7.87884e-47
ENSG00000230108	7124	TNF	HSCHR6_MHC_SSTO	31533287	31536056	protein_coding	tumor necrosis factor [Source:HGNC Symbol;Acc:11892]	5.07631	1.43221	31.9148	1.2289e-48	8.19152e-47
ENSG00000228321	7124	TNF	HSCHR6_MHC_MANN	31582831	31585600	protein_coding	tumor necrosis factor [Source:HGNC Symbol;Acc:11892]	5.0764	1.43251	31.9081	1.24863e-48	8.29371e-47
ENSG00000206439	7124	TNF	HSCHR6_MHC_QBL	31533585	31536356	protein_coding	tumor necrosis factor [Source:HGNC Symbol;Acc:11892]	5.07708	1.43226	31.9023	1.26632e-48	8.38172e-47
ENSG00000228849	7124	TNF	HSCHR6_MHC_DBB	31525488	31528257	protein_coding	tumor necrosis factor [Source:HGNC Symbol;Acc:11892]	5.07774	1.43284	31.8541	1.42201e-48	9.3793e-47
ENSG00000204490	7124	TNF	HSCHR6_MHC_COX	31530756	31533525	protein_coding	tumor necrosis factor [Source:HGNC Symbol;Acc:11892]	5.07773	1.43289	31.8375	1.48017e-48	9.72887e-47
ENSG00000067208	7813	EVI5	1	92974253	93257961	protein_coding	ecotropic viral integration site 5 [Source:HGNC Symbol;Acc:3501]	5.6444	4.80283	32.2268	1.65077e-48	1.08126e-46
ENSG00000187741	2175	FANCA	16	89803957	89883065	protein_coding	Fanconi anemia, complementation group A [Source:HGNC Symbol;Acc:3582]	4.14749	3.63916	31.6742	2.19538e-48	1.433e-46
ENSG00000127334	8445	DYRK2	12	68042118	68059186	protein_coding	dual-specificity tyrosine-(Y)-phosphorylation regulated kinase 2 [Source:HGNC Symbol;Acc:3093]	-3.16108	7.25947	-31.6346	2.41619e-48	1.57169e-46
ENSG00000118971	894	CCND2	12	4382938	4414516	protein_coding	cyclin D2 [Source:HGNC Symbol;Acc:1583]	3.3039	8.34929	31.495	3.39098e-48	2.19819e-46
ENSG00000136810	7295	TXN	9	113006091	113018920	protein_coding	thioredoxin [Source:HGNC Symbol;Acc:12435]	3.59396	5.86943	31.4763	3.54902e-48	2.29276e-46
ENSG00000154764	7476	WNT7A	3	13857755	13921618	protein_coding	wingless-type MMTV integration site family, member 7A [Source:HGNC Symbol;Acc:12786]	-7.0343	0.0753523	-31.4488	3.79461e-48	2.44187e-46
ENSG00000164674	94120	SYTL3	6	159071046	159185908	protein_coding	synaptotagmin-like 3 [Source:HGNC Symbol;Acc:15587]	4.05146	5.42607	31.4476	3.80572e-48	2.44187e-46
ENSG00000114626	80325	ABTB1	3	127391778	127399768	protein_coding	ankyrin repeat and BTB (POZ) domain containing 1 [Source:HGNC Symbol;Acc:18275]	-3.98176	4.89776	-31.3371	4.98244e-48	3.18606e-46
ENSG00000067177	5255	PHKA1	X	71798664	71934167	protein_coding	phosphorylase kinase, alpha 1 (muscle) [Source:HGNC Symbol;Acc:8925]	4.86784	1.37895	31.3255	5.12538e-48	3.26639e-46
ENSG00000268579	5255	PHKA1	HG1438_PATCH	71798664	71934169	protein_coding	phosphorylase kinase, alpha 1 (muscle) [Source:HGNC Symbol;Acc:8925]	4.86683	1.37924	31.3051	5.3879e-48	3.42214e-46
ENSG00000138821	64116	SLC39A8	4	103172198	103352415	protein_coding	solute carrier family 39 (zinc transporter), member 8 [Source:HGNC Symbol;Acc:20862]	3.57427	5.14143	31.2955	5.51601e-48	3.49174e-46
ENSG00000177663	23765	IL17RA	22	17565844	17596583	protein_coding	interleukin 17 receptor A [Source:HGNC Symbol;Acc:5985]	-2.93427	6.67439	-31.2809	5.71594e-48	3.6062e-46
ENSG00000234631	NA	AL162407.1	10	115674530	115676949	protein_coding	CDNA FLJ20147 fis, clone COL07954; HCG1781466; Uncharacterized protein [Source:UniProtKB/TrEMBL;Acc:Q9NXN1]	-7.6102	-2.32342	-31.2528	6.12202e-48	3.84952e-46
ENSG00000069399	102465879	BCL3	19	45250962	45263301	protein_coding	B-cell CLL/lymphoma 3 [Source:HGNC Symbol;Acc:998]	4.45828	2.30387	31.1782	7.35135e-48	4.60717e-46
ENSG00000089060	80024	SLC8B1	12	113736564	113797298	protein_coding	solute carrier family 8 (sodium/lithium/calcium exchanger), member B1 [Source:HGNC Symbol;Acc:26175]	-2.67888	5.55078	-31.1557	7.76746e-48	4.85183e-46
ENSG00000166046	255394	TCP11L2	12	106695707	106740793	protein_coding	t-complex 11, testis-specific-like 2 [Source:HGNC Symbol;Acc:28627]	-3.58832	5.37765	-31.1149	8.58672e-48	5.34587e-46
ENSG00000153044	64946	CENPH	5	68485375	68506184	protein_coding	centromere protein H [Source:HGNC Symbol;Acc:17268]	3.2687	4.37251	30.9918	1.16244e-47	7.21327e-46
ENSG00000164105	8819	SAP30	4	174291120	174298683	protein_coding	Sin3A-associated protein, 30kDa [Source:HGNC Symbol;Acc:10532]	4.11848	2.92999	30.9423	1.31352e-47	8.12401e-46
ENSG00000060982	586	BCAT1	12	24964295	25102393	protein_coding	branched chain amino-acid transaminase 1, cytosolic [Source:HGNC Symbol;Acc:976]	4.88366	5.55339	31.2276	1.35343e-47	8.34348e-46
ENSG00000155090	7071	KLF10	8	103661007	103668130	protein_coding	Kruppel-like factor 10 [Source:HGNC Symbol;Acc:11810]	4.29663	3.98751	30.8377	1.70096e-47	1.04518e-45
ENSG00000005189	81691	AC004381.6	16	20817751	20860987	protein_coding	Putative RNA exonuclease NEF-sp [Source:UniProtKB/Swiss-Prot;Acc:Q96IC2]	5.311	1.45673	30.7775	1.97442e-47	1.20927e-45
ENSG00000235944	NA	ZNF815P	7	5862791	5894066	pseudogene	zinc finger protein 815, pseudogene [Source:HGNC Symbol;Acc:22029]	-3.51862	4.47211	-30.6549	2.67747e-47	1.63455e-45
ENSG00000057657	639	PRDM1	6	106534195	106557814	protein_coding	PR domain containing 1, with ZNF domain [Source:HGNC Symbol;Acc:9346]	5.29386	2.92111	30.6494	2.71398e-47	1.6515e-45
ENSG00000189057	374393	FAM111B	11	58874658	58894883	protein_coding	family with sequence similarity 111, member B [Source:HGNC Symbol;Acc:24200]	4.29266	4.37254	30.5841	3.19344e-47	1.93701e-45
ENSG00000091436	51776	MLTK	2	173940163	174132738	protein_coding	Mitogen-activated protein kinase kinase kinase MLT [Source:UniProtKB/Swiss-Prot;Acc:Q9NYL2]	4.32771	4.28399	30.444	4.53157e-47	2.73985e-45
ENSG00000186871	54821	ERCC6L	X	71424510	71458897	protein_coding	excision repair cross-complementing rodent repair deficiency, complementation group 6-like [Source:HGNC Symbol;Acc:20794]	3.80992	3.16928	30.2839	6.76985e-47	4.08008e-45
ENSG00000143110	128346	C1orf162	1	112016414	112021134	protein_coding	chromosome 1 open reading frame 162 [Source:HGNC Symbol;Acc:28344]	-3.86109	3.98479	-30.1018	1.07109e-46	6.43475e-45
ENSG00000123358	3164	NR4A1	12	52416616	52453291	protein_coding	nuclear receptor subfamily 4, group A, member 1 [Source:HGNC Symbol;Acc:7980]	6.10042	3.35699	30.3213	1.1376e-46	6.81261e-45
ENSG00000122877	1959	EGR2	10	64571756	64679660	protein_coding	early growth response 2 [Source:HGNC Symbol;Acc:3239]	6.13188	2.52317	30.0646	1.25283e-46	7.47894e-45
ENSG00000113070	1839	HBEGF	5	139712428	139726216	protein_coding	heparin-binding EGF-like growth factor [Source:HGNC Symbol;Acc:3059]	5.56771	2.08541	30.0092	1.35395e-46	8.05709e-45
ENSG00000163599	1493	CTLA4	2	204732509	204738683	protein_coding	cytotoxic T-lymphocyte-associated protein 4 [Source:HGNC Symbol;Acc:2505]	4.61063	3.92755	29.9784	1.46364e-46	8.68244e-45
ENSG00000081059	6932	TCF7	5	133450402	133487556	protein_coding	transcription factor 7 (T-cell specific, HMG-box) [Source:HGNC Symbol;Acc:11639]	-2.99368	8.64214	-29.9648	1.51507e-46	8.95932e-45
ENSG00000115604	8809	IL18R1	2	102927989	103015218	protein_coding	interleukin 18 receptor 1 [Source:HGNC Symbol;Acc:5988]	5.40879	3.17198	29.9878	1.60991e-46	9.49042e-45
ENSG00000188985	NA	DHFRP1	18	23749724	23751313	pseudogene	dihydrofolate reductase pseudogene 1 [Source:HGNC Symbol;Acc:2862]	8.72705	-0.767849	29.8984	1.79315e-46	1.05377e-44
ENSG00000164211	134429	STARD4	5	110831731	110848288	protein_coding	StAR-related lipid transfer (START) domain containing 4 [Source:HGNC Symbol;Acc:18058]	3.65112	6.48494	29.8223	2.17592e-46	1.27474e-44
ENSG00000093072	51816	CECR1	22	17660194	17702879	protein_coding	cat eye syndrome chromosome region, candidate 1 [Source:HGNC Symbol;Acc:1839]	-3.86262	5.49666	-29.7497	2.61851e-46	1.52923e-44
ENSG00000177374	3090	HIC1	17	1957448	1962981	protein_coding	hypermethylated in cancer 1 [Source:HGNC Symbol;Acc:4909]	6.06363	2.17075	29.7485	2.62654e-46	1.52923e-44
ENSG00000124145	6385	SDC4	20	43953928	43977064	protein_coding	syndecan 4 [Source:HGNC Symbol;Acc:10661]	6.09609	2.49382	29.7696	2.64793e-46	1.53694e-44
ENSG00000160712	3570	IL6R	1	154377669	154441926	protein_coding	interleukin 6 receptor [Source:HGNC Symbol;Acc:6019]	-4.62682	5.39993	-29.976	2.72775e-46	1.57841e-44
ENSG00000131462	7283	TUBG1	17	40761694	40767252	protein_coding	tubulin, gamma 1 [Source:HGNC Symbol;Acc:12417]	3.08469	4.65874	29.6946	3.01361e-46	1.73849e-44
ENSG00000133026	4628	MYH10	17	8377523	8534079	protein_coding	myosin, heavy chain 10, non-muscle [Source:HGNC Symbol;Acc:7568]	3.55999	5.12141	29.6111	3.73102e-46	2.14579e-44
ENSG00000154027	26289	AK5	1	77747736	78025651	protein_coding	adenylate kinase 5 [Source:HGNC Symbol;Acc:365]	-4.43442	3.88043	-29.5293	4.6016e-46	2.63844e-44
ENSG00000127423	79000	AUNIP	1	26158414	26185903	protein_coding	aurora kinase A and ninein interacting protein [Source:HGNC Symbol;Acc:28363]	3.57651	1.99265	29.5131	4.79754e-46	2.74245e-44
ENSG00000134247	5738	PTGFRN	1	117452679	117532980	protein_coding	prostaglandin F2 receptor inhibitor [Source:HGNC Symbol;Acc:9601]	4.42275	3.65083	29.4678	5.38923e-46	3.07137e-44
ENSG00000136824	10592	SMC2	9	106856541	106903698	protein_coding	structural maintenance of chromosomes 2 [Source:HGNC Symbol;Acc:14011]	2.99328	6.46997	29.2507	9.43357e-46	5.36009e-44
ENSG00000110660	54733	SLC35F2	11	107661717	107799019	protein_coding	solute carrier family 35, member F2 [Source:HGNC Symbol;Acc:23615]	3.99091	3.341	29.1392	1.25927e-45	7.13357e-44
ENSG00000268861	23370	CTD-2207O23.3	19	7445850	7535131	protein_coding	Rho guanine nucleotide exchange factor 18 [Source:UniProtKB/TrEMBL;Acc:M0R125]	-4.29126	3.35442	-29.1363	1.26886e-45	7.16642e-44
ENSG00000166228	5092	PCBD1	10	72642037	72648541	protein_coding	pterin-4 alpha-carbinolamine dehydratase/dimerization cofactor of hepatocyte nuclear factor 1 alpha [Source:HGNC Symbol;Acc:8646]	4.33647	2.1547	29.1267	1.30098e-45	7.32586e-44
ENSG00000176014	84617	TUBB6	18	12307668	12344319	protein_coding	tubulin, beta 6 class V [Source:HGNC Symbol;Acc:20776]	4.32737	2.65425	29.0574	1.55761e-45	8.74485e-44
ENSG00000162062	80178	C16orf59	16	2510081	2514964	protein_coding	chromosome 16 open reading frame 59 [Source:HGNC Symbol;Acc:25849]	4.87881	0.880285	29.0411	1.62507e-45	9.09656e-44
ENSG00000135451	10024	TROAP	12	49717019	49725514	protein_coding	trophinin associated protein [Source:HGNC Symbol;Acc:12327]	5.15916	2.6835	29.0392	1.63327e-45	9.11537e-44
ENSG00000108953	7531	YWHAE	17	1247566	1303672	protein_coding	tyrosine 3-monooxygenase/tryptophan 5-monooxygenase activation protein, epsilon [Source:HGNC Symbol;Acc:12851]	2.89262	7.34946	28.9303	2.16939e-45	1.20718e-43
ENSG00000269411	3149	HMGB3	HG1459_PATCH	150062231	150072497	protein_coding	high mobility group box 3 [Source:HGNC Symbol;Acc:5004]	5.39184	1.86573	28.9083	2.29721e-45	1.27455e-43
ENSG00000029993	3149	HMGB3	X	150148982	150159248	protein_coding	high mobility group box 3 [Source:HGNC Symbol;Acc:5004]	5.39412	1.86544	28.8805	2.4703e-45	1.36656e-43
ENSG00000179294	100170841	C17orf96	17	36827961	36831187	protein_coding	chromosome 17 open reading frame 96 [Source:HGNC Symbol;Acc:34493]	4.62269	3.57281	28.8278	2.83596e-45	1.56426e-43
ENSG00000122224	4063	LY9	1	160765864	160798051	protein_coding	lymphocyte antigen 9 [Source:HGNC Symbol;Acc:6730]	-3.72969	5.32544	-28.7721	3.28174e-45	1.80486e-43
ENSG00000143507	11221	DUSP10	1	221874766	221915518	protein_coding	dual specificity phosphatase 10 [Source:HGNC Symbol;Acc:3065]	4.35336	3.34043	28.7361	3.60633e-45	1.97761e-43
ENSG00000099985	5008	OSM	22	30658818	30662829	protein_coding	oncostatin M [Source:HGNC Symbol;Acc:8506]	6.37011	3.09747	28.886	5.17477e-45	2.82947e-43
ENSG00000154016	10750	GRAP	17	18923986	18950950	protein_coding	GRB2-related adaptor protein [Source:HGNC Symbol;Acc:4562]	-2.70423	5.95136	-28.529	6.22171e-45	3.39209e-43
ENSG00000169504	25932	CLIC4	1	25071848	25170815	protein_coding	chloride intracellular channel 4 [Source:HGNC Symbol;Acc:13518]	4.36672	3.61142	28.3361	1.03693e-44	5.63705e-43
ENSG00000004455	204	AK2	1	33473585	33546597	protein_coding	adenylate kinase 2 [Source:HGNC Symbol;Acc:362]	2.545	7.72958	28.3294	1.05545e-44	5.72128e-43
ENSG00000115541	3336	HSPE1	2	198364718	198368181	protein_coding	heat shock 10kDa protein 1 [Source:HGNC Symbol;Acc:5269]	2.90708	6.96517	28.2702	1.23536e-44	6.6773e-43
ENSG00000170017	214	ALCAM	3	105085753	105295744	protein_coding	activated leukocyte cell adhesion molecule [Source:HGNC Symbol;Acc:400]	4.34692	3.59196	28.2681	1.24223e-44	6.69526e-43
ENSG00000186891	8784	TNFRSF18	1	1138888	1142071	protein_coding	tumor necrosis factor receptor superfamily, member 18 [Source:HGNC Symbol;Acc:11914]	7.84362	1.56476	28.2616	1.43399e-44	7.70677e-43
ENSG00000099901	5902	RANBP1	22	20103461	20114878	protein_coding	RAN binding protein 1 [Source:HGNC Symbol;Acc:9847]	2.54079	5.99736	28.1433	1.73222e-44	9.28313e-43
ENSG00000137692	84259	DCUN1D5	11	102932805	102962944	protein_coding	DCN1, defective in cullin neddylation 1, domain containing 5 [Source:HGNC Symbol;Acc:28409]	3.02899	4.76009	28.1417	1.7396e-44	9.29624e-43
ENSG00000167083	2793	GNGT2	17	47280153	47287936	protein_coding	guanine nucleotide binding protein (G protein), gamma transducing activity polypeptide 2 [Source:HGNC Symbol;Acc:4412]	3.73667	2.34614	28.0946	1.97304e-44	1.05139e-42
ENSG00000117724	1063	CENPF	1	214776538	214837931	protein_coding	centromere protein F, 350/400kDa [Source:HGNC Symbol;Acc:1857]	3.77668	5.53152	28.0788	2.05848e-44	1.09085e-42
ENSG00000165672	10935	PRDX3	10	120927215	120938345	protein_coding	peroxiredoxin 3 [Source:HGNC Symbol;Acc:9354]	2.58807	6.93594	28.0787	2.05864e-44	1.09085e-42
ENSG00000138778	1062	CENPE	4	104026963	104119566	protein_coding	centromere protein E, 312kDa [Source:HGNC Symbol;Acc:1856]	5.48103	3.61794	28.2751	2.37905e-44	1.2571e-42
ENSG00000100385	3560	IL2RB	22	37521878	37571094	protein_coding	interleukin 2 receptor, beta [Source:HGNC Symbol;Acc:6009]	4.04667	6.50048	28.2009	2.3879e-44	1.25825e-42
ENSG00000162772	467	ATF3	1	212738676	212794119	protein_coding	activating transcription factor 3 [Source:HGNC Symbol;Acc:785]	6.20327	2.23691	28.0618	2.44153e-44	1.28293e-42
ENSG00000167088	6632	SNRPD1	18	19192228	19210417	protein_coding	small nuclear ribonucleoprotein D1 polypeptide 16kDa [Source:HGNC Symbol;Acc:11158]	2.90428	5.98876	27.9567	2.85515e-44	1.4961e-42
ENSG00000100628	51676	ASB2	14	94400499	94443137	protein_coding	ankyrin repeat and SOCS box containing 2 [Source:HGNC Symbol;Acc:16012]	7.80347	2.17186	28.1635	2.86684e-44	1.49806e-42
ENSG00000006625	79017	GGCT	7	30536237	30591095	protein_coding	gamma-glutamylcyclotransferase [Source:HGNC Symbol;Acc:21705]	2.53986	5.06586	27.9178	3.16972e-44	1.65175e-42
ENSG00000119508	8013	NR4A3	9	102584137	102629173	protein_coding	nuclear receptor subfamily 4, group A, member 3 [Source:HGNC Symbol;Acc:7982]	7.76452	2.79303	28.1843	4.46132e-44	2.31841e-42
ENSG00000144843	141	ADPRH	3	119298115	119308792	protein_coding	ADP-ribosylarginine hydrolase [Source:HGNC Symbol;Acc:269]	5.7846	1.42173	27.7529	4.94157e-44	2.56093e-42
ENSG00000138623	8482	SEMA7A	15	74701630	74726808	protein_coding	semaphorin 7A, GPI membrane anchor (John Milton Hagen blood group) [Source:HGNC Symbol;Acc:10741]	4.1098	3.51098	27.7207	5.39126e-44	2.78632e-42
ENSG00000137642	6653	SORL1	11	121322912	121504402	protein_coding	sortilin-related receptor, L(DLR class) A repeats containing [Source:HGNC Symbol;Acc:11185]	-2.89042	8.68857	-27.6444	6.62774e-44	3.416e-42
ENSG00000100206	11144	DMC1	22	38914954	38966291	protein_coding	DNA meiotic recombinase 1 [Source:HGNC Symbol;Acc:2927]	4.92915	1.75265	27.6299	6.89225e-44	3.54265e-42
ENSG00000164056	10252	SPRY1	4	124317950	124324910	protein_coding	sprouty homolog 1, antagonist of FGF signaling (Drosophila) [Source:HGNC Symbol;Acc:11269]	4.41954	3.89173	27.6138	7.20049e-44	3.69103e-42
ENSG00000168078	55872	PBK	8	27667137	27695612	protein_coding	PDZ binding kinase [Source:HGNC Symbol;Acc:18282]	8.67532	1.3931	27.6321	8.36829e-44	4.27803e-42
ENSG00000159399	3099	HK2	2	75061108	75120486	protein_coding	hexokinase 2 [Source:HGNC Symbol;Acc:4923]	3.28416	6.52571	27.5344	8.93146e-44	4.5536e-42
ENSG00000128951	1854	DUT	15	48623208	48635570	protein_coding	deoxyuridine triphosphatase [Source:HGNC Symbol;Acc:3078]	3.38358	6.22256	27.5333	8.95875e-44	4.5552e-42
ENSG00000254986	10072	DPP3	11	66247484	66277130	protein_coding	dipeptidyl-peptidase 3 [Source:HGNC Symbol;Acc:3008]	2.5822	5.16591	27.4935	9.98377e-44	5.06274e-42
ENSG00000145990	54438	GFOD1	6	13358062	13487894	protein_coding	glucose-fructose oxidoreductase domain containing 1 [Source:HGNC Symbol;Acc:21096]	3.37296	3.60678	27.456	1.10567e-43	5.59179e-42
ENSG00000198369	200734	SPRED2	2	65537985	65659771	protein_coding	sprouty-related, EVH1 domain containing 2 [Source:HGNC Symbol;Acc:17722]	3.8473	2.29216	27.4199	1.21978e-43	6.1524e-42
ENSG00000119608	283571	PROX2	14	75319736	75330537	protein_coding	prospero homeobox 2 [Source:HGNC Symbol;Acc:26715]	-4.25059	0.216476	-27.3657	1.41456e-43	7.11578e-42
ENSG00000132341	5901	RAN	12	131356424	131362223	protein_coding	RAN, member RAS oncogene family [Source:HGNC Symbol;Acc:9846]	2.72216	8.65254	27.3152	1.62381e-43	8.14668e-42
ENSG00000134901	79070	KDELC1	13	103436631	103451357	protein_coding	KDEL (Lys-Asp-Glu-Leu) containing 1 [Source:HGNC Symbol;Acc:19350]	5.36126	0.206049	27.2797	1.78916e-43	8.95247e-42
ENSG00000188389	5133	PDCD1	2	242792033	242801060	protein_coding	programmed cell death 1 [Source:HGNC Symbol;Acc:8760]	6.42722	2.43358	27.4324	1.83396e-43	9.15234e-42
ENSG00000161888	147841	SPC24	19	11242196	11266484	protein_coding	SPC24, NDC80 kinetochore complex component [Source:HGNC Symbol;Acc:26913]	3.80631	3.51299	27.2526	1.92747e-43	9.5936e-42
ENSG00000131634	79652	TMEM204	16	1578689	1605581	protein_coding	transmembrane protein 204 [Source:HGNC Symbol;Acc:14158]	-3.17898	5.15307	-27.2196	2.10978e-43	1.04734e-41
ENSG00000215784	728833	FAM72D	1	143896452	143913143	protein_coding	family with sequence similarity 72, member D [Source:HGNC Symbol;Acc:33593]	7.61473	0.345545	27.2069	2.18456e-43	1.08161e-41
ENSG00000264416	728833	FAM72D	HG1287_PATCH	145782415	145799107	protein_coding	family with sequence similarity 72, member D [Source:HGNC Symbol;Acc:33593]	7.61404	0.344999	27.1951	2.25646e-43	1.11429e-41
ENSG00000197857	101060181	ZNF44	19	12335501	12405702	protein_coding	zinc finger protein 44 [Source:HGNC Symbol;Acc:13110]	-2.76564	5.13647	-27.1886	2.29715e-43	1.13142e-41
ENSG00000105220	2821	GPI	19	34850385	34893061	protein_coding	glucose-6-phosphate isomerase [Source:HGNC Symbol;Acc:4458]	3.51094	8.42854	27.1806	2.34833e-43	1.15362e-41
ENSG00000173621	78999	LRFN4	11	66624118	66627946	protein_coding	leucine rich repeat and fibronectin type III domain containing 4 [Source:HGNC Symbol;Acc:28456]	5.64607	1.1762	27.1718	2.40578e-43	1.17877e-41
ENSG00000164398	23305	ACSL6	5	131142683	131347936	protein_coding	acyl-CoA synthetase long-chain family member 6 [Source:HGNC Symbol;Acc:16496]	-3.68382	4.26333	-27.1506	2.55017e-43	1.24628e-41
ENSG00000146376	93663	ARHGAP18	6	129897277	130031370	protein_coding	Rho GTPase activating protein 18 [Source:HGNC Symbol;Acc:21035]	4.1919	3.40553	27.1299	2.69929e-43	1.31575e-41
ENSG00000244509	27350	APOBEC3C	22	39410088	39416357	protein_coding	apolipoprotein B mRNA editing enzyme, catalytic polypeptide-like 3C [Source:HGNC Symbol;Acc:17353]	2.98501	5.63254	27.116	2.80402e-43	1.36327e-41
ENSG00000091972	4345	CD200	3	112051194	112081659	protein_coding	CD200 molecule [Source:HGNC Symbol;Acc:7203]	4.43613	3.55308	27.1083	2.86472e-43	1.3892e-41
ENSG00000149573	10205	MPZL2	11	118124118	118135251	protein_coding	myelin protein zero-like 2 [Source:HGNC Symbol;Acc:3496]	4.17551	3.00738	27.107	2.8744e-43	1.39032e-41
ENSG00000109084	27346	TMEM97	17	26646121	26655707	protein_coding	transmembrane protein 97 [Source:HGNC Symbol;Acc:28106]	3.03152	3.12339	27.0731	3.15587e-43	1.52257e-41
ENSG00000156675	80223	RAB11FIP1	8	37716136	37756985	protein_coding	RAB11 family interacting protein 1 (class I) [Source:HGNC Symbol;Acc:30265]	3.17038	6.38616	26.9968	3.89528e-43	1.87451e-41
ENSG00000186049	319101	KRT73	12	53001354	53012343	protein_coding	keratin 73 [Source:HGNC Symbol;Acc:28928]	-7.19826	0.354043	-26.975	4.13688e-43	1.9857e-41
ENSG00000168685	3575	IL7R	5	35852797	35879705	protein_coding	interleukin 7 receptor [Source:HGNC Symbol;Acc:6024]	-4.2335	8.86009	-27.3512	4.23992e-43	2.03e-41
ENSG00000164104	3148	HMGB2	4	174252846	174256276	protein_coding	high mobility group box 2 [Source:HGNC Symbol;Acc:5000]	2.98423	7.83366	26.9284	4.70538e-43	2.24715e-41
ENSG00000074800	2023	ENO1	1	8921061	8939308	protein_coding	enolase 1, (alpha) [Source:HGNC Symbol;Acc:3350]	3.60773	10.5	26.8222	6.31523e-43	3.00834e-41
ENSG00000262046	27346	TMEM97	HG883_PATCH	26646121	26655707	protein_coding	transmembrane protein 97 [Source:HGNC Symbol;Acc:28106]	3.01114	3.11532	26.7617	7.4709e-43	3.5499e-41
ENSG00000135541	54806	AHI1	6	135604670	135818914	protein_coding	Abelson helper integration site 1 [Source:HGNC Symbol;Acc:21575]	3.83112	4.59417	26.6875	9.18439e-43	4.35312e-41
ENSG00000117322	1380	CR2	1	207627575	207663240	protein_coding	complement component (3d/Epstein Barr virus) receptor 2 [Source:HGNC Symbol;Acc:2336]	-4.06373	3.06744	-26.6329	1.06972e-42	5.05745e-41
ENSG00000139618	675	BRCA2	13	32889611	32973805	protein_coding	breast cancer 2, early onset [Source:HGNC Symbol;Acc:1101]	3.42823	4.47983	26.6	1.17261e-42	5.53002e-41
ENSG00000104880	23370	ARHGEF18	19	7459999	7537363	protein_coding	Rho/Rac guanine nucleotide exchange factor (GEF) 18 [Source:HGNC Symbol;Acc:17090]	-2.5398	6.54589	-26.5923	1.19813e-42	5.6363e-41
ENSG00000205356	25851	TECPR1	7	97843936	97881563	protein_coding	tectonin beta-propeller repeat containing 1 [Source:HGNC Symbol;Acc:22214]	-2.89156	6.19763	-26.5898	1.20647e-42	5.66142e-41
ENSG00000196678	112479	ERI2	16	20791515	20911671	protein_coding	ERI1 exoribonuclease family member 2 [Source:HGNC Symbol;Acc:30541]	3.307	2.84404	26.5776	1.24831e-42	5.84319e-41
ENSG00000111328	8099	CDK2AP1	12	123745528	123756881	protein_coding	cyclin-dependent kinase 2 associated protein 1 [Source:HGNC Symbol;Acc:14002]	3.47501	4.90578	26.544	1.37134e-42	6.4032e-41
ENSG00000126759	5199	CFP	X	47483612	47489704	protein_coding	complement factor properdin [Source:HGNC Symbol;Acc:8864]	-3.75581	2.79963	-26.5225	1.45644e-42	6.78376e-41
ENSG00000117308	2582	GALE	1	24122089	24127271	protein_coding	UDP-galactose-4-epimerase [Source:HGNC Symbol;Acc:4116]	3.14118	3.85627	26.4954	1.57118e-42	7.3002e-41
ENSG00000116221	51253	MRPL37	1	54649714	54691137	protein_coding	mitochondrial ribosomal protein L37 [Source:HGNC Symbol;Acc:14034]	2.84324	5.97966	26.3285	2.511e-42	1.16382e-40
ENSG00000083444	5351	PLOD1	1	11994262	12035595	protein_coding	procollagen-lysine, 2-oxoglutarate 5-dioxygenase 1 [Source:HGNC Symbol;Acc:9081]	2.8914	3.49591	26.3039	2.69146e-42	1.2444e-40
ENSG00000166947	2038	EPB42	15	43398423	43513481	protein_coding	erythrocyte membrane protein band 4.2 [Source:HGNC Symbol;Acc:3381]	-3.27294	1.59923	-26.2899	2.79929e-42	1.2911e-40
ENSG00000119411	54836	BSPRY	9	116111821	116133513	protein_coding	B-box and SPRY domain containing [Source:HGNC Symbol;Acc:18232]	5.72365	1.74644	26.1112	4.64038e-42	2.13503e-40
ENSG00000143653	51097	SCCPDH	1	246887349	246931439	protein_coding	saccharopine dehydrogenase (putative) [Source:HGNC Symbol;Acc:24275]	3.38513	3.9948	26.046	5.58278e-42	2.56237e-40
ENSG00000198814	2710	GK	X	30671476	30748725	protein_coding	glycerol kinase [Source:HGNC Symbol;Acc:4289]	4.1226	4.35388	26.0192	6.71031e-42	3.07241e-40
ENSG00000119714	8111	GPR68	14	91698876	91720269	protein_coding	G protein-coupled receptor 68 [Source:HGNC Symbol;Acc:4519]	3.70232	3.38347	25.9743	6.84539e-42	3.12667e-40
ENSG00000166123	84706	GPT2	16	46918290	46965209	protein_coding	glutamic pyruvate transaminase (alanine aminotransferase) 2 [Source:HGNC Symbol;Acc:18062]	4.54341	2.43707	25.9723	6.88405e-42	3.13673e-40
ENSG00000169692	10555	AGPAT2	9	139567595	139581875	protein_coding	1-acylglycerol-3-phosphate O-acyltransferase 2 [Source:HGNC Symbol;Acc:325]	4.64268	1.24666	25.9343	7.6725e-42	3.48757e-40
ENSG00000025772	10953	TOMM34	20	43570771	43589127	protein_coding	translocase of outer mitochondrial membrane 34 [Source:HGNC Symbol;Acc:15746]	2.78454	5.00934	25.9144	8.11961e-42	3.68193e-40
ENSG00000111445	5985	RFC5	12	118451393	118470935	protein_coding	replication factor C (activator 1) 5, 36.5kDa [Source:HGNC Symbol;Acc:9973]	2.38206	5.02118	25.8863	8.79774e-42	3.97987e-40
ENSG00000139289	22822	PHLDA1	12	76419227	76427712	protein_coding	pleckstrin homology-like domain, family A, member 1 [Source:HGNC Symbol;Acc:8933]	5.11062	3.81702	26.1142	9.51984e-42	4.29623e-40
ENSG00000125735	8740	TNFSF14	19	6663148	6670599	protein_coding	tumor necrosis factor (ligand) superfamily, member 14 [Source:HGNC Symbol;Acc:11930]	4.02171	3.74288	25.8147	1.07961e-41	4.86058e-40
ENSG00000162433	100507855	AK4	1	65613232	65697828	protein_coding	adenylate kinase 4 [Source:HGNC Symbol;Acc:363]	7.46713	4.09125	26.4574	1.13462e-41	5.09605e-40
ENSG00000197943	5336	PLCG2	16	81772702	81991899	protein_coding	phospholipase C, gamma 2 (phosphatidylinositol-specific) [Source:HGNC Symbol;Acc:9066]	4.69794	1.74676	25.7646	1.24591e-41	5.58264e-40
ENSG00000124762	1026	CDKN1A	6	36644305	36655116	protein_coding	cyclin-dependent kinase inhibitor 1A (p21, Cip1) [Source:HGNC Symbol;Acc:1784]	6.46461	3.11576	26.1524	1.29827e-41	5.80347e-40
ENSG00000183527	8624	PSMG1	21	40546695	40555777	protein_coding	proteasome (prosome, macropain) assembly chaperone 1 [Source:HGNC Symbol;Acc:3043]	2.72144	4.54381	25.7106	1.4545e-41	6.48643e-40
ENSG00000135074	8728	ADAM19	5	156822542	157002783	protein_coding	ADAM metallopeptidase domain 19 [Source:HGNC Symbol;Acc:197]	5.14736	4.21337	26.0472	1.49157e-41	6.6361e-40
ENSG00000100889	5106	PCK2	14	24563262	24579807	protein_coding	phosphoenolpyruvate carboxykinase 2 (mitochondrial) [Source:HGNC Symbol;Acc:8725]	2.92893	5.03444	25.6787	1.59423e-41	7.07613e-40
ENSG00000120254	101928195	MTHFD1L	6	151186685	151423023	protein_coding	methylenetetrahydrofolate dehydrogenase (NADP+ dependent) 1-like [Source:HGNC Symbol;Acc:21055]	2.78743	5.47298	25.596	2.0218e-41	8.93924e-40
ENSG00000122223	51744	CD244	1	160799950	160832692	protein_coding	CD244 molecule, natural killer cell receptor 2B4 [Source:HGNC Symbol;Acc:18171]	-5.15525	0.442548	-25.5958	2.02346e-41	8.93924e-40
ENSG00000183150	2842	GPR19	12	12813825	12849141	protein_coding	G protein-coupled receptor 19 [Source:HGNC Symbol;Acc:4473]	3.90312	1.93818	25.4969	2.69068e-41	1.18591e-39
ENSG00000075188	79023	NUP37	12	102467967	102513902	protein_coding	nucleoporin 37kDa [Source:HGNC Symbol;Acc:29929]	2.78786	4.96288	25.4495	3.08609e-41	1.35702e-39
ENSG00000186603	84842	HPDL	1	45792545	45794347	protein_coding	4-hydroxyphenylpyruvate dioxygenase-like [Source:HGNC Symbol;Acc:28242]	4.54916	1.88002	25.3591	4.00949e-41	1.75895e-39
ENSG00000226945	NA	RP11-564A8.4	1	207080964	207081574	pseudogene		-6.02582	-1.69652	-25.3413	4.22187e-41	1.84783e-39
ENSG00000011523	23177	CEP68	2	65283500	65314138	protein_coding	centrosomal protein 68kDa [Source:HGNC Symbol;Acc:29076]	-2.65944	5.01105	-25.3147	4.56178e-41	1.99198e-39
ENSG00000186665	284018	C17orf58	17	65987217	65989765	protein_coding	chromosome 17 open reading frame 58 [Source:HGNC Symbol;Acc:27568]	4.60818	0.291945	25.3128	4.587e-41	1.99836e-39
ENSG00000183684	10189	ALYREF	17	79845713	79849462	protein_coding	Aly/REF export factor [Source:HGNC Symbol;Acc:19071]	2.67688	5.22615	25.2859	4.95893e-41	2.15542e-39
ENSG00000089692	3902	LAG3	12	6881678	6887621	protein_coding	lymphocyte-activation gene 3 [Source:HGNC Symbol;Acc:6476]	6.91107	4.05372	25.8734	5.07275e-41	2.19983e-39
ENSG00000132963	51371	POMP	13	29233241	29253062	protein_coding	proteasome maturation protein [Source:HGNC Symbol;Acc:20330]	2.64457	6.09341	25.269	5.20925e-41	2.25384e-39
ENSG00000263085	284018	C17orf58	HG747_PATCH	65987217	65989765	protein_coding	chromosome 17 open reading frame 58 [Source:HGNC Symbol;Acc:27568]	4.60663	0.291435	25.2411	5.64871e-41	2.43838e-39
ENSG00000128311	7263	TST	22	37406900	37415681	protein_coding	thiosulfate sulfurtransferase (rhodanese) [Source:HGNC Symbol;Acc:12388]	5.76948	-0.27086	25.2135	6.12155e-41	2.63646e-39
ENSG00000183010	5831	PYCR1	17	79890260	79900288	protein_coding	pyrroline-5-carboxylate reductase 1 [Source:HGNC Symbol;Acc:9721]	3.1204	4.59187	25.2121	6.14713e-41	2.64145e-39
ENSG00000173905	27333	GOLIM4	3	167726465	167813763	protein_coding	golgi integral membrane protein 4 [Source:HGNC Symbol;Acc:15448]	5.54183	1.90946	25.1171	8.11079e-41	3.47732e-39
ENSG00000174151	284613	CYB561D1	1	110036674	110045554	protein_coding	cytochrome b561 family, member D1 [Source:HGNC Symbol;Acc:26804]	-2.51675	5.16093	-25.0285	1.05124e-40	4.49675e-39
ENSG00000174442	55055	ZWILCH	15	66797297	66842115	protein_coding	zwilch kinetochore protein [Source:HGNC Symbol;Acc:25468]	2.87353	4.80051	25.0009	1.13966e-40	4.86393e-39
ENSG00000233450	3833	KIFC1	HSCHR6_MHC_SSTO	33498671	33517062	protein_coding	kinesin family member C1 [Source:HGNC Symbol;Acc:6389]	6.72193	2.31125	25.2158	1.23985e-40	5.27958e-39
ENSG00000237649	3833	KIFC1	6	33359313	33377701	protein_coding	kinesin family member C1 [Source:HGNC Symbol;Acc:6389]	6.72237	2.3118	25.2102	1.25983e-40	5.35257e-39
ENSG00000112578	705	BYSL	6	41888926	41900784	protein_coding	bystin-like [Source:HGNC Symbol;Acc:1157]	2.85051	4.26162	24.9191	1.44897e-40	6.14233e-39
ENSG00000183077	125061	AFMID	17	76183398	76203782	protein_coding	arylformamidase [Source:HGNC Symbol;Acc:20910]	3.04604	2.97032	24.9137	1.47227e-40	6.2271e-39
ENSG00000140374	2108	ETFA	15	76507696	76603813	protein_coding	electron-transfer-flavoprotein, alpha polypeptide [Source:HGNC Symbol;Acc:3481]	2.4077	6.01481	24.9013	1.52686e-40	6.44355e-39
ENSG00000174738	9975	NR1D2	3	23986751	24022109	protein_coding	nuclear receptor subfamily 1, group D, member 2 [Source:HGNC Symbol;Acc:7963]	-3.61767	4.84234	-24.8409	1.8243e-40	7.68162e-39
ENSG00000164051	79714	CCDC51	3	48473574	48481866	protein_coding	coiled-coil domain containing 51 [Source:HGNC Symbol;Acc:25714]	2.53018	3.74729	24.7251	2.56736e-40	1.07863e-38
ENSG00000120549	56243	KIAA1217	10	23983675	24836772	protein_coding	KIAA1217 [Source:HGNC Symbol;Acc:25428]	5.3599	0.619958	24.6498	3.20871e-40	1.34509e-38
ENSG00000176912	494514	C18orf56	18	641320	658340	protein_coding	chromosome 18 open reading frame 56 [Source:HGNC Symbol;Acc:29553]	6.96779	-1.52666	24.6376	3.32731e-40	1.39172e-38
ENSG00000103257	8140	SLC7A5	16	87863629	87903094	protein_coding	solute carrier family 7 (amino acid transporter light chain, L system), member 5 [Source:HGNC Symbol;Acc:11063]	3.62649	6.62562	24.6943	3.93498e-40	1.64224e-38
ENSG00000108179	10105	PPIF	10	81107225	81115093	protein_coding	peptidylprolyl isomerase F [Source:HGNC Symbol;Acc:9259]	2.82413	5.46514	24.5803	3.944e-40	1.64238e-38
ENSG00000176533	2788	GNG7	19	2511217	2702707	protein_coding	guanine nucleotide binding protein (G protein), gamma 7 [Source:HGNC Symbol;Acc:4410]	-3.30967	1.99534	-24.5754	4.00121e-40	1.66253e-38
ENSG00000151689	3628	INPP1	2	191208196	191236391	protein_coding	inositol polyphosphate-1-phosphatase [Source:HGNC Symbol;Acc:6071]	3.61154	2.44208	24.57	4.06676e-40	1.68605e-38
ENSG00000116133	1718	DHCR24	1	55315306	55352891	protein_coding	24-dehydrocholesterol reductase [Source:HGNC Symbol;Acc:2859]	3.71454	5.64454	24.6413	4.10498e-40	1.69817e-38
ENSG00000134508	91768	CABLES1	18	20714528	20840431	protein_coding	Cdk5 and Abl enzyme substrate 1 [Source:HGNC Symbol;Acc:25097]	7.27439	1.55959	24.6072	5.70611e-40	2.35536e-38
ENSG00000137265	3662	IRF4	6	391739	411447	protein_coding	interferon regulatory factor 4 [Source:HGNC Symbol;Acc:6119]	4.1704	7.63813	24.8347	5.8036e-40	2.39037e-38
ENSG00000168389	84879	MFSD2A	1	40420802	40435638	protein_coding	major facilitator superfamily domain containing 2A [Source:HGNC Symbol;Acc:25897]	4.14984	1.23963	24.4118	6.5139e-40	2.67709e-38
ENSG00000168758	54910	SEMA4C	2	97525453	97536494	protein_coding	sema domain, immunoglobulin domain (Ig), transmembrane domain (TM) and short cytoplasmic domain, (semaphorin) 4C [Source:HGNC Symbol;Acc:10731]	-3.46219	5.21382	-24.3829	7.10058e-40	2.91185e-38
ENSG00000106479	643641	ZNF862	7	149535456	149564568	protein_coding	zinc finger protein 862 [Source:HGNC Symbol;Acc:34519]	-2.83138	5.46347	-24.2662	1.00729e-39	4.1218e-38
ENSG00000250562	NA	RPL38P4	3	98243905	98244118	pseudogene	ribosomal protein L38 pseudogene 4 [Source:HGNC Symbol;Acc:48867]	5.60837	-2.3229	24.2493	1.05958e-39	4.3264e-38
ENSG00000143333	6004	RGS16	1	182567758	182573543	protein_coding	regulator of G-protein signaling 16 [Source:HGNC Symbol;Acc:9997]	5.6669	2.96884	24.4818	1.16691e-39	4.75435e-38
ENSG00000162591	1953	MEGF6	1	3406484	3528059	protein_coding	multiple EGF-like-domains 6 [Source:HGNC Symbol;Acc:3232]	-6.52712	2.8175	-24.5006	1.60116e-39	6.50956e-38
ENSG00000183856	128239	IQGAP3	1	156495197	156542396	protein_coding	IQ motif containing GTPase activating protein 3 [Source:HGNC Symbol;Acc:20669]	6.3345	1.52183	24.1372	1.74648e-39	7.08508e-38
ENSG00000251196	NA	RP11-54F2.1	5	10652323	10656037	pseudogene		6.68579	-1.49547	24.0705	1.81508e-39	7.34758e-38
ENSG00000128641	4430	MYO1B	2	192109911	192290115	protein_coding	myosin IB [Source:HGNC Symbol;Acc:7596]	5.77654	2.79092	24.2989	1.88243e-39	7.60391e-38
ENSG00000183048	1468	SLC25A10	17	79670404	79688042	protein_coding	solute carrier family 25 (mitochondrial carrier; dicarboxylate transporter), member 10 [Source:HGNC Symbol;Acc:10980]	3.22175	2.87558	24.0375	2.00513e-39	8.08222e-38
ENSG00000085117	3732	CD82	11	44585977	44641913	protein_coding	CD82 molecule [Source:HGNC Symbol;Acc:6210]	3.18367	6.51135	24.0244	2.08581e-39	8.38948e-38
ENSG00000168268	64943	NT5DC2	3	52558386	52569070	protein_coding	5'-nucleotidase domain containing 2 [Source:HGNC Symbol;Acc:25717]	3.78271	2.76783	23.884	3.19155e-39	1.28097e-37
ENSG00000172725	57175	CORO1B	11	67205519	67211292	protein_coding	coronin, actin binding protein, 1B [Source:HGNC Symbol;Acc:2253]	3.37378	6.01072	23.837	3.68131e-39	1.4744e-37
ENSG00000188486	3014	H2AFX	11	118964564	118966177	protein_coding	H2A histone family, member X [Source:HGNC Symbol;Acc:4739]	3.14993	4.30099	23.8292	3.77051e-39	1.50692e-37
ENSG00000073861	30009	TBX21	17	45810610	45823485	protein_coding	T-box 21 [Source:HGNC Symbol;Acc:11599]	5.87775	2.59361	24.0553	3.79408e-39	1.51314e-37
ENSG00000101444	191	AHCY	20	32868074	32899608	protein_coding	adenosylhomocysteinase [Source:HGNC Symbol;Acc:343]	2.88571	6.7239	23.7978	4.14734e-39	1.65054e-37
ENSG00000137563	8836	GGH	8	63927638	63951730	protein_coding	gamma-glutamyl hydrolase (conjugase, folylpolygammaglutamyl hydrolase) [Source:HGNC Symbol;Acc:4248]	3.63055	2.48013	23.7797	4.38322e-39	1.73757e-37
ENSG00000154025	125206	SLC5A10	17	18853658	18925908	protein_coding	solute carrier family 5 (sodium/sugar cotransporter), member 10 [Source:HGNC Symbol;Acc:23155]	-4.37482	1.26475	-23.7796	4.38445e-39	1.73757e-37
ENSG00000176597	101928934	B3GNT5	3	182971032	183016292	protein_coding	UDP-GlcNAc:betaGal beta-1,3-N-acetylglucosaminyltransferase 5 [Source:HGNC Symbol;Acc:15684]	5.47914	3.08665	23.9843	5.38492e-39	2.12958e-37
ENSG00000165272	360	AQP3	9	33441152	33447609	protein_coding	aquaporin 3 (Gill blood group) [Source:HGNC Symbol;Acc:636]	-4.28648	5.53019	-23.9961	5.79536e-39	2.2871e-37
ENSG00000146918	54892	NCAPG2	7	158424003	158497520	protein_coding	non-SMC condensin II complex, subunit G2 [Source:HGNC Symbol;Acc:21904]	3.81825	5.75678	23.7906	6.60056e-39	2.59943e-37
ENSG00000122543	654231	OCM	7	5919458	5925993	protein_coding	oncomodulin [Source:HGNC Symbol;Acc:8105]	-6.3351	-1.23559	-23.6432	6.64841e-39	2.61283e-37
ENSG00000101342	140711	TLDC2	20	35504524	35522638	protein_coding	TBC/LysM-associated domain containing 2 [Source:HGNC Symbol;Acc:16112]	-3.93889	1.91456	-23.5711	8.29203e-39	3.25199e-37
ENSG00000172115	54205	CYCS	7	25159710	25164980	protein_coding	cytochrome c, somatic [Source:HGNC Symbol;Acc:19986]	2.59428	7.3364	23.5636	8.48303e-39	3.32e-37
ENSG00000214265	8926	SNURF	15	25200181	25245423	protein_coding	SNRPN upstream reading frame [Source:HGNC Symbol;Acc:11171]	-3.06665	2.53441	-23.5295	9.41964e-39	3.67893e-37
ENSG00000165704	3251	HPRT1	X	133594183	133654543	protein_coding	hypoxanthine phosphoribosyltransferase 1 [Source:HGNC Symbol;Acc:5157]	2.82349	5.39982	23.4366	1.25355e-38	4.88575e-37
ENSG00000181649	7262	PHLDA2	11	2949503	2950685	protein_coding	pleckstrin homology-like domain, family A, member 2 [Source:HGNC Symbol;Acc:12385]	6.00966	-1.79184	23.4242	1.30211e-38	5.06454e-37
ENSG00000009694	10178	TENM1	X	123509753	124097666	protein_coding	teneurin transmembrane protein 1 [Source:HGNC Symbol;Acc:8117]	-4.47495	3.77893	-23.5566	1.48344e-38	5.75796e-37
ENSG00000101224	994	CDC25B	20	3767578	3786762	protein_coding	cell division cycle 25B [Source:HGNC Symbol;Acc:1726]	-2.41993	7.56149	-23.358	1.59711e-38	6.18642e-37
ENSG00000197451	3182	HNRNPAB	5	177631508	177638164	protein_coding	heterogeneous nuclear ribonucleoprotein A/B [Source:HGNC Symbol;Acc:5034]	2.51641	7.19628	23.3535	1.61939e-38	6.25989e-37
ENSG00000184371	1435	CSF1	1	110452864	110473614	protein_coding	colony stimulating factor 1 (macrophage) [Source:HGNC Symbol;Acc:2432]	4.79371	2.18593	23.3403	1.68668e-38	6.50666e-37
ENSG00000175592	8061	FOSL1	11	65659520	65668044	protein_coding	FOS-like antigen 1 [Source:HGNC Symbol;Acc:13718]	4.75711	0.311895	23.3396	1.69025e-38	6.50713e-37
ENSG00000143942	494143	CHAC2	2	53994929	54002333	protein_coding	ChaC, cation transport regulator homolog 2 (E. coli) [Source:HGNC Symbol;Acc:32363]	3.03515	2.92079	23.307	1.86938e-38	7.18206e-37
ENSG00000205784	645432	ARRDC5	19	4890449	4902879	protein_coding	arrestin domain containing 5 [Source:HGNC Symbol;Acc:31407]	-6.57273	-0.299221	-23.2183	2.46002e-38	9.43208e-37
ENSG00000183850	100129543	ZNF730	19	23258012	23330021	protein_coding	zinc finger protein 730 [Source:HGNC Symbol;Acc:32470]	4.57893	0.211137	23.1983	2.61775e-38	1.00165e-36
ENSG00000142065	57677	ZFP14	19	36827162	36870101	protein_coding	ZFP14 zinc finger protein [Source:HGNC Symbol;Acc:29312]	-2.77282	3.70255	-23.1938	2.65471e-38	1.01217e-36
ENSG00000169258	114787	GPRIN1	5	176022803	176037134	protein_coding	G protein regulated inducer of neurite outgrowth 1 [Source:HGNC Symbol;Acc:24835]	5.06039	0.513146	23.1936	2.65597e-38	1.01217e-36
ENSG00000173597	27284	SULT1B1	4	70586880	70653679	protein_coding	sulfotransferase family, cytosolic, 1B, member 1 [Source:HGNC Symbol;Acc:17845]	-3.11624	5.28714	-23.1192	3.34738e-38	1.27308e-36
ENSG00000091127	54517	PUS7	7	105080108	105162714	protein_coding	pseudouridylate synthase 7 homolog (S. cerevisiae) [Source:HGNC Symbol;Acc:26033]	2.77734	4.519	23.1095	3.44936e-38	1.30923e-36
ENSG00000128578	57464	STRIP2	7	129074274	129128240	protein_coding	striatin interacting protein 2 [Source:HGNC Symbol;Acc:22209]	4.87782	2.89696	23.2021	3.65993e-38	1.38636e-36
ENSG00000205268	5150	PDE7A	8	66629745	66754557	protein_coding	phosphodiesterase 7A [Source:HGNC Symbol;Acc:8791]	-2.4258	7.47685	-23.0842	3.73183e-38	1.41077e-36
ENSG00000106605	644	BLVRA	7	43798279	43846939	protein_coding	biliverdin reductase A [Source:HGNC Symbol;Acc:1062]	2.97918	3.69509	23.0696	3.90573e-38	1.47355e-36
ENSG00000258987	NA	RP11-131H24.4	14	94405901	94410475	protein_coding	Uncharacterized protein [Source:UniProtKB/TrEMBL;Acc:G3V2G4]	6.10145	-2.4739	23.0076	4.73871e-38	1.78425e-36
ENSG00000101447	81610	FAM83D	20	37554955	37581703	protein_coding	family with sequence similarity 83, member D [Source:HGNC Symbol;Acc:16122]	3.23779	2.35196	22.9567	5.55444e-38	2.08723e-36
ENSG00000198374	85235	HIST1H2AL	6	27833034	27833606	protein_coding	histone cluster 1, H2al [Source:HGNC Symbol;Acc:4730]	5.80216	-2.49837	22.9078	6.47401e-38	2.42792e-36
ENSG00000134470	3601	IL15RA	10	5990855	6020150	protein_coding	interleukin 15 receptor, alpha [Source:HGNC Symbol;Acc:5978]	4.21033	1.69312	22.9071	6.48682e-38	2.42792e-36
ENSG00000156127	10538	BATF	14	75988768	76013358	protein_coding	basic leucine zipper transcription factor, ATF-like [Source:HGNC Symbol;Acc:958]	3.29299	3.71112	22.8912	6.81836e-38	2.54696e-36
ENSG00000157483	4643	MYO1E	15	59427113	59665099	protein_coding	myosin IE [Source:HGNC Symbol;Acc:7599]	5.38281	2.52484	23.0233	7.42838e-38	2.76935e-36
ENSG00000139718	23067	SETD1B	12	122242086	122270562	protein_coding	SET domain containing 1B [Source:HGNC Symbol;Acc:29187]	-2.4174	6.12663	-22.8389	8.03501e-38	2.98959e-36
ENSG00000123892	23682	RAB38	11	87846410	87908635	protein_coding	RAB38, member RAS oncogene family [Source:HGNC Symbol;Acc:9776]	7.14695	0.941682	22.8638	9.3845e-38	3.48483e-36
ENSG00000114738	7867	MAPKAPK3	3	50648951	50686720	protein_coding	mitogen-activated protein kinase-activated protein kinase 3 [Source:HGNC Symbol;Acc:6888]	2.79625	6.28488	22.7832	9.57017e-38	3.54679e-36
ENSG00000037241	51121	RPL26L1	5	172385732	172396774	protein_coding	ribosomal protein L26-like 1 [Source:HGNC Symbol;Acc:17050]	2.78116	3.90022	22.7753	9.81019e-38	3.62862e-36
ENSG00000135077	84868	HAVCR2	5	156512843	156569880	protein_coding	hepatitis A virus cellular receptor 2 [Source:HGNC Symbol;Acc:18437]	3.69118	4.48518	22.7851	9.95186e-38	3.67382e-36
ENSG00000134222	84722	PSRC1	1	109822178	109825808	protein_coding	proline/serine-rich coiled-coil 1 [Source:HGNC Symbol;Acc:24472]	4.84202	1.10143	22.7573	1.03829e-37	3.82546e-36
ENSG00000171817	163255	ZNF540	19	38042308	38104998	protein_coding	zinc finger protein 540 [Source:HGNC Symbol;Acc:25331]	-3.35443	1.90413	-22.7316	1.12585e-37	4.13995e-36
ENSG00000049249	3604	TNFRSF9	1	7979907	8000926	protein_coding	tumor necrosis factor receptor superfamily, member 9 [Source:HGNC Symbol;Acc:11924]	6.09949	2.31082	22.9482	1.1945e-37	4.38387e-36
ENSG00000065717	7089	TLE2	19	2997636	3047633	protein_coding	transducin-like enhancer of split 2 (E(sp1) homolog, Drosophila) [Source:HGNC Symbol;Acc:11838]	-4.28829	2.2297	-22.7111	1.20092e-37	4.39887e-36
ENSG00000169242	1942	EFNA1	1	155099936	155107333	protein_coding	ephrin-A1 [Source:HGNC Symbol;Acc:3221]	-4.06443	1.22237	-22.6872	1.29477e-37	4.73342e-36
ENSG00000196374	8342	HIST1H2BM	6	27782822	27783267	protein_coding	histone cluster 1, H2bm [Source:HGNC Symbol;Acc:4750]	5.95958	-2.21165	22.5994	1.70833e-37	6.23324e-36
ENSG00000165891	144455	E2F7	12	77415027	77459360	protein_coding	E2F transcription factor 7 [Source:HGNC Symbol;Acc:23820]	6.21406	0.843034	22.5875	1.77386e-37	6.44915e-36
ENSG00000115896	5334	PLCL1	2	198669426	199437305	protein_coding	phospholipase C-like 1 [Source:HGNC Symbol;Acc:9063]	-3.08548	4.43198	-22.5874	1.77434e-37	6.44915e-36
ENSG00000173334	10221	TRIB1	8	126442563	126450647	protein_coding	tribbles pseudokinase 1 [Source:HGNC Symbol;Acc:16891]	4.83677	0.785661	22.5131	2.24512e-37	8.14459e-36
ENSG00000115159	2820	GPD2	2	157291802	157470247	protein_coding	glycerol-3-phosphate dehydrogenase 2 (mitochondrial) [Source:HGNC Symbol;Acc:4456]	2.67044	4.68926	22.4406	2.8267e-37	1.02347e-35
ENSG00000183735	29110	TBK1	12	64845660	64895888	protein_coding	TANK-binding kinase 1 [Source:HGNC Symbol;Acc:11584]	3.20401	4.06645	22.4214	3.00434e-37	1.08571e-35
ENSG00000184785	644538	SMIM10	X	134124968	134126501	protein_coding	small integral membrane protein 10 [Source:HGNC Symbol;Acc:41913]	5.52974	-2.29934	22.3995	3.22126e-37	1.16187e-35
ENSG00000100298	164668	APOBEC3H	22	39493229	39500072	protein_coding	apolipoprotein B mRNA editing enzyme, catalytic polypeptide-like 3H [Source:HGNC Symbol;Acc:24100]	5.08804	0.64969	22.3906	3.31401e-37	1.19305e-35
ENSG00000090238	83719	YPEL3	16	30103635	30108236	protein_coding	yippee-like 3 (Drosophila) [Source:HGNC Symbol;Acc:18327]	-3.15212	5.15188	-22.3845	3.3785e-37	1.21394e-35
ENSG00000106588	5683	PSMA2	7	42956460	42971822	protein_coding	proteasome (prosome, macropain) subunit, alpha type, 2 [Source:HGNC Symbol;Acc:9531]	2.42574	7.05783	22.3022	4.39174e-37	1.57501e-35
ENSG00000172301	55352	COPRS	17	30178883	30186356	protein_coding	coordinator of PRMT5, differentiation stimulator [Source:HGNC Symbol;Acc:28848]	3.22801	2.76405	22.3	4.42272e-37	1.58311e-35
ENSG00000123416	10376	TUBA1B	12	49521565	49525180	protein_coding	tubulin, alpha 1b [Source:HGNC Symbol;Acc:18809]	3.06105	9.67557	22.2957	4.48406e-37	1.60203e-35
ENSG00000168439	10963	STIP1	11	63952744	63972015	protein_coding	stress-induced-phosphoprotein 1 [Source:HGNC Symbol;Acc:11387]	2.27624	7.51708	22.242	5.32401e-37	1.89853e-35
ENSG00000137710	5962	RDX	11	110045605	110167447	protein_coding	radixin [Source:HGNC Symbol;Acc:9944]	2.68454	5.22202	22.1687	6.73366e-37	2.39668e-35
ENSG00000117395	102465439	EBNA1BP2	1	43629846	43736607	protein_coding	EBNA1 binding protein 2 [Source:HGNC Symbol;Acc:15531]	2.50137	5.2067	22.1362	7.47165e-37	2.65434e-35
ENSG00000128604	3663	IRF5	7	128577666	128590089	protein_coding	interferon regulatory factor 5 [Source:HGNC Symbol;Acc:6120]	3.72534	2.46507	22.1172	7.94208e-37	2.81255e-35
ENSG00000164463	153222	CREBRF	5	172483355	172566291	protein_coding	CREB3 regulatory factor [Source:HGNC Symbol;Acc:24050]	-2.7656	5.86947	-22.1165	7.9599e-37	2.81255e-35
ENSG00000171793	1503	CTPS1	1	41445007	41478235	protein_coding	CTP synthase 1 [Source:HGNC Symbol;Acc:2519]	2.71382	5.80823	22.1164	7.96174e-37	2.81255e-35
ENSG00000188677	29780	PARVB	22	44395091	44568829	protein_coding	parvin, beta [Source:HGNC Symbol;Acc:14653]	3.90395	3.96713	22.0899	1.00817e-36	3.55479e-35
ENSG00000205704	339674	LINC00634	22	42348169	42354937	pseudogene	long intergenic non-protein coding RNA 634 [Source:HGNC Symbol;Acc:27930]	4.57181	-3.07278	22.0295	1.05293e-36	3.70567e-35
ENSG00000147434	8973	CHRNA6	8	42607763	42651535	protein_coding	cholinergic receptor, nicotinic, alpha 6 (neuronal) [Source:HGNC Symbol;Acc:15963]	5.27831	0.9362	22.0256	1.06646e-36	3.74632e-35
ENSG00000183813	1233	CCR4	3	32993066	32997841	protein_coding	chemokine (C-C motif) receptor 4 [Source:HGNC Symbol;Acc:1605]	3.89179	5.47966	22.2155	1.09528e-36	3.84039e-35
ENSG00000170522	79071	ELOVL6	4	110967002	111120355	protein_coding	ELOVL fatty acid elongase 6 [Source:HGNC Symbol;Acc:15829]	3.27346	2.4583	21.9875	1.20573e-36	4.21981e-35
ENSG00000167747	692204	C19orf48	19	51300961	51308186	protein_coding	chromosome 19 open reading frame 48 [Source:HGNC Symbol;Acc:29667]	2.63408	5.67966	21.9854	1.21389e-36	4.24054e-35
ENSG00000168646	8313	AXIN2	17	63524681	63557765	protein_coding	axin 2 [Source:HGNC Symbol;Acc:904]	-3.17123	4.23535	-21.9658	1.29294e-36	4.50833e-35
ENSG00000186810	2833	CXCR3	X	70835766	70838367	protein_coding	chemokine (C-X-C motif) receptor 3 [Source:HGNC Symbol;Acc:4540]	6.07007	2.32853	22.1704	1.47e-36	5.11624e-35
ENSG00000119862	29094	LGALSL	2	64681103	64688515	protein_coding	lectin, galactoside-binding-like [Source:HGNC Symbol;Acc:25012]	4.57268	0.727636	21.9202	1.49814e-36	5.20457e-35
ENSG00000128408	26150	RIBC2	22	45809572	45828376	protein_coding	RIB43A domain with coiled-coils 2 [Source:HGNC Symbol;Acc:13241]	5.28434	-0.888588	21.8811	1.70025e-36	5.89587e-35
ENSG00000104369	56704	JPH1	8	75146935	75233563	protein_coding	junctophilin 1 [Source:HGNC Symbol;Acc:14201]	5.73859	-0.796582	21.8737	1.7417e-36	6.02851e-35
ENSG00000267500	NA	CTD-2006C1.6	19	11759179	11763692	pseudogene		5.30326	-1.73861	21.8708	1.75814e-36	6.07427e-35
ENSG00000152217	26040	SETBP1	18	42260138	42648475	protein_coding	SET binding protein 1 [Source:HGNC Symbol;Acc:15573]	5.66929	1.05387	21.8552	1.84906e-36	6.37673e-35
ENSG00000105289	27134	TJP3	19	3708107	3750811	protein_coding	tight junction protein 3 [Source:HGNC Symbol;Acc:11829]	-4.23041	1.22822	-21.8419	1.93046e-36	6.64528e-35
ENSG00000173085	27235	COQ2	4	84182689	84206067	protein_coding	coenzyme Q2 4-hydroxybenzoate polyprenyltransferase [Source:HGNC Symbol;Acc:25223]	2.93921	2.45298	21.8094	2.1447e-36	7.36933e-35
ENSG00000143195	387597	ILDR2	1	166882443	166944719	protein_coding	immunoglobulin-like domain containing receptor 2 [Source:HGNC Symbol;Acc:18131]	4.6533	2.42197	21.8237	2.24417e-36	7.69708e-35
ENSG00000240024	100505687	LINC00888	3	183165396	183173801	pseudogene	long intergenic non-protein coding RNA 888 [Source:HGNC Symbol;Acc:48575]	3.49886	1.38926	21.7756	2.39345e-36	8.19419e-35
ENSG00000164483	154075	SAMD3	6	130465460	130686570	protein_coding	sterile alpha motif domain containing 3 [Source:HGNC Symbol;Acc:21574]	-3.34382	3.36775	-21.7696	2.44104e-36	8.34199e-35
ENSG00000100453	3002	GZMB	14	25100160	25103473	protein_coding	granzyme B (granzyme 2, cytotoxic T-lymphocyte-associated serine esterase 1) [Source:HGNC Symbol;Acc:4709]	7.56819	4.5865	22.4043	2.546e-36	8.68494e-35
ENSG00000260828	NA	HMGB3P32	16	57637049	57637609	pseudogene	high mobility group box 3 pseudogene 32 [Source:HGNC Symbol;Acc:39335]	5.55809	-2.3008	21.7516	2.58772e-36	8.81134e-35
ENSG00000167695	79850	FAM57A	17	635652	646206	protein_coding	family with sequence similarity 57, member A [Source:HGNC Symbol;Acc:29646]	4.10276	2.86992	21.7326	2.75295e-36	9.35707e-35
ENSG00000166145	6692	SPINT1	15	41136216	41150405	protein_coding	serine peptidase inhibitor, Kunitz type 1 [Source:HGNC Symbol;Acc:11246]	5.26876	0.842278	21.6985	3.07555e-36	1.04347e-34
ENSG00000123685	55509	BATF3	1	212859760	212873327	protein_coding	basic leucine zipper transcription factor, ATF-like 3 [Source:HGNC Symbol;Acc:28915]	4.65795	0.100353	21.6763	3.30608e-36	1.11967e-34
ENSG00000206394	1192	CLIC1	HSCHR6_MHC_QBL	31688591	31697781	protein_coding	chloride intracellular channel 1 [Source:HGNC Symbol;Acc:2062]	4.10345	3.70572	21.7371	3.60659e-36	1.21926e-34
ENSG00000100297	4174	MCM5	22	35796056	35821423	protein_coding	minichromosome maintenance complex component 5 [Source:HGNC Symbol;Acc:6948]	2.61055	6.8762	21.6251	3.90729e-36	1.31855e-34
ENSG00000139318	1848	DUSP6	12	89741009	89747048	protein_coding	dual specificity phosphatase 6 [Source:HGNC Symbol;Acc:3072]	4.78208	2.33918	21.668	3.96468e-36	1.33553e-34
ENSG00000119326	8727	CTNNAL1	9	111704851	111775809	protein_coding	catenin (cadherin-associated protein), alpha-like 1 [Source:HGNC Symbol;Acc:2512]	3.53319	3.83222	21.6109	4.09261e-36	1.37617e-34
ENSG00000205208	201725	C4orf46	4	159587831	159593407	protein_coding	chromosome 4 open reading frame 46 [Source:HGNC Symbol;Acc:27320]	2.44865	4.55892	21.5376	5.19937e-36	1.74521e-34
ENSG00000102007	5355	PLP2	X	49028273	49031588	protein_coding	proteolipid protein 2 (colonic epithelium-enriched) [Source:HGNC Symbol;Acc:9087]	3.13392	3.76294	21.5048	5.78893e-36	1.93965e-34
ENSG00000220205	6844	VAMP2	17	8062467	8066864	protein_coding	vesicle-associated membrane protein 2 (synaptobrevin 2) [Source:HGNC Symbol;Acc:12643]	-2.57765	6.3913	-21.4923	6.03109e-36	2.01721e-34
ENSG00000269034	5355	PLP2	HG1436_HG1432_PATCH	49031325	49034638	protein_coding	proteolipid protein 2 (colonic epithelium-enriched) [Source:HGNC Symbol;Acc:9087]	3.13324	3.76268	21.4914	6.04976e-36	2.01987e-34
ENSG00000086300	29887	SNX10	7	26331541	26413949	protein_coding	sorting nexin 10 [Source:HGNC Symbol;Acc:14974]	3.51211	4.30062	21.4438	7.07225e-36	2.35708e-34
ENSG00000262489	22800	RRAS2	HG256_PATCH	14299511	14386053	protein_coding	related RAS viral (r-ras) oncogene homolog 2 [Source:HGNC Symbol;Acc:17271]	3.45983	3.10412	21.4384	7.19713e-36	2.39447e-34
ENSG00000129235	84817	TXNDC17	17	6544078	6547861	protein_coding	thioredoxin domain containing 17 [Source:HGNC Symbol;Acc:28218]	2.54637	4.59122	21.4293	7.41572e-36	2.46285e-34
ENSG00000119333	89891	WDR34	9	131395940	131419066	protein_coding	WD repeat domain 34 [Source:HGNC Symbol;Acc:28296]	3.19408	2.23982	21.4224	7.58544e-36	2.51479e-34
ENSG00000080819	1371	CPOX	3	98239976	98312567	protein_coding	coproporphyrinogen oxidase [Source:HGNC Symbol;Acc:2321]	2.43656	5.39584	21.4146	7.78407e-36	2.57612e-34
ENSG00000139537	85478	CCDC65	12	49297893	49325623	protein_coding	coiled-coil domain containing 65 [Source:HGNC Symbol;Acc:29937]	-3.15961	2.00735	-21.4012	8.13416e-36	2.68727e-34
ENSG00000160124	131076	CCDC58	3	122078438	122102078	protein_coding	coiled-coil domain containing 58 [Source:HGNC Symbol;Acc:31136]	2.54657	4.55334	21.3381	1.00114e-35	3.30166e-34
ENSG00000179958	79077	DCTPP1	16	30434940	30441396	protein_coding	dCTP pyrophosphatase 1 [Source:HGNC Symbol;Acc:28777]	2.76966	5.07474	21.2712	1.24809e-35	4.10889e-34
ENSG00000164430	115004	MB21D1	6	74123238	74161999	protein_coding	Mab-21 domain containing 1 [Source:HGNC Symbol;Acc:21367]	3.23524	3.55539	21.2404	1.38162e-35	4.54058e-34
ENSG00000105662	23373	CRTC1	19	18794487	18893004	protein_coding	CREB regulated transcription coactivator 1 [Source:HGNC Symbol;Acc:16062]	-2.45588	4.15175	-21.2311	1.42515e-35	4.67547e-34
ENSG00000213719	1192	CLIC1	6	31698358	31707540	protein_coding	chloride intracellular channel 1 [Source:HGNC Symbol;Acc:2062]	4.13062	3.69337	21.3315	1.47515e-35	4.83111e-34
ENSG00000158050	1844	DUSP2	2	96808905	96811179	protein_coding	dual specificity phosphatase 2 [Source:HGNC Symbol;Acc:3068]	3.59931	4.39759	21.2447	1.48818e-35	4.86533e-34
ENSG00000226417	1192	CLIC1	HSCHR6_MHC_MCF	31774644	31783827	protein_coding	chloride intracellular channel 1 [Source:HGNC Symbol;Acc:2062]	4.12684	3.69063	21.3078	1.59038e-35	5.19047e-34
ENSG00000172738	221468	TMEM217	6	37179956	37225931	protein_coding	transmembrane protein 217 [Source:HGNC Symbol;Acc:21238]	4.33939	0.545204	21.1937	1.61254e-35	5.2537e-34
ENSG00000226248	1192	CLIC1	HSCHR6_MHC_DBB	31680530	31689717	protein_coding	chloride intracellular channel 1 [Source:HGNC Symbol;Acc:2062]	4.12712	3.6909	21.2972	1.65025e-35	5.36728e-34
ENSG00000223639	1192	CLIC1	HSCHR6_MHC_SSTO	31688317	31697500	protein_coding	chloride intracellular channel 1 [Source:HGNC Symbol;Acc:2062]	4.13187	3.69398	21.2987	1.65353e-35	5.36871e-34
ENSG00000160957	9401	RECQL4	8	145736667	145743229	protein_coding	RecQ protein-like 4 [Source:HGNC Symbol;Acc:9949]	3.18382	3.82002	21.1732	1.72598e-35	5.59432e-34
ENSG00000126803	3306	HSPA2	14	65002623	65009955	protein_coding	heat shock 70kDa protein 2 [Source:HGNC Symbol;Acc:5235]	3.95649	0.606222	21.1428	1.90842e-35	6.17504e-34
ENSG00000226651	1192	CLIC1	HSCHR6_MHC_MANN	31737851	31747033	protein_coding	chloride intracellular channel 1 [Source:HGNC Symbol;Acc:2062]	4.1267	3.6909	21.242	1.99113e-35	6.43162e-34
ENSG00000105246	10148	EBI3	19	4229495	4237528	protein_coding	Epstein-Barr virus induced 3 [Source:HGNC Symbol;Acc:3129]	7.56691	-0.53086	21.1188	2.06675e-35	6.66447e-34
ENSG00000111012	1594	CYP27B1	12	58156117	58162769	protein_coding	cytochrome P450, family 27, subfamily B, polypeptide 1 [Source:HGNC Symbol;Acc:2606]	4.74174	0.467209	21.0767	2.37683e-35	7.65128e-34
ENSG00000185187	59307	SIGIRR	11	405716	417455	protein_coding	single immunoglobulin and toll-interleukin 1 receptor (TIR) domain [Source:HGNC Symbol;Acc:30575]	-3.05826	5.37566	-21.0545	2.55912e-35	8.22406e-34
ENSG00000104450	6674	SPAG1	8	101170134	101271506	protein_coding	sperm associated antigen 1 [Source:HGNC Symbol;Acc:11212]	3.80361	1.99293	21.0375	2.70723e-35	8.68523e-34
ENSG00000177721	389289	ANXA2R	5	43039335	43043272	protein_coding	annexin A2 receptor [Source:HGNC Symbol;Acc:33463]	-3.31533	3.55688	-21.0012	3.05555e-35	9.78606e-34
ENSG00000196187	9725	TMEM63A	1	226033237	226070069	protein_coding	transmembrane protein 63A [Source:HGNC Symbol;Acc:29118]	-3.17715	7.15155	-21.0502	3.08996e-35	9.8795e-34
ENSG00000155380	6566	SLC16A1	1	113454469	113499635	protein_coding	solute carrier family 16 (monocarboxylate transporter), member 1 [Source:HGNC Symbol;Acc:10922]	2.62267	5.76571	20.9929	3.14107e-35	1.00259e-33
ENSG00000175274	9537	TP53I11	11	44907454	44972840	protein_coding	tumor protein p53 inducible protein 11 [Source:HGNC Symbol;Acc:16842]	4.84119	2.36321	21.0699	3.1893e-35	1.01627e-33
ENSG00000134072	8536	CAMK1	3	9799026	9811676	protein_coding	calcium/calmodulin-dependent protein kinase I [Source:HGNC Symbol;Acc:1459]	4.82068	3.28026	21.1949	3.25941e-35	1.03587e-33
ENSG00000181938	64785	GINS3	16	58328984	58440048	protein_coding	GINS complex subunit 3 (Psf3 homolog) [Source:HGNC Symbol;Acc:25851]	2.57378	4.01435	20.9816	3.2618e-35	1.03587e-33
ENSG00000161381	57125	PLXDC1	17	37219556	37310647	protein_coding	plexin domain containing 1 [Source:HGNC Symbol;Acc:20945]	-3.80952	2.9519	-20.9632	3.46742e-35	1.09932e-33
ENSG00000187824	388335	TMEM220	17	10602332	10633633	protein_coding	transmembrane protein 220 [Source:HGNC Symbol;Acc:33757]	-3.30011	2.84939	-20.8969	4.32694e-35	1.36952e-33
ENSG00000106399	6119	RPA3	7	7676149	7758238	protein_coding	replication protein A3, 14kDa [Source:HGNC Symbol;Acc:10291]	2.67452	5.03406	20.8747	4.66095e-35	1.47277e-33
ENSG00000159335	5763	PTMS	12	6874682	6880116	protein_coding	parathymosin [Source:HGNC Symbol;Acc:9629]	4.59639	4.30656	21.1459	4.74906e-35	1.4981e-33
ENSG00000149925	226	ALDOA	16	30064411	30081778	protein_coding	aldolase A, fructose-bisphosphate [Source:HGNC Symbol;Acc:414]	2.85563	9.84049	20.771	6.59573e-35	2.07716e-33
ENSG00000153234	4929	NR4A2	2	157180944	157198860	protein_coding	nuclear receptor subfamily 4, group A, member 2 [Source:HGNC Symbol;Acc:7981]	5.24177	3.38607	21.0641	6.80898e-35	2.14074e-33
ENSG00000151778	387923	SERP2	13	44947801	44971850	protein_coding	stress-associated endoplasmic reticulum protein family member 2 [Source:HGNC Symbol;Acc:20607]	4.90784	-0.544582	20.7587	6.87314e-35	2.15732e-33
ENSG00000185950	8660	IRS2	13	110406184	110438915	protein_coding	insulin receptor substrate 2 [Source:HGNC Symbol;Acc:6126]	-3.04403	2.85121	-20.6724	9.1872e-35	2.87886e-33
ENSG00000162804	25992	SNED1	2	241938255	242034983	protein_coding	sushi, nidogen and EGF-like domains 1 [Source:HGNC Symbol;Acc:24696]	-4.64067	2.83919	-20.78	1.11161e-34	3.47753e-33
ENSG00000203710	1378	CR1	1	207669492	207813992	protein_coding	complement component (3b/4b) receptor 1 (Knops blood group) [Source:HGNC Symbol;Acc:2334]	-6.22185	1.95946	-20.8666	1.18109e-34	3.68875e-33
ENSG00000173585	10803	CCR9	3	45927996	45944667	protein_coding	chemokine (C-C motif) receptor 9 [Source:HGNC Symbol;Acc:1610]	-6.72232	-0.769944	-20.5964	1.18684e-34	3.70058e-33
ENSG00000139496	9818	NUPL1	13	25875662	25923938	protein_coding	nucleoporin like 1 [Source:HGNC Symbol;Acc:20261]	2.40499	7.01048	20.5808	1.25127e-34	3.89504e-33
ENSG00000254979	NA	RP11-872D17.8	11	57154838	57191532	protein_coding	Uncharacterized protein [Source:UniProtKB/TrEMBL;Acc:H0YCG3]	6.31349	-1.34475	20.5708	1.29429e-34	4.02231e-33
ENSG00000167106	399665	FAM102A	9	130702858	130742792	protein_coding	family with sequence similarity 102, member A [Source:HGNC Symbol;Acc:31419]	-2.79292	7.59241	-20.5698	1.29847e-34	4.02867e-33
ENSG00000133818	22800	RRAS2	11	14299472	14386052	protein_coding	related RAS viral (r-ras) oncogene homolog 2 [Source:HGNC Symbol;Acc:17271]	2.7469	4.18391	20.5538	1.37049e-34	4.24515e-33
ENSG00000074706	26034	IPCEF1	6	154475631	154677926	protein_coding	interaction protein for cytohesin exchange factors 1 [Source:HGNC Symbol;Acc:21204]	-3.09743	5.8091	-20.5465	1.4048e-34	4.34428e-33
ENSG00000178971	80169	CTC1	17	8130191	8151362	protein_coding	CTS telomere maintenance complex component 1 [Source:HGNC Symbol;Acc:26169]	-2.93942	6.33597	-20.5249	1.51117e-34	4.66558e-33
ENSG00000185338	8651	SOCS1	16	11348262	11350036	protein_coding	suppressor of cytokine signaling 1 [Source:HGNC Symbol;Acc:19383]	3.4143	2.20976	20.5018	1.63436e-34	5.03768e-33
ENSG00000073008	5817	PVR	19	45147098	45166850	protein_coding	poliovirus receptor [Source:HGNC Symbol;Acc:9705]	3.53146	2.66121	20.4974	1.65871e-34	5.1044e-33
ENSG00000185130	8340	HIST1H2BL	6	27775257	27775709	protein_coding	histone cluster 1, H2bl [Source:HGNC Symbol;Acc:4748]	5.27593	-2.62154	20.4576	1.89836e-34	5.83235e-33
ENSG00000135245	29923	HILPDA	7	128095903	128098472	protein_coding	hypoxia inducible lipid droplet-associated [Source:HGNC Symbol;Acc:28859]	5.70689	4.79587	20.9179	2.03727e-34	6.24894e-33
ENSG00000118276	9331	B4GALT6	18	29202210	29265799	protein_coding	UDP-Gal:betaGlcNAc beta 1,4- galactosyltransferase, polypeptide 6 [Source:HGNC Symbol;Acc:929]	3.6211	1.98841	20.409	2.23834e-34	6.85455e-33
ENSG00000100346	8911	CACNA1I	22	39966758	40085742	protein_coding	calcium channel, voltage-dependent, T type, alpha 1I subunit [Source:HGNC Symbol;Acc:1396]	-4.50894	2.38934	-20.448	2.39568e-34	7.32449e-33
ENSG00000169710	2194	FASN	17	80036214	80056208	protein_coding	fatty acid synthase [Source:HGNC Symbol;Acc:3594]	2.81636	6.84579	20.3855	2.42438e-34	7.40024e-33
ENSG00000169255	8706	B3GALNT1	3	160801671	160823172	protein_coding	beta-1,3-N-acetylgalactosaminyltransferase 1 (globoside blood group) [Source:HGNC Symbol;Acc:918]	4.60165	2.02833	20.4017	2.49472e-34	7.60266e-33
ENSG00000140284	11001	SLC27A2	15	50474393	50528592	protein_coding	solute carrier family 27 (fatty acid transporter), member 2 [Source:HGNC Symbol;Acc:10996]	7.46452	0.97731	20.5368	2.61133e-34	7.94519e-33
ENSG00000107833	10360	NPM3	10	103541082	103543170	protein_coding	nucleophosmin/nucleoplasmin 3 [Source:HGNC Symbol;Acc:7931]	2.96132	5.10037	20.3351	2.87774e-34	8.74166e-33
ENSG00000100285	4744	NEFH	22	29876219	29887379	protein_coding	neurofilament, heavy polypeptide [Source:HGNC Symbol;Acc:7737]	3.92663	3.0969	20.3277	3.06677e-34	9.30089e-33
ENSG00000112378	64065	PERP	6	138409642	138428648	protein_coding	PERP, TP53 apoptosis effector [Source:HGNC Symbol;Acc:17637]	5.93493	0.51041	20.3046	3.19295e-34	9.66803e-33
ENSG00000211670	NA	IGLV3-9	22	23161507	23162253	IG_V_gene	immunoglobulin lambda variable 3-9 (gene/pseudogene) [Source:HGNC Symbol;Acc:5918]	-4.72293	-3.55148	-20.2785	3.48989e-34	1.05502e-32
ENSG00000189152	400581	GRAPL	17	19030782	19062489	protein_coding	GRB2-related adaptor protein-like [Source:HGNC Symbol;Acc:37240]	-4.58956	3.15785	-20.4582	3.6165e-34	1.09155e-32
ENSG00000009724	10747	MASP2	1	11086580	11107290	protein_coding	mannan-binding lectin serine peptidase 2 [Source:HGNC Symbol;Acc:6902]	-3.515	2.18582	-20.2581	3.74183e-34	1.12757e-32
ENSG00000186193	101928672	SAPCD2	9	139956581	139965040	protein_coding	suppressor APC domain containing 2 [Source:HGNC Symbol;Acc:28055]	5.07443	1.54674	20.2844	3.77089e-34	1.13451e-32
ENSG00000156509	286151	FBXO43	8	101145588	101158028	protein_coding	F-box protein 43 [Source:HGNC Symbol;Acc:28521]	3.99247	0.95641	20.2536	3.79966e-34	1.14135e-32
ENSG00000204899	440145	MZT1	13	73282495	73301825	protein_coding	mitotic spindle organizing protein 1 [Source:HGNC Symbol;Acc:33830]	2.50099	5.03793	20.2399	3.98185e-34	1.19417e-32
ENSG00000118513	4602	MYB	6	135502453	135540311	protein_coding	v-myb avian myeloblastosis viral oncogene homolog [Source:HGNC Symbol;Acc:7545]	3.66053	4.32236	20.2873	4.2886e-34	1.28413e-32
ENSG00000196331	8348	HIST1H2BO	6	27861203	27861669	protein_coding	histone cluster 1, H2bo [Source:HGNC Symbol;Acc:4758]	5.64584	-1.92771	20.2083	4.43505e-34	1.32588e-32
ENSG00000233224	85235	HIST1H2AM	6	27860477	27860963	protein_coding	histone cluster 1, H2am [Source:HGNC Symbol;Acc:4735]	5.84558	-1.78141	20.2002	4.56063e-34	1.36126e-32
ENSG00000196176	554313	HIST1H4A	6	26021907	26022278	protein_coding	histone cluster 1, H4a [Source:HGNC Symbol;Acc:4781]	5.59901	-1.73871	20.1905	4.71397e-34	1.40481e-32
ENSG00000180448	23526	HMHA1	19	1065922	1086627	protein_coding	histocompatibility (minor) HA-1 [Source:HGNC Symbol;Acc:17102]	-2.42558	8.20488	-20.1736	4.99405e-34	1.48593e-32
ENSG00000109943	56253	CRTAM	11	122709208	122743347	protein_coding	cytotoxic and regulatory T cell molecule [Source:HGNC Symbol;Acc:24313]	-4.38961	1.44365	-20.1434	5.5393e-34	1.64556e-32
ENSG00000050405	51474	LIMA1	12	50569571	50677329	protein_coding	LIM domain and actin binding 1 [Source:HGNC Symbol;Acc:24636]	2.67245	5.21213	20.1304	5.78996e-34	1.71732e-32
ENSG00000165474	2706	GJB2	13	20761609	20767037	protein_coding	gap junction protein, beta 2, 26kDa [Source:HGNC Symbol;Acc:4284]	7.60989	-0.309987	20.1437	6.10534e-34	1.80802e-32
ENSG00000197459	8345	HIST1H2BH	6	26251879	26252303	protein_coding	histone cluster 1, H2bh [Source:HGNC Symbol;Acc:4755]	5.11835	-1.07553	20.055	7.49972e-34	2.21747e-32
ENSG00000205133	286144	TRIQK	8	93895758	94029901	protein_coding	triple QxxK/R motif containing [Source:HGNC Symbol;Acc:27828]	3.00753	2.40785	20.0535	7.54035e-34	2.226e-32
ENSG00000100979	5360	PLTP	20	44527399	44540794	protein_coding	phospholipid transfer protein [Source:HGNC Symbol;Acc:9093]	5.207	0.0025377	20.0242	8.33704e-34	2.45734e-32
ENSG00000120539	84930	MASTL	10	27443753	27475853	protein_coding	microtubule associated serine/threonine kinase-like [Source:HGNC Symbol;Acc:19042]	2.99245	4.8967	19.996	9.18956e-34	2.7044e-32
ENSG00000196532	8968	HIST1H3C	6	26045639	26046097	protein_coding	histone cluster 1, H3c [Source:HGNC Symbol;Acc:4768]	5.6065	-2.48632	19.9937	9.26045e-34	2.72102e-32
ENSG00000137124	219	ALDH1B1	9	38392661	38398658	protein_coding	aldehyde dehydrogenase 1 family, member B1 [Source:HGNC Symbol;Acc:407]	3.18914	3.92175	19.9817	9.6521e-34	2.83168e-32
ENSG00000148798	9118	INA	10	105036920	105050108	protein_coding	internexin neuronal intermediate filament protein, alpha [Source:HGNC Symbol;Acc:6057]	5.20934	-2.12592	19.9812	9.66827e-34	2.83202e-32
ENSG00000149260	726	CAPN5	11	76777979	76837201	protein_coding	calpain 5 [Source:HGNC Symbol;Acc:1482]	-3.27505	1.50094	-19.9731	9.94168e-34	2.90759e-32
ENSG00000100307	23492	CBX7	22	39516172	39548679	protein_coding	chromobox homolog 7 [Source:HGNC Symbol;Acc:1557]	-2.83302	5.86066	-19.9535	1.06379e-33	3.1064e-32
ENSG00000136052	84102	SLC41A2	12	105196331	105352522	protein_coding	solute carrier family 41 (magnesium transporter), member 2 [Source:HGNC Symbol;Acc:31045]	4.51355	1.54211	19.9128	1.22388e-33	3.56836e-32
ENSG00000178966	80010	RMI1	9	86595626	86618985	protein_coding	RecQ mediated genome instability 1 [Source:HGNC Symbol;Acc:25764]	2.61705	4.53026	19.9014	1.27322e-33	3.7065e-32
ENSG00000103876	2184	FAH	15	80444832	80479288	protein_coding	fumarylacetoacetate hydrolase (fumarylacetoacetase) [Source:HGNC Symbol;Acc:3579]	2.95863	4.06758	19.8964	1.29519e-33	3.76464e-32
ENSG00000182611	8331	HIST1H2AJ	6	27782112	27782607	protein_coding	histone cluster 1, H2aj [Source:HGNC Symbol;Acc:4727]	5.56427	-2.39653	19.8924	1.31356e-33	3.81214e-32
ENSG00000174428	389524	GTF2IRD2B	7	74508364	74565623	protein_coding	GTF2I repeat domain containing 2B [Source:HGNC Symbol;Acc:33125]	-2.98647	4.0573	-19.7708	2.00087e-33	5.79793e-32
ENSG00000102934	51090	PLLP	16	57290004	57318599	protein_coding	plasmolipin [Source:HGNC Symbol;Acc:18553]	-3.68128	0.824646	-19.7324	2.28544e-33	6.61235e-32
ENSG00000085871	4258	MGST2	4	140586922	140661899	protein_coding	microsomal glutathione S-transferase 2 [Source:HGNC Symbol;Acc:7063]	3.70019	2.84596	19.6888	2.65946e-33	7.68269e-32
ENSG00000141574	6398	SECTM1	17	80278900	80291950	protein_coding	secreted and transmembrane 1 [Source:HGNC Symbol;Acc:10707]	4.19053	2.34065	19.6797	2.74512e-33	7.91803e-32
ENSG00000198754	64064	OXCT2	1	40235195	40237020	protein_coding	3-oxoacid CoA transferase 2 [Source:HGNC Symbol;Acc:18606]	6.29293	-1.45042	19.6708	2.83182e-33	8.15564e-32
ENSG00000225108	NA	ZBTB45P1	2	110744516	110745971	pseudogene	zinc finger and BTB domain containing 45 pseudogene 1 [Source:HGNC Symbol;Acc:49227]	5.48432	-1.62785	19.661	2.92975e-33	8.42483e-32
ENSG00000122884	5033	P4HA1	10	74766975	74856732	protein_coding	prolyl 4-hydroxylase, alpha polypeptide I [Source:HGNC Symbol;Acc:8546]	3.03453	5.69428	19.6568	2.97336e-33	8.5372e-32
ENSG00000258875	NA	CTD-2547L24.3	14	91709103	91717426	protein_coding	HCG1816139; Uncharacterized protein [Source:UniProtKB/TrEMBL;Acc:G3V3U7]	3.94165	1.13715	19.6011	3.60959e-33	1.03482e-31
ENSG00000107968	1326	MAP3K8	10	30722866	30750762	protein_coding	mitogen-activated protein kinase kinase kinase 8 [Source:HGNC Symbol;Acc:6860]	4.77277	1.59664	19.5991	3.8467e-33	1.10113e-31
ENSG00000151623	4306	NR3C2	4	148999913	149365850	protein_coding	nuclear receptor subfamily 3, group C, member 2 [Source:HGNC Symbol;Acc:7979]	-3.43835	2.06668	-19.5729	3.98337e-33	1.13852e-31
ENSG00000182183	348378	FAM159A	1	53099016	53135355	protein_coding	family with sequence similarity 159, member A [Source:HGNC Symbol;Acc:28757]	-2.89828	3.58882	-19.5216	4.7645e-33	1.35972e-31
ENSG00000102144	5230	PGK1	X	77320685	77384793	protein_coding	phosphoglycerate kinase 1 [Source:HGNC Symbol;Acc:8896]	3.09249	8.61444	19.5548	5.11863e-33	1.45858e-31
ENSG00000269666	5230	PGK1	HG1426_PATCH	77326142	77390250	protein_coding	phosphoglycerate kinase 1 [Source:HGNC Symbol;Acc:8896]	3.0896	8.6121	19.5317	5.54653e-33	1.57813e-31
ENSG00000049089	1298	COL9A2	1	40766159	40783488	protein_coding	collagen, type IX, alpha 2 [Source:HGNC Symbol;Acc:2218]	4.28464	0.593702	19.4377	6.39193e-33	1.81592e-31
ENSG00000143401	81611	ANP32E	1	150190717	150208504	protein_coding	acidic (leucine-rich) nuclear phosphoprotein 32 family, member E [Source:HGNC Symbol;Acc:16673]	2.71189	7.23593	19.4329	6.50061e-33	1.84402e-31
ENSG00000182628	348235	SKA2	17	57187312	57232630	protein_coding	spindle and kinetochore associated complex subunit 2 [Source:HGNC Symbol;Acc:28006]	2.34736	5.33675	19.4261	6.65685e-33	1.88551e-31
ENSG00000204381	143903	LAYN	11	111411005	111432264	protein_coding	layilin [Source:HGNC Symbol;Acc:29471]	5.76401	2.85085	19.7136	6.98272e-33	1.97484e-31
ENSG00000170027	7532	YWHAG	7	75956116	75988348	protein_coding	tyrosine 3-monooxygenase/tryptophan 5-monooxygenase activation protein, gamma [Source:HGNC Symbol;Acc:12852]	2.46509	7.43913	19.3946	7.4365e-33	2.10003e-31
ENSG00000088992	54997	TESC	12	117476728	117537284	protein_coding	tescalcin [Source:HGNC Symbol;Acc:26065]	4.54775	1.21816	19.3876	7.61992e-33	2.14861e-31
ENSG00000141682	5366	PMAIP1	18	57567180	57571538	protein_coding	phorbol-12-myristate-13-acetate-induced protein 1 [Source:HGNC Symbol;Acc:9108]	3.52738	4.89316	19.4214	9.87942e-33	2.78157e-31
ENSG00000163009	348738	C2orf48	2	10281509	10351851	protein_coding	chromosome 2 open reading frame 48 [Source:HGNC Symbol;Acc:26322]	4.40057	-0.0254177	19.2977	1.04568e-32	2.93976e-31
ENSG00000114948	8745	ADAM23	2	207308263	207485851	protein_coding	ADAM metallopeptidase domain 23 [Source:HGNC Symbol;Acc:202]	-4.22669	2.14495	-19.3107	1.0605e-32	2.97697e-31
ENSG00000160183	64699	TMPRSS3	21	43791999	43816955	protein_coding	transmembrane protease, serine 3 [Source:HGNC Symbol;Acc:11877]	4.3599	3.71116	19.4882	1.0914e-32	3.05916e-31
ENSG00000110841	8496	PPFIBP1	12	27676364	27848497	protein_coding	PTPRF interacting protein, binding protein 1 (liprin beta 1) [Source:HGNC Symbol;Acc:9249]	2.99607	4.80312	19.2585	1.20075e-32	3.36067e-31
ENSG00000164400	1437	CSF2	5	131409483	131411859	protein_coding	colony stimulating factor 2 (granulocyte-macrophage) [Source:HGNC Symbol;Acc:2434]	8.80502	1.35124	19.5218	1.22737e-32	3.4301e-31
ENSG00000176619	84823	LMNB2	19	2427636	2456994	protein_coding	lamin B2 [Source:HGNC Symbol;Acc:6638]	2.4641	6.27201	19.2363	1.29856e-32	3.62368e-31
ENSG00000187105	399671	HEATR4	14	73945189	74025651	protein_coding	HEAT repeat containing 4 [Source:HGNC Symbol;Acc:16761]	-3.567	0.682525	-19.2203	1.37376e-32	3.82787e-31
ENSG00000150760	1793	DOCK1	10	128593978	129250781	protein_coding	dedicator of cytokinesis 1 [Source:HGNC Symbol;Acc:2987]	4.65866	0.63232	19.2049	1.45044e-32	4.03557e-31
ENSG00000197697	8347	HIST1H2BE	6	26183958	26184454	protein_coding	histone cluster 1, H2be [Source:HGNC Symbol;Acc:4753]	5.21254	-2.05287	19.1992	1.48021e-32	4.11234e-31
ENSG00000104635	23516	SLC39A14	8	22224762	22291642	protein_coding	solute carrier family 39 (zinc transporter), member 14 [Source:HGNC Symbol;Acc:20858]	2.59768	4.95169	19.1891	1.53376e-32	4.25484e-31
ENSG00000138835	5998	RGS3	9	116207011	116360018	protein_coding	regulator of G-protein signaling 3 [Source:HGNC Symbol;Acc:9999]	2.77458	4.21937	19.1325	1.8743e-32	5.19189e-31
ENSG00000225556	100191040	C2CD4D	1	151810295	151813033	protein_coding	C2 calcium-dependent domain containing 4D [Source:HGNC Symbol;Acc:37210]	4.51629	-1.12844	19.1006	2.09858e-32	5.80464e-31
ENSG00000197183	140688	C20orf112	20	31030862	31172876	protein_coding	chromosome 20 open reading frame 112 [Source:HGNC Symbol;Acc:16106]	-2.37406	5.56915	-19.0708	2.33262e-32	6.44254e-31
ENSG00000198113	54863	TOR4A	9	140172201	140177093	protein_coding	torsin family 4, member A [Source:HGNC Symbol;Acc:25981]	4.05189	1.28466	19.0358	2.64094e-32	7.28344e-31
ENSG00000176485	11145	PLA2G16	11	63340667	63384355	protein_coding	phospholipase A2, group XVI [Source:HGNC Symbol;Acc:17825]	4.18717	0.727999	19.0279	2.71681e-32	7.48173e-31
ENSG00000109881	91057	CCDC34	11	27352374	27385415	protein_coding	coiled-coil domain containing 34 [Source:HGNC Symbol;Acc:25079]	2.95534	3.00231	18.9826	3.19195e-32	8.77739e-31
ENSG00000264863	100996740	AC241585.1	HG1287_PATCH	145901266	145902353	protein_coding		-2.86514	3.34605	-18.9471	3.62205e-32	9.94562e-31
ENSG00000129084	5682	PSMA1	11	14515329	14665181	protein_coding	proteasome (prosome, macropain) subunit, alpha type, 1 [Source:HGNC Symbol;Acc:9530]	2.13106	7.06888	18.9291	3.86137e-32	1.05874e-30
ENSG00000165912	29763	PACSIN3	11	47199076	47207994	protein_coding	protein kinase C and casein kinase substrate in neurons 3 [Source:HGNC Symbol;Acc:8572]	4.23472	0.684788	18.897	4.33011e-32	1.18553e-30
ENSG00000110934	51411	BIN2	12	51674822	51718452	protein_coding	bridging integrator 2 [Source:HGNC Symbol;Acc:1053]	-2.36612	6.77019	-18.8506	5.11154e-32	1.39715e-30
ENSG00000265184	8444	DYRK3	HG1293_PATCH	206699097	206747980	protein_coding	dual-specificity tyrosine-(Y)-phosphorylation regulated kinase 3 [Source:HGNC Symbol;Acc:3094]	4.15658	-0.113066	18.8503	5.11784e-32	1.39715e-30
ENSG00000143479	8444	DYRK3	1	206808881	206857764	protein_coding	dual-specificity tyrosine-(Y)-phosphorylation regulated kinase 3 [Source:HGNC Symbol;Acc:3094]	4.15582	-0.112755	18.8484	5.15271e-32	1.40463e-30
ENSG00000271342	84679	SLC9A7	HG29_PATCH	46464753	46618490	protein_coding	solute carrier family 9, subfamily A (NHE7, cation proton antiporter 7), member 7 [Source:HGNC Symbol;Acc:17123]	3.08358	2.36406	18.839	5.3278e-32	1.45027e-30
ENSG00000065923	84679	SLC9A7	X	46464753	46618490	protein_coding	solute carrier family 9, subfamily A (NHE7, cation proton antiporter 7), member 7 [Source:HGNC Symbol;Acc:17123]	3.08334	2.36396	18.8299	5.50483e-32	1.4963e-30
ENSG00000169299	55276	PGM2	4	37828255	37864558	protein_coding	phosphoglucomutase 2 [Source:HGNC Symbol;Acc:8906]	2.2254	5.48955	18.8238	5.6267e-32	1.52722e-30
ENSG00000144354	83879	CDCA7	2	174219548	174233725	protein_coding	cell division cycle associated 7 [Source:HGNC Symbol;Acc:14628]	4.59848	4.39579	19.1144	5.68951e-32	1.54205e-30
ENSG00000104549	6713	SQLE	8	126010739	126034525	protein_coding	squalene epoxidase [Source:HGNC Symbol;Acc:11279]	2.82358	5.74444	18.7801	6.57876e-32	1.78051e-30
ENSG00000125841	80023	NRSN2	20	327426	340304	protein_coding	neurensin 2 [Source:HGNC Symbol;Acc:16229]	3.92363	1.90189	18.7656	6.92905e-32	1.87263e-30
ENSG00000082074	2533	FYB	5	39105338	39274630	protein_coding	FYN binding protein [Source:HGNC Symbol;Acc:4036]	-2.40065	8.64147	-18.7483	7.37286e-32	1.98972e-30
ENSG00000173991	8557	TCAP	17	37820440	37822808	protein_coding	titin-cap [Source:HGNC Symbol;Acc:11610]	-3.73354	1.55214	-18.7272	7.95265e-32	2.14313e-30
ENSG00000182162	286530	P2RY8	X	1581465	1656000	protein_coding	purinergic receptor P2Y, G-protein coupled, 8 [Source:HGNC Symbol;Acc:15524]	-2.86772	7.12089	-18.7121	8.39633e-32	2.25946e-30
ENSG00000172172	28998	MRPL13	8	121393000	121457642	protein_coding	mitochondrial ribosomal protein L13 [Source:HGNC Symbol;Acc:14278]	2.417	4.85499	18.7036	8.65821e-32	2.32662e-30
ENSG00000157193	7804	LRP8	1	53711217	53793742	protein_coding	low density lipoprotein receptor-related protein 8, apolipoprotein e receptor [Source:HGNC Symbol;Acc:6700]	2.87591	3.70784	18.657	1.02376e-31	2.74711e-30
ENSG00000118263	8609	KLF7	2	207938861	208031991	protein_coding	Kruppel-like factor 7 (ubiquitous) [Source:HGNC Symbol;Acc:6350]	-2.49966	5.51215	-18.6418	1.08129e-31	2.89737e-30
ENSG00000149311	472	ATM	11	108093211	108239829	protein_coding	ataxia telangiectasia mutated [Source:HGNC Symbol;Acc:795]	-2.90949	8.87095	-18.642	1.10333e-31	2.95224e-30
ENSG00000176208	79915	ATAD5	17	29158988	29222887	protein_coding	ATPase family, AAA domain containing 5 [Source:HGNC Symbol;Acc:25752]	2.76334	5.10241	18.6139	1.19546e-31	3.19422e-30
ENSG00000177666	57104	PNPLA2	11	818902	825573	protein_coding	patatin-like phospholipase domain containing 2 [Source:HGNC Symbol;Acc:30802]	-2.46454	5.35628	-18.6031	1.24298e-31	3.3165e-30
ENSG00000182636	4692	NDN	15	23930565	23932450	protein_coding	necdin, melanoma antigen (MAGE) family member [Source:HGNC Symbol;Acc:7675]	5.11113	0.111117	18.5633	1.43479e-31	3.82287e-30
ENSG00000160200	875	CBS	21	44473301	44497053	protein_coding	cystathionine-beta-synthase [Source:HGNC Symbol;Acc:1550]	5.06186	3.19378	18.8031	1.5684e-31	4.17296e-30
ENSG00000241511	NA	RPS15AP24	8	29974900	29975295	pseudogene	ribosomal protein S15a pseudogene 24 [Source:HGNC Symbol;Acc:36174]	-4.83049	-1.92173	-18.5234	1.65743e-31	4.40362e-30
ENSG00000198400	4914	NTRK1	1	156785432	156851642	protein_coding	neurotrophic tyrosine kinase, receptor, type 1 [Source:HGNC Symbol;Acc:8031]	6.73286	1.02574	18.671	1.79443e-31	4.76091e-30
ENSG00000198924	9937	DCLRE1A	10	115594488	115614142	protein_coding	DNA cross-link repair 1A [Source:HGNC Symbol;Acc:17660]	2.58345	4.30284	18.4915	1.86017e-31	4.92839e-30
ENSG00000152455	79723	SUV39H2	10	14920819	14946314	protein_coding	suppressor of variegation 3-9 homolog 2 (Drosophila) [Source:HGNC Symbol;Acc:17287]	2.29603	4.54645	18.4684	2.02241e-31	5.35074e-30
ENSG00000125430	9953	HS3ST3B1	17	14204400	14252721	protein_coding	heparan sulfate (glucosamine) 3-O-sulfotransferase 3B1 [Source:HGNC Symbol;Acc:5198]	-2.4177	4.2186	-18.4529	2.13937e-31	5.65226e-30
ENSG00000181788	6478	SIAH2	3	150458914	150481264	protein_coding	siah E3 ubiquitin protein ligase 2 [Source:HGNC Symbol;Acc:10858]	2.57392	5.88405	18.4523	2.14391e-31	5.65633e-30
ENSG00000269384	8243	SMC1A	HG1433_PATCH	53117149	53165728	protein_coding	structural maintenance of chromosomes 1A [Source:HGNC Symbol;Acc:11111]	4.43241	4.32862	18.6659	2.63349e-31	6.93829e-30
ENSG00000264522	56957	OTUD7B	HG1287_PATCH	150626747	150697152	protein_coding	OTU domain containing 7B; OTU domain-containing protein 7B [Source:UniProtKB/TrEMBL;Acc:Q5SZ59]	4.73632	2.95444	18.5981	2.64986e-31	6.97168e-30
ENSG00000220008	645191	LINGO3	19	2289774	2308156	protein_coding	leucine rich repeat and Ig domain containing 3 [Source:HGNC Symbol;Acc:21206]	-3.49988	0.750091	-18.3878	2.70947e-31	7.11859e-30
ENSG00000101298	9751	SNPH	20	1246960	1289972	protein_coding	syntaphilin [Source:HGNC Symbol;Acc:15931]	-2.85906	4.15188	-18.3698	2.89234e-31	7.58847e-30
ENSG00000198734	2153	F5	1	169483404	169555826	protein_coding	coagulation factor V (proaccelerin, labile factor) [Source:HGNC Symbol;Acc:3542]	4.57896	4.45529	18.6753	2.9843e-31	7.81887e-30
ENSG00000184357	3009	HIST1H1B	6	27834570	27835359	protein_coding	histone cluster 1, H1b [Source:HGNC Symbol;Acc:4719]	5.9203	-2.05647	18.3605	2.99147e-31	7.82677e-30
ENSG00000028137	7133	TNFRSF1B	1	12227060	12269285	protein_coding	tumor necrosis factor receptor superfamily, member 1B [Source:HGNC Symbol;Acc:11917]	3.04023	6.78605	18.373	3.56791e-31	9.32204e-30
ENSG00000155307	64092	SAMSN1	21	15857549	15955723	protein_coding	SAM domain, SH3 domain and nuclear localization signals 1 [Source:HGNC Symbol;Acc:10528]	2.59536	6.62085	18.3079	3.62201e-31	9.4503e-30
ENSG00000124693	8968	HIST1H3B	6	26031817	26032288	protein_coding	histone cluster 1, H3b [Source:HGNC Symbol;Acc:4776]	5.67603	-2.28031	18.2961	3.7815e-31	9.8528e-30
ENSG00000110848	969	CD69	12	9905082	9913497	protein_coding	CD69 molecule [Source:HGNC Symbol;Acc:1694]	2.35269	5.91412	18.2766	4.06021e-31	1.05644e-29
ENSG00000109919	23788	MTCH2	11	47638867	47664175	protein_coding	mitochondrial carrier 2 [Source:HGNC Symbol;Acc:17587]	2.16837	5.87455	18.2457	4.54389e-31	1.18066e-29
ENSG00000162630	8707	B3GALT2	1	193148175	193155784	protein_coding	UDP-Gal:betaGlcNAc beta 1,3-galactosyltransferase, polypeptide 2 [Source:HGNC Symbol;Acc:917]	-4.17315	-1.13724	-18.2369	4.69217e-31	1.21751e-29
ENSG00000026103	355	FAS	10	90750414	90775542	protein_coding	Fas cell surface death receptor [Source:HGNC Symbol;Acc:11920]	3.19211	4.33161	18.1983	5.40354e-31	1.40017e-29
ENSG00000105173	898	CCNE1	19	30302805	30315215	protein_coding	cyclin E1 [Source:HGNC Symbol;Acc:1589]	2.57392	3.6856	18.1846	5.67938e-31	1.46963e-29
ENSG00000119866	53335	BCL11A	2	60678302	60780702	protein_coding	B-cell CLL/lymphoma 11A (zinc finger protein) [Source:HGNC Symbol;Acc:13221]	-3.52237	2.02264	-18.1699	5.99329e-31	1.54873e-29
ENSG00000197457	50861	STMN3	20	62271061	62284780	protein_coding	stathmin-like 3 [Source:HGNC Symbol;Acc:15926]	-2.92155	5.00813	-18.1504	6.4372e-31	1.66117e-29
ENSG00000114268	5210	PFKFB4	3	48555117	48599448	protein_coding	6-phosphofructo-2-kinase/fructose-2,6-biphosphatase 4 [Source:HGNC Symbol;Acc:8875]	5.60349	4.22917	18.5359	6.59115e-31	1.69857e-29
ENSG00000149485	100302263	FADS1	11	61567099	61596790	protein_coding	fatty acid desaturase 1 [Source:HGNC Symbol;Acc:3574]	3.44934	4.70634	18.2157	6.94144e-31	1.7864e-29
ENSG00000137309	3159	HMGA1	6	34204650	34214008	protein_coding	high mobility group AT-hook 1 [Source:HGNC Symbol;Acc:5010]	2.71906	7.39474	18.1294	6.9526e-31	1.78684e-29
ENSG00000269261	2157	F8	HG1497_PATCH	154004256	154195408	protein_coding	coagulation factor VIII, procoagulant component [Source:HGNC Symbol;Acc:3546]	3.3531	0.713626	18.1026	7.66936e-31	1.96836e-29
ENSG00000185010	2157	F8	X	154064063	154255215	protein_coding	coagulation factor VIII, procoagulant component [Source:HGNC Symbol;Acc:3546]	3.35227	0.713625	18.0901	8.02792e-31	2.05759e-29
ENSG00000144655	64651	CSRNP1	3	39183346	39196053	protein_coding	cysteine-serine-rich nuclear protein 1 [Source:HGNC Symbol;Acc:14300]	2.85824	5.55575	18.043	9.54223e-31	2.4424e-29
ENSG00000137414	51439	FAM8A1	6	17600586	17611950	protein_coding	family with sequence similarity 8, member A1 [Source:HGNC Symbol;Acc:16372]	-2.25433	5.01616	-18.0381	9.71617e-31	2.48355e-29
ENSG00000172985	344558	SH3RF3	2	109745804	110262207	protein_coding	SH3 domain containing ring finger 3 [Source:HGNC Symbol;Acc:24699]	-2.68788	2.87367	-18.011	1.07335e-30	2.73989e-29
ENSG00000077514	10714	POLD3	11	74204896	74380162	protein_coding	polymerase (DNA-directed), delta 3, accessory subunit [Source:HGNC Symbol;Acc:20932]	2.30737	5.20287	17.9812	1.19786e-30	3.05357e-29
ENSG00000221829	2189	FANCG	9	35073832	35080013	protein_coding	Fanconi anemia, complementation group G [Source:HGNC Symbol;Acc:3588]	2.15149	4.78597	17.9806	1.20032e-30	3.05572e-29
ENSG00000135446	1019	CDK4	12	58141510	58149796	protein_coding	cyclin-dependent kinase 4 [Source:HGNC Symbol;Acc:1773]	2.41339	6.62619	17.9671	1.26165e-30	3.20751e-29
ENSG00000124225	56937	PMEPA1	20	56223448	56286592	protein_coding	prostate transmembrane protein, androgen induced 1 [Source:HGNC Symbol;Acc:14107]	-3.36817	1.96874	-17.9603	1.29376e-30	3.28473e-29
ENSG00000170779	55038	CDCA4	14	105475910	105487485	protein_coding	cell division cycle associated 4 [Source:HGNC Symbol;Acc:14625]	2.3467	4.93965	17.9552	1.31837e-30	3.34272e-29
ENSG00000116096	6697	SPR	2	73114489	73119287	protein_coding	sepiapterin reductase (7,8-dihydrobiopterin:NADP+ oxidoreductase) [Source:HGNC Symbol;Acc:11257]	5.43539	-0.991739	17.9247	1.47486e-30	3.73448e-29
ENSG00000132436	63979	FIGNL1	7	50511831	50518088	protein_coding	fidgetin-like 1 [Source:HGNC Symbol;Acc:13286]	2.40786	5.52762	17.9203	1.49912e-30	3.79081e-29
ENSG00000136237	9771	RAPGEF5	7	22157856	22396763	protein_coding	Rap guanine nucleotide exchange factor (GEF) 5 [Source:HGNC Symbol;Acc:16862]	4.88289	0.222579	17.9003	1.61413e-30	4.07616e-29
ENSG00000189367	387104	KIAA0408	6	127761488	127780536	protein_coding	KIAA0408 [Source:HGNC Symbol;Acc:21636]	5.8975	-0.761672	17.8928	1.65903e-30	4.18394e-29
ENSG00000266208	NA	CTD-2267D19.3	17	38516907	38520945	protein_coding	Uncharacterized protein [Source:UniProtKB/TrEMBL;Acc:J3KT39]	4.25159	0.0172692	17.8703	1.80282e-30	4.5405e-29
ENSG00000138119	26509	MYOF	10	95066186	95242074	protein_coding	myoferlin [Source:HGNC Symbol;Acc:3656]	6.08757	2.92268	18.2039	1.84662e-30	4.64463e-29
ENSG00000165501	122769	LRR1	14	50065415	50081390	protein_coding	leucine rich repeat protein 1 [Source:HGNC Symbol;Acc:19742]	2.37894	4.39854	17.829	2.10051e-30	5.27618e-29
ENSG00000159445	117145	THEM4	1	151846060	151882284	protein_coding	thioesterase superfamily member 4 [Source:HGNC Symbol;Acc:17947]	-2.45116	5.78891	-17.8093	2.25965e-30	5.66835e-29
ENSG00000113749	3274	HRH2	5	175085033	175113245	protein_coding	histamine receptor H2 [Source:HGNC Symbol;Acc:5183]	3.29975	3.37606	17.7721	2.59264e-30	6.49502e-29
ENSG00000175643	116028	RMI2	16	11343476	11445619	protein_coding	RecQ mediated genome instability 2 [Source:HGNC Symbol;Acc:28349]	3.47547	3.91516	17.7698	3.08472e-30	7.71753e-29
ENSG00000185499	4582	MUC1	1	155158300	155162707	protein_coding	mucin 1, cell surface associated [Source:HGNC Symbol;Acc:7508]	4.79496	1.17416	17.7442	3.16398e-30	7.90535e-29
ENSG00000112118	4172	MCM3	6	52128807	52149679	protein_coding	minichromosome maintenance complex component 3 [Source:HGNC Symbol;Acc:6945]	2.44318	7.58918	17.7143	3.21312e-30	8.0175e-29
ENSG00000105516	1628	DBP	19	49133287	49140695	protein_coding	D site of albumin promoter (albumin D-box) binding protein [Source:HGNC Symbol;Acc:2697]	-2.67595	4.30362	-17.699	3.40143e-30	8.47616e-29
ENSG00000167992	220001	VWCE	11	61025762	61062896	protein_coding	von Willebrand factor C and EGF domains [Source:HGNC Symbol;Acc:26487]	3.8775	1.58847	17.6894	3.52516e-30	8.77291e-29
ENSG00000177150	125228	FAM210A	18	13663346	13726662	protein_coding	family with sequence similarity 210, member A [Source:HGNC Symbol;Acc:28346]	2.48856	5.3224	17.6858	3.57169e-30	8.87698e-29
ENSG00000115008	3552	IL1A	2	113531492	113542167	protein_coding	interleukin 1, alpha [Source:HGNC Symbol;Acc:5991]	6.67416	-0.900159	17.6833	3.60575e-30	8.94985e-29
ENSG00000121594	941	CD80	3	119243140	119278449	protein_coding	CD80 molecule [Source:HGNC Symbol;Acc:1700]	6.52638	0.267877	17.7704	3.61648e-30	8.96469e-29
ENSG00000078687	57690	TNRC6C	17	76000249	76104916	protein_coding	trinucleotide repeat containing 6C [Source:HGNC Symbol;Acc:29318]	-2.22597	5.7537	-17.6799	3.65149e-30	9.0396e-29
ENSG00000125726	970	CD70	19	6583194	6604114	protein_coding	CD70 molecule [Source:HGNC Symbol;Acc:11937]	6.01334	0.0225835	17.659	4.34895e-30	1.07382e-28
ENSG00000130958	11046	SLC35D2	9	99082988	99145992	protein_coding	solute carrier family 35 (UDP-GlcNAc/UDP-glucose transporter), member D2 [Source:HGNC Symbol;Acc:20799]	-3.09192	1.652	-17.6329	4.34901e-30	1.07382e-28
ENSG00000172915	26960	NBEA	13	35516424	36247159	protein_coding	neurobeachin [Source:HGNC Symbol;Acc:7648]	-2.874	2.753	-17.6178	4.60092e-30	1.13453e-28
ENSG00000235162	387882	C12orf75	12	105629068	105789875	protein_coding	chromosome 12 open reading frame 75 [Source:HGNC Symbol;Acc:35164]	3.21322	3.31079	17.58	5.29762e-30	1.30463e-28
ENSG00000065989	5141	PDE4A	19	10527449	10580305	protein_coding	phosphodiesterase 4A, cAMP-specific [Source:HGNC Symbol;Acc:8780]	4.61394	2.34056	17.6905	5.54658e-30	1.36415e-28
ENSG00000185905	101929877	C16orf54	16	29753784	29757327	protein_coding	chromosome 16 open reading frame 54 [Source:HGNC Symbol;Acc:26649]	-2.86771	6.14071	-17.5517	6.07033e-30	1.49103e-28
ENSG00000105928	1687	DFNA5	7	24737972	24809244	protein_coding	deafness, autosomal dominant 5 [Source:HGNC Symbol;Acc:2810]	3.78915	2.74949	17.5593	6.30235e-30	1.546e-28
ENSG00000166971	64400	AKTIP	16	53524952	53538323	protein_coding	AKT interacting protein [Source:HGNC Symbol;Acc:16710]	-2.28121	5.24348	-17.5048	7.01533e-30	1.71866e-28
ENSG00000222028	122706	PSMB11	14	23511376	23513269	protein_coding	proteasome (prosome, macropain) subunit, beta type, 11 [Source:HGNC Symbol;Acc:31963]	-5.4807	-2.70523	-17.4823	7.62942e-30	1.86668e-28
ENSG00000133985	23508	TTC9	14	71108504	71142077	protein_coding	tetratricopeptide repeat domain 9 [Source:HGNC Symbol;Acc:20267]	-2.42016	5.02199	-17.4813	7.6589e-30	1.87147e-28
ENSG00000175305	9134	CCNE2	8	95891998	95908906	protein_coding	cyclin E2 [Source:HGNC Symbol;Acc:1590]	3.00604	3.51876	17.4793	7.71606e-30	1.883e-28
ENSG00000103479	5934	RBL2	16	53467889	53525561	protein_coding	retinoblastoma-like 2 (p130) [Source:HGNC Symbol;Acc:9894]	-2.61433	8.41424	-17.4585	8.34229e-30	2.03319e-28
ENSG00000120051	159686	CCDC147	10	106113522	106214848	protein_coding	coiled-coil domain containing 147 [Source:HGNC Symbol;Acc:26676]	5.21064	-1.44764	17.4514	8.56541e-30	2.08488e-28
ENSG00000164236	651746	ANKRD33B	5	10564442	10650308	protein_coding	ankyrin repeat domain 33B [Source:HGNC Symbol;Acc:35240]	4.46543	-1.40727	17.4482	8.67024e-30	2.10767e-28
ENSG00000158109	127262	TPRG1L	1	3541566	3546691	protein_coding	tumor protein p63 regulated 1-like [Source:HGNC Symbol;Acc:27007]	-2.4277	4.95413	-17.4397	8.95046e-30	2.17299e-28
ENSG00000239264	81567	TXNDC5	6	7881483	8026646	protein_coding	thioredoxin domain containing 5 (endoplasmic reticulum) [Source:HGNC Symbol;Acc:21073]	2.69018	5.29546	17.4312	9.24034e-30	2.24049e-28
ENSG00000197275	25788	RAD54B	8	95384188	95487337	protein_coding	RAD54 homolog B (S. cerevisiae) [Source:HGNC Symbol;Acc:17228]	2.48702	4.37859	17.4273	9.37442e-30	2.27008e-28
ENSG00000177669	619373	MBOAT4	8	29989340	30002202	protein_coding	membrane bound O-acyltransferase domain containing 4 [Source:HGNC Symbol;Acc:32311]	-3.78871	-0.642509	-17.4006	1.03626e-29	2.50614e-28
ENSG00000268040	NA	PRED62	21	47347679	47352477	protein_coding	Uncharacterized protein [Source:UniProtKB/TrEMBL;Acc:M0R1E6]	4.83693	-1.99264	17.3732	1.14869e-29	2.77451e-28
ENSG00000110080	6484	ST3GAL4	11	126225535	126310239	protein_coding	ST3 beta-galactoside alpha-2,3-sialyltransferase 4 [Source:HGNC Symbol;Acc:10864]	2.67644	1.65026	17.3343	1.32964e-29	3.20747e-28
ENSG00000198056	5557	PRIM1	12	57125380	57146157	protein_coding	primase, DNA, polypeptide 1 (49kDa) [Source:HGNC Symbol;Acc:9369]	2.14725	5.29464	17.3292	1.355e-29	3.26447e-28
ENSG00000103966	30844	EHD4	15	42190950	42264776	protein_coding	EH-domain containing 4 [Source:HGNC Symbol;Acc:3245]	2.53333	5.58335	17.3228	1.38815e-29	3.34006e-28
ENSG00000107611	8029	CUBN	10	16865963	17171830	protein_coding	cubilin (intrinsic factor-cobalamin receptor) [Source:HGNC Symbol;Acc:2548]	-4.61211	1.72753	-17.3866	1.50197e-29	3.60932e-28
ENSG00000269002	50943	FOXP3	HG1436_HG1432_PATCH	49109835	49124225	protein_coding	forkhead box P3 [Source:HGNC Symbol;Acc:6106]	4.59823	3.22646	17.4882	1.60328e-29	3.84786e-28
ENSG00000114796	54800	KLHL24	3	183353356	183402265	protein_coding	kelch-like family member 24 [Source:HGNC Symbol;Acc:25947]	-2.63896	6.00879	-17.2836	1.60884e-29	3.85631e-28
ENSG00000000460	55732	C1orf112	1	169631245	169823221	protein_coding	chromosome 1 open reading frame 112 [Source:HGNC Symbol;Acc:25565]	2.26913	4.27755	17.2783	1.64144e-29	3.92946e-28
ENSG00000171246	4884	NPTX1	17	78440948	78451643	protein_coding	neuronal pentraxin I [Source:HGNC Symbol;Acc:7952]	6.13507	2.03873	17.5173	1.64552e-29	3.93424e-28
ENSG00000049768	50943	FOXP3	X	49106897	49121288	protein_coding	forkhead box P3 [Source:HGNC Symbol;Acc:6106]	4.59867	3.22675	17.4767	1.67294e-29	3.99473e-28
ENSG00000112149	9308	CD83	6	14117872	14137149	protein_coding	CD83 molecule [Source:HGNC Symbol;Acc:1703]	3.90922	3.53757	17.3793	1.84661e-29	4.40385e-28
ENSG00000198740	22834	ZNF652	17	47366568	47439835	protein_coding	zinc finger protein 652 [Source:HGNC Symbol;Acc:29147]	-2.57208	4.48226	-17.217	2.06851e-29	4.92682e-28
ENSG00000196275	84163	GTF2IRD2	7	74210483	74267847	protein_coding	GTF2I repeat domain containing 2 [Source:HGNC Symbol;Acc:30775]	-3.02838	3.05351	-17.1925	2.26869e-29	5.39679e-28
ENSG00000088899	9762	LZTS3	20	3143263	3154192	protein_coding	Homo sapiens leucine zipper, putative tumor suppressor family member 3 (LZTS3), mRNA. [Source:RefSeq mRNA;Acc:NM_001282533]	-3.14985	2.60425	-17.1718	2.45334e-29	5.82868e-28
ENSG00000120949	943	TNFRSF8	1	12123434	12204264	protein_coding	tumor necrosis factor receptor superfamily, member 8 [Source:HGNC Symbol;Acc:11923]	6.02849	-0.132777	17.1951	2.47156e-29	5.86459e-28
ENSG00000132142	31	ACACA	17	35441923	35766909	protein_coding	acetyl-CoA carboxylase alpha [Source:HGNC Symbol;Acc:84]	2.1435	5.37966	17.1444	2.72124e-29	6.44893e-28
ENSG00000143819	2052	EPHX1	1	225997794	226033260	protein_coding	epoxide hydrolase 1, microsomal (xenobiotic) [Source:HGNC Symbol;Acc:3401]	-2.90496	3.78535	-17.1425	2.74121e-29	6.4881e-28
ENSG00000135362	79899	PRR5L	11	36317838	36486754	protein_coding	proline rich 5 like [Source:HGNC Symbol;Acc:25878]	4.44775	1.56504	17.1322	3.16951e-29	7.49244e-28
ENSG00000138031	109	ADCY3	2	25042038	25142708	protein_coding	adenylate cyclase 3 [Source:HGNC Symbol;Acc:234]	2.6893	4.23772	17.0981	3.24345e-29	7.65763e-28
ENSG00000149503	3619	INCENP	11	61891445	61920635	protein_coding	inner centromere protein antigens 135/155kDa [Source:HGNC Symbol;Acc:6058]	2.29536	5.58077	17.0731	3.56573e-29	8.408e-28
ENSG00000014138	23649	POLA2	11	65029233	65073060	protein_coding	polymerase (DNA directed), alpha 2, accessory subunit [Source:HGNC Symbol;Acc:30073]	2.15099	5.39983	17.0669	3.64963e-29	8.59508e-28
ENSG00000183763	10293	TRAIP	3	49866034	49894007	protein_coding	TRAF interacting protein [Source:HGNC Symbol;Acc:30764]	2.46999	2.77244	17.0529	3.84944e-29	9.05433e-28
ENSG00000121742	10804	GJB6	13	20796110	20806534	protein_coding	gap junction protein, beta 6, 30kDa [Source:HGNC Symbol;Acc:4288]	5.22955	0.449081	17.0631	3.96427e-29	9.31283e-28
ENSG00000260007	NA	RP11-315D16.2	15	68486139	68522056	protein_coding	Uncharacterized protein [Source:UniProtKB/TrEMBL;Acc:H3BRN7]	5.41265	-2.8306	17.0289	4.21614e-29	9.89219e-28
ENSG00000044459	54875	CNTLN	9	17134980	17503921	protein_coding	centlein, centrosomal protein [Source:HGNC Symbol;Acc:23432]	2.9603	2.4593	17.0183	4.38999e-29	1.02873e-27
ENSG00000107130	23413	NCS1	9	132934857	132999583	protein_coding	neuronal calcium sensor 1 [Source:HGNC Symbol;Acc:3953]	4.67576	-1.11165	17.0116	4.50323e-29	1.05396e-27
ENSG00000268733	23413	NCS1	HG1502_PATCH	132934857	132999583	protein_coding	neuronal calcium sensor 1 [Source:HGNC Symbol;Acc:3953]	4.67436	-1.11139	17.0039	4.63649e-29	1.0838e-27
ENSG00000102678	2254	FGF9	13	22245522	22278637	protein_coding	fibroblast growth factor 9 [Source:HGNC Symbol;Acc:3687]	-4.42565	-1.21739	-16.9972	4.75752e-29	1.11072e-27
ENSG00000064102	55726	ASUN	12	27058114	27091259	protein_coding	asunder spermatogenesis regulator [Source:HGNC Symbol;Acc:20174]	2.3146	5.97443	16.9858	4.967e-29	1.15819e-27
ENSG00000136156	9445	ITM2B	13	48807294	48837063	protein_coding	integral membrane protein 2B [Source:HGNC Symbol;Acc:6174]	-2.46642	7.87861	-16.9762	5.15236e-29	1.19993e-27
ENSG00000144554	2177	FANCD2	3	10068098	10143614	protein_coding	Fanconi anemia, complementation group D2 [Source:HGNC Symbol;Acc:3585]	2.641	5.62265	16.9613	5.45385e-29	1.26857e-27
ENSG00000122085	130916	MTERFD2	2	242011584	242041747	protein_coding	MTERF domain containing 2 [Source:HGNC Symbol;Acc:28785]	-2.50071	6.51342	-16.9529	5.63073e-29	1.3081e-27
ENSG00000178741	9377	COX5A	15	75212132	75230509	protein_coding	cytochrome c oxidase subunit Va [Source:HGNC Symbol;Acc:2267]	2.44008	5.57541	16.944	5.82323e-29	1.35116e-27
ENSG00000136868	1317	SLC31A1	9	115983808	116028674	protein_coding	solute carrier family 31 (copper transporter), member 1 [Source:HGNC Symbol;Acc:11016]	2.37031	5.18707	16.8516	8.28688e-29	1.92044e-27
ENSG00000174547	65003	MRPL11	11	66202546	66234209	protein_coding	mitochondrial ribosomal protein L11 [Source:HGNC Symbol;Acc:14042]	2.31973	5.00306	16.8485	8.38385e-29	1.94053e-27
ENSG00000239521	352954	GATS	7	99798276	99869837	pseudogene		-2.8234	3.38575	-16.8471	8.42975e-29	1.94876e-27
ENSG00000177606	3725	JUN	1	59246465	59249785	protein_coding	jun proto-oncogene [Source:HGNC Symbol;Acc:6204]	2.92876	4.36526	16.8445	8.51533e-29	1.96613e-27
ENSG00000243989	95	ACY1	3	52009066	52023213	protein_coding	aminoacylase 1 [Source:HGNC Symbol;Acc:177]	2.5133	3.56904	16.8407	8.6398e-29	1.99243e-27
ENSG00000077984	8530	CST7	20	24929866	24940564	protein_coding	cystatin F (leukocystatin) [Source:HGNC Symbol;Acc:2479]	5.32361	2.5484	17.0423	9.39933e-29	2.16494e-27
ENSG00000163788	54861	SNRK	3	43328004	43466256	protein_coding	SNF related kinase [Source:HGNC Symbol;Acc:30598]	-2.30774	7.16277	-16.7639	1.15921e-28	2.66674e-27
ENSG00000135525	9053	MAP7	6	136663875	136871957	protein_coding	microtubule-associated protein 7 [Source:HGNC Symbol;Acc:6869]	3.64439	2.24923	16.755	1.19901e-28	2.75496e-27
ENSG00000120526	84955	NUDCD1	8	110253148	110346614	protein_coding	NudC domain containing 1 [Source:HGNC Symbol;Acc:24306]	2.3391	5.27796	16.7499	1.22274e-28	2.80574e-27
ENSG00000121005	83690	CRISPLD1	8	75896750	75946793	protein_coding	cysteine-rich secretory protein LCCL domain containing 1 [Source:HGNC Symbol;Acc:18206]	7.10696	0.389289	16.8997	1.22409e-28	2.80574e-27
ENSG00000065361	2065	ERBB3	12	56473641	56497289	protein_coding	v-erb-b2 avian erythroblastic leukemia viral oncogene homolog 3 [Source:HGNC Symbol;Acc:3431]	-3.15149	1.46629	-16.7489	1.22776e-28	2.81074e-27
ENSG00000262788	84916	CIRH1A	HSCHR16_2_CTG3_1	69166418	69202911	protein_coding	cirrhosis, autosomal recessive 1A (cirhin) [Source:HGNC Symbol;Acc:1983]	2.29239	4.66144	16.7314	1.31268e-28	3.00149e-27
ENSG00000114541	23150	FRMD4B	3	69219141	69591734	protein_coding	FERM domain containing 4B [Source:HGNC Symbol;Acc:24886]	3.93371	3.83961	16.8884	1.34926e-28	3.0814e-27
ENSG00000091592	22861	NLRP1	17	5402747	5522744	protein_coding	NLR family, pyrin domain containing 1 [Source:HGNC Symbol;Acc:14374]	-3.30968	6.86102	-16.8981	1.3601e-28	3.1024e-27
ENSG00000256316	8968	HIST1H3F	6	26250370	26250835	protein_coding	histone cluster 1, H3f [Source:HGNC Symbol;Acc:4773]	5.14094	-3.02555	16.6726	1.64555e-28	3.74899e-27
ENSG00000169194	3596	IL13	5	131991955	131996802	protein_coding	interleukin 13 [Source:HGNC Symbol;Acc:5973]	7.03588	0.415166	16.8085	1.71795e-28	3.90921e-27
ENSG00000196576	23654	PLXNB2	22	50713408	50746056	protein_coding	plexin B2 [Source:HGNC Symbol;Acc:9104]	3.94028	1.89293	16.5778	2.43608e-28	5.53665e-27
ENSG00000131142	6370	CCL25	19	8117651	8127534	protein_coding	chemokine (C-C motif) ligand 25 [Source:HGNC Symbol;Acc:10624]	5.71699	-2.26495	16.5686	2.45578e-28	5.57471e-27
ENSG00000121039	157506	RDH10	8	74206847	74237516	protein_coding	retinol dehydrogenase 10 (all-trans) [Source:HGNC Symbol;Acc:19975]	3.19123	4.04932	16.5809	2.46994e-28	5.60011e-27
ENSG00000114805	23007	PLCH1	3	155093369	155462856	protein_coding	phospholipase C, eta 1 [Source:HGNC Symbol;Acc:29185]	3.99877	0.862744	16.5474	2.66469e-28	6.03442e-27
ENSG00000264176	100506898	MAGOH2	17	10619319	10619828	pseudogene	mago-nashi homolog 2 (pseudogene) [Source:HGNC Symbol;Acc:30148]	-3.90326	0.3055	-16.5453	2.687e-28	6.07765e-27
ENSG00000182687	8811	GALR2	17	74070875	74073622	protein_coding	galanin receptor 2 [Source:HGNC Symbol;Acc:4133]	5.1848	-1.54502	16.54	2.74161e-28	6.19373e-27
ENSG00000109685	7468	WHSC1	4	1873151	1983934	protein_coding	Wolf-Hirschhorn syndrome candidate 1 [Source:HGNC Symbol;Acc:12766]	2.4139	7.09675	16.4962	3.24775e-28	7.32841e-27
ENSG00000106560	26157	GIMAP2	7	150382785	150390729	protein_coding	GTPase, IMAP family member 2 [Source:HGNC Symbol;Acc:21789]	-2.44989	6.441	-16.4865	3.37236e-28	7.60011e-27
ENSG00000154447	57630	SH3RF1	4	170015407	170192256	protein_coding	SH3 domain containing ring finger 1 [Source:HGNC Symbol;Acc:17650]	4.59923	-0.312592	16.4862	3.37622e-28	7.60011e-27
ENSG00000271303	140809	SRXN1	20	627259	634014	protein_coding	sulfiredoxin 1 [Source:HGNC Symbol;Acc:16132]	4.3657	2.23532	16.533	4.19169e-28	9.42456e-27
ENSG00000118495	5325	PLAGL1	6	144261437	144385735	protein_coding	pleiomorphic adenoma gene-like 1 [Source:HGNC Symbol;Acc:9046]	2.80592	2.91972	16.4065	4.59618e-28	1.03217e-26
ENSG00000113249	26762	HAVCR1	5	156456424	156486130	protein_coding	hepatitis A virus cellular receptor 1 [Source:HGNC Symbol;Acc:17866]	-3.67281	0.585229	-16.3901	4.898e-28	1.09864e-26
ENSG00000088387	23348	DOCK9	13	99445741	99738879	protein_coding	dedicator of cytokinesis 9 [Source:HGNC Symbol;Acc:14132]	-2.39866	6.67281	-16.373	5.23463e-28	1.17276e-26
ENSG00000156261	10694	CCT8	21	30428126	30446118	protein_coding	chaperonin containing TCP1, subunit 8 (theta) [Source:HGNC Symbol;Acc:1623]	2.16812	8.1395	16.3668	5.36123e-28	1.19969e-26
ENSG00000131400	9476	NAPSA	19	50861734	50869087	protein_coding	napsin A aspartic peptidase [Source:HGNC Symbol;Acc:13395]	3.92451	3.99996	16.5293	5.51757e-28	1.23322e-26
ENSG00000123689	50486	G0S2	1	209848765	209849733	protein_coding	G0/G1switch 2 [Source:HGNC Symbol;Acc:30229]	6.99019	0.0828369	16.483	5.5977e-28	1.24965e-26
ENSG00000228157	NA	AC007952.5	17	18996287	19000150	protein_coding	Uncharacterized protein ENSP00000382042 [Source:UniProtKB/Swiss-Prot;Acc:A8MWP6]	-4.66582	1.36073	-16.3929	6.32737e-28	1.41087e-26
ENSG00000214338	387104	SOGA3	6	127759551	127840500	protein_coding	SOGA family member 3 [Source:HGNC Symbol;Acc:21494]	6.01363	-0.300488	16.3531	6.45542e-28	1.43772e-26
ENSG00000160310	3275	PRMT2	21	48055079	48085036	protein_coding	protein arginine methyltransferase 2 [Source:HGNC Symbol;Acc:5186]	-2.00732	7.30024	-16.251	8.41202e-28	1.87128e-26
ENSG00000185862	2124	EVI2B	17	29630784	29641130	protein_coding	ecotropic viral integration site 2B [Source:HGNC Symbol;Acc:3500]	-2.84788	6.51648	-16.2958	8.46478e-28	1.8808e-26
ENSG00000134765	1823	DSC1	18	28709199	28742819	protein_coding	desmocollin 1 [Source:HGNC Symbol;Acc:3035]	-6.10264	-0.27629	-16.316	8.5091e-28	1.88842e-26
ENSG00000053702	83714	NRIP2	12	2934514	2944710	protein_coding	nuclear receptor interacting protein 2 [Source:HGNC Symbol;Acc:23078]	-3.12694	2.20118	-16.2328	9.03057e-28	2.00179e-26
ENSG00000139343	6636	SNRPF	12	96252706	96297606	protein_coding	small nuclear ribonucleoprotein polypeptide F [Source:HGNC Symbol;Acc:11162]	2.45475	5.91273	16.2035	1.01254e-27	2.24184e-26
ENSG00000134897	54841	BIVM	13	103451399	103493885	protein_coding	basic, immunoglobulin-like variable motif containing [Source:HGNC Symbol;Acc:16034]	2.62585	3.36265	16.1977	1.0357e-27	2.29045e-26
ENSG00000101255	57761	TRIB3	20	361261	378203	protein_coding	tribbles pseudokinase 3 [Source:HGNC Symbol;Acc:16228]	2.62475	4.64559	16.1964	1.04095e-27	2.29935e-26
ENSG00000196456	285971	ZNF775	7	150065879	150109558	protein_coding	zinc finger protein 775 [Source:HGNC Symbol;Acc:28501]	-2.39941	4.28252	-16.157	1.21418e-27	2.67887e-26
ENSG00000170955	112464	PRKCDBP	11	6340176	6341877	protein_coding	protein kinase C, delta binding protein [Source:HGNC Symbol;Acc:9400]	6.39099	-1.64963	16.1539	1.22887e-27	2.7081e-26
ENSG00000078081	27074	LAMP3	3	182840001	182881627	protein_coding	lysosomal-associated membrane protein 3 [Source:HGNC Symbol;Acc:14582]	4.02818	4.02084	16.3397	1.2767e-27	2.81023e-26
ENSG00000146143	100996481	PRIM2	6	57179603	57513375	protein_coding	primase, DNA, polypeptide 2 (58kDa) [Source:HGNC Symbol;Acc:9370]	2.26856	4.76488	16.125	1.37573e-27	3.02467e-26
ENSG00000196365	9361	LONP1	19	5691845	5720583	protein_coding	lon peptidase 1, mitochondrial [Source:HGNC Symbol;Acc:9479]	2.26085	6.82657	16.1171	1.41922e-27	3.11666e-26
ENSG00000154165	2838	GPR15	3	98250743	98251960	protein_coding	G protein-coupled receptor 15 [Source:HGNC Symbol;Acc:4469]	4.49216	0.689476	16.0962	1.54005e-27	3.37809e-26
ENSG00000156869	391059	FRRS1	1	100174259	100232187	protein_coding	ferric-chelate reductase 1 [Source:HGNC Symbol;Acc:27622]	2.93822	1.33036	16.0794	1.64476e-27	3.60357e-26
ENSG00000130812	83854	ANGPTL6	19	10203014	10213472	protein_coding	angiopoietin-like 6 [Source:HGNC Symbol;Acc:23140]	3.21013	1.43559	16.0659	1.73403e-27	3.79474e-26
ENSG00000143977	6637	SNRPG	2	70508494	70520903	protein_coding	small nuclear ribonucleoprotein polypeptide G [Source:HGNC Symbol;Acc:11163]	2.28144	6.27659	16.039	1.92707e-27	4.2123e-26
ENSG00000178295	348654	GEN1	2	17935125	17966632	protein_coding	GEN1 Holliday junction 5' flap endonuclease [Source:HGNC Symbol;Acc:26881]	2.43094	4.29332	16.0324	1.97749e-27	4.31751e-26
ENSG00000164305	836	CASP3	4	185548850	185570663	protein_coding	caspase 3, apoptosis-related cysteine peptidase [Source:HGNC Symbol;Acc:1504]	2.52088	6.86846	16.0273	2.01777e-27	4.40036e-26
ENSG00000124772	57699	CPNE5	6	36708552	36807778	protein_coding	copine V [Source:HGNC Symbol;Acc:2318]	5.35133	-0.650977	16.0091	2.16715e-27	4.72068e-26
ENSG00000171227	140738	TMEM37	2	120187477	120196096	protein_coding	transmembrane protein 37 [Source:HGNC Symbol;Acc:18216]	-5.17868	-2.06885	-16.003	2.22016e-27	4.83057e-26
ENSG00000134278	56907	SPIRE1	18	12446511	12658133	protein_coding	spire-type actin nucleation factor 1 [Source:HGNC Symbol;Acc:30622]	3.42769	1.2783	16.0004	2.2429e-27	4.87444e-26
ENSG00000137101	971	CD72	9	35609530	35646807	protein_coding	CD72 molecule [Source:HGNC Symbol;Acc:1696]	3.49602	2.00718	15.996	2.28159e-27	4.95281e-26
ENSG00000253651	NA	SOD1P3	8	126964105	126964558	pseudogene	superoxide dismutase 1, soluble pseudogene 3 [Source:HGNC Symbol;Acc:45136]	-7.99269	-1.14985	-16.1104	2.48201e-27	5.38169e-26
ENSG00000076604	9618	TRAF4	17	27071002	27077974	protein_coding	TNF receptor-associated factor 4 [Source:HGNC Symbol;Acc:12034]	2.84494	5.20682	15.9777	2.49557e-27	5.40036e-26
ENSG00000171388	8862	APLN	X	128779240	128788933	protein_coding	apelin [Source:HGNC Symbol;Acc:16665]	7.30451	-1.38258	16.0462	2.49635e-27	5.40036e-26
ENSG00000075702	284403	WDR62	19	36545783	36596008	protein_coding	WD repeat domain 62 [Source:HGNC Symbol;Acc:24502]	2.70207	3.56745	15.9566	2.66428e-27	5.75703e-26
ENSG00000124767	2739	GLO1	6	38643701	38670917	protein_coding	glyoxalase I [Source:HGNC Symbol;Acc:4323]	2.31208	6.65314	15.9562	2.66834e-27	5.75922e-26
ENSG00000070669	440	ASNS	7	97481430	97501854	protein_coding	asparagine synthetase (glutamine-hydrolyzing) [Source:HGNC Symbol;Acc:753]	2.33308	6.08296	15.9502	2.73167e-27	5.88918e-26
ENSG00000139579	79035	NABP2	12	56615799	56623638	protein_coding	nucleic acid binding protein 2 [Source:HGNC Symbol;Acc:28412]	2.4761	4.57803	15.9476	2.76009e-27	5.94364e-26
ENSG00000076248	7374	UNG	12	109535379	109548797	protein_coding	uracil-DNA glycosylase [Source:HGNC Symbol;Acc:12572]	2.32088	5.15527	15.9423	2.81821e-27	6.06189e-26
ENSG00000105643	27106	ARRDC2	19	18111941	18124911	protein_coding	arrestin domain containing 2 [Source:HGNC Symbol;Acc:25225]	-2.28055	5.7344	-15.9355	2.89441e-27	6.21869e-26
ENSG00000077312	6626	SNRPA	19	41256542	41271294	protein_coding	small nuclear ribonucleoprotein polypeptide A [Source:HGNC Symbol;Acc:11151]	2.39947	6.09719	15.9235	3.03492e-27	6.51317e-26
ENSG00000164576	79685	SAP30L	5	153825517	153840614	protein_coding	SAP30-like [Source:HGNC Symbol;Acc:25663]	-2.16548	5.12753	-15.9138	3.15302e-27	6.75893e-26
ENSG00000235328	NA	AC006946.12	22	17574502	17574829	pseudogene		-4.16252	-1.44578	-15.9078	3.22853e-27	6.91295e-26
ENSG00000137135	84904	ARHGEF39	9	35658872	35675863	protein_coding	Rho guanine nucleotide exchange factor (GEF) 39 [Source:HGNC Symbol;Acc:25909]	2.69378	2.73462	15.8857	3.52181e-27	7.53236e-26
ENSG00000165244	195828	ZNF367	9	99148223	99180611	protein_coding	zinc finger protein 367 [Source:HGNC Symbol;Acc:18320]	2.29154	4.08633	15.8679	3.77797e-27	8.07108e-26
ENSG00000076242	4292	MLH1	3	37034823	37107380	protein_coding	mutL homolog 1 [Source:HGNC Symbol;Acc:7127]	2.01493	5.82782	15.8285	4.41348e-27	9.4181e-26
ENSG00000140443	3480	IGF1R	15	99192200	99507759	protein_coding	insulin-like growth factor 1 receptor [Source:HGNC Symbol;Acc:5465]	-2.35332	6.5111	-15.8229	4.51297e-27	9.61951e-26
ENSG00000110104	79080	CCDC86	11	60609544	60618554	protein_coding	coiled-coil domain containing 86 [Source:HGNC Symbol;Acc:28359]	2.65441	4.63821	15.7807	5.33266e-27	1.13539e-25
ENSG00000163347	9076	CLDN1	3	190023490	190040264	protein_coding	claudin 1 [Source:HGNC Symbol;Acc:2032]	5.65581	0.368069	15.8432	5.46963e-27	1.16324e-25
ENSG00000177590	NA	RP5-1051J4.6	7	150443981	150444816	pseudogene		-4.97838	-0.922183	-15.771	5.54148e-27	1.17719e-25
ENSG00000161981	79622	SNRNP25	16	103010	107669	protein_coding	small nuclear ribonucleoprotein 25kDa (U11/U12) [Source:HGNC Symbol;Acc:14161]	2.68511	3.93912	15.7689	5.58716e-27	1.18556e-25
ENSG00000268815	2717	GLA	HG1439_PATCH	100652791	100662913	protein_coding	galactosidase, alpha [Source:HGNC Symbol;Acc:4296]	2.80469	3.24761	15.7559	5.88196e-27	1.24671e-25
ENSG00000102393	2717	GLA	X	100652791	100662913	protein_coding	galactosidase, alpha [Source:HGNC Symbol;Acc:4296]	2.80529	3.24798	15.752	5.9738e-27	1.26476e-25
ENSG00000130396	4301	MLLT4	6	168227602	168372703	protein_coding	myeloid/lymphoid or mixed-lineage leukemia (trithorax homolog, Drosophila); translocated to, 4 [Source:HGNC Symbol;Acc:7137]	3.8843	2.82844	15.841	6.05063e-27	1.27959e-25
ENSG00000071073	11320	MGAT4A	2	99235569	99347589	protein_coding	mannosyl (alpha-1,3-)-glycoprotein beta-1,4-N-acetylglucosaminyltransferase, isozyme A [Source:HGNC Symbol;Acc:7047]	-2.19457	7.5144	-15.7373	6.3323e-27	1.33765e-25
ENSG00000150457	26524	LATS2	13	21547171	21635686	protein_coding	large tumor suppressor kinase 2 [Source:HGNC Symbol;Acc:6515]	3.78308	0.692883	15.735	6.39078e-27	1.3485e-25
ENSG00000145088	55840	EAF2	3	121554030	121605373	protein_coding	ELL associated factor 2 [Source:HGNC Symbol;Acc:23115]	2.57684	2.26276	15.7155	6.90429e-27	1.45522e-25
ENSG00000105519	828	CAPS	19	5911718	5915888	protein_coding	calcyphosine [Source:HGNC Symbol;Acc:1487]	-3.32488	3.38696	-15.7223	7.30162e-27	1.53725e-25
ENSG00000100365	4689	NCF4	22	37257030	37274057	protein_coding	neutrophil cytosolic factor 4, 40kDa [Source:HGNC Symbol;Acc:7662]	3.88011	1.94642	15.6973	7.96538e-27	1.67513e-25
ENSG00000100902	5687	PSMA6	14	35747839	35786699	protein_coding	proteasome (prosome, macropain) subunit, alpha type, 6 [Source:HGNC Symbol;Acc:9535]	2.15422	7.15056	15.667	8.36843e-27	1.75793e-25
ENSG00000225079	NA	FTH1P22	1	117317726	117318245	pseudogene	ferritin, heavy polypeptide 1 pseudogene 22 [Source:HGNC Symbol;Acc:37640]	4.16183	0.264268	15.6622	8.5291e-27	1.78969e-25
ENSG00000053372	51154	MRTO4	1	19578033	19586622	protein_coding	mRNA turnover 4 homolog (S. cerevisiae) [Source:HGNC Symbol;Acc:18477]	2.18494	5.88209	15.6162	1.02408e-26	2.14541e-25
ENSG00000151376	10873	ME3	11	86152150	86383678	protein_coding	malic enzyme 3, NADP(+)-dependent, mitochondrial [Source:HGNC Symbol;Acc:6985]	4.06234	0.8522	15.6161	1.02471e-26	2.14541e-25
ENSG00000161940	255877	BCL6B	17	6926339	6933609	protein_coding	B-cell CLL/lymphoma 6, member B [Source:HGNC Symbol;Acc:1002]	5.95407	-0.421911	15.6473	1.03146e-26	2.15715e-25
ENSG00000152495	814	CAMK4	5	110559351	110830584	protein_coding	calcium/calmodulin-dependent protein kinase IV [Source:HGNC Symbol;Acc:1464]	-2.38246	8.28479	-15.605	1.07097e-26	2.23729e-25
ENSG00000237593	NA	RP11-317B3.2	6	154538065	154538623	pseudogene		-4.2192	-2.32008	-15.593	1.12318e-26	2.34377e-25
ENSG00000263962	100996473	AC245100.1	HG1287_PATCH	149145229	149146286	protein_coding		-2.65908	2.56936	-15.5891	1.14076e-26	2.37782e-25
ENSG00000104953	79816	TLE6	19	2977444	2995177	protein_coding	transducin-like enhancer of split 6 (E(sp1) homolog, Drosophila) [Source:HGNC Symbol;Acc:30788]	5.19082	-1.08525	15.5829	1.16917e-26	2.43435e-25
ENSG00000175155	388403	YPEL2	17	57409050	57479090	protein_coding	yippee-like 2 (Drosophila) [Source:HGNC Symbol;Acc:18326]	-2.4418	5.53573	-15.5812	1.17742e-26	2.44883e-25
ENSG00000173114	54674	LRRN3	7	110731062	110765510	protein_coding	leucine rich repeat neuronal 3 [Source:HGNC Symbol;Acc:17200]	-2.5032	8.16252	-15.5553	1.30522e-26	2.71164e-25
ENSG00000159023	2035	EPB41	1	29213603	29446553	protein_coding	erythrocyte membrane protein band 4.1 (elliptocytosis 1, RH-linked) [Source:HGNC Symbol;Acc:3377]	-2.13151	8.61785	-15.5313	1.436e-26	2.98006e-25
ENSG00000115902	6509	SLC1A4	2	65215611	65250999	protein_coding	solute carrier family 1 (glutamate/neutral amino acid transporter), member 4 [Source:HGNC Symbol;Acc:10942]	3.17611	3.81817	15.5357	1.54076e-26	3.19395e-25
ENSG00000156510	80201	HKDC1	10	70980059	71027315	protein_coding	hexokinase domain containing 1 [Source:HGNC Symbol;Acc:23302]	-3.91391	0.621137	-15.4957	1.65552e-26	3.42808e-25
ENSG00000198759	25975	EGFL6	X	13587724	13651694	protein_coding	EGF-like-domain, multiple 6 [Source:HGNC Symbol;Acc:3235]	7.32117	-1.16533	15.5639	1.7797e-26	3.68116e-25
ENSG00000179061	NA	AC012074.1	2	25592818	25593185	pseudogene		-4.24127	-3.07062	-15.4492	1.99361e-26	4.11912e-25
ENSG00000072195	100996693	SPEG	2	220299568	220363009	protein_coding	SPEG complex locus [Source:HGNC Symbol;Acc:16901]	-2.94416	1.68936	-15.4267	2.18175e-26	4.5029e-25
ENSG00000181045	284129	SLC26A11	17	78193498	78227299	protein_coding	solute carrier family 26 (anion exchanger), member 11 [Source:HGNC Symbol;Acc:14471]	-3.59119	2.4243	-15.4408	2.22834e-26	4.59403e-25
ENSG00000269783	101927218	GOLGA7B	10	99627889	99631294	protein_coding	Golgin subfamily A member 7B; cDNA FLJ43465 fis, clone OCBBF2036476 [Source:UniProtKB/TrEMBL;Acc:Q6ZUQ1]	-4.51059	-1.60736	-15.4157	2.27997e-26	4.69535e-25
ENSG00000083720	5019	OXCT1	5	41730167	41870621	protein_coding	3-oxoacid CoA transferase 1 [Source:HGNC Symbol;Acc:8527]	2.17717	6.19268	15.3614	2.83376e-26	5.82945e-25
ENSG00000235859	222161	AC006978.6	7	30410987	30412357	pseudogene		-2.40242	2.24362	-15.351	2.95384e-26	6.06986e-25
ENSG00000100629	145508	CEP128	14	80943330	81425861	protein_coding	centrosomal protein 128kDa [Source:HGNC Symbol;Acc:20359]	2.34015	3.68921	15.3045	3.56075e-26	7.30903e-25
ENSG00000162543	127733	UBXN10	1	20512578	20522541	protein_coding	UBX domain protein 10 [Source:HGNC Symbol;Acc:26354]	4.81204	-0.498119	15.2952	3.69651e-26	7.57944e-25
ENSG00000272419	NA	AC241585.3	HG1287_PATCH	145852607	145856510	protein_coding	cDNA FLJ42559 fis, clone BRACE3006226 [Source:UniProtKB/TrEMBL;Acc:Q6ZVI0]	-2.55524	3.85383	-15.2719	4.05893e-26	8.30788e-25
ENSG00000119681	4053	LTBP2	14	74964873	75079306	protein_coding	latent transforming growth factor beta binding protein 2 [Source:HGNC Symbol;Acc:6715]	-2.73531	0.458291	-15.2718	4.06057e-26	8.30788e-25
ENSG00000141738	2886	GRB7	17	37894180	37903544	protein_coding	growth factor receptor-bound protein 7 [Source:HGNC Symbol;Acc:4567]	4.02757	-0.26428	15.2706	4.08075e-26	8.34011e-25
ENSG00000196329	100527949	GIMAP5	7	150419341	150447121	protein_coding	GTPase, IMAP family member 5 [Source:HGNC Symbol;Acc:18005]	-2.57193	7.99113	-15.2693	4.102e-26	8.37447e-25
ENSG00000234750	NA	CTD-2666L21.2	19	12395152	12396000	pseudogene		-3.99405	0.392155	-15.2588	4.27881e-26	8.726e-25
ENSG00000165659	1602	DACH1	13	72012098	72441330	protein_coding	dachshund homolog 1 (Drosophila) [Source:HGNC Symbol;Acc:2663]	-3.51524	1.84873	-15.2348	4.71196e-26	9.59897e-25
ENSG00000110876	6404	SELPLG	12	109015686	109027735	protein_coding	selectin P ligand [Source:HGNC Symbol;Acc:10722]	-2.52826	7.24057	-15.2307	4.79164e-26	9.75075e-25
ENSG00000197506	64078	SLC28A3	9	86890372	86955672	protein_coding	solute carrier family 28 (concentrative nucleoside transporter), member 3 [Source:HGNC Symbol;Acc:16484]	4.71299	-1.24825	15.2257	4.88811e-26	9.93635e-25
ENSG00000168405	8418	CMAHP	6	25081548	25166793	pseudogene	cytidine monophospho-N-acetylneuraminic acid hydroxylase, pseudogene [Source:HGNC Symbol;Acc:2098]	3.10137	4.7435	15.2858	4.97455e-26	1.01012e-24
ENSG00000136490	80774	LIMD2	17	61773262	61778532	protein_coding	LIM domain containing 2 [Source:HGNC Symbol;Acc:28142]	-2.37463	7.59872	-15.2195	5.01268e-26	1.01677e-24
ENSG00000196381	163115	ZNF781	19	38158652	38183223	protein_coding	zinc finger protein 781 [Source:HGNC Symbol;Acc:26745]	-2.84702	1.03886	-15.2064	5.2834e-26	1.07053e-24
ENSG00000197776	122773	KLHDC1	14	50159823	50219870	protein_coding	kelch domain containing 1 [Source:HGNC Symbol;Acc:19836]	-2.90027	1.69466	-15.188	5.69107e-26	1.15189e-24
ENSG00000114405	57415	C3orf14	3	62304648	62321888	protein_coding	chromosome 3 open reading frame 14 [Source:HGNC Symbol;Acc:25024]	5.16272	-0.620977	15.1693	6.13661e-26	1.24074e-24
ENSG00000151948	144423	GLT1D1	12	129337972	129469509	protein_coding	glycosyltransferase 1 domain containing 1 [Source:HGNC Symbol;Acc:26483]	5.79795	-0.796482	15.1598	6.71341e-26	1.35591e-24
ENSG00000137404	11270	NRM	6	30655824	30659197	protein_coding	nurim (nuclear envelope membrane protein) [Source:HGNC Symbol;Acc:8003]	3.02332	2.15577	15.1398	6.91322e-26	1.39477e-24
ENSG00000163584	200916	RPL22L1	3	170582664	170588272	protein_coding	ribosomal protein L22-like 1 [Source:HGNC Symbol;Acc:27610]	3.07214	5.80924	15.2323	7.12779e-26	1.43652e-24
ENSG00000256018	8968	HIST1H3G	6	26271146	26271612	protein_coding	histone cluster 1, H3g [Source:HGNC Symbol;Acc:4772]	4.79979	-2.91422	15.1042	7.98147e-26	1.60686e-24
ENSG00000107679	59338	PLEKHA1	10	124134212	124191867	protein_coding	pleckstrin homology domain containing, family A (phosphoinositide binding specific) member 1 [Source:HGNC Symbol;Acc:14335]	-2.49133	5.93681	-15.0963	8.24037e-26	1.65721e-24
ENSG00000229590	55545	MSX2P1	17	56234389	56235161	pseudogene	msh homeobox 2 pseudogene 1 [Source:HGNC Symbol;Acc:24976]	-3.38773	-0.027197	-15.0719	9.09531e-26	1.8272e-24
ENSG00000110328	374378	GALNT18	11	11292423	11643552	protein_coding	UDP-N-acetyl-alpha-D-galactosamine:polypeptide N-acetylgalactosaminyltransferase 18 [Source:HGNC Symbol;Acc:30488]	6.89158	0.115792	15.191	9.53929e-26	1.91435e-24
ENSG00000185989	22821	RASA3	13	114747194	114898086	protein_coding	RAS p21 protein activator 3 [Source:HGNC Symbol;Acc:20331]	-3.57809	6.74661	-15.2726	9.74133e-26	1.95282e-24
ENSG00000165259	139324	HDX	X	83572882	83757487	protein_coding	highly divergent homeobox [Source:HGNC Symbol;Acc:26411]	4.18004	-0.596378	15.037	1.04774e-25	2.09814e-24
ENSG00000143545	5872	RAB13	1	153954127	153958834	protein_coding	RAB13, member RAS oncogene family [Source:HGNC Symbol;Acc:9762]	2.96678	2.60133	15.0326	1.06639e-25	2.13324e-24
ENSG00000163297	118429	ANTXR2	4	80822303	81046608	protein_coding	anthrax toxin receptor 2 [Source:HGNC Symbol;Acc:21732]	-2.81179	4.3228	-15.0261	1.0951e-25	2.18834e-24
ENSG00000164038	133308	SLC9B2	4	103941025	104006986	protein_coding	solute carrier family 9, subfamily B (NHA2, cation proton antiporter 2), member 2 [Source:HGNC Symbol;Acc:25143]	2.38912	3.77098	15.0085	1.17585e-25	2.34722e-24
ENSG00000203442	NA	AC008555.1	19	35331917	35332118	pseudogene		-4.13462	-1.37423	-14.9939	1.24795e-25	2.48851e-24
ENSG00000104341	55353	LAPTM4B	8	98787285	98865241	protein_coding	lysosomal protein transmembrane 4 beta [Source:HGNC Symbol;Acc:13646]	3.51735	3.77932	15.0915	1.24989e-25	2.48974e-24
ENSG00000121989	92	ACVR2A	2	148602086	148688393	protein_coding	activin A receptor, type IIA [Source:HGNC Symbol;Acc:173]	-2.50075	2.05367	-14.9879	1.27831e-25	2.54368e-24
ENSG00000142188	757	TMEM50B	21	34804792	34852318	protein_coding	transmembrane protein 50B [Source:HGNC Symbol;Acc:1280]	-2.38155	3.89438	-14.9872	1.28226e-25	2.54886e-24
ENSG00000263160	757	TMEM50B	HSCHR21_4_CTG1_1	34804792	34861875	protein_coding	transmembrane protein 50B [Source:HGNC Symbol;Acc:1280]	-2.37709	3.8973	-14.9863	1.28658e-25	2.55474e-24
ENSG00000046604	1829	DSG2	18	29078006	29128971	protein_coding	desmoglein 2 [Source:HGNC Symbol;Acc:3049]	3.3151	1.87042	14.9714	1.36719e-25	2.71196e-24
ENSG00000137825	3706	ITPKA	15	41785591	41795747	protein_coding	inositol-trisphosphate 3-kinase A [Source:HGNC Symbol;Acc:6178]	5.7425	-1.7419	14.9533	1.47143e-25	2.91565e-24
ENSG00000176896	170082	TCEANC	X	13671225	13700083	protein_coding	transcription elongation factor A (SII) N-terminal and central domain containing [Source:HGNC Symbol;Acc:28277]	-2.42383	2.78982	-14.9468	1.51044e-25	2.98982e-24
ENSG00000188474	NA	ZNF788	19	12203078	12225491	protein_coding	Zinc finger protein 788 [Source:UniProtKB/Swiss-Prot;Acc:Q6ZQV5]	4.91115	1.6175	15.0508	1.65779e-25	3.27805e-24
ENSG00000116815	965	CD58	1	117057157	117113661	protein_coding	CD58 molecule [Source:HGNC Symbol;Acc:1688]	2.75031	1.73187	14.9221	1.6702e-25	3.29913e-24
ENSG00000167748	3816	KLK1	19	51322404	51327043	protein_coding	kallikrein 1 [Source:HGNC Symbol;Acc:6357]	5.26517	-1.55529	14.9166	1.70772e-25	3.3697e-24
ENSG00000145220	55646	LYAR	4	4269428	4291896	protein_coding	Ly1 antibody reactive [Source:HGNC Symbol;Acc:26021]	2.14828	5.28028	14.913	1.73282e-25	3.41567e-24
ENSG00000108176	56521	DNAJC12	10	69556427	69597924	protein_coding	DnaJ (Hsp40) homolog, subfamily C, member 12 [Source:HGNC Symbol;Acc:28908]	7.43134	1.97167	15.1633	1.7768e-25	3.4987e-24
ENSG00000108798	51225	ABI3	17	47287589	47300587	protein_coding	ABI family, member 3 [Source:HGNC Symbol;Acc:29859]	2.43394	3.99487	14.895	1.86518e-25	3.66889e-24
ENSG00000236570	NA	RAD23BP1	3	18580165	18581391	pseudogene	RAD23 homolog B (S. cerevisiae) pseudogene 1 [Source:HGNC Symbol;Acc:44509]	-4.36473	-2.46359	-14.891	1.89532e-25	3.7243e-24
ENSG00000105810	1021	CDK6	7	92234235	92465908	protein_coding	cyclin-dependent kinase 6 [Source:HGNC Symbol;Acc:1777]	2.59949	7.25795	14.8917	1.90481e-25	3.73905e-24
ENSG00000179934	1237	CCR8	3	39371197	39375171	protein_coding	chemokine (C-C motif) receptor 8 [Source:HGNC Symbol;Acc:1609]	5.0816	-2.01038	14.8497	2.2427e-25	4.39774e-24
ENSG00000213084	NA	AC008555.2	19	35343055	35343524	pseudogene		-4.1427	-1.29687	-14.8361	2.37003e-25	4.6426e-24
ENSG00000115758	4953	ODC1	2	10580094	10588630	protein_coding	ornithine decarboxylase 1 [Source:HGNC Symbol;Acc:8109]	2.71276	5.96435	14.8549	2.37297e-25	4.64354e-24
ENSG00000184271	5463	POU6F1	12	51580719	51611477	protein_coding	POU class 6 homeobox 1 [Source:HGNC Symbol;Acc:9224]	-3.45471	4.01072	-14.9323	2.56841e-25	5.02078e-24
ENSG00000164949	2669	GEM	8	95261481	95274578	protein_coding	GTP binding protein overexpressed in skeletal muscle [Source:HGNC Symbol;Acc:4234]	5.45025	0.584396	14.8679	2.99974e-25	5.85788e-24
ENSG00000068976	5837	PYGM	11	64513861	64527769	protein_coding	phosphorylase, glycogen, muscle [Source:HGNC Symbol;Acc:9726]	-3.35688	2.09061	-14.7603	3.22992e-25	6.30085e-24
ENSG00000184293	160365	CLECL1	12	9868456	9885895	protein_coding	C-type lectin-like 1 [Source:HGNC Symbol;Acc:24462]	3.57192	1.78522	14.7456	3.4307e-25	6.6856e-24
ENSG00000143801	5664	PSEN2	1	227057885	227083806	protein_coding	presenilin 2 (Alzheimer disease 4) [Source:HGNC Symbol;Acc:9509]	3.26592	1.045	14.7337	3.60128e-25	7.01079e-24
ENSG00000101811	1478	CSTF2	X	100075384	100095921	protein_coding	cleavage stimulation factor, 3' pre-RNA, subunit 2, 64kDa [Source:HGNC Symbol;Acc:2484]	2.08764	4.64447	14.7164	3.86497e-25	7.51637e-24
ENSG00000271680	NA	RP11-564A8.8	1	207079273	207079738	pseudogene		-6.47839	-1.37399	-14.763	3.87766e-25	7.53328e-24
ENSG00000160179	9619	ABCG1	21	43619799	43717354	protein_coding	ATP-binding cassette, sub-family G (WHITE), member 1 [Source:HGNC Symbol;Acc:73]	3.19592	3.06687	14.6954	4.21186e-25	8.17413e-24
ENSG00000131018	23345	SYNE1	6	152442819	152958936	protein_coding	spectrin repeat containing, nuclear envelope 1 [Source:HGNC Symbol;Acc:17089]	-2.11662	7.10252	-14.6704	4.66704e-25	9.04134e-24
ENSG00000229585	402176	RPL21P44	4	54852754	54853225	pseudogene	ribosomal protein L21 pseudogene 44 [Source:HGNC Symbol;Acc:33820]	-4.0579	-2.84902	-14.6703	4.66829e-25	9.04134e-24
ENSG00000023902	51177	PLEKHO1	1	150121373	150136916	protein_coding	pleckstrin homology domain containing, family O member 1 [Source:HGNC Symbol;Acc:24310]	-2.68572	3.69463	-14.639	5.30701e-25	1.02678e-23
ENSG00000154518	518	ATP5G3	2	176040986	176049335	protein_coding	ATP synthase, H+ transporting, mitochondrial Fo complex, subunit C3 (subunit 9) [Source:HGNC Symbol;Acc:843]	2.28652	7.01044	14.6284	5.54381e-25	1.0715e-23
ENSG00000152556	5213	PFKM	12	48498922	48540187	protein_coding	phosphofructokinase, muscle [Source:HGNC Symbol;Acc:8877]	2.26236	5.23284	14.624	5.64379e-25	1.08971e-23
ENSG00000104889	10535	RNASEH2A	19	12917394	12924452	protein_coding	ribonuclease H2, subunit A [Source:HGNC Symbol;Acc:18518]	2.22197	4.24093	14.6149	5.8604e-25	1.13037e-23
ENSG00000174307	23612	PHLDA3	1	201434620	201438365	protein_coding	pleckstrin homology-like domain, family A, member 3 [Source:HGNC Symbol;Acc:8934]	3.85045	0.754287	14.6044	6.11694e-25	1.17865e-23
ENSG00000059573	5832	ALDH18A1	10	97365696	97416463	protein_coding	aldehyde dehydrogenase 18 family, member A1 [Source:HGNC Symbol;Acc:9722]	2.26752	6.39125	14.6028	6.15854e-25	1.18546e-23
ENSG00000116830	8458	TTF2	1	117602925	117650075	protein_coding	transcription termination factor, RNA polymerase II [Source:HGNC Symbol;Acc:12398]	2.17477	5.88209	14.6015	6.1909e-25	1.19047e-23
ENSG00000139610	1990	CELA1	12	51722227	51740463	protein_coding	chymotrypsin-like elastase family, member 1 [Source:HGNC Symbol;Acc:3308]	-4.34472	-1.04036	-14.5849	6.62724e-25	1.27308e-23
ENSG00000166398	9710	KIAA0355	19	34745442	34846491	protein_coding	KIAA0355 [Source:HGNC Symbol;Acc:29016]	-2.09757	4.52564	-14.5723	6.98057e-25	1.33959e-23
ENSG00000262924	9710	KIAA0355	HSCHR19_1_CTG3_1	34752615	34853664	protein_coding	KIAA0355 [Source:HGNC Symbol;Acc:29016]	-2.09609	4.52508	-14.5499	7.65345e-25	1.46722e-23
ENSG00000158805	92822	ZNF276	16	89786808	89807311	protein_coding	zinc finger protein 276 [Source:HGNC Symbol;Acc:23330]	-2.66565	5.66035	-14.5527	7.89453e-25	1.5119e-23
ENSG00000163251	7855	FZD5	2	208627310	208634287	protein_coding	frizzled family receptor 5 [Source:HGNC Symbol;Acc:4043]	3.51414	0.397259	14.5257	8.4538e-25	1.61737e-23
ENSG00000108825	100885850	PTGES3L-AARSD1	17	41102543	41132545	protein_coding	PTGES3L-AARSD1 readthrough [Source:HGNC Symbol;Acc:43946]	5.00034	-2.5976	14.5201	8.65089e-25	1.6534e-23
ENSG00000162676	2672	GFI1	1	92940319	92952433	protein_coding	growth factor independent 1 transcription repressor [Source:HGNC Symbol;Acc:4237]	2.5349	4.96964	14.5177	8.73912e-25	1.66857e-23
ENSG00000117560	356	FASLG	1	172628154	172636014	protein_coding	Fas ligand (TNF superfamily, member 6) [Source:HGNC Symbol;Acc:11936]	5.65666	1.0759	14.6568	9.16837e-25	1.74876e-23
ENSG00000170486	140807	KRT72	12	52979373	52995322	protein_coding	keratin 72 [Source:HGNC Symbol;Acc:28932]	-7.51326	-0.427662	-14.6464	9.28089e-25	1.76843e-23
ENSG00000181523	6448	SGSH	17	78180515	78194722	protein_coding	N-sulfoglucosamine sulfohydrolase [Source:HGNC Symbol;Acc:10818]	-2.50563	4.12359	-14.4978	9.48409e-25	1.80533e-23
ENSG00000138182	9585	KIF20B	10	91461367	91534700	protein_coding	kinesin family member 20B [Source:HGNC Symbol;Acc:7212]	2.34499	5.81666	14.495	9.59504e-25	1.8246e-23
ENSG00000115687	23178	PASK	2	242045514	242089679	protein_coding	PAS domain containing serine/threonine kinase [Source:HGNC Symbol;Acc:17270]	-2.60711	6.73565	-14.4925	1.01866e-24	1.93514e-23
ENSG00000124802	9521	EEF1E1	6	8073593	8102811	protein_coding	eukaryotic translation elongation factor 1 epsilon 1 [Source:HGNC Symbol;Acc:3212]	2.1011	5.09452	14.4471	1.16885e-24	2.21823e-23
ENSG00000146858	92092	ZC3HAV1L	7	138710452	138720775	protein_coding	zinc finger CCCH-type, antiviral 1-like [Source:HGNC Symbol;Acc:22423]	2.95025	2.02538	14.4206	1.3038e-24	2.47186e-23
ENSG00000188158	4810	NHS	X	17393543	17754114	protein_coding	Nance-Horan syndrome (congenital cataracts and dental anomalies) [Source:HGNC Symbol;Acc:7820]	6.81508	1.34285	14.6079	1.3802e-24	2.61406e-23
ENSG00000187650	400673	VMAC	19	5904869	5910864	protein_coding	vimentin-type intermediate filament associated coiled-coil protein [Source:HGNC Symbol;Acc:33803]	-3.08182	2.41223	-14.4013	1.41235e-24	2.67227e-23
ENSG00000167034	4824	NKX3-1	8	23536206	23540440	protein_coding	NK3 homeobox 1 [Source:HGNC Symbol;Acc:7838]	4.12258	-0.0801591	14.3922	1.46616e-24	2.7713e-23
ENSG00000104267	760	CA2	8	86376081	86393722	protein_coding	carbonic anhydrase II [Source:HGNC Symbol;Acc:1373]	3.77963	1.20595	14.3903	1.47778e-24	2.79048e-23
ENSG00000114993	6242	RTKN	2	74652963	74669549	protein_coding	rhotekin [Source:HGNC Symbol;Acc:10466]	3.12464	0.934817	14.3761	1.56727e-24	2.9565e-23
ENSG00000128536	222256	CDHR3	7	105517242	105676877	protein_coding	cadherin-related family member 3 [Source:HGNC Symbol;Acc:26308]	-2.92223	1.47641	-14.3716	1.59684e-24	3.00926e-23
ENSG00000179088	374470	C12orf42	12	103631369	103889749	protein_coding	chromosome 12 open reading frame 42 [Source:HGNC Symbol;Acc:24729]	-3.43913	0.238346	-14.3687	1.61629e-24	3.04289e-23
ENSG00000095203	54566	EPB41L4B	9	111934255	112083244	protein_coding	erythrocyte membrane protein band 4.1 like 4B [Source:HGNC Symbol;Acc:19818]	4.4283	-0.766038	14.3678	1.62219e-24	3.05045e-23
ENSG00000158869	2207	FCER1G	1	161185024	161190489	protein_coding	Fc fragment of IgE, high affinity I, receptor for; gamma polypeptide [Source:HGNC Symbol;Acc:3611]	-3.82494	1.55841	-14.384	1.62354e-24	3.05045e-23
ENSG00000145428	285533	RNF175	4	154631277	154681387	protein_coding	ring finger protein 175 [Source:HGNC Symbol;Acc:27735]	-4.34642	-1.02194	-14.3665	1.63087e-24	3.06117e-23
ENSG00000186352	353322	ANKRD37	4	186317175	186321782	protein_coding	ankyrin repeat domain 37 [Source:HGNC Symbol;Acc:29593]	4.4164	2.93357	14.5235	1.65979e-24	3.11236e-23
ENSG00000243156	57553	MICAL3	22	18270415	18507325	protein_coding	microtubule associated monooxygenase, calponin and LIM domain containing 3 [Source:HGNC Symbol;Acc:24694]	2.63761	3.48192	14.3434	1.79428e-24	3.36121e-23
ENSG00000228168	NA	HNRNPA1P21	3	39376470	39377430	pseudogene	heterogeneous nuclear ribonucleoprotein A1 pseudogene 21 [Source:HGNC Symbol;Acc:39539]	4.68281	-2.66913	14.3418	1.80617e-24	3.38011e-23
ENSG00000077454	4034	LRCH4	7	100169855	100183776	protein_coding	leucine-rich repeats and calponin homology (CH) domain containing 4 [Source:HGNC Symbol;Acc:6691]	-2.55892	6.41613	-14.3226	1.95541e-24	3.65578e-23
ENSG00000267352	NA	SH3GL1P3	17	66130816	66131745	pseudogene	SH3-domain GRB2-like 1 pseudogene 3 [Source:HGNC Symbol;Acc:10837]	-3.15402	-0.779036	-14.3219	1.96168e-24	3.66387e-23
ENSG00000267294	NA	SH3GL1P3	HG747_PATCH	66130791	66131720	pseudogene	SH3-domain GRB2-like 1 pseudogene 3 [Source:HGNC Symbol;Acc:10837]	-3.15349	-0.779296	-14.3188	1.98649e-24	3.70654e-23
ENSG00000174080	8722	CTSF	11	66330934	66336312	protein_coding	cathepsin F [Source:HGNC Symbol;Acc:2531]	-2.92139	2.56913	-14.3084	2.07442e-24	3.86679e-23
ENSG00000107438	9124	PDLIM1	10	96997329	97050781	protein_coding	PDZ and LIM domain 1 [Source:HGNC Symbol;Acc:2067]	4.37166	1.0015	14.341	2.08839e-24	3.88899e-23
ENSG00000226675	NA	RP11-666A1.3	1	148598464	148598976	pseudogene		-4.05059	-1.19998	-14.3046	2.10748e-24	3.91859e-23
ENSG00000026751	57823	SLAMF7	1	160709037	160724611	protein_coding	SLAM family member 7 [Source:HGNC Symbol;Acc:21394]	4.73952	3.79735	14.5375	2.10998e-24	3.91859e-23
ENSG00000266639	NA	RP11-666A1.3	HG1287_PATCH	145105093	145105605	pseudogene		-4.05051	-1.2001	-14.3042	2.11052e-24	3.91859e-23
ENSG00000060558	2769	GNA15	19	3136191	3163767	protein_coding	guanine nucleotide binding protein (G protein), alpha 15 (Gq class) [Source:HGNC Symbol;Acc:4383]	6.93448	2.61017	14.5285	2.42174e-24	4.49201e-23
ENSG00000116212	115353	LRRC42	1	54411750	54433841	protein_coding	leucine rich repeat containing 42 [Source:HGNC Symbol;Acc:28792]	2.15633	4.29613	14.2433	2.71713e-24	5.03497e-23
ENSG00000158497	57824	HMHB1	5	143191726	143200284	protein_coding	histocompatibility (minor) HB-1 [Source:HGNC Symbol;Acc:29677]	4.23445	-3.545	14.2355	2.80702e-24	5.19643e-23
ENSG00000263513	554282	FAM72C	HG1287_PATCH	144641706	144658404	protein_coding	Homo sapiens family with sequence similarity 72, member C (FAM72C), mRNA. [Source:RefSeq mRNA;Acc:NM_001287385]	9.17007	0.154926	14.414	2.89242e-24	5.34927e-23
ENSG00000179750	9582	APOBEC3B	22	39378352	39388809	protein_coding	apolipoprotein B mRNA editing enzyme, catalytic polypeptide-like 3B [Source:HGNC Symbol;Acc:17352]	6.19607	0.292542	14.327	3.17618e-24	5.86832e-23
ENSG00000079263	101928789	SP140	2	231067826	231223762	protein_coding	SP140 nuclear body protein [Source:HGNC Symbol;Acc:17133]	2.3429	5.4236	14.2024	3.22033e-24	5.94405e-23
ENSG00000101194	63910	SLC17A9	20	61584052	61599949	protein_coding	solute carrier family 17 (vesicular nucleotide transporter), member 9 [Source:HGNC Symbol;Acc:16192]	3.41674	2.55843	14.1892	3.61609e-24	6.66803e-23
ENSG00000126067	5690	PSMB2	1	36067185	36107445	protein_coding	proteasome (prosome, macropain) subunit, beta type, 2 [Source:HGNC Symbol;Acc:9539]	2.1097	6.43111	14.1716	3.65985e-24	6.74214e-23
ENSG00000166432	84460	ZMAT1	X	101137262	101187004	protein_coding	zinc finger, matrin-type 1 [Source:HGNC Symbol;Acc:29377]	-3.58659	3.06998	-14.2052	4.57211e-24	8.41446e-23
ENSG00000188010	729967	MORN2	2	39103103	39156213	protein_coding	MORN repeat containing 2 [Source:HGNC Symbol;Acc:30166]	3.24427	0.476305	14.1039	4.85329e-24	8.92323e-23
ENSG00000170608	3171	FOXA3	19	46367247	46377055	protein_coding	forkhead box A3 [Source:HGNC Symbol;Acc:5023]	4.45504	-2.38751	14.0924	5.09168e-24	9.35244e-23
ENSG00000096384	3326	HSP90AB1	6	44214824	44221620	protein_coding	heat shock protein 90kDa alpha (cytosolic), class B member 1 [Source:HGNC Symbol;Acc:5258]	2.17211	10.523	14.0914	5.11217e-24	9.38093e-23
ENSG00000242444	NA	RP11-320N7.1	12	4218827	4227298	pseudogene		4.48388	-1.93248	14.0727	5.52764e-24	1.01335e-22
ENSG00000259479	NA	CTD-2008A1.2	15	45118569	45176892	pseudogene		3.52461	0.581999	14.0656	5.69432e-24	1.04289e-22
ENSG00000106123	2051	EPHB6	7	142552792	142568847	protein_coding	EPH receptor B6 [Source:HGNC Symbol;Acc:3396]	-2.43463	4.9105	-14.05	6.07786e-24	1.11205e-22
ENSG00000106153	51142	CHCHD2	7	56169262	56174269	protein_coding	coiled-coil-helix-coiled-coil-helix domain containing 2 [Source:HGNC Symbol;Acc:21645]	2.32239	7.56688	14.0443	6.22297e-24	1.1375e-22
ENSG00000120659	8600	TNFSF11	13	43136872	43182149	protein_coding	tumor necrosis factor (ligand) superfamily, member 11 [Source:HGNC Symbol;Acc:11926]	4.7391	-0.13437	14.0357	6.58624e-24	1.20274e-22
ENSG00000012822	57658	CALCOCO1	12	54104903	54121529	protein_coding	calcium binding and coiled-coil domain 1 [Source:HGNC Symbol;Acc:29306]	-2.46847	5.62754	-14.0221	6.82869e-24	1.24485e-22
ENSG00000186806	147645	VSIG10L	19	51834790	51845378	protein_coding	V-set and immunoglobulin domain containing 10 like [Source:HGNC Symbol;Acc:27111]	3.73436	-0.64445	14.022	6.83004e-24	1.24485e-22
ENSG00000170689	3219	HOXB9	17	46698518	46703839	protein_coding	homeobox B9 [Source:HGNC Symbol;Acc:5120]	4.68336	-2.34058	13.9951	7.64394e-24	1.39185e-22
ENSG00000136044	55198	APPL2	12	105567074	105630016	protein_coding	adaptor protein, phosphotyrosine interaction, PH domain and leucine zipper containing 2 [Source:HGNC Symbol;Acc:18242]	-2.09875	4.88279	-13.9821	8.06978e-24	1.46797e-22
ENSG00000184445	9735	KNTC1	12	123011793	123110943	protein_coding	kinetochore associated 1 [Source:HGNC Symbol;Acc:17255]	2.52778	6.04236	13.9798	8.15035e-24	1.4812e-22
ENSG00000115392	55120	FANCL	2	58386378	58468507	protein_coding	Fanconi anemia, complementation group L [Source:HGNC Symbol;Acc:20748]	2.88168	3.10653	13.9622	8.77083e-24	1.59243e-22
ENSG00000106565	28959	TMEM176B	7	150488373	150498448	protein_coding	transmembrane protein 176B [Source:HGNC Symbol;Acc:29596]	-5.37485	-2.48897	-13.9585	8.9096e-24	1.61606e-22
ENSG00000184825	85235	HIST1H2AH	6	27114861	27115317	protein_coding	histone cluster 1, H2ah [Source:HGNC Symbol;Acc:13671]	4.4616	-2.50059	13.9436	9.48148e-24	1.71814e-22
ENSG00000143061	3321	IGSF3	1	117117031	117210375	protein_coding	immunoglobulin superfamily, member 3 [Source:HGNC Symbol;Acc:5950]	5.57298	0.507569	14.0202	1.07527e-23	1.94663e-22
ENSG00000123178	57213	SPRYD7	13	50486842	50510626	protein_coding	SPRY domain containing 7 [Source:HGNC Symbol;Acc:14297]	2.20738	2.8094	13.91	1.09184e-23	1.97473e-22
ENSG00000175727	22877	MLXIP	12	122516628	122631894	protein_coding	MLX interacting protein [Source:HGNC Symbol;Acc:17055]	-2.15241	6.90877	-13.9082	1.09979e-23	1.9872e-22
ENSG00000130222	10912	GADD45G	9	92219928	92221470	protein_coding	growth arrest and DNA-damage-inducible, gamma [Source:HGNC Symbol;Acc:4097]	3.97347	-0.259484	13.8605	1.34378e-23	2.42575e-22
ENSG00000109320	4790	NFKB1	4	103422486	103538459	protein_coding	nuclear factor of kappa light polypeptide gene enhancer in B-cells 1 [Source:HGNC Symbol;Acc:7794]	2.16806	7.62339	13.8274	1.54431e-23	2.78507e-22
ENSG00000152492	152137	CCDC50	3	191046866	191116459	protein_coding	coiled-coil domain containing 50 [Source:HGNC Symbol;Acc:18111]	2.60553	4.58935	13.8258	1.55434e-23	2.80049e-22
ENSG00000079335	8556	CDC14A	1	100810584	100985833	protein_coding	cell division cycle 14A [Source:HGNC Symbol;Acc:1718]	-2.05213	5.50787	-13.8029	1.71167e-23	3.08101e-22
ENSG00000002549	51056	LAP3	4	17578815	17609595	protein_coding	leucine aminopeptidase 3 [Source:HGNC Symbol;Acc:18449]	3.11791	6.33476	13.9204	1.81381e-23	3.26174e-22
ENSG00000114023	26355	FAM162A	3	122103023	122131181	protein_coding	family with sequence similarity 162, member A [Source:HGNC Symbol;Acc:17865]	2.73001	5.84126	13.8136	1.92068e-23	3.45064e-22
ENSG00000268000	NA	hsa-mir-150	19	50003781	50004614	protein_coding	hsa-mir-150 [Source:miRBase;Acc:MI0000479]	-5.16194	-2.60917	-13.7722	1.94777e-23	3.49598e-22
ENSG00000118200	23271	CAMSAP2	1	200708686	200829832	protein_coding	calmodulin regulated spectrin-associated protein family, member 2 [Source:HGNC Symbol;Acc:29188]	-2.3742	4.28866	-13.7698	1.96724e-23	3.52757e-22
ENSG00000130518	80726	KIAA1683	19	18367908	18385319	protein_coding	KIAA1683 [Source:HGNC Symbol;Acc:29350]	-3.26864	1.47027	-13.7525	2.11622e-23	3.79112e-22
ENSG00000196747	85235	HIST1H2AI	6	27775899	27776429	protein_coding	histone cluster 1, H2ai [Source:HGNC Symbol;Acc:4725]	4.87573	-2.39744	13.7489	2.14828e-23	3.84489e-22
ENSG00000164402	23176	2008-09-01	5	132086509	132142933	protein_coding	septin 8 [Source:HGNC Symbol;Acc:16511]	2.81031	4.04173	13.7422	2.21033e-23	3.95219e-22
ENSG00000110665	29125	C11orf21	11	2316875	2324279	protein_coding	chromosome 11 open reading frame 21 [Source:HGNC Symbol;Acc:13231]	-4.20704	3.42669	-13.9059	2.32219e-23	4.14828e-22
ENSG00000075618	6624	FSCN1	7	5632439	5646286	protein_coding	fascin homolog 1, actin-bundling protein (Strongylocentrotus purpuratus) [Source:HGNC Symbol;Acc:11148]	5.12329	3.00929	13.9348	2.35914e-23	4.2103e-22
ENSG00000047346	56204	FAM214A	15	52873514	53002014	protein_coding	family with sequence similarity 214, member A [Source:HGNC Symbol;Acc:25609]	-2.03817	5.43503	-13.7186	2.44081e-23	4.35193e-22
ENSG00000198832	140606	SELM	22	31500758	31516055	protein_coding	Selenoprotein M [Source:UniProtKB/Swiss-Prot;Acc:Q8WWX9]	-2.84918	1.50402	-13.7144	2.48519e-23	4.42688e-22
ENSG00000166689	144100	PLEKHA7	11	16799842	17035990	protein_coding	pleckstrin homology domain containing, family A member 7 [Source:HGNC Symbol;Acc:27049]	3.60052	2.63121	13.7715	2.60412e-23	4.63435e-22
ENSG00000145730	5066	PAM	5	102089685	102366809	protein_coding	peptidylglycine alpha-amidating monooxygenase [Source:HGNC Symbol;Acc:8596]	2.54783	4.2557	13.7024	2.61398e-23	4.64751e-22
ENSG00000261150	83481	EPPK1	HG104_HG975_PATCH	144940157	144955423	protein_coding	epiplakin 1 [Source:HGNC Symbol;Acc:15577]	-4.33779	-0.0415878	-13.6949	2.69815e-23	4.79264e-22
ENSG00000131149	23199	GSE1	16	85645015	85709810	protein_coding	Gse1 coiled-coil protein [Source:HGNC Symbol;Acc:28979]	2.47929	4.24457	13.6925	2.72493e-23	4.83566e-22
ENSG00000171126	170850	KCNG3	2	42669157	42721237	protein_coding	potassium voltage-gated channel, subfamily G, member 3 [Source:HGNC Symbol;Acc:18306]	3.90899	-0.273612	13.6867	2.79243e-23	4.95078e-22
ENSG00000064201	10077	TSPAN32	11	2323227	2339430	protein_coding	tetraspanin 32 [Source:HGNC Symbol;Acc:13410]	-3.94082	1.38471	-13.7157	2.82542e-23	5.00458e-22
ENSG00000134824	9415	FADS2	11	61560452	61634826	protein_coding	fatty acid desaturase 2 [Source:HGNC Symbol;Acc:3575]	5.68091	5.00086	13.9355	2.93203e-23	5.18854e-22
ENSG00000023171	57476	GRAMD1B	11	123396344	123498482	protein_coding	GRAM domain containing 1B [Source:HGNC Symbol;Acc:29214]	2.66104	4.74772	13.6686	3.01513e-23	5.33059e-22
ENSG00000083454	5026	P2RX5	17	3575493	3599698	protein_coding	purinergic receptor P2X, ligand-gated ion channel, 5 [Source:HGNC Symbol;Acc:8536]	2.72691	4.49338	13.6522	3.23104e-23	5.70695e-22
ENSG00000163170	388962	BOLA3	2	74362525	74375121	protein_coding	bolA family member 3 [Source:HGNC Symbol;Acc:24415]	2.64526	3.58683	13.6489	3.27599e-23	5.78094e-22
ENSG00000165389	171546	SPTSSA	14	34901995	34931562	protein_coding	serine palmitoyltransferase, small subunit A [Source:HGNC Symbol;Acc:20361]	2.32469	4.5462	13.6426	3.36451e-23	5.93161e-22
ENSG00000158481	911	CD1C	1	158259576	158263420	protein_coding	CD1c molecule [Source:HGNC Symbol;Acc:1636]	6.49845	-1.35514	13.6956	3.4718e-23	6.11504e-22
ENSG00000176659	284756	C20orf197	20	58630980	58648008	protein_coding	chromosome 20 open reading frame 197 [Source:HGNC Symbol;Acc:26601]	4.1146	-1.13873	13.6112	3.84285e-23	6.76228e-22
ENSG00000177272	3738	KCNA3	1	111214310	111217655	protein_coding	potassium voltage-gated channel, shaker-related subfamily, member 3 [Source:HGNC Symbol;Acc:6221]	-2.6907	5.30135	-13.6052	4.35944e-23	7.66416e-22
ENSG00000100749	7443	VRK1	14	97263641	97398059	protein_coding	vaccinia related kinase 1 [Source:HGNC Symbol;Acc:12718]	2.2145	5.67427	13.5644	4.68333e-23	8.22592e-22
ENSG00000163606	131450	CD200R1	3	112640056	112693969	protein_coding	CD200 receptor 1 [Source:HGNC Symbol;Acc:24235]	-2.34475	3.67867	-13.544	5.10819e-23	8.96381e-22
ENSG00000138772	306	ANXA3	4	79472673	79531597	protein_coding	annexin A3 [Source:HGNC Symbol;Acc:541]	4.42621	1.76872	13.6099	5.86778e-23	1.02872e-21
ENSG00000102003	6855	SYP	X	49044269	49056718	protein_coding	synaptophysin [Source:HGNC Symbol;Acc:11506]	4.17101	1.89127	13.582	6.23509e-23	1.0921e-21
ENSG00000231859	NA	AC007875.2	7	97535741	97536134	pseudogene		-3.95709	-1.39042	-13.4821	6.64112e-23	1.16214e-21
ENSG00000111653	51147	ING4	12	6759446	6772314	protein_coding	inhibitor of growth family, member 4 [Source:HGNC Symbol;Acc:19423]	-2.10486	4.62449	-13.46	7.29527e-23	1.27542e-21
ENSG00000166452	56672	AKIP1	11	8932686	8941631	protein_coding	A kinase (PRKA) interacting protein 1 [Source:HGNC Symbol;Acc:1170]	2.2892	3.40164	13.4595	7.3104e-23	1.27688e-21
ENSG00000127152	64919	BCL11B	14	99635624	99737861	protein_coding	B-cell CLL/lymphoma 11B (zinc finger protein) [Source:HGNC Symbol;Acc:13222]	-2.25641	7.63079	-13.4584	7.34302e-23	1.28139e-21
ENSG00000067113	8611	PPAP2A	5	54720682	54830878	protein_coding	phosphatidic acid phosphatase type 2A [Source:HGNC Symbol;Acc:9228]	2.53674	3.0338	13.4478	7.68136e-23	1.3392e-21
ENSG00000213160	100526832	KLHL23	2	170550998	170633499	protein_coding	kelch-like family member 23 [Source:HGNC Symbol;Acc:27506]	2.65739	2.61372	13.4344	8.1322e-23	1.41649e-21
ENSG00000185386	5600	MAPK11	22	50702142	50709196	protein_coding	mitogen-activated protein kinase 11 [Source:HGNC Symbol;Acc:6873]	3.36797	0.777402	13.4323	8.20399e-23	1.42768e-21
ENSG00000140545	4240	MFGE8	15	89441916	89456642	protein_coding	milk fat globule-EGF factor 8 protein [Source:HGNC Symbol;Acc:7036]	-2.80384	4.20295	-13.4418	8.21213e-23	1.42778e-21
ENSG00000114737	1154	CISH	3	50643921	50649262	protein_coding	cytokine inducible SH2-containing protein [Source:HGNC Symbol;Acc:1984]	2.87283	6.56174	13.5193	8.40112e-23	1.45929e-21
ENSG00000132432	23480	SEC61G	7	54819943	54827667	protein_coding	Sec61 gamma subunit [Source:HGNC Symbol;Acc:18277]	2.28502	5.60705	13.4249	8.46686e-23	1.46936e-21
ENSG00000175841	131909	FAM172BP	3	101237711	101242731	pseudogene	family with sequence similarity 172, member B, pseudogene [Source:HGNC Symbol;Acc:34336]	2.6134	2.26558	13.421	8.60882e-23	1.49262e-21
ENSG00000165507	11067	C10orf10	10	45466429	45474258	protein_coding	chromosome 10 open reading frame 10 [Source:HGNC Symbol;Acc:23355]	3.94206	1.92352	13.4806	8.84836e-23	1.53274e-21
ENSG00000169715	4493	MT1E	16	56659387	56661024	protein_coding	metallothionein 1E [Source:HGNC Symbol;Acc:7397]	5.06675	-2.21672	13.4132	8.9e-23	1.54027e-21
ENSG00000227184	83481	EPPK1	8	144939497	144952632	protein_coding	epiplakin 1 [Source:HGNC Symbol;Acc:15577]	-3.98458	0.890797	-13.4184	9.09801e-23	1.5731e-21
ENSG00000004866	102466616	ST7	7	116593292	116870157	protein_coding	suppression of tumorigenicity 7 [Source:HGNC Symbol;Acc:11351]	3.0757	1.75556	13.4067	9.14738e-23	1.58018e-21
ENSG00000270281	NA	CTC-523E23.10	19	35270316	35270925	pseudogene		-5.07908	-3.36232	-13.3884	9.89042e-23	1.70588e-21
ENSG00000115607	8807	IL18RAP	2	103035149	103069025	protein_coding	interleukin 18 receptor accessory protein [Source:HGNC Symbol;Acc:5989]	4.86552	0.616098	13.4615	9.89312e-23	1.70588e-21
ENSG00000168242	8347	HIST1H2BI	6	26273144	26273622	protein_coding	histone cluster 1, H2bi [Source:HGNC Symbol;Acc:4756]	4.18381	-2.49982	13.3772	1.03723e-22	1.78688e-21
ENSG00000035720	26228	STAP1	4	68424446	68473055	protein_coding	signal transducing adaptor family member 1 [Source:HGNC Symbol;Acc:24133]	2.69633	3.9856	13.3589	1.12126e-22	1.92987e-21
ENSG00000175662	146691	TOM1L2	17	17746828	17875736	protein_coding	target of myb1-like 2 (chicken) [Source:HGNC Symbol;Acc:11984]	-2.21943	4.88601	-13.3366	1.23306e-22	2.12037e-21
ENSG00000126003	5326	PLAGL2	20	30780306	30795594	protein_coding	pleiomorphic adenoma gene-like 2 [Source:HGNC Symbol;Acc:9047]	2.21459	6.53199	13.3128	1.36525e-22	2.34555e-21
ENSG00000074266	8726	EED	11	85955586	85989855	protein_coding	embryonic ectoderm development [Source:HGNC Symbol;Acc:3188]	2.02855	5.98068	13.2926	1.48797e-22	2.55406e-21
ENSG00000154358	84033	OBSCN	1	228395831	228566577	protein_coding	obscurin, cytoskeletal calmodulin and titin-interacting RhoGEF [Source:HGNC Symbol;Acc:15719]	-2.80937	6.33137	-13.3719	1.49217e-22	2.55893e-21
ENSG00000158301	100528062	GPRASP2	X	101967104	101973607	protein_coding	G protein-coupled receptor associated sorting protein 2 [Source:HGNC Symbol;Acc:25169]	-2.46642	1.91045	-13.29	1.50441e-22	2.57758e-21
ENSG00000255974	1548	CYP2A6	19	41349443	41356352	protein_coding	cytochrome P450, family 2, subfamily A, polypeptide 6 [Source:HGNC Symbol;Acc:2610]	-4.53278	-1.59296	-13.284	1.54324e-22	2.64171e-21
ENSG00000113240	57396	CLK4	5	178029665	178057616	protein_coding	CDC-like kinase 4 [Source:HGNC Symbol;Acc:13659]	-2.24518	5.38677	-13.2583	1.72278e-22	2.94637e-21
ENSG00000162783	51278	IER5	1	181057638	181059977	protein_coding	immediate early response 5 [Source:HGNC Symbol;Acc:5393]	2.30936	4.94615	13.2472	1.80657e-22	3.08688e-21
ENSG00000120705	2107	ETF1	5	137841784	137878989	protein_coding	eukaryotic translation termination factor 1 [Source:HGNC Symbol;Acc:3477]	2.07517	7.2414	13.2415	1.85078e-22	3.15955e-21
ENSG00000117450	5052	PRDX1	1	45976708	45988719	protein_coding	peroxiredoxin 1 [Source:HGNC Symbol;Acc:9352]	2.23374	7.72282	13.2372	1.88539e-22	3.21573e-21
ENSG00000170684	162979	ZNF296	19	45574758	45579846	protein_coding	zinc finger protein 296 [Source:HGNC Symbol;Acc:15981]	3.26308	0.111587	13.2358	1.89602e-22	3.23095e-21
ENSG00000173457	26472	PPP1R14B	11	64011956	64014413	protein_coding	protein phosphatase 1, regulatory (inhibitor) subunit 14B [Source:HGNC Symbol;Acc:9057]	2.40043	4.25844	13.219	2.03784e-22	3.46947e-21
ENSG00000228492	NA	RAB11FIP1P1	X	73422669	73424430	pseudogene	RAB11 family interacting protein 1 (class I) pseudogene 1 [Source:HGNC Symbol;Acc:42366]	-2.58036	2.15022	-13.2096	2.12123e-22	3.60819e-21
ENSG00000143772	3707	ITPKB	1	226819391	226927024	protein_coding	inositol-trisphosphate 3-kinase B [Source:HGNC Symbol;Acc:6179]	-2.16257	7.29773	-13.1956	2.25177e-22	3.82679e-21
ENSG00000133872	51669	TMEM66	8	29920528	29940723	protein_coding	transmembrane protein 66 [Source:HGNC Symbol;Acc:28789]	-2.35636	9.25667	-13.189	2.3169e-22	3.93394e-21
ENSG00000271022	NA	RP11-142I2.1	11	121297354	121298125	pseudogene		-4.77639	-2.93662	-13.1806	2.40171e-22	4.07427e-21
ENSG00000141526	102465472	SLC16A3	17	80186273	80219005	protein_coding	solute carrier family 16 (monocarboxylate transporter), member 3 [Source:HGNC Symbol;Acc:10924]	3.92816	4.94672	13.3366	2.70665e-22	4.58745e-21
ENSG00000133962	79820	CATSPERB	14	92047040	92247051	protein_coding	catsper channel auxiliary subunit beta [Source:HGNC Symbol;Acc:20500]	-2.79116	0.784357	-13.1517	2.71834e-22	4.60311e-21
ENSG00000135842	116496	FAM129A	1	184759858	184943682	protein_coding	family with sequence similarity 129, member A [Source:HGNC Symbol;Acc:16784]	2.94926	3.73168	13.1649	2.7385e-22	4.6331e-21
ENSG00000205129	441054	C4orf47	4	186347394	186370980	protein_coding	chromosome 4 open reading frame 47 [Source:HGNC Symbol;Acc:34346]	4.85698	-2.19158	13.1464	2.78084e-22	4.70051e-21
ENSG00000182158	64764	CREB3L2	7	137559725	137686813	protein_coding	cAMP responsive element binding protein 3-like 2 [Source:HGNC Symbol;Acc:23720]	2.27558	5.12571	13.1397	2.86147e-22	4.83247e-21
ENSG00000168274	8335	HIST1H2AE	6	26217165	26217711	protein_coding	histone cluster 1, H2ae [Source:HGNC Symbol;Acc:4724]	3.71145	-0.860956	13.138	2.88267e-22	4.86392e-21
ENSG00000117594	3290	HSD11B1	1	209859510	209908295	protein_coding	hydroxysteroid (11-beta) dehydrogenase 1 [Source:HGNC Symbol;Acc:5208]	6.12896	-0.585694	13.2131	2.9472e-22	4.96836e-21
ENSG00000135047	1514	CTSL	9	90340434	90346308	protein_coding	cathepsin L [Source:HGNC Symbol;Acc:2537]	-3.45274	4.53561	-13.2733	2.95404e-22	4.97546e-21
ENSG00000017483	92745	SLC38A5	X	48316920	48328644	protein_coding	solute carrier family 38, member 5 [Source:HGNC Symbol;Acc:18070]	2.58756	5.10043	13.1252	3.04479e-22	5.12372e-21
ENSG00000090376	11213	IRAK3	12	66582659	66648402	protein_coding	interleukin-1 receptor-associated kinase 3 [Source:HGNC Symbol;Acc:17020]	2.86107	1.3147	13.1218	3.09043e-22	5.1959e-21
ENSG00000162913	NA	C1orf145	1	228391207	228401365	protein_coding	chromosome 1 open reading frame 145 [Source:HGNC Symbol;Acc:32047]	-3.46048	0.231722	-13.1192	3.12451e-22	5.24851e-21
ENSG00000198933	9755	TBKBP1	17	45771447	45789416	protein_coding	TBK1 binding protein 1 [Source:HGNC Symbol;Acc:30140]	3.37914	1.98059	13.1171	3.18921e-22	5.35243e-21
ENSG00000106305	7965	AIMP2	7	6048876	6063465	protein_coding	aminoacyl tRNA synthetase complex-interacting multifunctional protein 2 [Source:HGNC Symbol;Acc:20609]	2.19462	4.01812	13.1122	3.22006e-22	5.3994e-21
ENSG00000217482	NA	HMGB1P17	6	135957224	135957851	pseudogene	high mobility group box 1 pseudogene 17 [Source:HGNC Symbol;Acc:39099]	6.93867	-0.738517	13.1748	3.77748e-22	6.32845e-21
ENSG00000140451	80119	PIF1	15	65107831	65117867	protein_coding	PIF1 5'-to-3' DNA helicase [Source:HGNC Symbol;Acc:26220]	3.48019	2.12124	13.0942	3.7836e-22	6.33308e-21
ENSG00000178773	27132	CPNE7	16	89642176	89663654	protein_coding	copine VII [Source:HGNC Symbol;Acc:2320]	4.71582	-0.234132	13.0818	3.87942e-22	6.48771e-21
ENSG00000142303	81794	ADAMTS10	19	8645126	8675620	protein_coding	ADAM metallopeptidase with thrombospondin type 1 motif, 10 [Source:HGNC Symbol;Acc:13201]	-4.55723	1.48347	-13.1413	4.38833e-22	7.33228e-21
ENSG00000110042	23220	DTX4	11	58938903	58976060	protein_coding	deltex homolog 4 (Drosophila) [Source:HGNC Symbol;Acc:29151]	-2.8225	0.757557	-13.0227	4.72863e-22	7.89388e-21
ENSG00000164300	256987	SERINC5	5	79407050	79551898	protein_coding	serine incorporator 5 [Source:HGNC Symbol;Acc:18825]	-2.16499	4.81989	-13.0208	4.76834e-22	7.95314e-21
ENSG00000010292	9918	NCAPD2	12	6602522	6641121	protein_coding	non-SMC condensin I complex, subunit D2 [Source:HGNC Symbol;Acc:24305]	2.10921	7.79233	13.0201	4.78115e-22	7.96746e-21
ENSG00000109265	57482	KIAA1211	4	57036361	57194791	protein_coding	KIAA1211 [Source:HGNC Symbol;Acc:29219]	4.49309	-0.923705	13.0083	5.03129e-22	8.3769e-21
ENSG00000134627	143689	PIWIL4	11	94277006	94354587	protein_coding	piwi-like RNA-mediated gene silencing 4 [Source:HGNC Symbol;Acc:18444]	-2.57298	0.314855	-13.0071	5.0573e-22	8.41278e-21
ENSG00000260286	101928603	C6orf229	6	24797549	24799117	protein_coding	chromosome 6 open reading frame 229 [Source:HGNC Symbol;Acc:49394]	-4.52309	-2.3993	-13.0048	5.10813e-22	8.48984e-21
ENSG00000183395	5367	PMCH	12	102590237	102591623	protein_coding	pro-melanin-concentrating hormone [Source:HGNC Symbol;Acc:9109]	4.99256	-1.71416	12.9774	5.74755e-22	9.54417e-21
ENSG00000120053	2805	GOT1	10	101156627	101190381	protein_coding	glutamic-oxaloacetic transaminase 1, soluble [Source:HGNC Symbol;Acc:4432]	2.15634	4.61205	12.9575	6.26044e-22	1.03867e-20
ENSG00000177350	645683	RPL13AP3	14	56232895	56234435	pseudogene	ribosomal protein L13a pseudogene 3 [Source:HGNC Symbol;Acc:23539]	-3.66598	-2.78919	-12.9407	6.73127e-22	1.11581e-20
ENSG00000135919	5270	SERPINE2	2	224839829	224904036	protein_coding	serpin peptidase inhibitor, clade E (nexin, plasminogen activator inhibitor type 1), member 2 [Source:HGNC Symbol;Acc:8951]	2.98646	5.10635	13.02	6.80799e-22	1.12753e-20
ENSG00000147155	10682	EBP	X	48379546	48387104	protein_coding	emopamil binding protein (sterol isomerase) [Source:HGNC Symbol;Acc:3133]	2.67547	4.35141	12.9366	6.85159e-22	1.13376e-20
ENSG00000151715	120224	TMEM45B	11	129685714	129729898	protein_coding	transmembrane protein 45B [Source:HGNC Symbol;Acc:25194]	-3.03354	1.88914	-12.9355	6.88322e-22	1.13799e-20
ENSG00000132692	63827	BCAN	1	156611182	156629324	protein_coding	brevican [Source:HGNC Symbol;Acc:23059]	4.04787	-1.57559	12.9065	7.80054e-22	1.28852e-20
ENSG00000243659	NA	RP11-4K3__A.3	1	27637731	27638329	pseudogene		-4.10179	-3.27376	-12.9042	7.87961e-22	1.29947e-20
ENSG00000268394	10682	EBP	HG1436_HG1432_PATCH	48380557	48388115	protein_coding	emopamil binding protein (sterol isomerase) [Source:HGNC Symbol;Acc:3133]	2.67352	4.35032	12.9041	7.88057e-22	1.29947e-20
ENSG00000160949	4796	TONSL	8	145654165	145669827	protein_coding	tonsoku-like, DNA repair protein [Source:HGNC Symbol;Acc:7801]	2.44382	2.97237	12.8983	8.08216e-22	1.33154e-20
ENSG00000260716	4796	TONSL	HG243_PATCH	145483685	145499347	protein_coding		2.4435	2.97244	12.8933	8.25623e-22	1.35904e-20
ENSG00000153179	283349	RASSF3	12	65004293	65091347	protein_coding	Ras association (RalGDS/AF-6) domain family member 3 [Source:HGNC Symbol;Acc:14271]	-2.04974	6.99606	-12.8844	8.58066e-22	1.41065e-20
ENSG00000262655	10418	SPON1	HG256_PATCH	13984236	14289351	protein_coding	spondin 1, extracellular matrix protein [Source:HGNC Symbol;Acc:11252]	-2.93429	3.43923	-12.8971	8.58472e-22	1.41065e-20
ENSG00000268554	NA	RP11-353N4.7	1	149626959	149637707	pseudogene		-2.97007	1.55557	-12.868	9.21005e-22	1.51208e-20
ENSG00000113734	662	BNIP1	5	172571445	172591390	protein_coding	BCL2/adenovirus E1B 19kDa interacting protein 1 [Source:HGNC Symbol;Acc:1082]	2.15959	3.37566	12.8392	1.04314e-21	1.71111e-20
ENSG00000183729	2831	NPBWR1	8	53850991	53853677	protein_coding	neuropeptides B/W receptor 1 [Source:HGNC Symbol;Acc:4522]	4.28786	-2.64912	12.8366	1.05506e-21	1.72916e-20
ENSG00000212747	441518	FAM127C	X	134154543	134156559	protein_coding	family with sequence similarity 127, member C [Source:HGNC Symbol;Acc:33156]	4.93135	-1.80752	12.832	1.07598e-21	1.76192e-20
ENSG00000177181	284716	RIMKLA	1	42846466	42888249	protein_coding	ribosomal modification protein rimK-like family member A [Source:HGNC Symbol;Acc:28725]	4.69059	2.07023	12.9617	1.08153e-21	1.76947e-20
ENSG00000188404	6402	SELL	1	169659808	169680839	protein_coding	selectin L [Source:HGNC Symbol;Acc:10720]	-2.76823	9.28173	-12.8953	1.1045e-21	1.80548e-20
ENSG00000197363	340385	ZNF517	8	146024261	146036554	protein_coding	zinc finger protein 517 [Source:HGNC Symbol;Acc:27984]	-2.33712	2.86674	-12.823	1.11894e-21	1.8275e-20
ENSG00000183605	119559	SFXN4	10	120900279	120925179	protein_coding	sideroflexin 4 [Source:HGNC Symbol;Acc:16088]	2.21954	4.17081	12.8204	1.13121e-21	1.84595e-20
ENSG00000113356	10622	POLR3G	5	89767565	89810370	protein_coding	polymerase (RNA) III (DNA directed) polypeptide G (32kD) [Source:HGNC Symbol;Acc:30075]	2.63252	3.05466	12.8147	1.15977e-21	1.89092e-20
ENSG00000123374	1017	CDK2	12	56360553	56366568	protein_coding	cyclin-dependent kinase 2 [Source:HGNC Symbol;Acc:1771]	2.07173	5.96768	12.8102	1.18253e-21	1.92636e-20
ENSG00000165283	30968	STOML2	9	35099888	35103154	protein_coding	stomatin (EPB72)-like 2 [Source:HGNC Symbol;Acc:14559]	2.01102	5.97278	12.809	1.18828e-21	1.93406e-20
ENSG00000198157	79366	HMGN5	X	80369200	80457441	protein_coding	high mobility group nucleosome binding domain 5 [Source:HGNC Symbol;Acc:8013]	2.37704	3.34339	12.7989	1.24187e-21	2.01953e-20
ENSG00000074966	7294	TXK	4	48068410	48136273	protein_coding	TXK tyrosine kinase [Source:HGNC Symbol;Acc:12434]	-2.63573	5.40015	-12.8226	1.25609e-21	2.0409e-20
ENSG00000177989	440836	ODF3B	22	50968139	50971009	protein_coding	outer dense fiber of sperm tails 3B [Source:HGNC Symbol;Acc:34388]	3.37688	0.620836	12.7734	1.38619e-21	2.25036e-20
ENSG00000163882	5437	POLR2H	3	184079506	184086384	protein_coding	polymerase (RNA) II (DNA directed) polypeptide H [Source:HGNC Symbol;Acc:9195]	2.10744	5.79173	12.7725	1.39212e-21	2.25804e-20
ENSG00000070785	8891	EIF2B3	1	45316450	45452282	protein_coding	eukaryotic translation initiation factor 2B, subunit 3 gamma, 58kDa [Source:HGNC Symbol;Acc:3259]	2.02657	4.37515	12.7655	1.43469e-21	2.32509e-20
ENSG00000151012	23657	SLC7A11	4	139085251	139163503	protein_coding	solute carrier family 7 (anionic amino acid transporter light chain, xc- system), member 11 [Source:HGNC Symbol;Acc:11059]	3.03457	3.21515	12.7786	1.4564e-21	2.35824e-20
ENSG00000261964	81794	ADAMTS10	HG729_PATCH	8645126	8675619	protein_coding	ADAM metallopeptidase with thrombospondin type 1 motif, 10 [Source:HGNC Symbol;Acc:13201]	-3.94552	1.89267	-12.8186	1.56279e-21	2.52835e-20
ENSG00000072682	101927705	P4HA2	5	131527531	131631008	protein_coding	prolyl 4-hydroxylase, alpha polypeptide II [Source:HGNC Symbol;Acc:8547]	4.28053	2.63339	12.8726	1.57781e-21	2.55045e-20
ENSG00000164500	100130988	C7orf72	7	50135632	50199426	protein_coding	chromosome 7 open reading frame 72 [Source:HGNC Symbol;Acc:22564]	4.11388	-2.71854	12.7406	1.59798e-21	2.58085e-20
ENSG00000266777	6458	SH3GL1P1	17	30366993	30369847	pseudogene	SH3-domain GRB2-like 1 pseudogene 1 [Source:HGNC Symbol;Acc:10835]	-2.73261	1.60247	-12.7392	1.60818e-21	2.5951e-20
ENSG00000136770	64215	DNAJC1	10	22045466	22292698	protein_coding	DnaJ (Hsp40) homolog, subfamily C, member 1 [Source:HGNC Symbol;Acc:20090]	2.22677	3.5904	12.7381	1.61549e-21	2.60467e-20
ENSG00000260549	4500	MT1L	16	56651388	56652730	pseudogene	metallothionein 1L (gene/pseudogene) [Source:HGNC Symbol;Acc:7404]	4.29584	-2.9986	12.7369	1.62428e-21	2.61661e-20
ENSG00000237624	NA	OXCT2P1	1	39980628	39982162	pseudogene	3-oxoacid CoA transferase 2 pseudogene 1 [Source:HGNC Symbol;Acc:21627]	4.55784	-2.71109	12.734	1.64471e-21	2.64725e-20
ENSG00000131470	29893	PSMC3IP	17	40724333	40729849	protein_coding	PSMC3 interacting protein [Source:HGNC Symbol;Acc:17928]	3.06729	2.63189	12.7307	1.66792e-21	2.68232e-20
ENSG00000167094	158248	TTC16	9	130478345	130493879	protein_coding	tetratricopeptide repeat domain 16 [Source:HGNC Symbol;Acc:26536]	-3.20921	0.942023	-12.7248	1.71172e-21	2.75042e-20
ENSG00000185201	10581	IFITM2	11	307631	315272	protein_coding	interferon induced transmembrane protein 2 [Source:HGNC Symbol;Acc:5413]	2.88456	6.15017	12.8079	1.76542e-21	2.83429e-20
ENSG00000080947	114819	CROCCP3	1	16793931	16825752	pseudogene	ciliary rootlet coiled-coil, rootletin pseudogene 3 [Source:HGNC Symbol;Acc:29405]	-2.67252	2.94671	-12.7162	1.77614e-21	2.84907e-20
ENSG00000166171	25911	DPCD	10	103330317	103369425	protein_coding	deleted in primary ciliary dyskinesia homolog (mouse) [Source:HGNC Symbol;Acc:24542]	2.60944	1.88925	12.7124	1.80561e-21	2.89388e-20
ENSG00000239903	NA	RP11-353N4.2	1	149646785	149649302	pseudogene		-4.21853	-1.27358	-12.7093	1.83039e-21	2.93111e-20
ENSG00000146070	7941	PLA2G7	6	46671938	46703430	protein_coding	phospholipase A2, group VII (platelet-activating factor acetylhydrolase, plasma) [Source:HGNC Symbol;Acc:9040]	-6.82062	-1.6678	-12.7671	2.07326e-21	3.31721e-20
ENSG00000091129	4897	NRCAM	7	107788068	108097161	protein_coding	neuronal cell adhesion molecule [Source:HGNC Symbol;Acc:7994]	-3.39656	2.29141	-12.7129	2.103e-21	3.36195e-20
ENSG00000198720	124930	ANKRD13B	17	27916787	27941779	protein_coding	ankyrin repeat domain 13B [Source:HGNC Symbol;Acc:26363]	2.85298	2.11537	12.6473	2.39521e-21	3.82585e-20
ENSG00000196123	653319	KIAA0895L	16	67209505	67217943	protein_coding	KIAA0895-like [Source:HGNC Symbol;Acc:34408]	3.25448	2.65006	12.6689	2.4209e-21	3.86361e-20
ENSG00000228175	492303	GEMIN8P4	1	90459152	90459880	pseudogene	gem (nuclear organelle) associated protein 8 pseudogene 4 [Source:HGNC Symbol;Acc:37979]	3.79005	-2.4737	12.6365	2.51054e-21	4.00328e-20
ENSG00000129195	54478	FAM64A	17	6347735	6354789	protein_coding	family with sequence similarity 64, member A [Source:HGNC Symbol;Acc:25483]	3.56294	1.17309	12.6284	2.60055e-21	4.14331e-20
ENSG00000116652	NA	DLEU2L	1	64014588	64015405	protein_coding	deleted in lymphocytic leukemia 2-like [Source:HGNC Symbol;Acc:13225]	2.55039	2.11879	12.6163	2.74145e-21	4.36411e-20
ENSG00000069849	483	ATP1B3	3	141594966	141645356	protein_coding	ATPase, Na+/K+ transporting, beta 3 polypeptide [Source:HGNC Symbol;Acc:806]	2.35558	5.66323	12.6105	2.81054e-21	4.47032e-20
ENSG00000087258	2775	GNAO1	16	56225302	56391356	protein_coding	guanine nucleotide binding protein (G protein), alpha activating activity polypeptide O [Source:HGNC Symbol;Acc:4389]	3.69667	0.0630876	12.6085	2.83526e-21	4.50584e-20
ENSG00000177098	6330	SCN4B	11	118004092	118023603	protein_coding	sodium channel, voltage-gated, type IV, beta subunit [Source:HGNC Symbol;Acc:10592]	4.31618	-1.75944	12.6047	2.88223e-21	4.57663e-20
ENSG00000145194	9718	ECE2	3	183967438	184010819	protein_coding	endothelin converting enzyme 2 [Source:HGNC Symbol;Acc:13275]	2.54433	2.35875	12.5978	2.97062e-21	4.71302e-20
ENSG00000148459	23590	PDSS1	10	26986588	27035727	protein_coding	prenyl (decaprenyl) diphosphate synthase, subunit 1 [Source:HGNC Symbol;Acc:17759]	2.19548	2.84112	12.5862	3.12364e-21	4.95162e-20
ENSG00000160789	4000	LMNA	1	156052364	156109880	protein_coding	lamin A/C [Source:HGNC Symbol;Acc:6636]	3.78639	2.68365	12.6758	3.14485e-21	4.98106e-20
ENSG00000196569	3908	LAMA2	6	129204342	129837714	protein_coding	laminin, alpha 2 [Source:HGNC Symbol;Acc:6482]	4.42518	0.0460501	12.5961	3.26911e-21	5.17353e-20
ENSG00000166126	81693	AMN	14	103388993	103399933	protein_coding	amnion associated transmembrane protein [Source:HGNC Symbol;Acc:14604]	-4.2971	-0.635047	-12.5753	3.27615e-21	5.18033e-20
ENSG00000103187	23406	COTL1	16	84599200	84651683	protein_coding	coactosin-like 1 (Dictyostelium) [Source:HGNC Symbol;Acc:18304]	2.56914	8.3526	12.5996	3.43045e-21	5.41976e-20
ENSG00000150051	283078	MKX	10	27961804	28034989	protein_coding	mohawk homeobox [Source:HGNC Symbol;Acc:23729]	3.90283	-1.83873	12.55	3.65741e-21	5.77351e-20
ENSG00000111231	51184	GPN3	12	110890289	110907073	protein_coding	GPN-loop GTPase 3 [Source:HGNC Symbol;Acc:30186]	2.09551	4.74914	12.546	3.72211e-21	5.87073e-20
ENSG00000074695	3998	LMAN1	18	56995055	57027194	protein_coding	lectin, mannose-binding, 1 [Source:HGNC Symbol;Acc:6631]	2.22377	7.56285	12.5445	3.74622e-21	5.90382e-20
ENSG00000184831	79135	APOO	X	23851470	23926057	protein_coding	apolipoprotein O [Source:HGNC Symbol;Acc:28727]	2.29781	2.28226	12.5421	3.78458e-21	5.9593e-20
ENSG00000160683	643	CXCR5	11	118754475	118768508	protein_coding	chemokine (C-X-C motif) receptor 5 [Source:HGNC Symbol;Acc:1060]	5.63711	1.88998	12.7073	3.87939e-21	6.10349e-20
ENSG00000225553	5252	PHF1	HSCHR6_MHC_SSTO	33517537	33523618	protein_coding	PHD finger protein 1 [Source:HGNC Symbol;Acc:8919]	-2.63144	5.26055	-12.5567	3.93555e-21	6.18268e-20
ENSG00000189159	51155	HN1	17	73131343	73164376	protein_coding	hematological and neurological expressed 1 [Source:HGNC Symbol;Acc:14569]	2.16326	5.72243	12.5331	3.93628e-21	6.18268e-20
ENSG00000143434	10500	SEMA6C	1	151104161	151119104	protein_coding	sema domain, transmembrane domain (TM), and cytoplasmic domain, (semaphorin) 6C [Source:HGNC Symbol;Acc:10740]	-2.61738	2.38167	-12.5294	4.00133e-21	6.27963e-20
ENSG00000151470	132321	C4orf33	4	130014472	130037795	protein_coding	chromosome 4 open reading frame 33 [Source:HGNC Symbol;Acc:27025]	2.69109	3.47122	12.517	4.22273e-21	6.62158e-20
ENSG00000073060	949	SCARB1	12	125261402	125367214	protein_coding	scavenger receptor class B, member 1 [Source:HGNC Symbol;Acc:1664]	2.42001	3.91459	12.5082	4.38753e-21	6.87428e-20
ENSG00000157214	261729	STEAP2	7	89796904	89867451	protein_coding	STEAP family member 2, metalloreductase [Source:HGNC Symbol;Acc:17885]	-2.84492	0.712117	-12.4822	4.91442e-21	7.69341e-20
ENSG00000129270	79148	MMP28	17	34083268	34122711	protein_coding	matrix metallopeptidase 28 [Source:HGNC Symbol;Acc:14366]	-4.38693	-2.00789	-12.4817	4.92599e-21	7.70513e-20
ENSG00000137094	25822	DNAJB5	9	34989638	34998897	protein_coding	DnaJ (Hsp40) homolog, subfamily B, member 5 [Source:HGNC Symbol;Acc:14887]	2.4831	3.18183	12.4779	5.00789e-21	7.82675e-20
ENSG00000148700	120	ADD3	10	111756126	111895323	protein_coding	adducin 3 (gamma) [Source:HGNC Symbol;Acc:245]	-2.35671	8.179	-12.4615	5.37903e-21	8.39984e-20
ENSG00000166823	55897	MESP1	15	90291892	90294541	protein_coding	mesoderm posterior 1 homolog (mouse) [Source:HGNC Symbol;Acc:29658]	3.70517	-2.46464	12.4564	5.49932e-21	8.58058e-20
ENSG00000113739	8614	STC2	5	172741716	172756506	protein_coding	stanniocalcin 2 [Source:HGNC Symbol;Acc:11374]	8.5747	0.822505	12.6221	5.71658e-21	8.9122e-20
ENSG00000101347	25939	SAMHD1	20	35518632	35580246	protein_coding	SAM domain and HD domain 1 [Source:HGNC Symbol;Acc:15925]	-2.40548	8.01189	-12.4448	5.78488e-21	9.01123e-20
ENSG00000141068	8844	KSR1	17	25783670	25953461	protein_coding	kinase suppressor of ras 1 [Source:HGNC Symbol;Acc:6465]	2.12981	5.28755	12.4009	7.00917e-21	1.09093e-19
ENSG00000167414	94235	GNG8	19	47137333	47137942	protein_coding	guanine nucleotide binding protein (G protein), gamma 8 [Source:HGNC Symbol;Acc:19664]	4.05198	2.4939	12.4927	7.5088e-21	1.16773e-19
ENSG00000188760	130612	TMEM198	2	220408385	220415317	protein_coding	transmembrane protein 198 [Source:HGNC Symbol;Acc:33704]	4.28537	-0.923831	12.3771	7.77894e-21	1.20875e-19
ENSG00000183111	389337	ARHGEF37	5	148931510	149014531	protein_coding	Rho guanine nucleotide exchange factor (GEF) 37 [Source:HGNC Symbol;Acc:34430]	3.67987	0.217937	12.3752	7.84142e-21	1.21745e-19
ENSG00000217442	644186	SYCE3	22	50989541	51001334	protein_coding	synaptonemal complex central element protein 3 [Source:HGNC Symbol;Acc:35245]	4.0511	-3.49694	12.3623	8.29958e-21	1.28753e-19
ENSG00000188157	375790	AGRN	1	955503	991496	protein_coding	agrin [Source:HGNC Symbol;Acc:329]	2.48879	4.02908	12.3502	8.74988e-21	1.35627e-19
ENSG00000136108	26586	CKAP2	13	53029564	53050763	protein_coding	cytoskeleton associated protein 2 [Source:HGNC Symbol;Acc:1990]	2.14058	5.80332	12.3494	8.77813e-21	1.35953e-19
ENSG00000105255	79187	FSD1	19	4304597	4323840	protein_coding	fibronectin type III and SPRY domain containing 1 [Source:HGNC Symbol;Acc:13745]	2.99358	2.63157	12.3445	8.96932e-21	1.388e-19
ENSG00000215475	283514	SIAH3	13	46354405	46425871	protein_coding	siah E3 ubiquitin protein ligase family member 3 [Source:HGNC Symbol;Acc:30553]	-3.23769	1.77915	-12.3288	9.6094e-21	1.48583e-19
ENSG00000108384	5889	RAD51C	17	56769934	56811703	protein_coding	RAD51 paralog C [Source:HGNC Symbol;Acc:9820]	2.20677	4.40339	12.3155	1.01868e-20	1.57382e-19
ENSG00000118503	7128	TNFAIP3	6	138188351	138204449	protein_coding	tumor necrosis factor, alpha-induced protein 3 [Source:HGNC Symbol;Acc:11896]	2.28873	7.2856	12.3141	1.02484e-20	1.58205e-19
ENSG00000138495	10063	COX17	3	119373360	119396301	protein_coding	COX17 cytochrome c oxidase copper chaperone [Source:HGNC Symbol;Acc:2264]	2.13099	4.77593	12.3119	1.03476e-20	1.59605e-19
ENSG00000167799	254552	NUDT8	11	67395409	67397401	protein_coding	nudix (nucleoside diphosphate linked moiety X)-type motif 8 [Source:HGNC Symbol;Acc:8055]	2.97488	0.571133	12.3066	1.05898e-20	1.63207e-19
ENSG00000184619	124751	KRBA2	17	8271955	8280029	protein_coding	KRAB-A domain containing 2 [Source:HGNC Symbol;Acc:26989]	-2.93746	1.34124	-12.3028	1.07652e-20	1.65775e-19
ENSG00000087077	102466755	TRIP6	7	100464760	100471076	protein_coding	thyroid hormone receptor interactor 6 [Source:HGNC Symbol;Acc:12311]	2.12354	3.93501	12.2941	1.11843e-20	1.72088e-19
ENSG00000198327	554313	HIST1H4F	6	26240561	26240976	protein_coding	histone cluster 1, H4f [Source:HGNC Symbol;Acc:4783]	4.51647	-1.8031	12.275	1.21638e-20	1.87007e-19
ENSG00000262907	3800	KIF5C	HSCHR2_2_CTG12	149632819	149889353	protein_coding	kinesin family member 5C [Source:HGNC Symbol;Acc:6325]	3.03871	1.64292	12.2446	1.38988e-20	2.13508e-19
ENSG00000168280	3800	KIF5C	2	149632819	149883273	protein_coding	kinesin family member 5C [Source:HGNC Symbol;Acc:6325]	3.03881	1.64268	12.2398	1.41954e-20	2.17887e-19
ENSG00000108829	55379	LRRC59	17	48452420	48474914	protein_coding	leucine rich repeat containing 59 [Source:HGNC Symbol;Acc:28817]	2.03743	6.21053	12.2386	1.42714e-20	2.18874e-19
ENSG00000229314	5004	ORM1	9	117085336	117088755	protein_coding	orosomucoid 1 [Source:HGNC Symbol;Acc:8498]	-3.61442	-1.5436	-12.2358	1.44466e-20	2.21382e-19
ENSG00000175279	100526739	APITD1	1	10490159	10512210	protein_coding	apoptosis-inducing, TAF9-like domain 1 [Source:HGNC Symbol;Acc:23163]	2.19838	2.42792	12.2317	1.47079e-20	2.25203e-19
ENSG00000182700	492311	IGIP	5	139505521	139508391	protein_coding	IgA-inducing protein [Source:HGNC Symbol;Acc:33847]	-2.40601	2.51265	-12.2294	1.48555e-20	2.27278e-19
ENSG00000116711	5321	PLA2G4A	1	186798085	186958113	protein_coding	phospholipase A2, group IVA (cytosolic, calcium-dependent) [Source:HGNC Symbol;Acc:9035]	4.04644	-0.244025	12.2205	1.54458e-20	2.36118e-19
ENSG00000172893	1717	DHCR7	11	71139239	71163914	protein_coding	7-dehydrocholesterol reductase [Source:HGNC Symbol;Acc:2860]	2.68887	5.15087	12.24	1.6521e-20	2.5235e-19
ENSG00000231502	57819	LSM2	HSCHR6_MHC_DBB	31747358	31756947	protein_coding	LSM2 homolog, U6 small nuclear RNA associated (S. cerevisiae) [Source:HGNC Symbol;Acc:13940]	2.2294	2.12892	12.2016	1.6783e-20	2.56144e-19
ENSG00000172850	57819	LSM2	HSCHR6_MHC_QBL	31755421	31765001	protein_coding	LSM2 homolog, U6 small nuclear RNA associated (S. cerevisiae) [Source:HGNC Symbol;Acc:13940]	2.22947	2.12877	12.2005	1.68638e-20	2.57169e-19
ENSG00000272601	NA	RP11-155G14.5	7	128106617	128109225	pseudogene		4.05163	-0.534915	12.1971	1.71223e-20	2.60901e-19
ENSG00000225998	57819	LSM2	HSCHR6_MHC_MCF	31841473	31851062	protein_coding	LSM2 homolog, U6 small nuclear RNA associated (S. cerevisiae) [Source:HGNC Symbol;Acc:13940]	2.22918	2.12903	12.1961	1.71988e-20	2.61855e-19
ENSG00000224979	57819	LSM2	HSCHR6_MHC_APD	31776526	31786115	protein_coding	LSM2 homolog, U6 small nuclear RNA associated (S. cerevisiae) [Source:HGNC Symbol;Acc:13940]	2.22963	2.12879	12.1955	1.7243e-20	2.62316e-19
ENSG00000006327	51330	TNFRSF12A	16	3068446	3072384	protein_coding	tumor necrosis factor receptor superfamily, member 12A [Source:HGNC Symbol;Acc:18152]	3.86444	-0.45256	12.1891	1.77307e-20	2.69518e-19
ENSG00000169750	5881	RAC3	17	79989500	79992080	protein_coding	ras-related C3 botulinum toxin substrate 3 (rho family, small GTP binding protein Rac3) [Source:HGNC Symbol;Acc:9803]	3.40362	0.440249	12.1811	1.83687e-20	2.78991e-19
ENSG00000134352	3572	IL6ST	5	55230923	55290821	protein_coding	interleukin 6 signal transducer (gp130, oncostatin M receptor) [Source:HGNC Symbol;Acc:6021]	-2.27367	8.01187	-12.1762	1.87687e-20	2.84837e-19
ENSG00000174718	55196	KIAA1551	12	32112304	32146039	protein_coding	KIAA1551 [Source:HGNC Symbol;Acc:25559]	-2.49756	8.10545	-12.199	1.88699e-20	2.86143e-19
ENSG00000162032	90864	SPSB3	16	1826713	1843701	protein_coding	splA/ryanodine receptor domain and SOCS box containing 3 [Source:HGNC Symbol;Acc:30629]	-2.38076	4.23843	-12.1716	1.91498e-20	2.90153e-19
ENSG00000134463	79746	ECHDC3	10	11784365	11806069	protein_coding	enoyl CoA hydratase domain containing 3 [Source:HGNC Symbol;Acc:23489]	3.65112	-0.685483	12.1694	1.93354e-20	2.9273e-19
ENSG00000225720	101927202	RP4-742C19.12	22	39487591	39488860	pseudogene		5.65844	-1.67588	12.1842	2.01204e-20	3.04372e-19
ENSG00000151651	101	ADAM8	10	135075907	135090372	protein_coding	ADAM metallopeptidase domain 8 [Source:HGNC Symbol;Acc:215]	2.44099	4.04981	12.1524	2.08377e-20	3.14969e-19
ENSG00000123131	10549	PRDX4	X	23682379	23704516	protein_coding	peroxiredoxin 4 [Source:HGNC Symbol;Acc:17169]	2.23601	3.60468	12.1473	2.13064e-20	3.21797e-19
ENSG00000196226	3018	HIST1H2BB	6	26043455	26043885	protein_coding	histone cluster 1, H2bb [Source:HGNC Symbol;Acc:4751]	4.0832	-3.45183	12.139	2.21041e-20	3.33577e-19
ENSG00000176349	100128374	AC110781.3	7	1878222	1889567	protein_coding	Protein LOC100128374 [Source:UniProtKB/TrEMBL;Acc:E9PF64]	-4.02856	-2.24897	-12.1225	2.37678e-20	3.58397e-19
ENSG00000155254	83742	MARVELD1	10	99472930	99477907	protein_coding	MARVEL domain containing 1 [Source:HGNC Symbol;Acc:28674]	3.68467	-0.281883	12.1085	2.52811e-20	3.80912e-19
ENSG00000272058	100996741	AC243772.2	HG1287_PATCH	150388743	150392131	protein_coding	UPF0627 protein ENSP00000358171 [Source:UniProtKB/Swiss-Prot;Acc:Q6ZW35]	-2.27295	3.51986	-12.1061	2.55448e-20	3.84579e-19
ENSG00000178826	135932	TMEM139	7	142977050	142985141	protein_coding	transmembrane protein 139 [Source:HGNC Symbol;Acc:22058]	3.22623	-0.0614904	12.0958	2.67371e-20	4.02208e-19
ENSG00000227776	NA	AKR1D1P1	1	167488773	167489823	pseudogene	aldo-keto reductase family 1, member D1 pseudogene 1 [Source:HGNC Symbol;Acc:11288]	-3.53718	-0.974929	-12.0955	2.67724e-20	4.02417e-19
ENSG00000125144	4495	MT1G	16	56700643	56701977	protein_coding	metallothionein 1G [Source:HGNC Symbol;Acc:7399]	5.60883	-2.47138	12.1001	2.75241e-20	4.13387e-19
ENSG00000146072	27242	TNFRSF21	6	47199268	47277641	protein_coding	tumor necrosis factor receptor superfamily, member 21 [Source:HGNC Symbol;Acc:13469]	3.17455	0.16184	12.0855	2.79746e-20	4.19819e-19
ENSG00000269237	NA	CTD-2561J22.3	19	21587961	21674068	protein_coding	Uncharacterized protein [Source:UniProtKB/TrEMBL;Acc:M0R3E3]	4.88218	-2.82202	12.073	2.95606e-20	4.43269e-19
ENSG00000140543	55070	DET1	15	89054790	89089906	protein_coding	de-etiolated homolog 1 (Arabidopsis) [Source:HGNC Symbol;Acc:25477]	-2.25422	2.1212	-12.0691	3.00627e-20	4.50439e-19
ENSG00000204392	57819	LSM2	6	31765173	31774761	protein_coding	LSM2 homolog, U6 small nuclear RNA associated (S. cerevisiae) [Source:HGNC Symbol;Acc:13940]	2.21357	2.14132	12.0609	3.11722e-20	4.66693e-19
ENSG00000146826	55262	C7orf43	7	99752043	99756338	protein_coding	chromosome 7 open reading frame 43 [Source:HGNC Symbol;Acc:25604]	-2.49002	4.69495	-12.0513	3.25188e-20	4.86467e-19
ENSG00000197054	284390	ZNF763	19	12035890	12091196	protein_coding	zinc finger protein 763 [Source:HGNC Symbol;Acc:27614]	-2.46531	1.69066	-12.0343	3.50546e-20	5.23985e-19
ENSG00000184992	140707	BRI3BP	12	125478246	125515777	protein_coding	BRI3 binding protein [Source:HGNC Symbol;Acc:14251]	2.18341	5.64795	12.0286	3.59495e-20	5.36937e-19
ENSG00000174944	9934	P2RY14	3	150929905	150996255	protein_coding	purinergic receptor P2Y, G-protein coupled, 14 [Source:HGNC Symbol;Acc:16442]	3.71472	-1.14295	12.0188	3.75388e-20	5.6023e-19
ENSG00000230982	NA	DSTNP1	21	48073470	48073934	pseudogene	destrin (actin depolymerizing factor) pseudogene 1 [Source:HGNC Symbol;Acc:23769]	-3.35684	0.746131	-12.0083	3.93152e-20	5.86279e-19
ENSG00000187474	2359	FPR3	19	52298416	52329442	protein_coding	formyl peptide receptor 3 [Source:HGNC Symbol;Acc:3828]	-5.70762	-1.59454	-12.0428	3.99151e-20	5.94753e-19
ENSG00000172336	10248	POP7	7	100303676	100305118	protein_coding	processing of precursor 7, ribonuclease P/MRP subunit (S. cerevisiae) [Source:HGNC Symbol;Acc:19949]	2.14988	3.74619	12.0029	4.02598e-20	5.99417e-19
ENSG00000088882	56265	CPXM1	20	2774715	2781283	protein_coding	carboxypeptidase X (M14 family), member 1 [Source:HGNC Symbol;Acc:15771]	3.84817	-0.239638	11.9914	4.23653e-20	6.30267e-19
ENSG00000155368	1622	DBI	2	120124497	120130126	protein_coding	diazepam binding inhibitor (GABA receptor modulator, acyl-CoA binding protein) [Source:HGNC Symbol;Acc:2690]	2.23364	6.57893	11.9882	4.2968e-20	6.38729e-19
ENSG00000169435	166824	RASSF6	4	74437267	74486348	protein_coding	Ras association (RalGDS/AF-6) domain family member 6 [Source:HGNC Symbol;Acc:20796]	-2.74587	0.613668	-11.9844	4.36926e-20	6.4899e-19
ENSG00000161958	2256	FGF11	17	7341592	7348256	protein_coding	fibroblast growth factor 11 [Source:HGNC Symbol;Acc:3667]	3.65965	3.10503	12.0743	4.44712e-20	6.60035e-19
ENSG00000178038	259173	ALS2CL	3	46710487	46735194	protein_coding	ALS2 C-terminal like [Source:HGNC Symbol;Acc:20605]	-3.45791	3.59503	-12.0578	4.87456e-20	7.22906e-19
ENSG00000138685	2247	FGF2	4	123747863	123819391	protein_coding	fibroblast growth factor 2 (basic) [Source:HGNC Symbol;Acc:3676]	4.23805	0.0553206	11.9551	5.24109e-20	7.76653e-19
ENSG00000005020	8935	SKAP2	7	26706681	27034858	protein_coding	src kinase associated phosphoprotein 2 [Source:HGNC Symbol;Acc:15687]	2.37781	3.94661	11.9378	5.36777e-20	7.94801e-19
ENSG00000183207	10856	RUVBL2	19	49496705	49519252	protein_coding	RuvB-like AAA ATPase 2 [Source:HGNC Symbol;Acc:10475]	2.05781	5.72113	11.9367	5.39282e-20	7.97884e-19
ENSG00000120162	79817	MOB3B	9	27325207	27529779	protein_coding	MOB kinase activator 3B [Source:HGNC Symbol;Acc:23825]	2.81638	2.16255	11.9314	5.52041e-20	8.16121e-19
ENSG00000157570	90139	TSPAN18	11	44748015	44953972	protein_coding	tetraspanin 18 [Source:HGNC Symbol;Acc:20660]	-2.58089	2.09493	-11.9157	5.91804e-20	8.7422e-19
ENSG00000227490	NA	RP11-157L3.6	9	46169973	46170336	pseudogene		-3.62333	-1.62158	-11.9046	6.21702e-20	9.17668e-19
ENSG00000092871	117584	RFFL	17	33333009	33416338	protein_coding	ring finger and FYVE-like domain containing E3 ubiquitin protein ligase [Source:HGNC Symbol;Acc:24821]	-2.05006	6.00042	-11.9022	6.28334e-20	9.26732e-19
ENSG00000146701	4191	MDH2	7	75677369	75696826	protein_coding	malate dehydrogenase 2, NAD (mitochondrial) [Source:HGNC Symbol;Acc:6971]	2.17232	6.07471	11.8864	6.73742e-20	9.92927e-19
ENSG00000262847	4191	MDH2	HG1257_PATCH	75513008	75532465	protein_coding	malate dehydrogenase 2, NAD (mitochondrial) [Source:HGNC Symbol;Acc:6971]	2.17151	6.07377	11.8829	6.84359e-20	1.00779e-18
ENSG00000170382	10446	LRRN2	1	204586298	204654861	protein_coding	leucine rich repeat neuronal 2 [Source:HGNC Symbol;Acc:16914]	-3.90274	1.66873	-11.9371	7.23396e-20	1.06444e-18
ENSG00000166503	50810	HDGFRP3	15	83784320	83876770	protein_coding	Hepatoma-derived growth factor-related protein 3 [Source:UniProtKB/Swiss-Prot;Acc:Q9Y3E1]	2.95367	4.33405	11.9297	7.40194e-20	1.08831e-18
ENSG00000141096	64180	DPEP3	16	68009566	68014732	protein_coding	dipeptidase 3 [Source:HGNC Symbol;Acc:23029]	-4.61388	-1.88907	-11.8609	7.54262e-20	1.10813e-18
ENSG00000133401	23037	PDZD2	5	31639517	32111037	protein_coding	PDZ domain containing 2 [Source:HGNC Symbol;Acc:18486]	-2.91708	0.941861	-11.8526	7.82369e-20	1.14853e-18
ENSG00000179909	7710	ZNF154	19	58208735	58220579	protein_coding	zinc finger protein 154 [Source:HGNC Symbol;Acc:12939]	-2.69882	4.28872	-11.8639	8.09787e-20	1.18786e-18
ENSG00000117643	57134	MAN1C1	1	25943959	26112698	protein_coding	mannosidase, alpha, class 1C, member 1 [Source:HGNC Symbol;Acc:19080]	-2.1633	5.86486	-11.836	8.42272e-20	1.23455e-18
ENSG00000183780	148641	SLC35F3	1	234040679	234460262	protein_coding	solute carrier family 35, member F3 [Source:HGNC Symbol;Acc:23616]	6.03683	2.49247	11.9961	8.79002e-20	1.28738e-18
ENSG00000138061	1545	CYP1B1	2	38294116	38337044	protein_coding	cytochrome P450, family 1, subfamily B, polypeptide 1 [Source:HGNC Symbol;Acc:2597]	4.29893	5.05608	11.9967	8.95923e-20	1.31115e-18
ENSG00000096968	3717	JAK2	9	4985033	5128183	protein_coding	Janus kinase 2 [Source:HGNC Symbol;Acc:6192]	2.35094	5.45529	11.8141	9.27923e-20	1.35692e-18
ENSG00000271541	NA	IGHM	HG1592_PATCH	106320581	106322555	IG_C_gene	immunoglobulin heavy constant mu [Source:HGNC Symbol;Acc:5541]	5.46854	0.864847	11.919	9.5087e-20	1.3894e-18
ENSG00000160752	2224	FDPS	1	155278539	155290457	protein_coding	farnesyl diphosphate synthase [Source:HGNC Symbol;Acc:3631]	2.23577	6.93668	11.8073	9.56584e-20	1.39667e-18
ENSG00000204103	9935	MAFB	20	39314488	39317880	protein_coding	v-maf avian musculoaponeurotic fibrosarcoma oncogene homolog B [Source:HGNC Symbol;Acc:6408]	-5.27031	-2.56049	-11.807	9.57603e-20	1.39708e-18
ENSG00000187260	349136	WDR86	7	151072995	151107813	protein_coding	WD repeat domain 86 [Source:HGNC Symbol;Acc:28020]	-3.35234	-0.937152	-11.7962	1.00478e-19	1.46477e-18
ENSG00000011052	654364	NME2	17	49230951	49249105	protein_coding	NME/NM23 nucleoside diphosphate kinase 2 [Source:HGNC Symbol;Acc:7850]	3.8511	2.59828	11.8722	1.06993e-19	1.55855e-18
ENSG00000081181	384	ARG2	14	68086515	68118437	protein_coding	arginase 2 [Source:HGNC Symbol;Acc:664]	3.11841	4.13819	11.8558	1.07954e-19	1.57133e-18
ENSG00000183691	9241	NOG	17	54671060	54672951	protein_coding	noggin [Source:HGNC Symbol;Acc:7866]	-4.01694	4.55195	-11.924	1.14093e-19	1.65941e-18
ENSG00000116120	10056	FARSB	2	223435255	223521056	protein_coding	phenylalanyl-tRNA synthetase, beta subunit [Source:HGNC Symbol;Acc:17800]	2.00838	5.90689	11.7651	1.15324e-19	1.67601e-18
ENSG00000272517	7039	TGFA	HG953_PATCH	70674412	70781325	protein_coding	transforming growth factor, alpha [Source:HGNC Symbol;Acc:11765]	-3.52417	0.231352	-11.7602	1.17888e-19	1.71196e-18
ENSG00000163235	7039	TGFA	2	70674412	70781325	protein_coding	transforming growth factor, alpha [Source:HGNC Symbol;Acc:11765]	-3.52324	0.230853	-11.7527	1.21836e-19	1.76794e-18
ENSG00000099814	283638	CEP170B	14	105331617	105363107	protein_coding	centrosomal protein 170B [Source:HGNC Symbol;Acc:20362]	2.94462	1.49999	11.7511	1.2274e-19	1.77968e-18
ENSG00000114054	5096	PCCB	3	135969148	136056738	protein_coding	propionyl CoA carboxylase, beta polypeptide [Source:HGNC Symbol;Acc:8654]	2.0211	5.04408	11.7448	1.26202e-19	1.82847e-18
ENSG00000233469	NA	ST6GALNAC4P1	13	20392261	20392759	pseudogene	ST6 (alpha-N-acetyl-neuraminyl-2,3-beta-galactosyl-1,3)-N-acetylgalactosaminide alpha-2,6-sialyltransferase 4 pseudogene 1 [Source:HGNC Symbol;Acc:39660]	-3.57125	-2.98258	-11.737	1.30666e-19	1.8917e-18
ENSG00000159131	2618	GART	21	34876238	34915797	protein_coding	phosphoribosylglycinamide formyltransferase, phosphoribosylglycinamide synthetase, phosphoribosylaminoimidazole synthetase [Source:HGNC Symbol;Acc:4163]	1.87231	6.16837	11.7362	1.31106e-19	1.89661e-18
ENSG00000010327	23166	STAB1	3	52529354	52558511	protein_coding	stabilin 1 [Source:HGNC Symbol;Acc:18628]	-5.25705	-0.974105	-11.7808	1.32368e-19	1.9134e-18
ENSG00000174600	1240	CMKLR1	12	108681821	108733118	protein_coding	chemokine-like receptor 1 [Source:HGNC Symbol;Acc:2121]	-4.63111	-1.91016	-11.7293	1.35202e-19	1.95287e-18
ENSG00000133392	4629	MYH11	16	15797029	15950890	protein_coding	myosin, heavy chain 11, smooth muscle [Source:HGNC Symbol;Acc:7569]	-2.42703	2.67412	-11.7247	1.38013e-19	1.99194e-18
ENSG00000137198	2766	GMPR	6	16238811	16295780	protein_coding	guanosine monophosphate reductase [Source:HGNC Symbol;Acc:4376]	4.8207	0.76273	11.8094	1.38375e-19	1.99565e-18
ENSG00000205930	NA	C21orf49	21	34144411	34266043	protein_coding	chromosome 21 open reading frame 49 [Source:HGNC Symbol;Acc:1290]	-2.43416	0.807824	-11.6973	1.55886e-19	2.24647e-18
ENSG00000198618	NA	PPIAP22	21	20230097	20230594	pseudogene	peptidylprolyl isomerase A (cyclophilin A) pseudogene 22 [Source:HGNC Symbol;Acc:17236]	3.48456	2.56942	11.7457	1.59115e-19	2.29125e-18
ENSG00000263140	NA	C21orf49	HSCHR21_3_CTG1_1	34144411	34271837	protein_coding	chromosome 21 open reading frame 49 [Source:HGNC Symbol;Acc:1290]	-2.43353	0.808287	-11.6924	1.59299e-19	2.29215e-18
ENSG00000103044	3038	HAS3	16	69139467	69152622	protein_coding	hyaluronan synthase 3 [Source:HGNC Symbol;Acc:4820]	-2.51185	0.752222	-11.6883	1.62248e-19	2.33281e-18
ENSG00000214274	283	ANG	14	21152336	21167130	protein_coding	angiogenin, ribonuclease, RNase A family, 5 [Source:HGNC Symbol;Acc:483]	4.074	-1.98142	11.6839	1.65435e-19	2.37683e-18
ENSG00000095015	4214	MAP3K1	5	56111401	56191979	protein_coding	mitogen-activated protein kinase kinase kinase 1, E3 ubiquitin protein ligase [Source:HGNC Symbol;Acc:6848]	-2.34195	7.33441	-11.6837	1.65571e-19	2.37697e-18
ENSG00000125166	2806	GOT2	16	58741035	58768261	protein_coding	glutamic-oxaloacetic transaminase 2, mitochondrial [Source:HGNC Symbol;Acc:4433]	2.12801	6.47272	11.6795	1.68719e-19	2.42032e-18
ENSG00000124635	8970	HIST1H2BJ	6	27093676	27100541	protein_coding	histone cluster 1, H2bj [Source:HGNC Symbol;Acc:4761]	3.52562	0.127299	11.6728	1.73828e-19	2.4917e-18
ENSG00000271582	NA	RP11-511P7.4	7	150181149	150182223	pseudogene		-5.12727	-2.82247	-11.6691	1.76669e-19	2.53051e-18
ENSG00000107821	81621	KAZALD1	10	102821598	102827888	protein_coding	Kazal-type serine peptidase inhibitor domain 1 [Source:HGNC Symbol;Acc:25460]	3.79027	-2.17802	11.6672	1.78214e-19	2.5507e-18
ENSG00000129538	6035	RNASE1	14	21269387	21271437	protein_coding	ribonuclease, RNase A family, 1 (pancreatic) [Source:HGNC Symbol;Acc:10044]	-6.63531	-2.37861	-11.7323	1.8475e-19	2.64225e-18
ENSG00000169860	5028	P2RY1	3	152552736	152555841	protein_coding	purinergic receptor P2Y, G-protein coupled, 1 [Source:HGNC Symbol;Acc:8539]	2.92601	1.17508	11.6582	1.8544e-19	2.6501e-18
ENSG00000134940	56	ACRV1	11	125541417	125551018	protein_coding	acrosomal vesicle protein 1 [Source:HGNC Symbol;Acc:127]	3.64068	-2.18848	11.6497	1.9264e-19	2.75091e-18
ENSG00000152413	9456	HOMER1	5	78668459	78810040	protein_coding	homer homolog 1 (Drosophila) [Source:HGNC Symbol;Acc:17512]	2.41999	3.13259	11.6406	2.00586e-19	2.86221e-18
ENSG00000123213	57486	NLN	5	65018023	65167553	protein_coding	neurolysin (metallopeptidase M3 family) [Source:HGNC Symbol;Acc:16058]	2.13367	4.5054	11.6403	2.00841e-19	2.8637e-18
ENSG00000104381	54332	GDAP1	8	75233365	75401107	protein_coding	ganglioside induced differentiation associated protein 1 [Source:HGNC Symbol;Acc:15968]	2.85379	3.09839	11.6468	2.0121e-19	2.86679e-18
ENSG00000126522	435	ASL	7	65540785	65558545	protein_coding	argininosuccinate lyase [Source:HGNC Symbol;Acc:746]	2.11372	3.62994	11.6389	2.02121e-19	2.8776e-18
ENSG00000073910	10129	FRY	13	32605437	32870794	protein_coding	furry homolog (Drosophila) [Source:HGNC Symbol;Acc:20367]	-2.34615	4.02654	-11.6324	2.07994e-19	2.95898e-18
ENSG00000007264	4145	MATK	19	3777971	3802127	protein_coding	megakaryocyte-associated tyrosine kinase [Source:HGNC Symbol;Acc:6906]	3.53822	2.84623	11.6987	2.16354e-19	3.07559e-18
ENSG00000107719	27143	PALD1	10	72238577	72328205	protein_coding	phosphatase domain containing, paladin 1 [Source:HGNC Symbol;Acc:23530]	4.21834	1.61983	11.7	2.16593e-19	3.07667e-18
ENSG00000140263	6652	SORD	15	45315302	45369383	protein_coding	sorbitol dehydrogenase [Source:HGNC Symbol;Acc:11184]	2.16734	4.64251	11.6191	2.20736e-19	3.13316e-18
ENSG00000172458	53342	IL17D	13	21276266	21297237	protein_coding	interleukin 17D [Source:HGNC Symbol;Acc:5984]	2.9909	-0.475855	11.6162	2.23587e-19	3.17124e-18
ENSG00000123454	1621	DBH	9	136501482	136524466	protein_coding	dopamine beta-hydroxylase (dopamine beta-monooxygenase) [Source:HGNC Symbol;Acc:2689]	-3.10622	1.8468	-11.6132	2.26544e-19	3.21076e-18
ENSG00000151287	93081	TEX30	13	103418340	103426161	protein_coding	testis expressed 30 [Source:HGNC Symbol;Acc:25188]	2.09987	4.07039	11.6068	2.33076e-19	3.30086e-18
ENSG00000205307	100316904	SAP25	7	100169855	100171270	protein_coding	Sin3A-associated protein, 25kDa [Source:HGNC Symbol;Acc:41908]	-4.332	0.871113	-11.6659	2.37376e-19	3.35924e-18
ENSG00000106701	83856	FSD1L	9	108210077	108314714	protein_coding	fibronectin type III and SPRY domain containing 1-like [Source:HGNC Symbol;Acc:13753]	2.42569	1.597	11.5944	2.46386e-19	3.48413e-18
ENSG00000187726	374407	DNAJB13	11	73661364	73681411	protein_coding	DnaJ (Hsp40) homolog, subfamily B, member 13 [Source:HGNC Symbol;Acc:30718]	-3.06423	1.15678	-11.5926	2.48312e-19	3.50873e-18
ENSG00000168615	8754	ADAM9	8	38854388	38962663	protein_coding	ADAM metallopeptidase domain 9 [Source:HGNC Symbol;Acc:216]	2.80621	3.3247	11.6005	2.48629e-19	3.51059e-18
ENSG00000203747	2214	FCGR3A	1	161511549	161600917	protein_coding	Fc fragment of IgG, low affinity IIIa, receptor (CD16a) [Source:HGNC Symbol;Acc:3619]	-4.44014	-1.98521	-11.5895	2.51769e-19	3.55227e-18
ENSG00000197093	79690	GAL3ST4	7	99756867	99766373	protein_coding	galactose-3-O-sulfotransferase 4 [Source:HGNC Symbol;Acc:24145]	-2.95398	4.51278	-11.6533	2.59192e-19	3.65426e-18
ENSG00000152240	115106	HAUS1	18	43684298	43708299	protein_coding	HAUS augmin-like complex, subunit 1 [Source:HGNC Symbol;Acc:25174]	1.98292	4.79047	11.5827	2.59538e-19	3.6564e-18
ENSG00000150753	22948	CCT5	5	10250033	10266524	protein_coding	chaperonin containing TCP1, subunit 5 (epsilon) [Source:HGNC Symbol;Acc:1618]	1.98583	8.04978	11.5755	2.67999e-19	3.77278e-18
ENSG00000073150	56666	PANX2	22	50609160	50618723	protein_coding	pannexin 2 [Source:HGNC Symbol;Acc:8600]	3.91693	-1.60659	11.569	2.75893e-19	3.88101e-18
ENSG00000170545	57228	SMAGP	12	51638342	51664674	protein_coding	small cell adhesion glycoprotein [Source:HGNC Symbol;Acc:26918]	-2.5819	1.51909	-11.5565	2.9172e-19	4.1006e-18
ENSG00000158042	63875	MRPL17	11	6702013	6704632	protein_coding	mitochondrial ribosomal protein L17 [Source:HGNC Symbol;Acc:14053]	2.01836	5.13444	11.5455	3.06324e-19	4.30268e-18
ENSG00000104205	100533105	SGK3	8	67624653	67774257	protein_coding	serum/glucocorticoid regulated kinase family, member 3 [Source:HGNC Symbol;Acc:10812]	-2.09931	3.66205	-11.5235	3.37981e-19	4.74381e-18
ENSG00000070882	26031	OSBPL3	7	24836158	25021253	protein_coding	oxysterol binding protein-like 3 [Source:HGNC Symbol;Acc:16370]	2.13009	5.55143	11.5228	3.38939e-19	4.75371e-18
ENSG00000178386	7766	ZNF223	19	44555520	44572144	protein_coding	zinc finger protein 223 [Source:HGNC Symbol;Acc:13016]	-2.45383	1.80218	-11.5224	3.39642e-19	4.76004e-18
ENSG00000164932	115908	CTHRC1	8	104383743	104395225	protein_coding	collagen triple helix repeat containing 1 [Source:HGNC Symbol;Acc:18831]	4.18635	-0.119932	11.522	3.55338e-19	4.97631e-18
ENSG00000119408	10783	NEK6	9	127019885	127115586	protein_coding	NIMA-related kinase 6 [Source:HGNC Symbol;Acc:7749]	3.82454	2.11112	11.5814	3.62027e-19	5.06623e-18
ENSG00000244486	91179	SCARF2	22	20778874	20792146	protein_coding	scavenger receptor class F, member 2 [Source:HGNC Symbol;Acc:19869]	-3.41259	-0.841533	-11.506	3.65373e-19	5.10927e-18
ENSG00000198185	55713	ZNF334	20	45129701	45142198	protein_coding	zinc finger protein 334 [Source:HGNC Symbol;Acc:15806]	2.93066	0.538526	11.5003	3.74807e-19	5.2373e-18
ENSG00000164930	8323	FZD6	8	104310661	104345094	protein_coding	frizzled family receptor 6 [Source:HGNC Symbol;Acc:4044]	2.66183	3.76108	11.4971	3.84291e-19	5.36585e-18
ENSG00000159904	645700	ZNF890P	7	5160870	5184177	pseudogene	zinc finger protein 890, pseudogene [Source:HGNC Symbol;Acc:38691]	-5.35321	0.321032	-11.5725	4.10353e-19	5.72552e-18
ENSG00000131650	79412	KREMEN2	16	3013945	3018384	protein_coding	kringle containing transmembrane protein 2 [Source:HGNC Symbol;Acc:18797]	3.70101	-2.491	11.4713	4.26533e-19	5.94687e-18
ENSG00000269501	728855	RP11-353N4.6	1	149575482	149616786	pseudogene		-2.24365	6.38364	-11.4635	4.41757e-19	6.15459e-18
ENSG00000217801	100288175	RP11-465B22.3	1	995114	1004735	pseudogene		2.63709	3.61989	11.454	4.60916e-19	6.41676e-18
ENSG00000126878	83543	AIF1L	9	133971863	133998539	protein_coding	allograft inflammatory factor 1-like [Source:HGNC Symbol;Acc:28904]	4.08319	-0.149843	11.4501	4.73302e-19	6.58435e-18
ENSG00000212993	5462	POU5F1B	8	128426535	128432311	protein_coding	POU class 5 homeobox 1B [Source:HGNC Symbol;Acc:9223]	-2.69893	-0.413578	-11.4371	4.9705e-19	6.90962e-18
ENSG00000167207	64127	NOD2	16	50727514	50766988	protein_coding	nucleotide-binding oligomerization domain containing 2 [Source:HGNC Symbol;Acc:5331]	3.52043	0.960072	11.4327	5.07309e-19	7.04704e-18
ENSG00000122176	2331	FMOD	1	203309756	203320617	protein_coding	fibromodulin [Source:HGNC Symbol;Acc:3774]	6.63689	-0.667644	11.4999	5.61885e-19	7.79942e-18
ENSG00000168393	1841	DTYMK	2	242615157	242626406	protein_coding	deoxythymidylate kinase (thymidylate kinase) [Source:HGNC Symbol;Acc:3061]	2.05578	4.61107	11.3963	5.96465e-19	8.27333e-18
ENSG00000179165	222659	PXT1	6	36358328	36410666	protein_coding	peroxisomal, testis specific 1 [Source:HGNC Symbol;Acc:18312]	3.76593	-2.40702	11.3711	6.67589e-19	9.25305e-18
ENSG00000166002	56935	SMCO4	11	93211638	93276674	protein_coding	single-pass membrane protein with coiled-coil domains 4 [Source:HGNC Symbol;Acc:24810]	2.72889	1.46201	11.3705	6.69542e-19	9.27331e-18
ENSG00000236826	57819	LSM2	HSCHR6_MHC_COX	31752537	31762128	protein_coding	LSM2 homolog, U6 small nuclear RNA associated (S. cerevisiae) [Source:HGNC Symbol;Acc:13940]	2.23544	2.20008	11.3669	6.80526e-19	9.41852e-18
ENSG00000248334	440253	WHAMMP2	15	28982729	29002537	pseudogene	WAS protein homolog associated with actin, golgi membranes and microtubules pseudogene 2 [Source:HGNC Symbol;Acc:32360]	-2.37782	3.56198	-11.3634	6.91223e-19	9.55955e-18
ENSG00000172380	55970	GNG12	1	68167149	68299150	protein_coding	guanine nucleotide binding protein (G protein), gamma 12 [Source:HGNC Symbol;Acc:19663]	4.44965	-1.64871	11.3568	7.11851e-19	9.83762e-18
ENSG00000130707	445	ASS1	9	133320316	133376661	protein_coding	argininosuccinate synthase 1 [Source:HGNC Symbol;Acc:758]	5.55653	-0.517191	11.41	7.52818e-19	1.03962e-17
ENSG00000161912	221442	ADCY10P1	6	41068761	41108571	pseudogene	adenylate cyclase 10 (soluble) pseudogene 1 [Source:HGNC Symbol;Acc:44143]	-3.3755	1.89178	-11.3697	7.59399e-19	1.04794e-17
ENSG00000091140	1738	DLD	7	107531415	107572175	protein_coding	dihydrolipoamide dehydrogenase [Source:HGNC Symbol;Acc:2898]	1.9098	6.65814	11.3415	7.62468e-19	1.0514e-17
ENSG00000244720	NA	RP11-402J7.2	3	111352519	111353936	pseudogene		-3.53636	0.286007	-11.3317	7.96543e-19	1.09759e-17
ENSG00000041982	3371	TNC	9	117782806	117880536	protein_coding	tenascin C [Source:HGNC Symbol;Acc:5318]	5.26063	-0.260843	11.4013	8.00048e-19	1.10161e-17
ENSG00000141655	8792	TNFRSF11A	18	59992520	60058516	protein_coding	tumor necrosis factor receptor superfamily, member 11a, NFKB activator [Source:HGNC Symbol;Acc:11908]	4.58768	1.62303	11.4287	8.01442e-19	1.10273e-17
ENSG00000088832	101929368	FKBP1A	20	1349622	1373806	protein_coding	FK506 binding protein 1A, 12kDa [Source:HGNC Symbol;Acc:3711]	1.98853	7.33503	11.3297	8.03594e-19	1.10488e-17
ENSG00000125821	92675	DTD1	20	18568537	18744561	protein_coding	D-tyrosyl-tRNA deacylase 1 [Source:HGNC Symbol;Acc:16219]	2.24563	4.23549	11.3158	8.55261e-19	1.17506e-17
ENSG00000125885	84515	MCM8	20	5931298	5975852	protein_coding	minichromosome maintenance complex component 8 [Source:HGNC Symbol;Acc:16147]	2.24801	5.21664	11.315	8.58515e-19	1.17868e-17
ENSG00000268139	4007	PRICKLE3	HG1436_HG1432_PATCH	49034953	49045768	protein_coding	Prickle-like protein 3 [Source:UniProtKB/TrEMBL;Acc:F5H4N2]	7.0454	-2.07125	11.3957	8.84218e-19	1.21308e-17
ENSG00000225828	100128071	FAM229A	1	32826871	32829879	protein_coding	family with sequence similarity 229, member A [Source:HGNC Symbol;Acc:44652]	-3.27481	2.51229	-11.3528	8.85158e-19	1.21349e-17
ENSG00000221890	23467	NPTXR	22	39214457	39239987	protein_coding	neuronal pentraxin receptor [Source:HGNC Symbol;Acc:7954]	-2.725	1.33165	-11.3004	9.16558e-19	1.25563e-17
ENSG00000118515	6446	SGK1	6	134490384	134639250	protein_coding	serum/glucocorticoid regulated kinase 1 [Source:HGNC Symbol;Acc:10810]	3.09432	4.3002	11.3708	9.37343e-19	1.28317e-17
ENSG00000105974	857	CAV1	7	116164839	116201233	protein_coding	caveolin 1, caveolae protein, 22kDa [Source:HGNC Symbol;Acc:1527]	4.45227	-1.9739	11.2914	9.54194e-19	1.30529e-17
ENSG00000178035	3615	IMPDH2	3	49061758	49066841	protein_coding	IMP (inosine 5'-monophosphate) dehydrogenase 2 [Source:HGNC Symbol;Acc:6053]	2.0714	8.05936	11.2888	9.65564e-19	1.31988e-17
ENSG00000104951	259307	IL4I1	19	50392911	50432796	protein_coding	interleukin 4 induced 1 [Source:HGNC Symbol;Acc:19094]	3.42623	1.20283	11.283	1.00642e-18	1.37474e-17
ENSG00000130766	83667	SESN2	1	28586038	28609002	protein_coding	sestrin 2 [Source:HGNC Symbol;Acc:20746]	2.34253	4.18224	11.264	1.07875e-18	1.47248e-17
ENSG00000023330	211	ALAS1	3	52232102	52248343	protein_coding	aminolevulinate, delta-, synthase 1 [Source:HGNC Symbol;Acc:396]	1.877	5.86753	11.2605	1.09602e-18	1.49496e-17
ENSG00000233586	NA	RP11-763B22.3	1	148760506	148761018	pseudogene		-4.58032	-1.6994	-11.2402	1.20073e-18	1.6366e-17
ENSG00000153898	255231	MCOLN2	1	85391268	85462796	protein_coding	mucolipin 2 [Source:HGNC Symbol;Acc:13357]	3.4296	2.15307	11.2842	1.20417e-18	1.6401e-17
ENSG00000163995	84448	ABLIM2	4	7967039	8160559	protein_coding	actin binding LIM protein family, member 2 [Source:HGNC Symbol;Acc:19195]	-2.81501	-0.611052	-11.238	1.21265e-18	1.65047e-17
ENSG00000142694	55194	EVA1B	1	36787632	36789755	protein_coding	eva-1 homolog B (C. elegans) [Source:HGNC Symbol;Acc:25558]	3.16466	-0.79193	11.2357	1.22501e-18	1.66608e-17
ENSG00000169583	9022	CLIC3	9	139889087	139891255	protein_coding	chloride intracellular channel 3 [Source:HGNC Symbol;Acc:2064]	-4.07261	-3.34562	-11.2075	1.39057e-18	1.8899e-17
ENSG00000101188	4923	NTSR1	20	61340189	61394123	protein_coding	neurotensin receptor 1 (high affinity) [Source:HGNC Symbol;Acc:8039]	-4.29031	-0.46312	-11.2112	1.40213e-18	1.90424e-17
ENSG00000173011	93624	TADA2B	4	7043626	7059679	protein_coding	transcriptional adaptor 2B [Source:HGNC Symbol;Acc:30781]	-1.95308	5.09328	-11.1959	1.46467e-18	1.98773e-17
ENSG00000135045	55071	C9orf40	9	77561497	77567802	protein_coding	chromosome 9 open reading frame 40 [Source:HGNC Symbol;Acc:23433]	2.13829	3.31451	11.1944	1.47468e-18	1.99989e-17
ENSG00000196368	55190	NUDT11	X	51232863	51239448	protein_coding	nudix (nucleoside diphosphate linked moiety X)-type motif 11 [Source:HGNC Symbol;Acc:18011]	3.24365	-1.3185	11.1922	1.48902e-18	2.01788e-17
ENSG00000269203	55190	NUDT11	HG1433_PATCH	51233011	51239596	protein_coding	nudix (nucleoside diphosphate linked moiety X)-type motif 11 [Source:HGNC Symbol;Acc:18011]	3.244	-1.31853	11.1917	1.49284e-18	2.02161e-17
ENSG00000151655	3698	ITIH2	10	7745232	7791483	protein_coding	inter-alpha-trypsin inhibitor heavy chain 2 [Source:HGNC Symbol;Acc:6167]	-3.33252	-1.00609	-11.1848	1.53925e-18	2.08296e-17
ENSG00000270407	NA	CTC-260E6.10	HG730_PATCH	20332678	20333272	pseudogene		3.1408	-1.29186	11.1778	1.58875e-18	2.1484e-17
ENSG00000270517	201299	RDM1	HG385_PATCH	34245085	34257792	protein_coding	RAD52 motif 1 [Source:HGNC Symbol;Acc:19950]	3.09716	-0.354791	11.1763	1.59924e-18	2.16076e-17
ENSG00000162377	65260	COA7	1	53152508	53164038	protein_coding	cytochrome c oxidase assembly factor 7 [Source:HGNC Symbol;Acc:25716]	2.13625	3.7996	11.1762	1.60018e-18	2.16076e-17
ENSG00000271524	NA	CTC-260E6.10	19	20332678	20333272	pseudogene		3.14002	-1.29214	11.1712	1.63627e-18	2.20792e-17
ENSG00000184571	440822	PIWIL3	22	25115001	25170687	protein_coding	piwi-like RNA-mediated gene silencing 3 [Source:HGNC Symbol;Acc:18443]	-3.03437	-0.0444977	-11.1703	1.64326e-18	2.21576e-17
ENSG00000187456	201299	RDM1	17	34245070	34257777	protein_coding	RAD52 motif 1 [Source:HGNC Symbol;Acc:19950]	3.09669	-0.355048	11.1691	1.65179e-18	2.22568e-17
ENSG00000176340	1351	COX8A	11	63742079	63744015	protein_coding	cytochrome c oxidase subunit VIIIA (ubiquitous) [Source:HGNC Symbol;Acc:2294]	2.24098	6.16883	11.1631	1.69728e-18	2.28533e-17
ENSG00000086619	56605	ERO1LB	1	236378855	236445319	protein_coding	ERO1-like beta (S. cerevisiae) [Source:HGNC Symbol;Acc:14355]	-2.25633	3.74639	-11.1581	1.73552e-18	2.33516e-17
ENSG00000181418	23109	DDN	12	49388932	49393092	protein_coding	dendrin [Source:HGNC Symbol;Acc:24458]	3.94585	-0.76108	11.1451	1.84003e-18	2.47401e-17
ENSG00000164032	3015	H2AFZ	4	100869243	100871545	protein_coding	H2A histone family, member Z [Source:HGNC Symbol;Acc:4741]	2.03925	8.21049	11.1393	1.88896e-18	2.53799e-17
ENSG00000262814	6182	MRPL12	17	79670387	79674556	protein_coding	mitochondrial ribosomal protein L12 [Source:HGNC Symbol;Acc:10378]	2.23143	4.69328	11.1383	1.89707e-18	2.54706e-17
ENSG00000265972	10628	TXNIP	HG1287_PATCH	146678960	146682902	protein_coding	cDNA FLJ61424, highly similar to Homo sapiens thioredoxin interacting protein (TXNIP), mRNA [Source:UniProtKB/TrEMBL;Acc:B4DVM7]	-2.67095	8.43629	-11.2009	1.92727e-18	2.58578e-17
ENSG00000166886	4665	NAB2	12	57482677	57489259	protein_coding	NGFI-A binding protein 2 (EGR1 binding protein 2) [Source:HGNC Symbol;Acc:7627]	2.13647	5.32005	11.1335	1.93891e-18	2.59955e-17
ENSG00000243536	100996567	ANTXRLP1	10	47605211	47644793	pseudogene	anthrax toxin receptor-like pseudogene 1 [Source:HGNC Symbol;Acc:45004]	-3.05679	0.0963106	-11.1309	1.96119e-18	2.62755e-17
ENSG00000263482	100996567	ANTXRLP1	HG1211_PATCH	46729423	46769005	pseudogene	anthrax toxin receptor-like pseudogene 1 [Source:HGNC Symbol;Acc:45004]	-3.05672	0.0963311	-11.1301	1.96865e-18	2.63441e-17
ENSG00000166813	374654	KIF7	15	90152020	90198682	protein_coding	kinesin family member 7 [Source:HGNC Symbol;Acc:30497]	3.00838	0.134398	11.13	1.9691e-18	2.63441e-17
ENSG00000255103	643314	KIAA0754	1	39876151	39882154	protein_coding	KIAA0754 [Source:HGNC Symbol;Acc:29111]	-2.59874	3.21586	-11.129	1.97814e-18	2.64462e-17
ENSG00000120708	7045	TGFBI	5	135364584	135399507	protein_coding	transforming growth factor, beta-induced, 68kDa [Source:HGNC Symbol;Acc:11771]	-6.01639	-1.47135	-11.1876	2.02428e-18	2.7044e-17
ENSG00000115155	9381	OTOF	2	26680071	26781566	protein_coding	otoferlin [Source:HGNC Symbol;Acc:8515]	4.60752	-0.27574	11.1576	2.04131e-18	2.72521e-17
ENSG00000168970	8681	JMJD7-PLA2G4B	15	42120293	42140353	protein_coding	JMJD7-PLA2G4B readthrough [Source:HGNC Symbol;Acc:34449]	-3.43692	4.61619	-11.2332	2.07105e-18	2.76296e-17
ENSG00000164403	134549	SHROOM1	5	132157833	132166590	protein_coding	shroom family member 1 [Source:HGNC Symbol;Acc:24084]	3.46646	0.679707	11.1011	2.24246e-18	2.98952e-17
ENSG00000257108	283948	NHLRC4	16	616996	619495	protein_coding	NHL repeat containing 4 [Source:HGNC Symbol;Acc:26700]	-2.4983	1.11566	-11.0669	2.61621e-18	3.48533e-17
ENSG00000151014	25819	CCRN4L	4	139936943	139966906	protein_coding	CCR4 carbon catabolite repression 4-like (S. cerevisiae) [Source:HGNC Symbol;Acc:14254]	2.20007	2.242	11.0611	2.68588e-18	3.57562e-17
ENSG00000230961	4439	MSH5	HSCHR6_MHC_MANN	31747261	31754696	protein_coding	mutS homolog 5 [Source:HGNC Symbol;Acc:7328]	3.56059	0.0294942	11.0593	2.70707e-18	3.60128e-17
ENSG00000268424	NA	AC008948.1	5	101569696	101571279	protein_coding		-5.49754	-3.33849	-11.0628	2.75355e-18	3.66054e-17
ENSG00000026950	11119	BTN3A1	6	26402465	26415444	protein_coding	butyrophilin, subfamily 3, member A1 [Source:HGNC Symbol;Acc:1138]	-2.38604	6.48806	-11.0674	2.78633e-18	3.7015e-17
ENSG00000158806	10361	NPM2	8	21881636	21894408	protein_coding	nucleophosmin/nucleoplasmin 2 [Source:HGNC Symbol;Acc:7930]	3.68625	-2.08038	11.0471	2.85991e-18	3.79657e-17
ENSG00000080608	9933	KIAA0020	9	2720469	2844241	protein_coding	KIAA0020 [Source:HGNC Symbol;Acc:29676]	1.94454	5.69218	11.0385	2.97324e-18	3.94424e-17
ENSG00000172456	55277	FGGY	1	59762310	60233347	protein_coding	FGGY carbohydrate kinase domain containing [Source:HGNC Symbol;Acc:25610]	2.38671	1.8536	11.0373	2.98899e-18	3.96236e-17
ENSG00000172716	91607	SLFN11	17	33677324	33700720	protein_coding	schlafen family member 11 [Source:HGNC Symbol;Acc:26633]	2.64588	4.84706	11.0652	3.05275e-18	4.04404e-17
ENSG00000186335	153201	SLC36A2	5	150694539	150727151	protein_coding	solute carrier family 36 (proton/amino acid symporter), member 2 [Source:HGNC Symbol;Acc:18762]	-2.88961	0.366397	-11.0294	3.0981e-18	4.10124e-17
ENSG00000196923	9260	PDLIM7	5	176910395	176924607	protein_coding	PDZ and LIM domain 7 (enigma) [Source:HGNC Symbol;Acc:22958]	2.6611	2.56881	11.0276	3.12287e-18	4.13112e-17
ENSG00000163568	9447	AIM2	1	159032274	159116886	protein_coding	absent in melanoma 2 [Source:HGNC Symbol;Acc:357]	4.53489	-0.304421	11.053	3.18132e-18	4.2055e-17
ENSG00000165449	220963	SLC16A9	10	61410523	61495760	protein_coding	solute carrier family 16, member 9 [Source:HGNC Symbol;Acc:23520]	4.8594	-1.69595	11.0178	3.28873e-18	4.34444e-17
ENSG00000196911	3841	KPNA5	6	117002350	117063029	protein_coding	karyopherin alpha 5 (importin alpha 6) [Source:HGNC Symbol;Acc:6398]	-2.02493	4.6189	-11.0036	3.4791e-18	4.5927e-17
ENSG00000258628	NA	RP11-492D6.3	15	20433873	20482756	pseudogene		-3.20467	-1.14635	-10.9954	3.61088e-18	4.76333e-17
ENSG00000152422	7518	XRCC4	5	82373317	82649606	protein_coding	X-ray repair complementing defective repair in Chinese hamster cells 4 [Source:HGNC Symbol;Acc:12831]	2.20998	3.1431	10.9853	3.77851e-18	4.98098e-17
ENSG00000183963	6525	SMTN	22	31460091	31500743	protein_coding	smoothelin [Source:HGNC Symbol;Acc:11126]	2.48562	2.85558	10.9827	3.82297e-18	5.03607e-17
ENSG00000179855	126326	GIPC3	19	3585551	3593539	protein_coding	GIPC PDZ domain containing family, member 3 [Source:HGNC Symbol;Acc:18183]	-2.97957	2.74809	-11.0026	3.83279e-18	5.04548e-17
ENSG00000128739	8926	SNRPN	15	25068794	25223870	protein_coding	small nuclear ribonucleoprotein polypeptide N [Source:HGNC Symbol;Acc:11164]	-2.19423	4.54933	-10.9785	3.89673e-18	5.12608e-17
ENSG00000221887	284293	HMSD	18	61616535	61649008	protein_coding	histocompatibility (minor) serpin domain containing [Source:HGNC Symbol;Acc:23037]	4.79859	-2.62742	10.9782	3.90142e-18	5.12867e-17
ENSG00000171219	55561	CDC42BPG	11	64590859	64612041	protein_coding	CDC42 binding protein kinase gamma (DMPK-like) [Source:HGNC Symbol;Acc:29829]	-2.71795	1.86381	-10.9715	4.02069e-18	5.28177e-17
ENSG00000133808	84953	MICALCL	11	12297627	12380691	protein_coding	MICAL C-terminal like [Source:HGNC Symbol;Acc:25933]	3.77221	-1.06539	10.962	4.19674e-18	5.5092e-17
ENSG00000138449	30061	SLC40A1	2	190425305	190448484	protein_coding	solute carrier family 40 (iron-regulated transporter), member 1 [Source:HGNC Symbol;Acc:10909]	-2.36162	4.58579	-10.9584	4.26704e-18	5.59759e-17
ENSG00000131187	2161	F12	5	176829141	176836577	protein_coding	coagulation factor XII (Hageman factor) [Source:HGNC Symbol;Acc:3530]	4.71492	-1.63811	10.9529	4.37261e-18	5.7321e-17
ENSG00000128654	10651	MTX2	2	177134123	177202753	protein_coding	metaxin 2 [Source:HGNC Symbol;Acc:7506]	1.98848	4.31698	10.9426	4.58168e-18	6.002e-17
ENSG00000188229	10383	TUBB4B	9	140135665	140138159	protein_coding	tubulin, beta 4B class IVb [Source:HGNC Symbol;Acc:20771]	2.20861	6.83469	10.9325	4.79608e-18	6.27851e-17
ENSG00000119938	5507	PPP1R3C	10	93388199	93392811	protein_coding	protein phosphatase 1, regulatory subunit 3C [Source:HGNC Symbol;Acc:9293]	4.17103	-2.60389	10.9218	5.03226e-18	6.58312e-17
ENSG00000131398	3748	KCNC3	19	50815194	50836772	protein_coding	potassium voltage-gated channel, Shaw-related subfamily, member 3 [Source:HGNC Symbol;Acc:6235]	3.69492	0.903344	10.9343	5.16608e-18	6.75349e-17
ENSG00000189283	2272	FHIT	3	59735036	61237133	protein_coding	fragile histidine triad [Source:HGNC Symbol;Acc:3701]	-2.40452	4.44081	-10.9097	5.31595e-18	6.9446e-17
ENSG00000167550	121268	RHEBL1	12	49458468	49463808	protein_coding	Ras homolog enriched in brain like 1 [Source:HGNC Symbol;Acc:21166]	2.34161	1.98382	10.9057	5.41225e-18	7.06551e-17
ENSG00000196981	54554	WDR5B	3	122130715	122134882	protein_coding	WD repeat domain 5B [Source:HGNC Symbol;Acc:17826]	-2.42825	3.34609	-10.903	5.47707e-18	7.14519e-17
ENSG00000120438	677812	TCP1	6	160199530	160210781	protein_coding	t-complex 1 [Source:HGNC Symbol;Acc:11655]	1.92146	7.97996	10.9	5.552e-18	7.23794e-17
ENSG00000154640	10950	BTG3	21	18965971	18985265	protein_coding	BTG family, member 3 [Source:HGNC Symbol;Acc:1132]	2.15336	3.78497	10.8949	5.68214e-18	7.40248e-17
ENSG00000131873	22856	CHSY1	15	101715928	101792137	protein_coding	chondroitin sulfate synthase 1 [Source:HGNC Symbol;Acc:17198]	2.16344	5.32074	10.8922	5.75218e-18	7.48855e-17
ENSG00000095970	54209	TREM2	6	41126244	41130924	protein_coding	triggering receptor expressed on myeloid cells 2 [Source:HGNC Symbol;Acc:17761]	-4.7514	-3.19882	-10.8872	5.88311e-18	7.65372e-17
ENSG00000165795	57447	NDRG2	14	21484922	21539031	protein_coding	NDRG family member 2 [Source:HGNC Symbol;Acc:14460]	-2.24974	3.35583	-10.8798	6.08266e-18	7.90787e-17
ENSG00000182379	11247	NXPH4	12	57610578	57620232	protein_coding	neurexophilin 4 [Source:HGNC Symbol;Acc:8078]	3.53546	-3.11376	10.8746	6.22757e-18	8.09069e-17
ENSG00000184009	71	ACTG1	17	79476997	79490873	protein_coding	actin, gamma 1 [Source:HGNC Symbol;Acc:144]	2.22194	10.1169	10.8704	6.34853e-18	8.24217e-17
ENSG00000164647	26872	STEAP1	7	89783689	89794143	protein_coding	six transmembrane epithelial antigen of the prostate 1 [Source:HGNC Symbol;Acc:11378]	4.24869	-2.98432	10.8589	6.68721e-18	8.67589e-17
ENSG00000139890	161253	REM2	14	23352374	23356895	protein_coding	RAS (RAD and GEM)-like GTP binding 2 [Source:HGNC Symbol;Acc:20248]	-3.39028	-0.437343	-10.8584	6.70082e-18	8.68758e-17
ENSG00000140939	8996	NOL3	16	67204057	67209643	protein_coding	nucleolar protein 3 (apoptosis repressor with CARD domain) [Source:HGNC Symbol;Acc:7869]	4.54104	0.853208	10.9228	6.78429e-18	8.78976e-17
ENSG00000158477	909	CD1A	1	158223927	158228059	protein_coding	CD1a molecule [Source:HGNC Symbol;Acc:1634]	4.6092	-2.30478	10.8529	6.86999e-18	8.89468e-17
ENSG00000178996	112574	SNX18	5	53813589	53842415	protein_coding	sorting nexin 18 [Source:HGNC Symbol;Acc:19245]	-2.27094	4.70278	-10.8416	7.22918e-18	9.3533e-17
ENSG00000197629	219972	MPEG1	11	58975983	58980424	protein_coding	macrophage expressed 1 [Source:HGNC Symbol;Acc:29619]	-5.07756	-0.881421	-10.8791	7.59095e-18	9.81464e-17
ENSG00000166311	6609	SMPD1	11	6411655	6416228	protein_coding	sphingomyelin phosphodiesterase 1, acid lysosomal [Source:HGNC Symbol;Acc:11120]	-2.11182	4.20709	-10.8267	7.7323e-18	9.99056e-17
ENSG00000050730	79931	TNIP3	4	122052563	122148621	protein_coding	TNFAIP3 interacting protein 3 [Source:HGNC Symbol;Acc:19315]	3.17803	2.39511	10.849	8.09662e-18	1.04541e-16
ENSG00000128203	57168	ASPHD2	22	26825239	26840981	protein_coding	aspartate beta-hydroxylase domain containing 2 [Source:HGNC Symbol;Acc:30437]	2.44817	3.42335	10.8104	8.32355e-18	1.07398e-16
ENSG00000108669	9267	CYTH1	17	76670130	76778379	protein_coding	cytohesin 1 [Source:HGNC Symbol;Acc:9501]	-1.9976	8.30342	-10.8094	8.36416e-18	1.07848e-16
ENSG00000262317	3904	LAIR2	HSCHR19LRC_COX1_CTG1	54932960	54945775	protein_coding	leukocyte-associated immunoglobulin-like receptor 2 [Source:HGNC Symbol;Acc:6478]	4.29247	-0.338798	10.8267	8.38517e-18	1.08045e-16
ENSG00000177685	283229	EFCAB4A	11	826144	831991	protein_coding	EF-hand calcium binding domain 4A [Source:HGNC Symbol;Acc:28703]	4.09358	-1.61071	10.8084	8.40178e-18	1.08185e-16
ENSG00000167618	3904	LAIR2	19	55009100	55021897	protein_coding	leukocyte-associated immunoglobulin-like receptor 2 [Source:HGNC Symbol;Acc:6478]	4.29234	-0.338547	10.8244	8.47092e-18	1.09001e-16
ENSG00000250021	100526783	C15orf38-AP3S2	15	90377540	90456114	protein_coding	C15orf38-AP3S2 readthrough [Source:HGNC Symbol;Acc:38824]	4.87759	-0.188243	10.8563	8.55694e-18	1.10033e-16
ENSG00000198028	147741	ZNF560	19	9577183	9609283	protein_coding	zinc finger protein 560 [Source:HGNC Symbol;Acc:26484]	3.89285	-2.36473	10.7981	8.80264e-18	1.13115e-16
ENSG00000104689	8797	TNFRSF10A	8	23047965	23082639	protein_coding	tumor necrosis factor receptor superfamily, member 10a [Source:HGNC Symbol;Acc:11904]	-2.15114	4.55987	-10.7975	8.82742e-18	1.13356e-16
ENSG00000183690	80258	EFHC2	X	44007128	44202918	protein_coding	EF-hand domain (C-terminal) containing 2 [Source:HGNC Symbol;Acc:26233]	-3.28538	-0.542227	-10.7915	9.06814e-18	1.16368e-16
ENSG00000137168	51645	PPIL1	6	36822603	36842800	protein_coding	peptidylprolyl isomerase (cyclophilin)-like 1 [Source:HGNC Symbol;Acc:9260]	2.11712	4.77906	10.7865	9.27683e-18	1.18965e-16
ENSG00000165118	84267	C9orf64	9	86553226	86571901	protein_coding	chromosome 9 open reading frame 64 [Source:HGNC Symbol;Acc:28144]	1.94705	4.35772	10.7837	9.3952e-18	1.20402e-16
ENSG00000116014	84634	KISS1R	19	917287	921015	protein_coding	KISS1 receptor [Source:HGNC Symbol;Acc:4510]	4.42316	-0.166623	10.8107	9.48382e-18	1.21455e-16
ENSG00000260703	83538	TTC25	HG185_PATCH	40086887	40121903	protein_coding	tetratricopeptide repeat domain 25 [Source:HGNC Symbol;Acc:25280]	3.28212	-1.49782	10.76	1.04565e-17	1.3382e-16
ENSG00000138606	90525	SHF	15	45459412	45493373	protein_coding	Src homology 2 domain containing F [Source:HGNC Symbol;Acc:25116]	2.64681	3.22791	10.7562	1.06386e-17	1.36059e-16
ENSG00000256500	3831	RP11-73M18.2	14	104029299	104152261	protein_coding	Kinesin light chain 1 [Source:UniProtKB/TrEMBL;Acc:E7EVH7]	5.02569	1.29309	10.859	1.07409e-17	1.37273e-16
ENSG00000165092	216	ALDH1A1	9	75515578	75695358	protein_coding	aldehyde dehydrogenase 1 family, member A1 [Source:HGNC Symbol;Acc:402]	-5.12711	-2.93374	-10.747	1.10906e-17	1.41648e-16
ENSG00000168300	115294	PCMTD1	8	52730140	52811735	protein_coding	protein-L-isoaspartate (D-aspartate) O-methyltransferase domain containing 1 [Source:HGNC Symbol;Acc:30483]	-2.0805	5.79654	-10.743	1.12925e-17	1.44128e-16
ENSG00000125384	5732	PTGER2	14	52781023	52795324	protein_coding	prostaglandin E receptor 2 (subtype EP2), 53kDa [Source:HGNC Symbol;Acc:9594]	3.48802	3.79182	10.8348	1.1546e-17	1.47264e-16
ENSG00000114450	59345	GNB4	3	179116990	179169378	protein_coding	guanine nucleotide binding protein (G protein), beta polypeptide 4 [Source:HGNC Symbol;Acc:20731]	2.89693	3.10315	10.7561	1.18516e-17	1.5106e-16
ENSG00000164362	7015	TERT	5	1253262	1295184	protein_coding	telomerase reverse transcriptase [Source:HGNC Symbol;Acc:11730]	3.53111	0.331598	10.7264	1.21763e-17	1.55094e-16
ENSG00000267807	71	ACTG1	HG271_PATCH	79483771	79497647	protein_coding	actin, gamma 1 [Source:HGNC Symbol;Acc:144]	2.21941	10.1226	10.7198	1.25448e-17	1.5968e-16
ENSG00000214193	79729	SH3D21	1	36771988	36790484	protein_coding	SH3 domain containing 21 [Source:HGNC Symbol;Acc:26236]	3.54126	1.53094	10.749	1.2602e-17	1.603e-16
ENSG00000006638	6915	TBXA2R	19	3594504	3606838	protein_coding	thromboxane A2 receptor [Source:HGNC Symbol;Acc:11608]	-2.59675	1.99803	-10.7103	1.3098e-17	1.66496e-16
ENSG00000265346	81611	ANP32E	HG1287_PATCH	150906790	150922509	protein_coding	Acidic (Leucine-rich) nuclear phosphoprotein 32 family, member E variant [Source:UniProtKB/TrEMBL;Acc:Q53F20]	3.6485	5.38446	10.8274	1.388e-17	1.76318e-16
ENSG00000100450	2999	GZMH	14	25075686	25078905	protein_coding	granzyme H (cathepsin G-like 2, protein h-CCPX) [Source:HGNC Symbol;Acc:4710]	6.36361	1.08199	10.8172	1.41222e-17	1.79274e-16
ENSG00000106952	944	TNFSF8	9	117656003	117692697	protein_coding	tumor necrosis factor (ligand) superfamily, member 8 [Source:HGNC Symbol;Acc:11938]	2.42252	5.30404	10.6757	1.6272e-17	2.06426e-16
ENSG00000176170	8877	SPHK1	17	74372665	74383941	protein_coding	sphingosine kinase 1 [Source:HGNC Symbol;Acc:11240]	3.10357	0.474087	10.6614	1.63487e-17	2.0726e-16
ENSG00000171643	170591	S100Z	5	76145826	76217475	protein_coding	S100 calcium binding protein Z [Source:HGNC Symbol;Acc:30367]	3.17807	-0.241972	10.6608	1.63937e-17	2.07691e-16
ENSG00000082196	114899	C1QTNF3	5	34019553	34043937	protein_coding	C1q and tumor necrosis factor related protein 3 [Source:HGNC Symbol;Acc:14326]	-2.71834	0.683943	-10.6568	1.6696e-17	2.11378e-16
ENSG00000204262	1290	COL5A2	2	189896622	190044605	protein_coding	collagen, type V, alpha 2 [Source:HGNC Symbol;Acc:2210]	2.93515	1.92773	10.6554	1.67974e-17	2.12519e-16
ENSG00000181444	168544	ZNF467	7	149461271	149470568	protein_coding	zinc finger protein 467 [Source:HGNC Symbol;Acc:23154]	-2.94763	-0.0617135	-10.639	1.80948e-17	2.2878e-16
ENSG00000170191	140838	NANP	20	25593571	25604811	protein_coding	N-acetylneuraminic acid phosphatase [Source:HGNC Symbol;Acc:16140]	2.0592	3.57532	10.6383	1.8152e-17	2.2935e-16
ENSG00000143870	10130	PDIA6	2	10923517	10978103	protein_coding	protein disulfide isomerase family A, member 6 [Source:HGNC Symbol;Acc:30168]	2.06866	7.06969	10.6351	1.84185e-17	2.32561e-16
ENSG00000121406	256051	ZNF549	19	58038693	58068910	protein_coding	zinc finger protein 549 [Source:HGNC Symbol;Acc:26632]	-2.08015	4.36284	-10.6221	1.95375e-17	2.46525e-16
ENSG00000130520	25804	LSM4	19	18417040	18434084	protein_coding	LSM4 homolog, U6 small nuclear RNA associated (S. cerevisiae) [Source:HGNC Symbol;Acc:17259]	1.99864	6.36561	10.6188	1.98324e-17	2.50079e-16
ENSG00000108799	2145	EZH1	17	40852293	40897071	protein_coding	enhancer of zeste homolog 1 (Drosophila) [Source:HGNC Symbol;Acc:3526]	-2.34165	5.71303	-10.6194	2.02803e-17	2.55557e-16
ENSG00000064763	55711	FAR2	12	29302036	29493913	protein_coding	fatty acyl CoA reductase 2 [Source:HGNC Symbol;Acc:25531]	2.32522	3.87683	10.6115	2.04973e-17	2.58118e-16
ENSG00000077150	4791	NFKB2	10	104153867	104162281	protein_coding	nuclear factor of kappa light polypeptide gene enhancer in B-cells 2 (p49/p100) [Source:HGNC Symbol;Acc:7795]	2.37757	6.6102	10.6265	2.07034e-17	2.6054e-16
ENSG00000232671	NA	RP11-126K1.2	1	151252500	151254405	protein_coding	Uncharacterized protein [Source:UniProtKB/TrEMBL;Acc:A2A3Q1]	3.23661	-0.74946	10.6069	2.09322e-17	2.63243e-16
ENSG00000172889	51162	EGFL7	9	139553308	139567130	protein_coding	EGF-like-domain, multiple 7 [Source:HGNC Symbol;Acc:20594]	3.74766	-1.55423	10.605	2.11138e-17	2.65351e-16
ENSG00000230006	645784	ANKRD36BP2	2	89065324	89106126	pseudogene	ankyrin repeat domain 36B pseudogene 2 [Source:HGNC Symbol;Acc:33607]	-2.79747	2.92458	-10.6065	2.16809e-17	2.72296e-16
ENSG00000087074	23645	PPP1R15A	19	49375649	49379314	protein_coding	protein phosphatase 1, regulatory subunit 15A [Source:HGNC Symbol;Acc:14375]	2.21424	5.29697	10.5977	2.18225e-17	2.73892e-16
ENSG00000228808	NA	HMGB3P4	13	100024427	100024940	pseudogene	high mobility group box 3 pseudogene 4 [Source:HGNC Symbol;Acc:39104]	-3.47172	-1.81904	-10.5963	2.19618e-17	2.75458e-16
ENSG00000120437	39	ACAT2	6	160181360	160200144	protein_coding	acetyl-CoA acetyltransferase 2 [Source:HGNC Symbol;Acc:94]	1.99714	5.80315	10.5819	2.34498e-17	2.93925e-16
ENSG00000132744	91703	ACY3	11	67410026	67418130	protein_coding	aspartoacylase (aminocyclase) 3 [Source:HGNC Symbol;Acc:24104]	3.61997	-2.76003	10.5618	2.56881e-17	3.21767e-16
ENSG00000109471	3558	IL2	4	123372625	123377880	protein_coding	interleukin 2 [Source:HGNC Symbol;Acc:6001]	8.28367	-0.0912213	10.6667	2.74569e-17	3.43655e-16
ENSG00000005022	292	SLC25A5	X	118602363	118605282	protein_coding	solute carrier family 25 (mitochondrial carrier; adenine nucleotide translocator), member 5 [Source:HGNC Symbol;Acc:10991]	2.10539	7.95455	10.547	2.74793e-17	3.43655e-16
ENSG00000120149	4488	MSX2	5	174151536	174157896	protein_coding	msh homeobox 2 [Source:HGNC Symbol;Acc:7392]	-3.32291	-1.49593	-10.5469	2.74902e-17	3.43655e-16
ENSG00000120896	10174	SORBS3	8	22402499	22433301	protein_coding	sorbin and SH3 domain containing 3 [Source:HGNC Symbol;Acc:30907]	-2.66226	4.71524	-10.565	3.04185e-17	3.8001e-16
ENSG00000061918	2983	GUCY1B3	4	156680144	156728743	protein_coding	guanylate cyclase 1, soluble, beta 3 [Source:HGNC Symbol;Acc:4687]	4.21182	0.0376418	10.548	3.08214e-17	3.84788e-16
ENSG00000246223	NA	C14orf64	14	98391947	98444461	protein_coding	chromosome 14 open reading frame 64 [Source:HGNC Symbol;Acc:20111]	-2.39679	3.78342	-10.4766	3.78407e-17	4.72108e-16
ENSG00000196693	7582	ZNF33B	10	43084555	43133992	protein_coding	zinc finger protein 33B [Source:HGNC Symbol;Acc:13097]	-2.19984	4.89719	-10.4736	3.83638e-17	4.78318e-16
ENSG00000118520	383	ARG1	6	131894284	131905472	protein_coding	arginase 1 [Source:HGNC Symbol;Acc:663]	-3.34569	-1.89448	-10.4661	3.96927e-17	4.94559e-16
ENSG00000175216	9793	CKAP5	11	46764598	46867847	protein_coding	cytoskeleton associated protein 5 [Source:HGNC Symbol;Acc:28959]	1.97815	7.04185	10.4629	4.02659e-17	5.0137e-16
ENSG00000104043	79895	ATP8B4	15	50150435	50475014	protein_coding	ATPase, class I, type 8B, member 4 [Source:HGNC Symbol;Acc:13536]	4.05482	1.15738	10.5115	4.1638e-17	5.18113e-16
ENSG00000047634	6322	SCML1	X	17755588	17773105	protein_coding	sex comb on midleg-like 1 (Drosophila) [Source:HGNC Symbol;Acc:10580]	-2.66113	4.30863	-10.4788	4.33891e-17	5.39546e-16
ENSG00000268353	6855	SYP	HG1436_HG1432_PATCH	49047215	49059658	protein_coding	synaptophysin [Source:HGNC Symbol;Acc:11506]	3.65931	1.99819	10.5041	4.34281e-17	5.39676e-16
ENSG00000251247	25850	ZNF345	19	37341263	37403931	protein_coding	zinc finger protein 345 [Source:HGNC Symbol;Acc:16367]	-2.14183	3.40897	-10.4441	4.38624e-17	5.44714e-16
ENSG00000186197	128178	EDARADD	1	236511562	236648214	protein_coding	EDAR-associated death domain [Source:HGNC Symbol;Acc:14341]	4.0179	-0.783385	10.4371	4.52867e-17	5.62032e-16
ENSG00000262683	2272	FHIT	HG1091_PATCH	59735036	61237194	protein_coding	fragile histidine triad [Source:HGNC Symbol;Acc:3701]	-2.40225	4.11481	-10.4259	4.7663e-17	5.91133e-16
ENSG00000101911	5634	PRPS2	X	12809474	12842341	protein_coding	phosphoribosyl pyrophosphate synthetase 2 [Source:HGNC Symbol;Acc:9465]	2.03489	5.76346	10.4247	4.7915e-17	5.93869e-16
ENSG00000125835	6628	SNRPB	20	2442280	2451499	protein_coding	small nuclear ribonucleoprotein polypeptides B and B1 [Source:HGNC Symbol;Acc:11153]	2.00593	7.32664	10.4241	4.80478e-17	5.95124e-16
ENSG00000185436	163702	IFNLR1	1	24480647	24514449	protein_coding	interferon, lambda receptor 1 [Source:HGNC Symbol;Acc:18584]	2.85843	1.89487	10.4098	5.1283e-17	6.34779e-16
ENSG00000090382	4069	LYZ	12	69742121	69748014	protein_coding	lysozyme [Source:HGNC Symbol;Acc:6740]	-6.47971	0.424465	-10.4994	5.71294e-17	7.06682e-16
ENSG00000100804	5693	PSMB5	14	23485752	23504439	protein_coding	proteasome (prosome, macropain) subunit, beta type, 5 [Source:HGNC Symbol;Acc:9542]	2.023	5.89386	10.3845	5.75304e-17	7.11175e-16
ENSG00000259785	NA	ADAMTS7P1	15	82590891	82626963	pseudogene	ADAMTS7 pseudogene 1 [Source:HGNC Symbol;Acc:49407]	-4.53749	-1.28548	-10.3872	5.88288e-17	7.26749e-16
ENSG00000187678	81848	SPRY4	5	141689992	141706020	protein_coding	sprouty homolog 4 (Drosophila) [Source:HGNC Symbol;Acc:15533]	3.58883	-0.908229	10.3783	5.91788e-17	7.30595e-16
ENSG00000092621	26227	PHGDH	1	120202421	120286838	protein_coding	phosphoglycerate dehydrogenase [Source:HGNC Symbol;Acc:8923]	2.66111	5.94108	10.4123	6.57511e-17	8.10742e-16
ENSG00000187017	83715	ESPN	1	6484848	6521430	protein_coding	espin [Source:HGNC Symbol;Acc:13281]	-2.72838	-0.32621	-10.3552	6.57568e-17	8.10742e-16
ENSG00000141753	3487	IGFBP4	17	38599702	38613983	protein_coding	insulin-like growth factor binding protein 4 [Source:HGNC Symbol;Acc:5473]	3.20272	3.23413	10.4101	6.75153e-17	8.3188e-16
ENSG00000203602	NA	AL137059.1	13	28008286	28008752	pseudogene		-2.7527	0.0934847	-10.3439	6.92242e-17	8.52379e-16
ENSG00000204128	257407	C2orf72	2	231902205	231914434	protein_coding	chromosome 2 open reading frame 72 [Source:HGNC Symbol;Acc:27418]	6.13426	-1.03611	10.4102	6.95771e-17	8.56166e-16
ENSG00000164707	26266	SLC13A4	7	135365985	135414006	protein_coding	solute carrier family 13 (sodium/sulfate symporter), member 4 [Source:HGNC Symbol;Acc:15827]	-2.7664	1.33173	-10.3379	7.1142e-17	8.74852e-16
ENSG00000215105	NA	TTC3P1	X	74960541	74966749	pseudogene	tetratricopeptide repeat domain 3 pseudogene 1 [Source:HGNC Symbol;Acc:23318]	-3.2498	-0.0355316	-10.3333	7.26446e-17	8.92748e-16
ENSG00000172938	116512	MRGPRD	11	68747490	68748455	protein_coding	MAS-related GPR, member D [Source:HGNC Symbol;Acc:29626]	-3.90582	-3.35022	-10.3293	7.4e-17	9.08813e-16
ENSG00000113013	3313	HSPA9	5	137890571	137911133	protein_coding	heat shock 70kDa protein 9 (mortalin) [Source:HGNC Symbol;Acc:5244]	1.86733	8.30887	10.3159	7.86358e-17	9.65118e-16
ENSG00000175899	2	A2M	12	9220260	9268825	protein_coding	alpha-2-macroglobulin [Source:HGNC Symbol;Acc:7]	-3.66898	0.136257	-10.3133	8.22125e-17	1.00836e-15
ENSG00000186314	153768	PRELID2	5	144851362	145214932	protein_coding	PRELI domain containing 2 [Source:HGNC Symbol;Acc:28306]	3.37241	0.945772	10.2985	8.62148e-17	1.05676e-15
ENSG00000269403	NA	CTD-2616J11.11	19	51853627	51871353	protein_coding	Uncharacterized protein [Source:UniProtKB/TrEMBL;Acc:M0QXX7]	3.46658	-2.2555	10.2938	8.69785e-17	1.06543e-15
ENSG00000101134	55816	DOK5	20	53092136	53267710	protein_coding	docking protein 5 [Source:HGNC Symbol;Acc:16173]	4.5351	-1.95876	10.2906	8.82727e-17	1.08058e-15
ENSG00000241134	NA	RP5-1051J4.4	7	150446824	150487837	pseudogene		-4.02697	-0.746547	-10.2801	9.25873e-17	1.13266e-15
ENSG00000165915	91252	SLC39A13	11	47428683	47438047	protein_coding	solute carrier family 39 (zinc transporter), member 13 [Source:HGNC Symbol;Acc:20859]	-2.1357	4.04116	-10.2629	1.00131e-16	1.22415e-15
ENSG00000251215	NA	GOLGA5P1	5	39169312	39170437	pseudogene	golgin A5 pseudogene 1 [Source:HGNC Symbol;Acc:43925]	-3.64311	-1.94922	-10.2618	1.00632e-16	1.22949e-15
ENSG00000113569	9631	NUP155	5	37288239	37371283	protein_coding	nucleoporin 155kDa [Source:HGNC Symbol;Acc:8063]	1.88804	6.67913	10.2581	1.02363e-16	1.24983e-15
ENSG00000120833	8835	SOCS2	12	93963590	93977263	protein_coding	suppressor of cytokine signaling 2 [Source:HGNC Symbol;Acc:19382]	2.72737	4.90428	10.3017	1.06256e-16	1.29651e-15
ENSG00000102781	84056	KATNAL1	13	30776767	30881621	protein_coding	katanin p60 subunit A-like 1 [Source:HGNC Symbol;Acc:28361]	2.09063	2.91972	10.2477	1.07344e-16	1.30894e-15
ENSG00000196355	NA	AC021860.1	4	38628029	38666430	protein_coding	Uncharacterized protein [Source:UniProtKB/TrEMBL;Acc:Q8WZ27]	-2.65338	3.10245	-10.2413	1.11691e-16	1.36107e-15
ENSG00000211899	NA	IGHM	14	106320349	106322323	IG_C_gene	immunoglobulin heavy constant mu [Source:HGNC Symbol;Acc:5541]	5.57363	0.182147	10.3115	1.17055e-16	1.42551e-15
ENSG00000138463	84925	DIRC2	3	122513642	122599986	protein_coding	disrupted in renal carcinoma 2 [Source:HGNC Symbol;Acc:16628]	-2.11796	2.03842	-10.2257	1.18677e-16	1.44433e-15
ENSG00000070950	56852	RAD18	3	8817088	9005457	protein_coding	RAD18 homolog (S. cerevisiae) [Source:HGNC Symbol;Acc:18278]	1.81352	5.35531	10.2252	1.18927e-16	1.44644e-15
ENSG00000171004	90161	HS6ST2	X	131760044	132095423	protein_coding	heparan sulfate 6-O-sulfotransferase 2 [Source:HGNC Symbol;Acc:19133]	4.23639	-2.26534	10.2095	1.27782e-16	1.55314e-15
ENSG00000104870	2217	FCGRT	19	50010073	50029590	protein_coding	Fc fragment of IgG, receptor, transporter, alpha [Source:HGNC Symbol;Acc:3621]	-2.31362	3.79686	-10.1943	1.36937e-16	1.66335e-15
ENSG00000269676	100129528	MUC8	12	133049334	133050726	protein_coding	mucin 8 [Source:HGNC Symbol;Acc:7519]	-3.91867	-3.24914	-10.1832	1.44078e-16	1.74896e-15
ENSG00000116793	10745	PHTF1	1	114239453	114302111	protein_coding	putative homeodomain transcription factor 1 [Source:HGNC Symbol;Acc:8939]	2.05266	3.36374	10.1823	1.44666e-16	1.75497e-15
ENSG00000197905	7004	TEAD4	12	3068496	3149839	protein_coding	TEA domain family member 4 [Source:HGNC Symbol;Acc:11717]	6.00525	-1.66176	10.2331	1.46906e-16	1.781e-15
ENSG00000182004	6635	SNRPE	1	203830731	203839678	protein_coding	small nuclear ribonucleoprotein polypeptide E [Source:HGNC Symbol;Acc:11161]	2.02221	6.17342	10.1782	1.47394e-16	1.78576e-15
ENSG00000124159	8785	MATN4	20	43922085	43937169	protein_coding	matrilin 4 [Source:HGNC Symbol;Acc:6910]	3.77401	-2.85852	10.1749	1.49628e-16	1.81167e-15
ENSG00000171723	10243	GPHN	14	66974125	67648520	protein_coding	gephyrin [Source:HGNC Symbol;Acc:15465]	2.23979	3.7643	10.1743	1.50049e-16	1.81561e-15
ENSG00000214517	51400	PPME1	11	73882144	73965748	protein_coding	protein phosphatase methylesterase 1 [Source:HGNC Symbol;Acc:30178]	2.04715	5.25184	10.1737	1.50446e-16	1.81925e-15
ENSG00000085733	2017	CTTN	11	70244510	70282690	protein_coding	cortactin [Source:HGNC Symbol;Acc:3338]	3.41057	0.897842	10.1693	1.58178e-16	1.91151e-15
ENSG00000184613	4753	NELL2	12	44902058	45315631	protein_coding	NEL-like 2 (chicken) [Source:HGNC Symbol;Acc:7751]	-2.53788	6.83151	-10.2132	1.58351e-16	1.91237e-15
ENSG00000246922	390595	UBAP1L	15	65385338	65407535	protein_coding	ubiquitin associated protein 1-like [Source:HGNC Symbol;Acc:40028]	-2.67903	2.97793	-10.1584	1.6305e-16	1.96786e-15
ENSG00000168056	4054	LTBP3	11	65306276	65326401	protein_coding	latent transforming growth factor beta binding protein 3 [Source:HGNC Symbol;Acc:6716]	-2.58151	6.19495	-10.2003	1.69244e-16	2.04132e-15
ENSG00000228264	NA	RP11-350G8.7	1	154386845	154387613	pseudogene		-3.97839	-3.74506	-10.145	1.71578e-16	2.06815e-15
ENSG00000100077	157	ADRBK2	22	25960816	26125261	protein_coding	adrenergic, beta, receptor kinase 2 [Source:HGNC Symbol;Acc:290]	2.11368	6.01297	10.1421	1.73809e-16	2.0937e-15
ENSG00000155367	333926	PPM1J	1	113252616	113258099	protein_coding	protein phosphatase, Mg2+/Mn2+ dependent, 1J [Source:HGNC Symbol;Acc:20785]	4.52602	-2.37553	10.14	1.75543e-16	2.11323e-15
ENSG00000160013	5739	PTGIR	19	47123725	47128375	protein_coding	prostaglandin I2 (prostacyclin) receptor (IP) [Source:HGNC Symbol;Acc:9602]	2.90775	4.14181	10.1797	1.87467e-16	2.25534e-15
ENSG00000166165	1152	CKB	14	103985996	103989448	protein_coding	creatine kinase, brain [Source:HGNC Symbol;Acc:1991]	4.1293	0.980245	10.1672	1.97725e-16	2.37724e-15
ENSG00000163273	4880	NPPC	2	232786530	232791113	protein_coding	natriuretic peptide C [Source:HGNC Symbol;Acc:7941]	4.1464	-3.43158	10.1057	2.05292e-16	2.46664e-15
ENSG00000165168	1536	CYBB	X	37639264	37672714	protein_coding	cytochrome b-245, beta polypeptide [Source:HGNC Symbol;Acc:2578]	-5.63025	-1.25982	-10.1607	2.05927e-16	2.4727e-15
ENSG00000268765	1536	CYBB	HG1424_PATCH	37640073	37673523	protein_coding	cytochrome b-245, beta polypeptide [Source:HGNC Symbol;Acc:2578]	-5.63057	-1.25993	-10.1605	2.06092e-16	2.4731e-15
ENSG00000118160	6543	SLC8A2	19	47931274	47975425	protein_coding	solute carrier family 8 (sodium/calcium exchanger), member 2 [Source:HGNC Symbol;Acc:11069]	3.741	-1.70779	10.0988	2.11911e-16	2.54132e-15
ENSG00000048471	101929304	SNX29	16	12070594	12668146	protein_coding	sorting nexin 29 [Source:HGNC Symbol;Acc:30542]	-1.9677	5.2379	-10.092	2.18516e-16	2.61886e-15
ENSG00000267757	100287177	C19orf83	19	46144752	46146098	protein_coding	chromosome 19 open reading frame 83 [Source:HGNC Symbol;Acc:48331]	3.59588	0.578716	10.0995	2.20415e-16	2.63994e-15
ENSG00000109089	30850	CDR2L	17	72983727	73001895	protein_coding	cerebellar degeneration-related protein 2-like [Source:HGNC Symbol;Acc:29999]	3.59396	-1.53794	10.0803	2.30568e-16	2.75979e-15
ENSG00000153132	1047	CLGN	4	141309609	141349122	protein_coding	calmegin [Source:HGNC Symbol;Acc:2060]	3.4414	-1.19725	10.0794	2.3149e-16	2.76907e-15
ENSG00000197146	NA	AL133458.1	6	167357853	167360151	pseudogene		-3.24845	3.8541	-10.1464	2.39057e-16	2.85778e-15
ENSG00000266779	26958	COPG2	HG1308_PATCH	130146082	130332402	protein_coding	coatomer protein complex, subunit gamma 2 [Source:HGNC Symbol;Acc:2237]	2.13178	4.63472	10.0633	2.4918e-16	2.97691e-15
ENSG00000161911	340205	TREML1	6	41117080	41122075	protein_coding	triggering receptor expressed on myeloid cells-like 1 [Source:HGNC Symbol;Acc:20434]	-4.0462	-3.35249	-10.0623	2.50373e-16	2.98926e-15
ENSG00000171208	81831	NETO2	16	47111614	47177908	protein_coding	neuropilin (NRP) and tolloid (TLL)-like 2 [Source:HGNC Symbol;Acc:14644]	2.76849	1.20924	10.0458	2.69922e-16	3.22063e-15
ENSG00000140905	101060817	GCSH	16	81115566	81130008	protein_coding	glycine cleavage system protein H (aminomethyl carrier) [Source:HGNC Symbol;Acc:4208]	2.28355	2.51461	10.0412	2.75744e-16	3.28802e-15
ENSG00000183718	84851	TRIM52	5	180681417	180688119	protein_coding	tripartite motif containing 52 [Source:HGNC Symbol;Acc:19024]	-2.2088	4.94004	-10.0402	2.76944e-16	3.30023e-15
ENSG00000183092	57596	BEGAIN	14	101003486	101053750	protein_coding	brain-enriched guanylate kinase-associated [Source:HGNC Symbol;Acc:24163]	3.12282	0.0553455	10.0307	2.89334e-16	3.44571e-15
ENSG00000115129	9540	TP53I3	2	24300303	24308731	protein_coding	tumor protein p53 inducible protein 3 [Source:HGNC Symbol;Acc:19373]	3.28126	0.702053	10.0279	2.93034e-16	3.48757e-15
ENSG00000138297	100652748	TIMM23	10	51592080	51623365	protein_coding	translocase of inner mitochondrial membrane 23 homolog (yeast) [Source:HGNC Symbol;Acc:17312]	1.90708	5.20865	10.0241	2.9811e-16	3.54575e-15
ENSG00000119888	4072	EPCAM	2	47572297	47614740	protein_coding	epithelial cell adhesion molecule [Source:HGNC Symbol;Acc:11529]	3.49182	-1.59641	10.0179	3.06763e-16	3.64636e-15
ENSG00000183023	6546	SLC8A1	2	40324410	40838193	protein_coding	solute carrier family 8 (sodium/calcium exchanger), member 1 [Source:HGNC Symbol;Acc:11068]	2.66853	1.45529	10.0005	3.32107e-16	3.94514e-15
ENSG00000040275	54908	SPDL1	5	169010638	169031782	protein_coding	spindle apparatus coiled-coil protein 1 [Source:HGNC Symbol;Acc:26010]	2.00306	4.89056	9.99639	3.38439e-16	4.01782e-15
ENSG00000229273	NA	RP11-104G3.2	9	41954580	41955037	pseudogene		3.34872	-0.81772	9.99463	3.41188e-16	4.0479e-15
ENSG00000184489	11156	PTP4A3	8	142402093	142441620	protein_coding	protein tyrosine phosphatase type IVA, member 3 [Source:HGNC Symbol;Acc:9636]	2.60154	3.71268	10.0017	3.45281e-16	4.09389e-15
ENSG00000144834	29114	TAGLN3	3	111717511	111732734	protein_coding	transgelin 3 [Source:HGNC Symbol;Acc:29868]	3.61185	-2.40212	9.99177	3.45677e-16	4.09601e-15
ENSG00000164116	2982	GUCY1A3	4	156587863	156653501	protein_coding	guanylate cyclase 1, soluble, alpha 3 [Source:HGNC Symbol;Acc:4685]	4.16136	-0.99623	9.9899	3.52139e-16	4.16996e-15
ENSG00000262473	2618	GART	HSCHR21_4_CTG1_1	34880498	34925355	protein_coding	phosphoribosylglycinamide formyltransferase, phosphoribosylglycinamide synthetase, phosphoribosylaminoimidazole synthetase [Source:HGNC Symbol;Acc:4163]	1.83608	6.20815	9.98232	3.60953e-16	4.27166e-15
ENSG00000167984	197358	NLRC3	16	3589033	3627401	polymorphic_pseudogene	NLR family, CARD domain containing 3 [Source:HGNC Symbol;Acc:29889]	-2.09198	6.64143	-9.98128	3.62685e-16	4.28946e-15
ENSG00000143493	25896	INTS7	1	212113741	212208884	protein_coding	integrator complex subunit 7 [Source:HGNC Symbol;Acc:24484]	1.93915	5.09362	9.9678	3.85765e-16	4.55957e-15
ENSG00000254536	92170	RP11-108K14.8	10	135204338	135233999	protein_coding	Mitochondrial GTPase 1 [Source:UniProtKB/TrEMBL;Acc:E9PI62]	4.39596	-1.55377	9.96567	3.89544e-16	4.59998e-15
ENSG00000075239	38	ACAT1	11	107992243	108018503	protein_coding	acetyl-CoA acetyltransferase 1 [Source:HGNC Symbol;Acc:93]	1.87948	5.63069	9.9656	3.89672e-16	4.59998e-15
ENSG00000243265	NA	RP11-1149O23.1	8	23064431	23064882	pseudogene		-3.55945	-2.60856	-9.96223	3.95724e-16	4.66851e-15
ENSG00000065150	3843	IPO5	13	98605912	98676551	protein_coding	importin 5 [Source:HGNC Symbol;Acc:6402]	1.90892	8.00377	9.96062	3.98651e-16	4.70009e-15
ENSG00000155629	118788	PIK3AP1	10	98353069	98480271	protein_coding	phosphoinositide-3-kinase adaptor protein 1 [Source:HGNC Symbol;Acc:30034]	2.66148	2.85566	9.95963	4.00454e-16	4.71841e-15
ENSG00000087053	8898	MTMR2	11	95566046	95658479	protein_coding	myotubularin related protein 2 [Source:HGNC Symbol;Acc:7450]	1.97412	5.1391	9.95563	4.07865e-16	4.80272e-15
ENSG00000101336	3055	HCK	20	30639991	30689659	protein_coding	hemopoietic cell kinase [Source:HGNC Symbol;Acc:4840]	-3.52747	-1.50166	-9.95377	4.11346e-16	4.8407e-15
ENSG00000100473	1690	COCH	14	31343720	31364271	protein_coding	cochlin [Source:HGNC Symbol;Acc:2180]	3.99496	0.144256	9.98152	4.12121e-16	4.8468e-15
ENSG00000088179	5775	PTPN4	2	120517207	120741394	protein_coding	protein tyrosine phosphatase, non-receptor type 4 (megakaryocyte) [Source:HGNC Symbol;Acc:9656]	-1.97393	5.82731	-9.95306	4.12698e-16	4.85055e-15
ENSG00000261899	101929500	CRIM1	HSCHR2_1_CTG1	36589102	36784311	protein_coding	cysteine rich transmembrane BMP regulator 1 (chordin-like) [Source:HGNC Symbol;Acc:2359]	3.06615	2.13154	9.95686	4.38567e-16	5.15139e-15
ENSG00000141527	79092	CARD14	17	78143791	78183130	protein_coding	caspase recruitment domain family, member 14 [Source:HGNC Symbol;Acc:16446]	-2.41791	2.24634	-9.93815	4.41855e-16	5.18678e-15
ENSG00000197279	7718	ZNF165	6	28048753	28057341	protein_coding	zinc finger protein 165 [Source:HGNC Symbol;Acc:12953]	2.72075	0.607673	9.93744	4.43289e-16	5.20038e-15
ENSG00000150938	101929500	CRIM1	2	36583069	36778278	protein_coding	cysteine rich transmembrane BMP regulator 1 (chordin-like) [Source:HGNC Symbol;Acc:2359]	3.06538	2.13108	9.95251	4.47335e-16	5.24458e-15
ENSG00000165644	118881	COMTD1	10	76993727	76995788	protein_coding	catechol-O-methyltransferase domain containing 1 [Source:HGNC Symbol;Acc:26309]	2.28826	1.95786	9.92663	4.65789e-16	5.45755e-15
ENSG00000087250	4504	MT3	16	56622986	56625000	protein_coding	metallothionein 3 [Source:HGNC Symbol;Acc:7408]	7.03915	-1.60347	10.008	4.67742e-16	5.47702e-15
ENSG00000234964	NA	FABP5P7	11	59548786	59549195	pseudogene	fatty acid binding protein 5 pseudogene 7 [Source:HGNC Symbol;Acc:31070]	6.23265	0.72576	10.019	4.90163e-16	5.736e-15
ENSG00000184220	84319	CMSS1	3	99536678	99897447	protein_coding	cms1 ribosomal small subunit homolog (yeast) [Source:HGNC Symbol;Acc:28666]	2.13287	4.3736	9.89868	5.29409e-16	6.19143e-15
ENSG00000240935	285189	PLGLA	2	106998562	107010027	pseudogene	plasminogen-like A (pseudogene) [Source:HGNC Symbol;Acc:9074]	-2.64633	0.978597	-9.89458	5.39435e-16	6.30477e-15
ENSG00000175445	4023	LPL	8	19759228	19824769	protein_coding	lipoprotein lipase [Source:HGNC Symbol;Acc:6677]	4.48101	0.513405	9.95242	5.41274e-16	6.32234e-15
ENSG00000203711	100130967	C6orf99	6	159290971	159331385	protein_coding	chromosome 6 open reading frame 99 [Source:HGNC Symbol;Acc:21179]	3.30015	-3.10249	9.89318	5.42902e-16	6.33744e-15
ENSG00000069482	51083	GAL	11	68451247	68458643	protein_coding	galanin/GMAP prepropeptide [Source:HGNC Symbol;Acc:4114]	3.97553	-3.19203	9.89283	5.43794e-16	6.34393e-15
ENSG00000061656	6676	SPAG4	20	34203814	34208971	protein_coding	sperm associated antigen 4 [Source:HGNC Symbol;Acc:11214]	3.338	1.09362	9.8965	5.54376e-16	6.46338e-15
ENSG00000076554	7163	TPD52	8	80870571	81143467	protein_coding	tumor protein D52 [Source:HGNC Symbol;Acc:12005]	2.42711	4.11625	9.88203	5.71368e-16	6.65737e-15
ENSG00000068793	23191	CYFIP1	15	22892005	23006016	protein_coding	cytoplasmic FMR1 interacting protein 1 [Source:HGNC Symbol;Acc:13759]	2.64886	3.2831	9.89108	5.73645e-16	6.67977e-15
ENSG00000220563	NA	PKMP3	6	86369610	86370324	pseudogene	pyruvate kinase, muscle pseudogene 3 [Source:HGNC Symbol;Acc:44245]	-3.71456	-1.77192	-9.87745	5.835e-16	6.79034e-15
ENSG00000082515	29093	MRPL22	5	154320630	154348971	protein_coding	mitochondrial ribosomal protein L22 [Source:HGNC Symbol;Acc:14480]	1.93192	4.93109	9.87717	5.84249e-16	6.79486e-15
ENSG00000176171	664	BNIP3	10	133781578	133795435	protein_coding	BCL2/adenovirus E1B 19kDa interacting protein 3 [Source:HGNC Symbol;Acc:1084]	2.60622	6.01091	9.91858	6.09815e-16	7.08783e-15
ENSG00000117289	10628	TXNIP	1	145438469	145442635	protein_coding	thioredoxin interacting protein [Source:HGNC Symbol;Acc:16952]	-2.68025	7.22261	-9.93374	6.11887e-16	7.10754e-15
ENSG00000177575	9332	CD163	12	7623409	7656489	protein_coding	CD163 molecule [Source:HGNC Symbol;Acc:1631]	-2.97404	1.74813	-9.86638	6.27238e-16	7.28136e-15
ENSG00000240972	4282	MIF	22	24236191	24237414	protein_coding	macrophage migration inhibitory factor (glycosylation-inhibiting factor) [Source:HGNC Symbol;Acc:7097]	2.41032	7.00658	9.88888	6.42946e-16	7.45912e-15
ENSG00000269327	203523	ZNF449	HG1443_HG1444_PATCH	134478825	134497181	protein_coding	zinc finger protein 449 [Source:HGNC Symbol;Acc:21039]	-2.27062	1.79992	-9.84785	6.68247e-16	7.74788e-15
ENSG00000173275	203523	ZNF449	X	134478721	134497077	protein_coding	zinc finger protein 449 [Source:HGNC Symbol;Acc:21039]	-2.27056	1.79968	-9.84612	6.73567e-16	7.80477e-15
ENSG00000189058	347	APOD	3	195295573	195311076	protein_coding	apolipoprotein D [Source:HGNC Symbol;Acc:612]	3.87646	-0.949675	9.84346	6.81829e-16	7.89565e-15
ENSG00000105948	79989	TTC26	7	138818490	138876732	protein_coding	tetratricopeptide repeat domain 26 [Source:HGNC Symbol;Acc:21882]	2.23935	2.44673	9.81253	7.85698e-16	9.09289e-15
ENSG00000125871	92667	MGME1	20	17949556	17971765	protein_coding	mitochondrial genome maintenance exonuclease 1 [Source:HGNC Symbol;Acc:16205]	1.80774	4.89023	9.80686	8.06413e-16	9.3269e-15
ENSG00000196141	26010	SPATS2L	2	201170604	201346986	protein_coding	spermatogenesis associated, serine-rich 2-like [Source:HGNC Symbol;Acc:24574]	2.71442	3.45732	9.8195	8.43524e-16	9.75015e-15
ENSG00000065320	9423	NTN1	17	8924859	9147317	protein_coding	netrin 1 [Source:HGNC Symbol;Acc:8029]	2.99748	0.199024	9.79576	8.48523e-16	9.79687e-15
ENSG00000165322	94134	ARHGAP12	10	32094365	32217742	protein_coding	Rho GTPase activating protein 12 [Source:HGNC Symbol;Acc:16348]	-1.91522	4.50232	-9.79574	8.48605e-16	9.79687e-15
ENSG00000137648	56649	TMPRSS4	11	117947753	117992605	protein_coding	transmembrane protease, serine 4 [Source:HGNC Symbol;Acc:11878]	-2.33921	0.889687	-9.78652	8.85258e-16	1.02138e-14
ENSG00000239665	101928524	RP11-295P9.3	10	13652047	13710299	protein_coding	Uncharacterized protein [Source:UniProtKB/TrEMBL;Acc:M0QXX3]	-2.30004	3.66517	-9.7805	9.10013e-16	1.0493e-14
ENSG00000075234	55020	TTC38	22	46663858	46689905	protein_coding	tetratricopeptide repeat domain 38 [Source:HGNC Symbol;Acc:26082]	2.22749	2.84108	9.75621	1.01727e-15	1.17225e-14
ENSG00000145506	85409	NKD2	5	1008944	1039058	protein_coding	naked cuticle homolog 2 (Drosophila) [Source:HGNC Symbol;Acc:17046]	4.06465	-0.859259	9.75046	1.05616e-15	1.21633e-14
ENSG00000163376	84541	KBTBD8	3	67048727	67061634	protein_coding	kelch repeat and BTB (POZ) domain containing 8 [Source:HGNC Symbol;Acc:30691]	2.16578	3.62798	9.72275	1.18608e-15	1.36503e-14
ENSG00000127362	50831	TAS2R3	7	141463897	141464997	protein_coding	taste receptor, type 2, member 3 [Source:HGNC Symbol;Acc:14910]	-3.47501	-1.62124	-9.72263	1.18673e-15	1.36503e-14
ENSG00000188716	338599	DUPD1	10	76797594	76818272	protein_coding	dual specificity phosphatase and pro isomerase domain containing 1 [Source:HGNC Symbol;Acc:23481]	4.34711	-2.76315	9.71884	1.20758e-15	1.38817e-14
ENSG00000174282	57659	ZBTB4	17	7362685	7387582	protein_coding	zinc finger and BTB domain containing 4 [Source:HGNC Symbol;Acc:23847]	-1.92833	6.62811	-9.71343	1.23792e-15	1.42217e-14
ENSG00000123989	79586	CHPF	2	220403669	220408509	protein_coding	chondroitin polymerizing factor [Source:HGNC Symbol;Acc:24291]	2.22203	3.12983	9.70455	1.28938e-15	1.48039e-14
ENSG00000213420	221914	GPC2	7	99767229	99774995	protein_coding	glypican 2 [Source:HGNC Symbol;Acc:4450]	-3.23047	3.22024	-9.76248	1.30311e-15	1.49525e-14
ENSG00000197498	84154	RPF2	6	111303218	111349466	protein_coding	ribosome production factor 2 homolog (S. cerevisiae) [Source:HGNC Symbol;Acc:20870]	1.95122	5.14232	9.70151	1.30753e-15	1.49941e-14
ENSG00000049449	440034	RCN1	11	31833939	32127301	protein_coding	reticulocalbin 1, EF-hand calcium binding domain [Source:HGNC Symbol;Acc:9934]	2.042	4.31895	9.70095	1.31086e-15	1.50232e-14
ENSG00000025039	58528	RRAGD	6	90074355	90121989	protein_coding	Ras-related GTP binding D [Source:HGNC Symbol;Acc:19903]	2.34832	3.7776	9.68161	1.4326e-15	1.64084e-14
ENSG00000138684	59067	IL21	4	123533783	123542224	protein_coding	interleukin 21 [Source:HGNC Symbol;Acc:6005]	5.16547	-1.85052	9.70941	1.44185e-15	1.65043e-14
ENSG00000151640	10570	DPYSL4	10	134000404	134019280	protein_coding	dihydropyrimidinase-like 4 [Source:HGNC Symbol;Acc:3016]	4.68138	1.3342	9.76036	1.45446e-15	1.66385e-14
ENSG00000216809	NA	RP11-57K17.1	6	118773632	118776155	pseudogene		-3.17635	-1.29409	-9.66893	1.51846e-15	1.73601e-14
ENSG00000167779	3489	IGFBP6	12	53491220	53496129	protein_coding	insulin-like growth factor binding protein 6 [Source:HGNC Symbol;Acc:5475]	3.71625	-3.11703	9.66533	1.54375e-15	1.76386e-14
ENSG00000260001	100507588	TGFBR3L	19	7981030	7983982	protein_coding	transforming growth factor, beta receptor III-like [Source:HGNC Symbol;Acc:44152]	3.53285	-2.74418	9.66422	1.55168e-15	1.77184e-14
ENSG00000054356	5798	PTPRN	2	220154345	220174370	protein_coding	protein tyrosine phosphatase, receptor type, N [Source:HGNC Symbol;Acc:9676]	4.41365	-0.373977	9.68594	1.62913e-15	1.85916e-14
ENSG00000128683	2571	GAD1	2	171669723	171717661	protein_coding	glutamate decarboxylase 1 (brain, 67kDa) [Source:HGNC Symbol;Acc:4092]	3.88056	-0.595892	9.65218	1.65741e-15	1.89029e-14
ENSG00000198053	140885	SIRPA	20	1875154	1920543	protein_coding	signal-regulatory protein alpha [Source:HGNC Symbol;Acc:9662]	-4.80129	-1.82592	-9.65999	1.71965e-15	1.96008e-14
ENSG00000198435	441478	NRARP	9	140194083	140196703	protein_coding	NOTCH-regulated ankyrin repeat protein [Source:HGNC Symbol;Acc:33843]	3.56577	-0.595353	9.63928	1.73986e-15	1.98193e-14
ENSG00000185658	54014	BRWD1	21	40556102	40693485	protein_coding	bromodomain and WD repeat domain containing 1 [Source:HGNC Symbol;Acc:12760]	-1.96348	6.49595	-9.63879	1.74381e-15	1.98523e-14
ENSG00000177875	387856	C12orf68	12	48577366	48579709	protein_coding	chromosome 12 open reading frame 68 [Source:HGNC Symbol;Acc:33749]	3.74876	-3.00311	9.6347	1.77689e-15	2.02167e-14
ENSG00000182718	302	ANXA2	15	60639333	60695082	protein_coding	annexin A2 [Source:HGNC Symbol;Acc:537]	2.68608	5.01369	9.68323	1.78312e-15	2.02754e-14
ENSG00000118985	22936	ELL2	5	95220802	95297775	protein_coding	elongation factor, RNA polymerase II, 2 [Source:HGNC Symbol;Acc:17064]	2.44021	4.75404	9.64535	1.80919e-15	2.05593e-14
ENSG00000236946	NA	HNRNPA1P70	12	68429547	68430633	pseudogene	heterogeneous nuclear ribonucleoprotein A1 pseudogene 70 [Source:HGNC Symbol;Acc:48800]	-3.97316	-2.86749	-9.62902	1.82386e-15	2.07136e-14
ENSG00000265298	NA	RP13-104F24.3	17	62746538	62747429	pseudogene		-3.28886	0.0642656	-9.61958	1.90461e-15	2.16177e-14
ENSG00000241360	57026	PDXP	22	38054734	38062941	protein_coding	pyridoxal (pyridoxine, vitamin B6) phosphatase [Source:HGNC Symbol;Acc:30259]	2.47108	2.8841	9.61937	1.90646e-15	2.16256e-14
ENSG00000144645	114884	OSBPL10	3	31699382	32119072	protein_coding	oxysterol binding protein-like 10 [Source:HGNC Symbol;Acc:16395]	2.85457	3.72327	9.66165	1.91743e-15	2.1737e-14
ENSG00000112379	57221	KIAA1244	6	138483058	138665800	protein_coding	KIAA1244 [Source:HGNC Symbol;Acc:21213]	3.11445	1.1589	9.61784	1.91993e-15	2.17522e-14
ENSG00000123360	5153	PDE1B	12	54943134	54973023	protein_coding	phosphodiesterase 1B, calmodulin-dependent [Source:HGNC Symbol;Acc:8775]	2.47194	3.60599	9.60259	2.05922e-15	2.33164e-14
ENSG00000234332	NA	BCAS2P2	1	100858589	100859582	pseudogene	breast carcinoma amplified sequence 2 pseudogene 2 [Source:HGNC Symbol;Acc:39595]	-3.55384	-2.47559	-9.59862	2.09709e-15	2.37309e-14
ENSG00000011600	7305	TYROBP	19	36395303	36399197	protein_coding	TYRO protein tyrosine kinase binding protein [Source:HGNC Symbol;Acc:12449]	-4.83662	-1.78582	-9.61496	2.13514e-15	2.4147e-14
ENSG00000004779	4706	NDUFAB1	16	23592323	23607677	protein_coding	NADH dehydrogenase (ubiquinone) 1, alpha/beta subcomplex, 1, 8kDa [Source:HGNC Symbol;Acc:7694]	1.95191	5.18325	9.59364	2.14565e-15	2.42514e-14
ENSG00000130204	10452	TOMM40	19	45393826	45406946	protein_coding	translocase of outer mitochondrial membrane 40 homolog (yeast) [Source:HGNC Symbol;Acc:18001]	1.92936	5.60937	9.58919	2.18997e-15	2.47375e-14
ENSG00000170345	2353	FOS	14	75745477	75748933	protein_coding	FBJ murine osteosarcoma viral oncogene homolog [Source:HGNC Symbol;Acc:3796]	3.34885	-0.00652177	9.58512	2.23126e-15	2.51888e-14
ENSG00000168614	728912	NBPF9	1	144811744	144830413	protein_coding	neuroblastoma breakpoint family, member 9 [Source:HGNC Symbol;Acc:31991]	-2.50052	4.68321	-9.60893	2.24137e-15	2.52878e-14
ENSG00000100348	25828	TXN2	22	36863083	36878077	protein_coding	thioredoxin 2 [Source:HGNC Symbol;Acc:17772]	1.91933	5.94793	9.56598	2.4364e-15	2.74717e-14
ENSG00000105668	11045	UPK1A	19	36157715	36169367	protein_coding	uroplakin 1A [Source:HGNC Symbol;Acc:12577]	4.41368	-0.311768	9.57886	2.67722e-15	3.01691e-14
ENSG00000080822	56650	CLDND1	3	98216756	98241910	protein_coding	claudin domain containing 1 [Source:HGNC Symbol;Acc:1322]	1.98811	6.71408	9.54321	2.70508e-15	3.04649e-14
ENSG00000151503	23310	NCAPD3	11	134020014	134095348	protein_coding	non-SMC condensin II complex, subunit D3 [Source:HGNC Symbol;Acc:28952]	1.96318	6.4575	9.53869	2.76188e-15	3.1086e-14
ENSG00000240771	115557	ARHGEF25	12	58003963	58013162	protein_coding	Rho guanine nucleotide exchange factor (GEF) 25 [Source:HGNC Symbol;Acc:30275]	3.39874	-0.69586	9.53748	2.77731e-15	3.1241e-14
ENSG00000131844	64087	MCCC2	5	70883115	70954531	protein_coding	methylcrotonoyl-CoA carboxylase 2 (beta) [Source:HGNC Symbol;Acc:6937]	1.84384	5.26069	9.5371	2.78218e-15	3.12771e-14
ENSG00000168824	27065	NSG1	4	4349867	4420785	protein_coding	Homo sapiens neuron specific gene family member 1 (NSG1), transcript variant 3, mRNA. [Source:RefSeq mRNA;Acc:NM_001287763]	-2.96561	0.827962	-9.53627	2.79286e-15	3.13785e-14
ENSG00000091483	2271	FH	1	241660903	241683061	protein_coding	fumarate hydratase [Source:HGNC Symbol;Acc:3700]	1.94668	5.393	9.53013	2.8727e-15	3.22563e-14
ENSG00000171658	NA	RP11-443P15.2	3	185677732	185698658	pseudogene		-3.21438	-0.0918836	-9.52956	2.8803e-15	3.23225e-14
ENSG00000138376	580	BARD1	2	215590370	215674428	protein_coding	BRCA1 associated RING domain 1 [Source:HGNC Symbol;Acc:952]	2.08089	4.38203	9.52159	2.98775e-15	3.35083e-14
ENSG00000137285	347733	TUBB2B	6	3224495	3231964	protein_coding	tubulin, beta 2B class IIb [Source:HGNC Symbol;Acc:30829]	4.59335	-2.36341	9.51834	3.03264e-15	3.39915e-14
ENSG00000121858	8743	TNFSF10	3	172223298	172241297	protein_coding	tumor necrosis factor (ligand) superfamily, member 10 [Source:HGNC Symbol;Acc:11925]	2.47522	6.95999	9.55964	3.0558e-15	3.42308e-14
ENSG00000171115	155038	GIMAP8	7	150147718	150176480	protein_coding	GTPase, IMAP family member 8 [Source:HGNC Symbol;Acc:21792]	-2.2762	6.52949	-9.52438	3.13081e-15	3.50502e-14
ENSG00000204533	NA	AC024580.1	19	56662314	56663250	protein_coding	Uncharacterized protein [Source:UniProtKB/TrEMBL;Acc:H7BYB4]	-2.81609	1.00811	-9.50834	3.17527e-15	3.55268e-14
ENSG00000139055	121506	ERP27	12	15066969	15092016	protein_coding	endoplasmic reticulum protein 27 [Source:HGNC Symbol;Acc:26495]	-2.45336	1.79137	-9.501	3.28423e-15	3.67242e-14
ENSG00000117602	11123	RCAN3	1	24829387	24867530	protein_coding	RCAN family member 3 [Source:HGNC Symbol;Acc:3042]	-2.01035	8.40948	-9.49925	3.31085e-15	3.69999e-14
ENSG00000215788	8718	TNFRSF25	1	6521211	6526255	protein_coding	tumor necrosis factor receptor superfamily, member 25 [Source:HGNC Symbol;Acc:11910]	-2.64271	6.23238	-9.53026	3.73435e-15	4.1708e-14
ENSG00000173349	84826	SFT2D3	2	128458597	128461385	protein_coding	SFT2 domain containing 3 [Source:HGNC Symbol;Acc:28767]	-4.82901	0.777284	-9.53873	3.81676e-15	4.26032e-14
ENSG00000116667	81563	C1orf21	1	184356192	184598154	protein_coding	chromosome 1 open reading frame 21 [Source:HGNC Symbol;Acc:15494]	2.45707	1.70599	9.45993	3.96678e-15	4.42515e-14
ENSG00000102385	1821	DRP2	X	100474758	100519486	protein_coding	dystrophin related protein 2 [Source:HGNC Symbol;Acc:3032]	3.25305	-0.653085	9.45746	4.01221e-15	4.47319e-14
ENSG00000070190	27071	DAPP1	4	100737990	100791311	protein_coding	dual adaptor of phosphotyrosine and 3-phosphoinositides [Source:HGNC Symbol;Acc:16500]	2.24326	5.23879	9.4563	4.03363e-15	4.49441e-14
ENSG00000272595	NA	OR10AH1P	7	5156800	5157718	pseudogene	olfactory receptor, family 10, subfamily AH, member 1 pseudogene [Source:HGNC Symbol;Acc:19647]	-6.43924	-2.60259	-9.50715	4.21574e-15	4.69455e-14
ENSG00000119203	51692	CPSF3	2	9563697	9613230	protein_coding	cleavage and polyadenylation specific factor 3, 73kDa [Source:HGNC Symbol;Acc:2326]	1.89101	5.79061	9.44632	4.22308e-15	4.69996e-14
ENSG00000141179	58488	PCTP	17	53828340	53920191	protein_coding	phosphatidylcholine transfer protein [Source:HGNC Symbol;Acc:8752]	1.99935	3.30661	9.44267	4.29439e-15	4.77649e-14
ENSG00000041357	5685	PSMA4	15	78832747	78841604	protein_coding	proteasome (prosome, macropain) subunit, alpha type, 4 [Source:HGNC Symbol;Acc:9533]	1.94634	6.96488	9.43996	4.34838e-15	4.8337e-14
ENSG00000111344	8437	RASAL1	12	113536624	113574044	protein_coding	RAS protein activator like 1 (GAP1 like) [Source:HGNC Symbol;Acc:9873]	4.05211	1.60075	9.49536	4.53711e-15	5.04052e-14
ENSG00000255398	8843	HCAR3	12	123199303	123201439	protein_coding	hydroxycarboxylic acid receptor 3 [Source:HGNC Symbol;Acc:16824]	3.99329	-2.68605	9.42088	4.74721e-15	5.27083e-14
ENSG00000255221	440068	CARD17	11	104963196	104972158	protein_coding	caspase recruitment domain family, member 17 [Source:HGNC Symbol;Acc:33827]	3.96411	-3.02417	9.41864	4.79636e-15	5.32227e-14
ENSG00000198498	55319	TMA16	4	164415594	164441691	protein_coding	translation machinery associated 16 homolog (S. cerevisiae) [Source:HGNC Symbol;Acc:25638]	2.06329	4.25665	9.41478	4.88214e-15	5.41427e-14
ENSG00000109321	727738	AREG	4	75310851	75320726	protein_coding	amphiregulin [Source:HGNC Symbol;Acc:651]	4.29183	-1.96674	9.41091	4.9699e-15	5.50835e-14
ENSG00000221843	84226	C2orf16	2	27799389	27805588	protein_coding	chromosome 2 open reading frame 16 [Source:HGNC Symbol;Acc:25275]	2.98153	-0.457684	9.4087	5.02053e-15	5.56121e-14
ENSG00000146733	5723	PSPH	7	56078744	56119297	protein_coding	phosphoserine phosphatase [Source:HGNC Symbol;Acc:9577]	2.22804	4.0318	9.4039	5.13261e-15	5.68201e-14
ENSG00000198483	148741	ANKRD35	1	145549230	145568526	protein_coding	ankyrin repeat domain 35 [Source:HGNC Symbol;Acc:26323]	3.32115	-2.69719	9.40105	5.20052e-15	5.75381e-14
ENSG00000184384	84441	MAML2	11	95709762	96076344	protein_coding	mastermind-like 2 (Drosophila) [Source:HGNC Symbol;Acc:16259]	-1.94733	6.50832	-9.3971	5.29569e-15	5.85567e-14
ENSG00000180817	5464	PPA1	10	71962586	71993667	protein_coding	pyrophosphatase (inorganic) 1 [Source:HGNC Symbol;Acc:9226]	2.1207	7.266	9.38741	5.53706e-15	6.11899e-14
ENSG00000100024	51733	UPB1	22	24863206	24924358	protein_coding	ureidopropionase, beta [Source:HGNC Symbol;Acc:16297]	-2.51842	0.629037	-9.38234	5.66777e-15	6.25976e-14
ENSG00000211787	NA	TRAV8-3	14	22320735	22321183	TR_V_gene	T cell receptor alpha variable 8-3 [Source:HGNC Symbol;Acc:12148]	-1.96889	3.47822	-9.3783	5.77406e-15	6.37342e-14
ENSG00000100033	5625	PRODH	22	18900294	18924066	protein_coding	proline dehydrogenase (oxidase) 1 [Source:HGNC Symbol;Acc:9453]	-2.59125	0.0261224	-9.37609	5.83309e-15	6.43481e-14
ENSG00000254087	4067	LYN	8	56792372	56923940	protein_coding	v-yes-1 Yamaguchi sarcoma viral related oncogene homolog [Source:HGNC Symbol;Acc:6735]	3.19144	1.81548	9.40285	5.8726e-15	6.47462e-14
ENSG00000124785	51299	NRN1	6	5998232	6007200	protein_coding	neuritin 1 [Source:HGNC Symbol;Acc:17972]	5.66744	2.54686	9.47565	5.94402e-15	6.54953e-14
ENSG00000266714	80022	MYO15B	17	73584139	73622929	protein_coding	myosin XVB pseudogene [Source:HGNC Symbol;Acc:14083]	-3.87801	3.64871	-9.46237	6.00842e-15	6.61663e-14
ENSG00000203896	54923	LIME1	20	62366815	62370456	protein_coding	Lck interacting transmembrane adaptor 1 [Source:HGNC Symbol;Acc:26016]	-2.7761	3.55484	-9.39566	6.21466e-15	6.83975e-14
ENSG00000143878	388	RHOB	2	20646835	20649200	protein_coding	ras homolog family member B [Source:HGNC Symbol;Acc:668]	3.15133	0.789592	9.3614	6.241e-15	6.86089e-14
ENSG00000167380	7769	ZNF226	19	44669226	44682534	protein_coding	zinc finger protein 226 [Source:HGNC Symbol;Acc:13019]	-2.0836	3.91484	-9.36139	6.24114e-15	6.86089e-14
ENSG00000162599	4774	NFIA	1	61330931	61928465	protein_coding	nuclear factor I/A [Source:HGNC Symbol;Acc:7784]	-2.99341	0.980689	-9.36107	6.25048e-15	6.86715e-14
ENSG00000132016	79173	C19orf57	19	13993161	14017265	protein_coding	chromosome 19 open reading frame 57 [Source:HGNC Symbol;Acc:28153]	2.48351	1.08806	9.3568	6.37448e-15	6.99932e-14
ENSG00000268032	NA	CTB-52I2.4	19	18133212	18142909	pseudogene		3.40663	-1.53579	9.35624	6.39099e-15	7.01336e-14
ENSG00000165948	122509	IFI27L1	14	94547628	94570192	protein_coding	interferon, alpha-inducible protein 27-like 1 [Source:HGNC Symbol;Acc:19754]	2.26269	2.465	9.35006	6.5752e-15	7.21132e-14
ENSG00000087842	8544	PIR	X	15402921	15511687	protein_coding	pirin (iron-binding nuclear protein) [Source:HGNC Symbol;Acc:30048]	2.81956	0.221575	9.34619	6.69345e-15	7.33674e-14
ENSG00000102174	5251	PHEX	X	22050559	22269427	protein_coding	phosphate regulating endopeptidase homolog, X-linked [Source:HGNC Symbol;Acc:8918]	4.35602	2.61274	9.43516	6.76917e-15	7.41542e-14
ENSG00000131746	84951	TNS4	17	38632080	38657849	protein_coding	tensin 4 [Source:HGNC Symbol;Acc:24352]	2.91987	1.71484	9.34187	6.85812e-15	7.5085e-14
ENSG00000264204	653268	AGAP7	HG1211_PATCH	46604943	46627108	protein_coding	ArfGAP with GTPase domain, ankyrin repeat and PH domain 7 [Source:HGNC Symbol;Acc:23465]	-3.41363	-0.736625	-9.33959	6.89978e-15	7.54973e-14
ENSG00000204169	653268	AGAP7	10	51464162	51486327	protein_coding	ArfGAP with GTPase domain, ankyrin repeat and PH domain 7 [Source:HGNC Symbol;Acc:23465]	-3.41375	-0.73653	-9.33938	6.90631e-15	7.5525e-14
ENSG00000169684	1138	CHRNA5	15	78857862	78887611	protein_coding	cholinergic receptor, nicotinic, alpha 5 (neuronal) [Source:HGNC Symbol;Acc:1959]	2.37292	1.67603	9.33855	6.93273e-15	7.577e-14
ENSG00000166532	57494	RIMKLB	12	8834196	8935691	protein_coding	ribosomal modification protein rimK-like family member B [Source:HGNC Symbol;Acc:29228]	-2.45025	3.93591	-9.33723	7.14087e-15	7.79812e-14
ENSG00000263032	1737	DLAT	HG388_HG400_PATCH	111895537	111935113	protein_coding	dihydrolipoamide S-acetyltransferase [Source:HGNC Symbol;Acc:2896]	2.16391	4.41503	9.33205	7.14331e-15	7.79812e-14
ENSG00000132507	1984	EIF5A	17	7210318	7215774	protein_coding	eukaryotic translation initiation factor 5A [Source:HGNC Symbol;Acc:3300]	2.0717	8.25843	9.3305	7.1945e-15	7.84945e-14
ENSG00000188321	84527	ZNF559	19	9434448	9461838	protein_coding	zinc finger protein 559 [Source:HGNC Symbol;Acc:28197]	-2.18436	4.378	-9.32584	7.35039e-15	8.0149e-14
ENSG00000152463	55301	OLAH	10	15074226	15115851	protein_coding	oleoyl-ACP hydrolase [Source:HGNC Symbol;Acc:25625]	2.806	0.520536	9.31849	7.603e-15	8.28556e-14
ENSG00000059804	6515	SLC2A3	12	8071826	8088871	protein_coding	solute carrier family 2 (facilitated glucose transporter), member 3 [Source:HGNC Symbol;Acc:11007]	2.62543	7.96899	9.37638	7.6088e-15	8.28709e-14
ENSG00000188107	346007	EYS	6	64429876	66417118	protein_coding	eyes shut homolog (Drosophila) [Source:HGNC Symbol;Acc:21555]	-2.10369	1.94782	-9.31768	7.63171e-15	8.30725e-14
ENSG00000236829	100134368	Z97634.3	16	432097	442960	pseudogene		-2.46575	0.0350577	-9.3146	7.74057e-15	8.42089e-14
ENSG00000196584	7516	XRCC2	7	152341864	152373250	protein_coding	X-ray repair complementing defective repair in Chinese hamster cells 2 [Source:HGNC Symbol;Acc:12829]	2.10848	4.4254	9.31329	7.7871e-15	8.46662e-14
ENSG00000143067	90874	ZNF697	1	120162045	120190396	protein_coding	zinc finger protein 697 [Source:HGNC Symbol;Acc:32034]	3.34994	-1.20739	9.31133	7.85791e-15	8.53869e-14
ENSG00000139636	55716	LMBR1L	12	49490919	49504683	protein_coding	limb development membrane protein 1-like [Source:HGNC Symbol;Acc:18268]	-2.11146	5.8691	-9.3095	7.92422e-15	8.60579e-14
ENSG00000108039	7511	XPNPEP1	10	111624524	111683311	protein_coding	X-prolyl aminopeptidase (aminopeptidase P) 1, soluble [Source:HGNC Symbol;Acc:12822]	1.91571	5.60712	9.30907	7.93991e-15	8.61786e-14
ENSG00000142875	5567	PRKACB	1	84543745	84704181	protein_coding	protein kinase, cAMP-dependent, catalytic, beta [Source:HGNC Symbol;Acc:9381]	-2.09532	7.51565	-9.30173	8.21281e-15	8.90893e-14
ENSG00000116898	64960	MRPS15	1	36921319	36930038	protein_coding	mitochondrial ribosomal protein S15 [Source:HGNC Symbol;Acc:14504]	1.82669	5.35921	9.29764	8.36863e-15	9.07275e-14
ENSG00000168546	100132336	GFRA2	8	21547915	21669869	protein_coding	GDNF family receptor alpha 2 [Source:HGNC Symbol;Acc:4244]	-3.20556	-0.747432	-9.297	8.39332e-15	9.09429e-14
ENSG00000164070	22824	HSPA4L	4	128702976	128761888	protein_coding	heat shock 70kDa protein 4-like [Source:HGNC Symbol;Acc:17041]	2.34531	2.99117	9.29262	8.56426e-15	9.27417e-14
ENSG00000094755	2568	GABRP	5	170190354	170241051	protein_coding	gamma-aminobutyric acid (GABA) A receptor, pi [Source:HGNC Symbol;Acc:4089]	-2.28753	2.96194	-9.29229	8.57754e-15	9.28323e-14
ENSG00000246575	NA	AC093162.5	2	85542164	85543652	pseudogene		-2.75706	1.55761	-9.29117	8.62181e-15	9.32579e-14
ENSG00000151208	9231	DLG5	10	79550549	79686378	protein_coding	discs, large homolog 5 (Drosophila) [Source:HGNC Symbol;Acc:2904]	2.66921	2.19823	9.28615	8.82302e-15	9.53797e-14
ENSG00000113296	7060	THBS4	5	79287134	79379110	protein_coding	thrombospondin 4 [Source:HGNC Symbol;Acc:11788]	-2.38021	1.36262	-9.28508	8.86669e-15	9.57968e-14
ENSG00000259161	NA	CTD-2017C7.3	14	102309731	102310459	pseudogene		-3.65121	-3.61639	-9.28393	8.91389e-15	9.62516e-14
ENSG00000008517	9235	IL32	16	3115298	3131908	protein_coding	interleukin 32 [Source:HGNC Symbol;Acc:16830]	2.57032	8.85896	9.33283	9.00417e-15	9.71708e-14
ENSG00000241527	NA	CA15P1	22	19019077	19022077	pseudogene	carbonic anhydrase XV, pseudogene 1 [Source:HGNC Symbol;Acc:44364]	-3.82099	-2.73099	-9.27883	9.12554e-15	9.84243e-14
ENSG00000204789	7754	ZNF204P	6	27325604	27339304	pseudogene	zinc finger protein 204, pseudogene [Source:HGNC Symbol;Acc:12995]	-2.56085	2.34778	-9.27006	9.50137e-15	1.02419e-13
ENSG00000128602	6608	SMO	7	128828713	128853386	protein_coding	smoothened, frizzled family receptor [Source:HGNC Symbol;Acc:11119]	4.4711	-1.86569	9.27256	9.61293e-15	1.03563e-13
ENSG00000021300	58473	PLEKHB1	11	73357223	73373864	protein_coding	pleckstrin homology domain containing, family B (evectins) member 1 [Source:HGNC Symbol;Acc:19079]	-2.12377	4.28459	-9.25325	1.02658e-14	1.10533e-13
ENSG00000135480	3855	KRT7	12	52626304	52645970	protein_coding	keratin 7 [Source:HGNC Symbol;Acc:6445]	3.78341	-2.21781	9.24368	1.07282e-14	1.15446e-13
ENSG00000197846	8347	HIST1H2BF	6	26199748	26200942	protein_coding	histone cluster 1, H2bf [Source:HGNC Symbol;Acc:4752]	3.69754	-1.80433	9.23703	1.10613e-14	1.18962e-13
ENSG00000103121	56942	CMC2	16	81009698	81053875	protein_coding	C-x(9)-C motif containing 2 [Source:HGNC Symbol;Acc:24447]	1.87186	4.44838	9.23021	1.14144e-14	1.2269e-13
ENSG00000164265	117156	SCGB3A2	5	147250245	147261754	protein_coding	secretoglobin, family 3A, member 2 [Source:HGNC Symbol;Acc:18391]	-2.39741	2.87697	-9.22998	1.14264e-14	1.2275e-13
ENSG00000176153	2877	GPX2	14	65405870	65409531	protein_coding	glutathione peroxidase 2 (gastrointestinal) [Source:HGNC Symbol;Acc:4554]	-2.7279	-0.371944	-9.22572	1.16529e-14	1.25111e-13
ENSG00000267913	NA	AP001055.1	21	45587818	45593580	protein_coding		-3.77314	-0.840364	-9.22049	1.19366e-14	1.28084e-13
ENSG00000135454	2583	B4GALNT1	12	58017193	58027138	protein_coding	beta-1,4-N-acetyl-galactosaminyl transferase 1 [Source:HGNC Symbol;Acc:4117]	3.48577	-1.876	9.21198	1.24137e-14	1.33128e-13
ENSG00000116670	10459	MAD2L2	1	11734537	11751707	protein_coding	MAD2 mitotic arrest deficient-like 2 (yeast) [Source:HGNC Symbol;Acc:6764]	2.15476	4.42762	9.20164	1.30185e-14	1.39535e-13
ENSG00000187922	414332	LCN10	9	139632619	139637808	protein_coding	lipocalin 10 [Source:HGNC Symbol;Acc:20892]	3.4823	-0.839486	9.19422	1.34712e-14	1.44305e-13
ENSG00000108561	708	C1QBP	17	5336097	5352150	protein_coding	complement component 1, q subcomponent binding protein [Source:HGNC Symbol;Acc:1243]	2.04629	6.82211	9.18294	1.41893e-14	1.51911e-13
ENSG00000117593	55157	DARS2	1	173793641	173827684	protein_coding	aspartyl-tRNA synthetase 2, mitochondrial [Source:HGNC Symbol;Acc:25538]	1.86034	5.50561	9.15935	1.58174e-14	1.69246e-13
ENSG00000151079	3742	KCNA6	12	4918342	4960277	protein_coding	potassium voltage-gated channel, shaker-related subfamily, member 6 [Source:HGNC Symbol;Acc:6225]	4.02204	-1.3111	9.15576	1.60809e-14	1.71967e-13
ENSG00000263417	220158	GTSCR1	18	68297755	68317980	protein_coding	Gilles de la Tourette syndrome chromosome region, candidate 1 [Source:HGNC Symbol;Acc:18406]	-4.31707	-3.71556	-9.15496	1.61402e-14	1.72504e-13
ENSG00000216775	730101	RP1-152L7.5	6	52529946	52533953	pseudogene		3.25184	-0.320293	9.15048	1.64762e-14	1.75995e-13
ENSG00000260424	NA	TRBV19	HG7_PATCH	142360432	142361115	TR_V_gene	T cell receptor beta variable 19 [Source:HGNC Symbol;Acc:12194]	-2.44239	4.01949	-9.15888	1.65244e-14	1.7641e-13
ENSG00000154719	54148	MRPL39	21	26957968	26979829	protein_coding	mitochondrial ribosomal protein L39 [Source:HGNC Symbol;Acc:14027]	1.91589	4.75488	9.14439	1.69448e-14	1.80796e-13
ENSG00000120306	84418	CYSTM1	5	139554227	139661637	protein_coding	cysteine-rich transmembrane module containing 1 [Source:HGNC Symbol;Acc:30239]	2.24342	2.48647	9.14221	1.71163e-14	1.82522e-13
ENSG00000122862	5552	SRGN	10	70847862	70864567	protein_coding	serglycin [Source:HGNC Symbol;Acc:9361]	2.23501	7.08876	9.15273	1.71288e-14	1.82552e-13
ENSG00000188290	57801	HES4	1	934342	935552	protein_coding	hes family bHLH transcription factor 4 [Source:HGNC Symbol;Acc:24149]	4.10318	-3.29548	9.14179	1.71488e-14	1.82662e-13
ENSG00000180113	221400	TDRD6	6	46655612	46672056	protein_coding	tudor domain containing 6 [Source:HGNC Symbol;Acc:21339]	-4.6305	-2.62545	-9.14536	1.71639e-14	1.8272e-13
ENSG00000182578	1436	CSF1R	5	149432854	149492935	protein_coding	colony stimulating factor 1 receptor [Source:HGNC Symbol;Acc:2433]	-3.59008	-0.256121	-9.13153	1.8356e-14	1.953e-13
ENSG00000223700	NA	AC104395.1	2	84104851	84105677	pseudogene		-2.92138	-1.10506	-9.1191	1.90376e-14	2.02439e-13
ENSG00000137185	7746	ZSCAN9	6	28192664	28201260	protein_coding	zinc finger and SCAN domain containing 9 [Source:HGNC Symbol;Acc:12984]	3.17869	-0.34856	9.11682	1.92389e-14	2.04464e-13
ENSG00000131401	256236	NAPSB	19	50837053	50848024	pseudogene	napsin B aspartic peptidase, pseudogene [Source:HGNC Symbol;Acc:13396]	5.29473	-1.22438	9.15386	1.97354e-14	2.09622e-13
ENSG00000185519	348487	FAM131C	1	16384264	16400127	protein_coding	family with sequence similarity 131, member C [Source:HGNC Symbol;Acc:26717]	4.05796	-3.09479	9.09177	2.15916e-14	2.29176e-13
ENSG00000104964	166	AES	19	3052908	3063105	protein_coding	amino-terminal enhancer of split [Source:HGNC Symbol;Acc:307]	-1.895	8.66796	-9.09168	2.16007e-14	2.29176e-13
ENSG00000008277	53616	ADAM22	7	87563458	87832204	protein_coding	ADAM metallopeptidase domain 22 [Source:HGNC Symbol;Acc:201]	-2.33869	2.07161	-9.08221	2.25631e-14	2.39252e-13
ENSG00000213165	NA	AC090425.1	3	179343366	179345434	pseudogene		-5.67026	-2.1171	-9.11881	2.32514e-14	2.46412e-13
ENSG00000086200	51194	IPO11	5	61699799	61924409	protein_coding	importin 11 [Source:HGNC Symbol;Acc:20628]	1.96047	5.03085	9.06479	2.44479e-14	2.58947e-13
ENSG00000187954	50626	CYHR1	8	145674965	145691060	protein_coding	cysteine/histidine-rich 1 [Source:HGNC Symbol;Acc:17806]	-1.97959	4.91648	-9.06435	2.44975e-14	2.59327e-13
ENSG00000164405	27089	UQCRQ	5	132202252	132203723	protein_coding	ubiquinol-cytochrome c reductase, complex III subunit VII, 9.5kDa [Source:HGNC Symbol;Acc:29594]	1.94443	5.44453	9.05736	2.52986e-14	2.67658e-13
ENSG00000135698	10200	MPHOSPH6	16	82181403	82203831	protein_coding	M-phase phosphoprotein 6 [Source:HGNC Symbol;Acc:7214]	2.01457	4.48006	9.05519	2.55532e-14	2.70199e-13
ENSG00000091651	23594	ORC6	16	46723555	46732306	protein_coding	origin recognition complex, subunit 6 [Source:HGNC Symbol;Acc:17151]	2.17396	4.33851	9.04494	2.67886e-14	2.83104e-13
ENSG00000130595	7140	TNNT3	11	1940792	1959936	protein_coding	troponin T type 3 (skeletal, fast) [Source:HGNC Symbol;Acc:11950]	-3.99159	-0.0535948	-9.07196	2.68707e-14	2.83813e-13
ENSG00000198150	NA	AC135178.1	17	8261731	8263538	protein_coding	HCG1985372; Uncharacterized protein; cDNA FLJ37541 fis, clone BRCAN2026340 [Source:UniProtKB/TrEMBL;Acc:Q8N1U9]	-2.4428	1.23468	-9.04162	2.72005e-14	2.87135e-13
ENSG00000173809	91646	TDRD12	19	33210659	33320483	protein_coding	tudor domain containing 12 [Source:HGNC Symbol;Acc:25044]	-2.84262	0.135136	-9.04142	2.72262e-14	2.87245e-13
ENSG00000162078	124220	ZG16B	16	2880170	2888967	protein_coding	zymogen granule protein 16B [Source:HGNC Symbol;Acc:30456]	3.64136	-2.05483	9.03427	2.81375e-14	2.96694e-13
ENSG00000215781	389831	AC011043.1	GL000195.1	43717	74342	protein_coding	uncharacterized protein LOC389831 [Source:RefSeq peptide;Acc:NP_001229409]	3.11855	3.10995	9.08151	2.83974e-14	2.99267e-13
ENSG00000182054	3418	IDH2	15	90626277	90645736	protein_coding	isocitrate dehydrogenase 2 (NADP+), mitochondrial [Source:HGNC Symbol;Acc:5383]	2.15901	6.4545	9.01557	3.06683e-14	3.23019e-13
ENSG00000112394	117247	SLC16A10	6	111408781	111552397	protein_coding	solute carrier family 16 (aromatic amino acid transporter), member 10 [Source:HGNC Symbol;Acc:17027]	-2.12395	5.35655	-9.01287	3.10524e-14	3.26882e-13
ENSG00000124103	388799	FAM209A	20	55092243	55101198	protein_coding	family with sequence similarity 209, member A [Source:HGNC Symbol;Acc:16100]	-2.72617	-0.932822	-9.01045	3.13999e-14	3.30355e-13
ENSG00000271428	NA	RP1-224A6.8	1	22394833	22395320	pseudogene		-3.43501	-2.28172	-9.01015	3.14434e-14	3.30629e-13
ENSG00000172818	5017	OVOL1	11	65554493	65564690	protein_coding	ovo-like zinc finger 1 [Source:HGNC Symbol;Acc:8525]	5.52351	-1.39846	9.04839	3.24595e-14	3.41123e-13
ENSG00000161692	80174	DBF4B	17	42785976	42829632	protein_coding	DBF4 homolog B (S. cerevisiae) [Source:HGNC Symbol;Acc:17883]	2.19253	3.90662	9.00261	3.25544e-14	3.4193e-13
ENSG00000214110	NA	LDHAP4	9	14921335	14922332	pseudogene	lactate dehydrogenase A pseudogene 4 [Source:HGNC Symbol;Acc:6539]	4.47619	0.467937	9.05715	3.2738e-14	3.43667e-13
ENSG00000074660	8578	SCARF1	17	1537152	1549041	protein_coding	scavenger receptor class F, member 1 [Source:HGNC Symbol;Acc:16820]	3.01063	1.54429	9.0005	3.37733e-14	3.54338e-13
ENSG00000085465	5016	OVGP1	1	111956936	111970399	protein_coding	oviductal glycoprotein 1, 120kDa [Source:HGNC Symbol;Acc:8524]	-2.52018	1.84461	-8.9872	3.49502e-14	3.66482e-13
ENSG00000166592	6236	RRAD	16	66955582	66959547	protein_coding	Ras-related associated with diabetes [Source:HGNC Symbol;Acc:10446]	3.38105	-0.919138	8.98207	3.57853e-14	3.7503e-13
ENSG00000120278	57480	PLEKHG1	6	150920999	151164799	protein_coding	pleckstrin homology domain containing, family G (with RhoGef domain) member 1 [Source:HGNC Symbol;Acc:20884]	2.5381	2.35656	8.96921	3.79695e-14	3.97699e-13
ENSG00000259619	NA	RP11-390M11.1	15	54340785	54343073	pseudogene		-2.87482	-0.721333	-8.96286	3.90961e-14	4.09272e-13
ENSG00000156531	84295	PHF6	X	133507283	133562820	protein_coding	PHD finger protein 6 [Source:HGNC Symbol;Acc:18145]	1.97314	6.62098	8.95914	3.97724e-14	4.16121e-13
ENSG00000188001	285386	TPRG1	3	188665003	189043093	protein_coding	tumor protein p63 regulated 1 [Source:HGNC Symbol;Acc:24759]	3.02194	2.73464	8.99062	4.0746e-14	4.26071e-13
ENSG00000100814	57820	CCNB1IP1	14	20779527	20801471	protein_coding	cyclin B1 interacting protein 1, E3 ubiquitin protein ligase [Source:HGNC Symbol;Acc:19437]	1.94654	5.37236	8.95096	4.12979e-14	4.31603e-13
ENSG00000146904	2041	EPHA1	7	143087382	143105985	protein_coding	EPH receptor A1 [Source:HGNC Symbol;Acc:3385]	-2.40113	3.43893	-8.94754	4.19535e-14	4.38212e-13
ENSG00000138615	8483	CILP	15	65488337	65503826	protein_coding	cartilage intermediate layer protein, nucleotide pyrophosphohydrolase [Source:HGNC Symbol;Acc:1980]	-3.30379	-1.91205	-8.93785	4.38697e-14	4.57973e-13
ENSG00000081148	50939	IMPG2	3	100941390	101039404	protein_coding	interphotoreceptor matrix proteoglycan 2 [Source:HGNC Symbol;Acc:18362]	-2.39135	0.667448	-8.93736	4.39678e-14	4.58743e-13
ENSG00000116962	4811	NID1	1	236139130	236228462	protein_coding	nidogen 1 [Source:HGNC Symbol;Acc:7821]	3.61042	-0.343964	8.94197	4.40779e-14	4.59638e-13
ENSG00000121104	81558	FAM117A	17	47787694	47866542	protein_coding	family with sequence similarity 117, member A [Source:HGNC Symbol;Acc:24179]	-2.06354	5.2864	-8.92322	4.69276e-14	4.89084e-13
ENSG00000188313	5359	PLSCR1	3	146232967	146262651	protein_coding	phospholipid scramblase 1 [Source:HGNC Symbol;Acc:9092]	2.96615	4.83466	8.98576	4.78941e-14	4.98882e-13
ENSG00000146263	253714	MMS22L	6	97590037	97731093	protein_coding	MMS22-like, DNA repair protein [Source:HGNC Symbol;Acc:21475]	1.85188	5.50057	8.89616	5.31567e-14	5.53393e-13
ENSG00000133739	85444	LRRCC1	8	86019382	86058311	protein_coding	leucine rich repeat and coiled-coil centrosomal protein 1 [Source:HGNC Symbol;Acc:29373]	2.04121	3.31592	8.89124	5.43764e-14	5.65779e-13
ENSG00000176871	55884	WSB2	12	118470712	118500235	protein_coding	WD repeat and SOCS box containing 2 [Source:HGNC Symbol;Acc:19222]	2.03815	5.07235	8.88593	5.5723e-14	5.7947e-13
ENSG00000088305	1789	DNMT3B	20	31350191	31397162	protein_coding	DNA (cytosine-5-)-methyltransferase 3 beta [Source:HGNC Symbol;Acc:2979]	2.95843	0.522911	8.88128	5.69275e-14	5.9167e-13
ENSG00000172167	27085	MTBP	8	121457640	121554373	protein_coding	Mdm2, transformed 3T3 cell double minute 2, p53 binding protein (mouse) binding protein, 104kDa [Source:HGNC Symbol;Acc:7417]	1.97131	4.00832	8.8758	5.8384e-14	6.06474e-13
ENSG00000148834	9446	GSTO1	10	105995114	106027217	protein_coding	glutathione S-transferase omega 1 [Source:HGNC Symbol;Acc:13312]	2.0258	6.08812	8.87399	5.8873e-14	6.11216e-13
ENSG00000152611	133690	CAPSL	5	35904397	35938881	protein_coding	calcyphosine-like [Source:HGNC Symbol;Acc:28375]	3.48207	-3.40095	8.87297	5.91488e-14	6.13742e-13
ENSG00000198558	554313	HIST1H4L	6	27840926	27841289	protein_coding	histone cluster 1, H4l [Source:HGNC Symbol;Acc:4791]	3.82177	-2.98811	8.87171	5.9493e-14	6.16974e-13
ENSG00000164111	308	ANXA5	4	122589110	122618268	protein_coding	annexin A5 [Source:HGNC Symbol;Acc:543]	2.45291	5.23521	8.88388	6.48963e-14	6.7264e-13
ENSG00000140564	5045	FURIN	15	91411822	91426688	protein_coding	furin (paired basic amino acid cleaving enzyme) [Source:HGNC Symbol;Acc:8568]	2.37355	7.10543	8.87819	6.70871e-14	6.94965e-13
ENSG00000142185	7226	TRPM2	21	45770046	45862964	protein_coding	transient receptor potential cation channel, subfamily M, member 2 [Source:HGNC Symbol;Acc:12339]	2.92404	1.42744	8.84037	6.87345e-14	7.11639e-13
ENSG00000256269	3145	HMBS	11	118955576	118964259	protein_coding	hydroxymethylbilane synthase [Source:HGNC Symbol;Acc:4982]	2.02412	2.99532	8.82836	7.26425e-14	7.51688e-13
ENSG00000196622	85376	RIMBP3	22	20456003	20461786	protein_coding	RIMS binding protein 3 [Source:HGNC Symbol;Acc:29344]	-2.80601	0.123495	-8.82629	7.33391e-14	7.5848e-13
ENSG00000264983	388677	NOTCH2NL	HG1287_PATCH	150092791	150154445	protein_coding		-3.19354	3.50928	-8.88573	7.34749e-14	7.59468e-13
ENSG00000071282	29995	LMCD1	3	8543393	8609805	protein_coding	LIM and cysteine-rich domains 1 [Source:HGNC Symbol;Acc:6633]	3.91622	-1.84921	8.82296	7.44719e-14	7.69352e-13
ENSG00000268869	284729	ESPNP	1	17013834	17046652	pseudogene	espin pseudogene [Source:HGNC Symbol;Acc:23285]	-3.10674	-1.71426	-8.81838	7.60599e-14	7.85328e-13
ENSG00000068366	2182	ACSL4	X	108867473	108976632	protein_coding	acyl-CoA synthetase long-chain family member 4 [Source:HGNC Symbol;Acc:3571]	1.95181	6.16992	8.81715	7.64922e-14	7.89359e-13
ENSG00000165879	10023	FRAT1	10	99079022	99081672	protein_coding	frequently rearranged in advanced T-cell lymphomas [Source:HGNC Symbol;Acc:3944]	-2.09197	2.79959	-8.8143	7.75031e-14	7.99354e-13
ENSG00000174083	146850	PIK3R6	17	8706041	8770994	protein_coding	phosphoinositide-3-kinase, regulatory subunit 6 [Source:HGNC Symbol;Acc:27101]	4.33398	1.23417	8.87453	7.81863e-14	8.0596e-13
ENSG00000082212	4200	ME2	18	48405419	48474691	protein_coding	malic enzyme 2, NAD(+)-dependent, mitochondrial [Source:HGNC Symbol;Acc:6984]	1.87734	6.61366	8.80903	7.94081e-14	8.18107e-13
ENSG00000233719	NA	GOT2P3	12	9794398	9795603	pseudogene	glutamic-oxaloacetic transaminase 2 pseudogene 3 [Source:HGNC Symbol;Acc:4436]	3.76089	-3.03405	8.8068	8.02269e-14	8.26091e-13
ENSG00000138050	80745	THUMPD2	2	39963200	40006407	protein_coding	THUMP domain containing 2 [Source:HGNC Symbol;Acc:14890]	1.95101	4.24061	8.80539	8.07497e-14	8.31021e-13
ENSG00000164530	221476	PI16	6	36922209	36932613	protein_coding	peptidase inhibitor 16 [Source:HGNC Symbol;Acc:21245]	-3.90198	-1.41676	-8.80173	8.21249e-14	8.44713e-13
ENSG00000138760	950	SCARB2	4	77079890	77135046	protein_coding	scavenger receptor class B, member 2 [Source:HGNC Symbol;Acc:1665]	-2.25211	3.82958	-8.80059	8.25563e-14	8.48688e-13
ENSG00000196557	8912	CACNA1H	16	1203241	1271771	protein_coding	calcium channel, voltage-dependent, T type, alpha 1H subunit [Source:HGNC Symbol;Acc:1395]	-3.20358	1.04045	-8.79552	8.95654e-14	9.20241e-13
ENSG00000126453	83596	BCL2L12	19	50168823	50177173	protein_coding	BCL2-like 12 (proline rich) [Source:HGNC Symbol;Acc:13787]	1.88366	4.19905	8.77854	9.13809e-14	9.38382e-13
ENSG00000164182	91942	NDUFAF2	5	60240956	60448853	protein_coding	NADH dehydrogenase (ubiquinone) complex I, assembly factor 2 [Source:HGNC Symbol;Acc:28086]	1.86673	3.7103	8.77839	9.14428e-14	9.38508e-13
ENSG00000100505	114088	TRIM9	14	51441980	51562779	protein_coding	tripartite motif containing 9 [Source:HGNC Symbol;Acc:16288]	2.9882	1.04106	8.77632	9.23208e-14	9.47004e-13
ENSG00000125657	8744	TNFSF9	19	6531010	6535931	protein_coding	tumor necrosis factor (ligand) superfamily, member 9 [Source:HGNC Symbol;Acc:11939]	3.35871	-1.46666	8.77394	9.33361e-14	9.56897e-13
ENSG00000154146	4900	NRGN	11	124609742	124617106	protein_coding	neurogranin (protein kinase C substrate, RC3) [Source:HGNC Symbol;Acc:8000]	2.55508	0.982587	8.77282	9.38195e-14	9.61332e-13
ENSG00000169439	6383	SDC2	8	97505579	97624000	protein_coding	syndecan 2 [Source:HGNC Symbol;Acc:10659]	-4.21403	-2.27733	-8.77103	9.45981e-14	9.68783e-13
ENSG00000135625	1961	EGR4	2	73518058	73520833	protein_coding	early growth response 4 [Source:HGNC Symbol;Acc:3241]	3.44772	-3.35118	8.75976	9.96349e-14	1.01981e-12
ENSG00000187010	6007	RHD	1	25598884	25656936	protein_coding	Rh blood group, D antigen [Source:HGNC Symbol;Acc:10009]	-2.60887	1.15154	-8.75448	1.0209e-13	1.04437e-12
ENSG00000075336	29090	TIMM21	18	71815746	71826197	protein_coding	translocase of inner mitochondrial membrane 21 homolog (yeast) [Source:HGNC Symbol;Acc:25010]	1.96148	4.87355	8.74716	1.05588e-13	1.07957e-12
ENSG00000137507	2615	LRRC32	11	76368568	76381791	protein_coding	leucine rich repeat containing 32 [Source:HGNC Symbol;Acc:4161]	5.78687	-0.340355	8.8117	1.05795e-13	1.0811e-12
ENSG00000106266	102465503	SNX8	7	2291405	2393953	protein_coding	sorting nexin 8 [Source:HGNC Symbol;Acc:14972]	1.95538	3.75069	8.74549	1.06404e-13	1.08674e-12
ENSG00000031081	57514	ARHGAP31	3	119013220	119139561	protein_coding	Rho GTPase activating protein 31 [Source:HGNC Symbol;Acc:29216]	2.42523	3.60851	8.74939	1.06859e-13	1.0908e-12
ENSG00000181215	389197	C4orf50	4	5958845	5991545	protein_coding	chromosome 4 open reading frame 50 [Source:HGNC Symbol;Acc:33766]	-3.21327	-2.28341	-8.74219	1.08036e-13	1.10221e-12
ENSG00000172009	7064	THOP1	19	2785458	2813599	protein_coding	thimet oligopeptidase 1 [Source:HGNC Symbol;Acc:11793]	2.0216	5.01759	8.74119	1.08532e-13	1.10667e-12
ENSG00000162129	81570	CLPB	11	72003469	72145692	protein_coding	ClpB caseinolytic peptidase B homolog (E. coli) [Source:HGNC Symbol;Acc:30664]	1.90126	4.35335	8.73043	1.14047e-13	1.16228e-12
ENSG00000001630	1595	CYP51A1	7	91741465	91772266	protein_coding	cytochrome P450, family 51, subfamily A, polypeptide 1 [Source:HGNC Symbol;Acc:2649]	2.45571	5.72944	8.76335	1.1494e-13	1.17075e-12
ENSG00000261180	23601	CLEC5A	HG7_PATCH	141627157	141646807	protein_coding	C-type lectin domain family 5, member A [Source:HGNC Symbol;Acc:2054]	-3.48291	-3.39323	-8.72629	1.16244e-13	1.1834e-12
ENSG00000260915	NA	TRBV14	HG7_PATCH	142329504	142329995	TR_V_gene	T cell receptor beta variable 14 [Source:HGNC Symbol;Acc:12189]	-2.14344	2.21036	-8.72576	1.16526e-13	1.18562e-12
ENSG00000258227	23601	CLEC5A	7	141627157	141646807	protein_coding	C-type lectin domain family 5, member A [Source:HGNC Symbol;Acc:2054]	-3.48256	-3.3935	-8.72554	1.16644e-13	1.18618e-12
ENSG00000140379	597	BCL2A1	15	80253231	80263788	protein_coding	BCL2-related protein A1 [Source:HGNC Symbol;Acc:991]	2.18886	4.39954	8.72517	1.16844e-13	1.18758e-12
ENSG00000182572	8968	HIST1H3I	6	27839623	27840099	protein_coding	histone cluster 1, H3i [Source:HGNC Symbol;Acc:4771]	3.66928	-2.41014	8.71975	1.198e-13	1.21696e-12
ENSG00000170515	5036	PA2G4	12	56498103	56507691	protein_coding	proliferation-associated 2G4, 38kDa [Source:HGNC Symbol;Acc:8550]	1.90441	8.02118	8.71915	1.20128e-13	1.21964e-12
ENSG00000198736	51734	MSRB1	16	1988211	1993327	protein_coding	methionine sulfoxide reductase B1 [Source:HGNC Symbol;Acc:14133]	2.17451	3.79811	8.7177	1.20933e-13	1.22715e-12
ENSG00000165929	123036	TC2N	14	92246095	92333880	protein_coding	tandem C2 domains, nuclear [Source:HGNC Symbol;Acc:19859]	-2.28267	7.46855	-8.73726	1.22309e-13	1.24045e-12
ENSG00000173080	339403	RXFP4	1	155911480	155912625	protein_coding	relaxin/insulin-like family peptide receptor 4 [Source:HGNC Symbol;Acc:14666]	-3.48205	-1.55041	-8.7049	1.28274e-13	1.30025e-12
ENSG00000119782	2281	FKBP1B	2	24272571	24286551	protein_coding	FK506 binding protein 1B, 12.6 kDa [Source:HGNC Symbol;Acc:3712]	3.14672	-1.87539	8.70308	1.29356e-13	1.31051e-12
ENSG00000224618	NA	AC096921.2	3	30667915	30668289	pseudogene		-3.18026	-2.19185	-8.69699	1.33033e-13	1.34704e-12
ENSG00000127318	50616	IL22	12	68642022	68647387	protein_coding	interleukin 22 [Source:HGNC Symbol;Acc:14900]	6.35781	-1.15479	8.75398	1.35895e-13	1.37528e-12
ENSG00000196189	64218	SEMA4A	1	156117157	156147543	protein_coding	sema domain, immunoglobulin domain (Ig), transmembrane domain (TM) and short cytoplasmic domain, (semaphorin) 4A [Source:HGNC Symbol;Acc:10729]	2.74398	0.988566	8.68515	1.40489e-13	1.42101e-12
ENSG00000156232	123720	WHAMM	15	83478380	83503611	protein_coding	WAS protein homolog associated with actin, golgi membranes and microtubules [Source:HGNC Symbol;Acc:30493]	-1.96596	4.39928	-8.68463	1.40826e-13	1.42366e-12
ENSG00000105374	4818	NKG7	19	51874860	51875969	protein_coding	natural killer cell group 7 sequence [Source:HGNC Symbol;Acc:7830]	3.4737	2.68299	8.73994	1.41528e-13	1.42998e-12
ENSG00000140465	1543	CYP1A1	15	75011883	75017951	protein_coding	cytochrome P450, family 1, subfamily A, polypeptide 1 [Source:HGNC Symbol;Acc:2595]	3.47017	2.29924	8.73035	1.44778e-13	1.46204e-12
ENSG00000181577	221416	C6orf223	6	43968317	43973695	protein_coding	chromosome 6 open reading frame 223 [Source:HGNC Symbol;Acc:28692]	5.42617	-0.738273	8.72473	1.49204e-13	1.50594e-12
ENSG00000125245	2841	GPR18	13	99906968	99913998	protein_coding	G protein-coupled receptor 18 [Source:HGNC Symbol;Acc:4472]	-2.12898	4.10891	-8.66597	1.53461e-13	1.54807e-12
ENSG00000197062	NA	RP5-874C20.3	6	28234788	28245974	pseudogene		-2.12136	3.38711	-8.6624	1.56008e-13	1.57292e-12
ENSG00000106537	27075	TSPAN13	7	16793160	16824161	protein_coding	tetraspanin 13 [Source:HGNC Symbol;Acc:21643]	3.59376	-0.781974	8.66099	1.57025e-13	1.58233e-12
ENSG00000203813	8968	HIST1H3H	6	27777842	27778314	protein_coding	histone cluster 1, H3h [Source:HGNC Symbol;Acc:4775]	3.36175	-1.45455	8.64662	1.67764e-13	1.68964e-12
ENSG00000164076	79012	CAMKV	3	49895421	49907655	protein_coding	CaM kinase-like vesicle-associated [Source:HGNC Symbol;Acc:28788]	3.73216	-2.43011	8.64518	1.6888e-13	1.69997e-12
ENSG00000230399	NA	RBBP8P1	X	117766338	117768181	pseudogene	retinoblastoma binding protein 8 pseudogene 1 [Source:HGNC Symbol;Acc:39583]	-3.61262	-2.88583	-8.64038	1.72654e-13	1.73703e-12
ENSG00000235982	NA	AC007875.3	7	97512594	97513107	pseudogene		-3.17753	-1.32063	-8.63975	1.73156e-13	1.74116e-12
ENSG00000182511	2242	FES	15	91426925	91439006	protein_coding	feline sarcoma oncogene [Source:HGNC Symbol;Acc:3657]	4.08057	0.274091	8.67002	1.79043e-13	1.79939e-12
ENSG00000148926	133	ADM	11	10326227	10328944	protein_coding	adrenomedullin [Source:HGNC Symbol;Acc:259]	7.82161	0.498851	8.71089	1.81373e-13	1.82184e-12
ENSG00000168917	80723	SLC35G2	3	136537489	136574734	protein_coding	solute carrier family 35, member G2 [Source:HGNC Symbol;Acc:28480]	2.40347	2.05966	8.62807	1.82723e-13	1.83442e-12
ENSG00000272976	NA	FAM223B	HG1497_PATCH	153739716	153740423	protein_coding	family with sequence similarity 223, member B (non-protein coding) [Source:HGNC Symbol;Acc:34048]	-2.52394	-1.53285	-8.62548	1.84915e-13	1.85544e-12
ENSG00000272681	NA	FAM223B	HG1497_PATCH	153800943	153801650	protein_coding	family with sequence similarity 223, member B (non-protein coding) [Source:HGNC Symbol;Acc:34048]	-2.52351	-1.53278	-8.61851	1.90947e-13	1.91495e-12
ENSG00000261883	3145	HMBS	HG299_PATCH	118955575	118964258	protein_coding	hydroxymethylbilane synthase [Source:HGNC Symbol;Acc:4982]	2.01544	2.99085	8.61637	1.9284e-13	1.93291e-12
ENSG00000166961	219995	MS4A15	11	60524426	60544205	protein_coding	membrane-spanning 4-domains, subfamily A, member 15 [Source:HGNC Symbol;Acc:28573]	-2.63753	-0.152089	-8.60207	2.05958e-13	2.0633e-12
ENSG00000134058	1022	CDK7	5	68530668	68573250	protein_coding	cyclin-dependent kinase 7 [Source:HGNC Symbol;Acc:1778]	2.12754	4.29001	8.60021	2.07726e-13	2.07991e-12
ENSG00000169129	84632	AFAP1L2	10	116054583	116164515	protein_coding	actin filament associated protein 1-like 2 [Source:HGNC Symbol;Acc:25901]	2.71866	2.95823	8.61033	2.15923e-13	2.16083e-12
ENSG00000014641	4190	MDH1	2	63815743	63834331	protein_coding	malate dehydrogenase 1, NAD (soluble) [Source:HGNC Symbol;Acc:6970]	2.0075	7.0788	8.58769	2.20051e-13	2.20097e-12
ENSG00000160305	23181	DIP2A	21	47878812	47989926	protein_coding	DIP2 disco-interacting protein 2 homolog A (Drosophila) [Source:HGNC Symbol;Acc:17217]	-2.13829	6.00438	-8.58174	2.26162e-13	2.26091e-12
ENSG00000187990	8347	HIST1H2BG	6	26216428	26216872	protein_coding	histone cluster 1, H2bg [Source:HGNC Symbol;Acc:4746]	3.17158	-0.722165	8.57635	2.31852e-13	2.31656e-12
ENSG00000265685	8644	AKR1C3	HG871_PATCH	5077546	5149878	protein_coding	aldo-keto reductase family 1, member C3 [Source:HGNC Symbol;Acc:386]	-2.74728	0.976216	-8.56773	2.41236e-13	2.40904e-12
ENSG00000183853	101928229	KIRREL	1	157963063	158070052	protein_coding	kin of IRRE like (Drosophila) [Source:HGNC Symbol;Acc:15734]	3.46983	-0.530266	8.55985	2.50138e-13	2.49661e-12
ENSG00000054793	10079	ATP9A	20	50213053	50385173	protein_coding	ATPase, class II, type 9A [Source:HGNC Symbol;Acc:13540]	4.44888	0.59587	8.60869	2.53293e-13	2.52676e-12
ENSG00000262277	85458	DIXDC1	HG388_HG400_PATCH	111797867	111893307	protein_coding	DIX domain containing 1 [Source:HGNC Symbol;Acc:23695]	2.86264	2.83947	8.58284	2.57475e-13	2.56713e-12
ENSG00000073792	10644	IGF2BP2	3	185361527	185542844	protein_coding	insulin-like growth factor 2 mRNA binding protein 2 [Source:HGNC Symbol;Acc:28867]	2.7551	-0.208486	8.55258	2.58657e-13	2.57755e-12
ENSG00000048162	51491	NOP16	5	175810949	175815976	protein_coding	NOP16 nucleolar protein [Source:HGNC Symbol;Acc:26934]	1.86609	5.13335	8.54545	2.67281e-13	2.66209e-12
ENSG00000133069	9911	TMCC2	1	205197304	205242471	protein_coding	transmembrane and coiled-coil domain family 2 [Source:HGNC Symbol;Acc:24239]	2.73275	2.36724	8.54834	2.76308e-13	2.75054e-12
ENSG00000256905	NA	AC090571.1	8	41818758	41820184	pseudogene		-3.42327	-2.74742	-8.53315	2.82856e-13	2.81424e-12
ENSG00000146285	256380	SCML4	6	108025308	108145521	protein_coding	sex comb on midleg-like 4 (Drosophila) [Source:HGNC Symbol;Acc:21397]	-2.03753	5.19047	-8.52939	2.8779e-13	2.86182e-12
ENSG00000250412	NA	KLHL2P1	4	120255484	120299388	pseudogene	kelch-like family member 2 pseudogene 1 [Source:HGNC Symbol;Acc:44046]	3.46487	-3.34825	8.52836	2.89162e-13	2.87395e-12
ENSG00000156381	122416	ANKRD9	14	102973179	102976136	protein_coding	ankyrin repeat domain 9 [Source:HGNC Symbol;Acc:20096]	2.93286	-0.424431	8.52607	2.92221e-13	2.90282e-12
ENSG00000111885	4121	MAN1A1	6	119498374	119670926	protein_coding	mannosidase, alpha, class 1A, member 1 [Source:HGNC Symbol;Acc:6821]	2.06812	5.40698	8.52226	2.97393e-13	2.95264e-12
ENSG00000107159	768	CA9	9	35673853	35681156	protein_coding	carbonic anhydrase IX [Source:HGNC Symbol;Acc:1383]	5.12344	-1.9525	8.55009	3.00217e-13	2.97912e-12
ENSG00000077713	203427	SLC25A43	X	118533023	118588441	protein_coding	solute carrier family 25, member 43 [Source:HGNC Symbol;Acc:30557]	2.30223	1.76746	8.51894	3.01976e-13	2.995e-12
ENSG00000242114	51537	MTFP1	22	30821518	30825045	protein_coding	mitochondrial fission process 1 [Source:HGNC Symbol;Acc:26945]	2.24478	4.56746	8.51724	3.04336e-13	3.01681e-12
ENSG00000169962	83756	TAS1R3	1	1266694	1270686	protein_coding	taste receptor, type 1, member 3 [Source:HGNC Symbol;Acc:15661]	-2.68277	-0.360541	-8.50046	3.2877e-13	3.25731e-12
ENSG00000166025	154810	AMOTL1	11	94439597	94609918	protein_coding	angiomotin like 1 [Source:HGNC Symbol;Acc:17811]	3.39715	2.02863	8.53337	3.43325e-13	3.39973e-12
ENSG00000136943	1515	CTSV	9	99794940	99801925	protein_coding	cathepsin V [Source:HGNC Symbol;Acc:2538]	3.78253	-2.72864	8.48898	3.46613e-13	3.42993e-12
ENSG00000163815	7123	CLEC3B	3	45043040	45077563	protein_coding	C-type lectin domain family 3, member B [Source:HGNC Symbol;Acc:11891]	-3.31861	-2.42498	-8.4889	3.46738e-13	3.42993e-12
ENSG00000268688	NA	AC007382.1	2	37068327	37068530	protein_coding	Uncharacterized protein [Source:UniProtKB/TrEMBL;Acc:M0QZ87]	-2.58753	-1.09285	-8.47775	3.64983e-13	3.60851e-12
ENSG00000135929	1593	CYP27A1	2	219646472	219680016	protein_coding	cytochrome P450, family 27, subfamily A, polypeptide 1 [Source:HGNC Symbol;Acc:2605]	-4.48265	-0.993497	-8.5068	3.69693e-13	3.65317e-12
ENSG00000004799	5166	PDK4	7	95212811	95225803	protein_coding	pyruvate dehydrogenase kinase, isozyme 4 [Source:HGNC Symbol;Acc:8812]	-4.09831	-2.88352	-8.47007	3.78118e-13	3.73446e-12
ENSG00000145687	23635	SSBP2	5	80708840	81047616	protein_coding	single-stranded DNA binding protein 2 [Source:HGNC Symbol;Acc:15831]	-1.91237	5.01808	-8.4686	3.80679e-13	3.75779e-12
ENSG00000115009	6364	CCL20	2	228678558	228682272	protein_coding	chemokine (C-C motif) ligand 20 [Source:HGNC Symbol;Acc:10619]	5.81948	-0.908459	8.51665	3.91735e-13	3.8649e-12
ENSG00000136869	7099	TLR4	9	120466610	120479149	protein_coding	toll-like receptor 4 [Source:HGNC Symbol;Acc:11850]	-4.26641	-1.87872	-8.47101	3.94689e-13	3.89201e-12
ENSG00000179431	24147	FJX1	11	35639735	35642419	protein_coding	four jointed box 1 (Drosophila) [Source:HGNC Symbol;Acc:17166]	3.62109	-2.51815	8.46014	3.95799e-13	3.90092e-12
ENSG00000111537	3458	IFNG	12	68548548	68553527	protein_coding	interferon, gamma [Source:HGNC Symbol;Acc:5438]	6.68262	0.604038	8.53543	3.97236e-13	3.91304e-12
ENSG00000100146	6663	SOX10	22	38366693	38383429	protein_coding	SRY (sex determining region Y)-box 10 [Source:HGNC Symbol;Acc:11190]	-3.34622	-1.93427	-8.45666	4.02187e-13	3.95973e-12
ENSG00000224578	728643	HNRNPA1P48	16	51679667	51681043	pseudogene	heterogeneous nuclear ribonucleoprotein A1 pseudogene 48 [Source:HGNC Symbol;Acc:48778]	3.07699	2.92766	8.49598	4.04774e-13	3.98313e-12
ENSG00000233622	NA	CYP2T2P	19	41314430	41317295	pseudogene	cytochrome P450, family 2, subfamily T, polypeptide 2, pseudogene [Source:HGNC Symbol;Acc:18852]	-2.99924	-0.876799	-8.44947	4.15718e-13	4.08868e-12
ENSG00000100321	9145	SYNGR1	22	39745930	39781593	protein_coding	synaptogyrin 1 [Source:HGNC Symbol;Acc:11498]	-2.56767	0.367617	-8.44811	4.18319e-13	4.11213e-12
ENSG00000204475	259197	NCR3	6	31556672	31560762	protein_coding	natural cytotoxicity triggering receptor 3 [Source:HGNC Symbol;Acc:19077]	4.06768	0.74138	8.48922	4.2024e-13	4.12885e-12
ENSG00000118922	11278	KLF12	13	74260226	74708394	protein_coding	Kruppel-like factor 12 [Source:HGNC Symbol;Acc:6346]	-1.96409	6.61254	-8.4397	4.34811e-13	4.26979e-12
ENSG00000113924	3081	HGD	3	120347020	120401418	protein_coding	homogentisate 1,2-dioxygenase [Source:HGNC Symbol;Acc:4892]	-3.10684	-1.77571	-8.43794	4.38357e-13	4.30237e-12
ENSG00000236979	259197	NCR3	HSCHR6_MHC_MANN	31596159	31600249	protein_coding	natural cytotoxicity triggering receptor 3 [Source:HGNC Symbol;Acc:19077]	4.06975	0.742654	8.47833	4.41659e-13	4.33253e-12
ENSG00000206430	259197	NCR3	HSCHR6_MHC_QBL	31546917	31551005	protein_coding	natural cytotoxicity triggering receptor 3 [Source:HGNC Symbol;Acc:19077]	4.06949	0.742972	8.47761	4.43113e-13	4.34236e-12
ENSG00000150961	9871	SEC24D	4	119643978	119759838	protein_coding	SEC24 family member D [Source:HGNC Symbol;Acc:10706]	1.86861	5.2115	8.43559	4.43121e-13	4.34236e-12
ENSG00000236315	259197	NCR3	HSCHR6_MHC_APD	31567993	31572083	protein_coding	natural cytotoxicity triggering receptor 3 [Source:HGNC Symbol;Acc:19077]	4.06911	0.7433	8.47691	4.44524e-13	4.35384e-12
ENSG00000237103	259197	NCR3	HSCHR6_MHC_DBB	31538820	31542910	protein_coding	natural cytotoxicity triggering receptor 3 [Source:HGNC Symbol;Acc:19077]	4.06902	0.743209	8.47644	4.45479e-13	4.36093e-12
ENSG00000185947	10308	ZNF267	16	31885079	31928668	protein_coding	zinc finger protein 267 [Source:HGNC Symbol;Acc:13060]	2.00516	5.69733	8.42908	4.56595e-13	4.46744e-12
ENSG00000196878	3914	LAMB3	1	209788215	209825811	protein_coding	laminin, beta 3 [Source:HGNC Symbol;Acc:6490]	3.07058	0.758069	8.43124	4.57311e-13	4.47212e-12
ENSG00000158560	1780	DYNC1I1	7	95401866	95739634	protein_coding	dynein, cytoplasmic 1, intermediate chain 1 [Source:HGNC Symbol;Acc:2963]	-2.77269	-1.16474	-8.4253	4.64606e-13	4.5411e-12
ENSG00000168754	51252	FAM178B	2	97541620	97684175	protein_coding	family with sequence similarity 178, member B [Source:HGNC Symbol;Acc:28036]	-2.73331	-0.5755	-8.42209	4.71504e-13	4.60614e-12
ENSG00000131668	56033	BARX1	9	96713905	96717654	protein_coding	BARX homeobox 1 [Source:HGNC Symbol;Acc:955]	5.40316	-2.58456	8.4469	4.88661e-13	4.77127e-12
ENSG00000184956	4588	MUC6	11	1012821	1036706	protein_coding	mucin 6, oligomeric mucus/gel-forming [Source:HGNC Symbol;Acc:7517]	-3.35527	0.0997036	-8.41871	4.8941e-13	4.77611e-12
ENSG00000170837	2850	GPR27	3	71803201	71805647	protein_coding	G protein-coupled receptor 27 [Source:HGNC Symbol;Acc:4482]	3.79321	-2.58843	8.41108	4.96012e-13	4.83804e-12
ENSG00000129355	1032	CDKN2D	19	10677138	10679735	protein_coding	cyclin-dependent kinase inhibitor 2D (p19, inhibits CDK4) [Source:HGNC Symbol;Acc:1790]	2.05547	4.02802	8.40668	5.06143e-13	4.9343e-12
ENSG00000183662	407738	FAM19A1	3	68053359	68594776	protein_coding	family with sequence similarity 19 (chemokine (C-C motif)-like), member A1 [Source:HGNC Symbol;Acc:21587]	-3.86096	-2.4671	-8.40648	5.06616e-13	4.93636e-12
ENSG00000094841	139596	UPRT	X	74493920	74524435	protein_coding	uracil phosphoribosyltransferase (FUR1) homolog (S. cerevisiae) [Source:HGNC Symbol;Acc:28334]	2.34992	5.35762	8.42643	5.10584e-13	4.97246e-12
ENSG00000188312	401541	CENPP	9	95087766	95382815	protein_coding	centromere protein P [Source:HGNC Symbol;Acc:32933]	1.92974	3.12533	8.38649	5.55383e-13	5.40595e-12
ENSG00000187583	84069	PLEKHN1	1	901877	911245	protein_coding	pleckstrin homology domain containing, family N member 1 [Source:HGNC Symbol;Acc:25284]	2.95686	-0.646141	8.38633	5.55792e-13	5.40715e-12
ENSG00000148175	2040	STOM	9	124101355	124132531	protein_coding	stomatin [Source:HGNC Symbol;Acc:3383]	2.09619	4.48401	8.38549	5.57939e-13	5.42524e-12
ENSG00000185689	404220	C6orf201	6	4079440	4131185	protein_coding	chromosome 6 open reading frame 201 [Source:HGNC Symbol;Acc:21620]	-2.89092	-0.643402	-8.38502	5.59157e-13	5.43428e-12
ENSG00000176358	729220	TAC4	17	47915671	47925379	protein_coding	tachykinin 4 (hemokinin) [Source:HGNC Symbol;Acc:16641]	-2.52302	1.21159	-8.38476	5.59816e-13	5.43789e-12
ENSG00000122042	5412	UBL3	13	30338508	30424821	protein_coding	ubiquitin-like 3 [Source:HGNC Symbol;Acc:12504]	-1.97797	5.49713	-8.38005	5.72083e-13	5.55418e-12
ENSG00000269003	170685	NUDT10	HG1433_PATCH	51075231	51080525	protein_coding	nudix (nucleoside diphosphate linked moiety X)-type motif 10 [Source:HGNC Symbol;Acc:17621]	2.73011	-0.982078	8.37779	5.78067e-13	5.60939e-12
ENSG00000122824	170685	NUDT10	X	51075083	51080377	protein_coding	nudix (nucleoside diphosphate linked moiety X)-type motif 10 [Source:HGNC Symbol;Acc:17621]	2.73005	-0.981755	8.37738	5.79138e-13	5.6169e-12
ENSG00000213925	NA	NPM1P33	2	204637354	204638225	pseudogene	nucleophosmin 1 (nucleolar phosphoprotein B23, numatrin) pseudogene 33 [Source:HGNC Symbol;Acc:45212]	-3.32164	-2.71622	-8.36756	6.05911e-13	5.87354e-12
ENSG00000270392	NA	AC241952.1	HG1292_PATCH	120975013	120976326	protein_coding		-2.92901	1.96387	-8.38031	6.25757e-13	6.06281e-12
ENSG00000143847	8497	PPFIA4	1	202995626	203047868	protein_coding	protein tyrosine phosphatase, receptor type, f polypeptide (PTPRF), interacting protein (liprin), alpha 4 [Source:HGNC Symbol;Acc:9248]	3.6188	2.81691	8.41111	6.57866e-13	6.37063e-12
ENSG00000214212	255809	C19orf38	19	10947251	10980466	protein_coding	chromosome 19 open reading frame 38 [Source:HGNC Symbol;Acc:34073]	2.26714	1.49981	8.34683	6.66484e-13	6.45077e-12
ENSG00000100911	102465801	PSME2	14	24612574	24616779	protein_coding	proteasome (prosome, macropain) activator subunit 2 (PA28 beta) [Source:HGNC Symbol;Acc:9569]	2.01296	7.06925	8.31692	7.64733e-13	7.39791e-12
ENSG00000198785	116443	GRIN3A	9	104331635	104500862	protein_coding	glutamate receptor, ionotropic, N-methyl-D-aspartate 3A [Source:HGNC Symbol;Acc:16767]	-2.28648	0.124747	-8.31646	7.66339e-13	7.40965e-12
ENSG00000268758	326342	EMR4P	19	6952511	6990857	pseudogene	egf-like module containing, mucin-like, hormone receptor-like 4 pseudogene [Source:HGNC Symbol;Acc:19240]	-3.11016	1.87885	-8.33622	8.01032e-13	7.74112e-12
ENSG00000164125	51313	FAM198B	4	159045626	159094470	protein_coding	family with sequence similarity 198, member B [Source:HGNC Symbol;Acc:25312]	-3.82333	-2.11779	-8.29277	8.54514e-13	8.25374e-12
ENSG00000184378	84517	ACTRT3	3	169484709	169487683	protein_coding	actin-related protein T3 [Source:HGNC Symbol;Acc:24022]	3.36543	-1.34508	8.29162	8.59005e-13	8.29287e-12
ENSG00000186300	148254	ZNF555	19	2841433	2860482	protein_coding	zinc finger protein 555 [Source:HGNC Symbol;Acc:28382]	-1.92032	2.86676	-8.28819	8.72659e-13	8.42038e-12
ENSG00000085265	2219	FCN1	9	137801431	137809809	protein_coding	ficolin (collagen/fibrinogen domain containing) 1 [Source:HGNC Symbol;Acc:3623]	-4.63979	-3.31226	-8.29163	8.77826e-13	8.46591e-12
ENSG00000090975	57605	PITPNM2	12	123468027	123634562	protein_coding	phosphatidylinositol transfer protein, membrane-associated 2 [Source:HGNC Symbol;Acc:21044]	-2.1084	5.6517	-8.27201	9.40013e-13	9.06101e-12
ENSG00000112029	26271	FBXO5	6	153291664	153304714	protein_coding	F-box protein 5 [Source:HGNC Symbol;Acc:13584]	1.87874	5.00394	8.26741	9.60088e-13	9.2498e-12
ENSG00000153885	79047	KCTD15	19	34286838	34306668	protein_coding	potassium channel tetramerization domain containing 15 [Source:HGNC Symbol;Acc:23297]	3.58211	-0.741709	8.26259	9.85231e-13	9.48719e-12
ENSG00000137547	29088	MRPL15	8	55047770	55060461	protein_coding	mitochondrial ribosomal protein L15 [Source:HGNC Symbol;Acc:14054]	1.87741	4.9809	8.25626	1.01057e-12	9.72622e-12
ENSG00000163513	7048	TGFBR2	3	30647994	30735634	protein_coding	transforming growth factor, beta receptor II (70/80kDa) [Source:HGNC Symbol;Acc:11773]	-1.9037	8.16136	-8.25527	1.01519e-12	9.76569e-12
ENSG00000180992	64928	MRPL14	6	44081194	44095194	protein_coding	mitochondrial ribosomal protein L14 [Source:HGNC Symbol;Acc:14279]	1.9641	4.76181	8.2477	1.05111e-12	1.01061e-11
ENSG00000173548	257364	SNX33	15	75940247	75954642	protein_coding	sorting nexin 33 [Source:HGNC Symbol;Acc:28468]	2.26192	2.69807	8.23987	1.08959e-12	1.04707e-11
ENSG00000129521	112399	EGLN3	14	34393437	34931980	protein_coding	egl-9 family hypoxia-inducible factor 3 [Source:HGNC Symbol;Acc:14661]	4.71242	2.01868	8.30726	1.10162e-12	1.0581e-11
ENSG00000127124	59269	HIVEP3	1	41972036	42501596	protein_coding	human immunodeficiency virus type I enhancer binding protein 3 [Source:HGNC Symbol;Acc:13561]	2.30114	5.27921	8.25195	1.11385e-12	1.0693e-11
ENSG00000111796	3820	KLRB1	12	9747147	9760482	protein_coding	killer cell lectin-like receptor subfamily B, member 1 [Source:HGNC Symbol;Acc:6373]	-2.82809	-0.442929	-8.22783	1.15153e-12	1.10491e-11
ENSG00000077092	5915	RARB	3	25215823	25639423	protein_coding	retinoic acid receptor, beta [Source:HGNC Symbol;Acc:9865]	-2.74423	-1.20556	-8.22742	1.15374e-12	1.10646e-11
ENSG00000153071	101926921	DAB2	5	39371780	39462402	protein_coding	Dab, mitogen-responsive phosphoprotein, homolog 2 (Drosophila) [Source:HGNC Symbol;Acc:2662]	-3.25986	-0.642948	-8.22706	1.15561e-12	1.1077e-11
ENSG00000111331	4940	OAS3	12	113376157	113411054	protein_coding	2'-5'-oligoadenylate synthetase 3, 100kDa [Source:HGNC Symbol;Acc:8088]	3.13185	6.40529	8.29486	1.16476e-12	1.1158e-11
ENSG00000127743	27190	IL17B	5	148750887	148783765	protein_coding	interleukin 17B [Source:HGNC Symbol;Acc:5982]	-3.04922	-1.78133	-8.22525	1.16525e-12	1.1158e-11
ENSG00000152192	5457	POU4F1	13	79172497	79177673	protein_coding	POU class 4 homeobox 1 [Source:HGNC Symbol;Acc:9218]	3.09741	-1.89836	8.21567	1.21769e-12	1.16543e-11
ENSG00000090932	10683	DLL3	19	39989535	39999121	protein_coding	delta-like 3 (Drosophila) [Source:HGNC Symbol;Acc:2909]	3.17764	-2.70843	8.21173	1.2399e-12	1.18608e-11
ENSG00000138271	53836	GPR87	3	151011891	151034740	protein_coding	G protein-coupled receptor 87 [Source:HGNC Symbol;Acc:4538]	4.74466	-2.96814	8.21736	1.27809e-12	1.22199e-11
ENSG00000127364	50832	TAS2R4	7	141478242	141479235	protein_coding	taste receptor, type 2, member 4 [Source:HGNC Symbol;Acc:14911]	-3.00901	-0.876544	-8.189	1.37634e-12	1.31526e-11
ENSG00000158006	5051	PAFAH2	1	26286258	26324648	protein_coding	platelet-activating factor acetylhydrolase 2, 40kDa [Source:HGNC Symbol;Acc:8579]	-1.91451	5.00098	-8.18489	1.40255e-12	1.33963e-11
ENSG00000271580	NA	RP11-536L3.4	1	205060291	205061074	pseudogene		-2.38921	-0.801211	-8.18277	1.41626e-12	1.35204e-11
ENSG00000069667	6095	RORA	15	60780483	61521518	protein_coding	RAR-related orphan receptor A [Source:HGNC Symbol;Acc:10258]	-2.02583	6.13594	-8.17262	1.48382e-12	1.41582e-11
ENSG00000066336	6688	SPI1	11	47376411	47400127	protein_coding	spleen focus forming virus (SFFV) proviral integration oncogene [Source:HGNC Symbol;Acc:11241]	-4.45004	-2.36728	-8.18024	1.50339e-12	1.43377e-11
ENSG00000160588	196264	MPZL3	11	118097409	118123065	protein_coding	myelin protein zero-like 3 [Source:HGNC Symbol;Acc:27279]	1.99224	5.65134	8.16709	1.522e-12	1.45078e-11
ENSG00000170989	1901	S1PR1	1	101702444	101707074	protein_coding	sphingosine-1-phosphate receptor 1 [Source:HGNC Symbol;Acc:3165]	-1.96013	7.42122	-8.14609	1.67597e-12	1.59674e-11
ENSG00000139514	6541	SLC7A1	13	30083547	30169825	protein_coding	solute carrier family 7 (cationic amino acid transporter, y+ system), member 1 [Source:HGNC Symbol;Acc:11057]	2.02067	7.11964	8.14324	1.69806e-12	1.61669e-11
ENSG00000137491	11309	SLCO2B1	11	74811608	74917594	protein_coding	solute carrier organic anion transporter family, member 2B1 [Source:HGNC Symbol;Acc:10962]	-3.20613	-0.629138	-8.14317	1.69862e-12	1.61669e-11
ENSG00000156876	163786	SASS6	1	100549119	100598511	protein_coding	spindle assembly 6 homolog (C. elegans) [Source:HGNC Symbol;Acc:25403]	1.91666	4.36436	8.14094	1.71604e-12	1.63245e-11
ENSG00000167780	8435	SOAT2	12	53497302	53518322	protein_coding	sterol O-acyltransferase 2 [Source:HGNC Symbol;Acc:11178]	3.39104	-2.44298	8.1386	1.73457e-12	1.64924e-11
ENSG00000171174	64080	RBKS	2	28004231	28113965	protein_coding	ribokinase [Source:HGNC Symbol;Acc:30325]	3.38686	2.63567	8.18234	1.77678e-12	1.68852e-11
ENSG00000132561	100506558	MATN2	8	98881068	99048944	protein_coding	matrilin 2 [Source:HGNC Symbol;Acc:6908]	-2.52929	-0.741287	-8.13229	1.78552e-12	1.69597e-11
ENSG00000203832	101060226	NBPF20	1	148250249	148347506	protein_coding	neuroblastoma breakpoint family, member 20 [Source:HGNC Symbol;Acc:32000]	-2.32991	2.04949	-8.12015	1.88781e-12	1.79223e-11
ENSG00000257888	NA	AC127032.4	HSCHR17_1	43977151	43980249	protein_coding	LOC644246 protein [Source:UniProtKB/TrEMBL;Acc:Q8WW58]	-2.8863	-1.19816	-8.11742	1.91165e-12	1.81395e-11
ENSG00000167157	51450	PRRX2	9	132427920	132484875	protein_coding	paired related homeobox 2 [Source:HGNC Symbol;Acc:21338]	3.63131	-3.32539	8.11484	1.93437e-12	1.83459e-11
ENSG00000179038	NA	AP001885.1	11	66963391	66964638	protein_coding		-2.93816	-1.64843	-8.11299	1.95088e-12	1.84932e-11
ENSG00000213139	1427	CRYGS	3	186256230	186264491	protein_coding	crystallin, gamma S [Source:HGNC Symbol;Acc:2417]	-2.41652	1.33045	-8.11216	1.95829e-12	1.85541e-11
ENSG00000117632	3925	STMN1	1	26210672	26233482	protein_coding	stathmin 1 [Source:HGNC Symbol;Acc:6510]	2.06356	8.06013	8.10926	1.98455e-12	1.87934e-11
ENSG00000182541	3985	LIMK2	22	31608225	31676066	protein_coding	LIM domain kinase 2 [Source:HGNC Symbol;Acc:6614]	-1.8163	6.32252	-8.10121	2.05922e-12	1.94908e-11
ENSG00000069974	5873	RAB27A	15	55495164	55611311	protein_coding	RAB27A, member RAS oncogene family [Source:HGNC Symbol;Acc:9766]	1.90252	5.86676	8.09364	2.132e-12	2.01695e-11
ENSG00000162526	81629	TSSK3	1	32817122	32829913	protein_coding	testis-specific serine kinase 3 [Source:HGNC Symbol;Acc:15473]	-3.28539	-0.513472	-8.08984	2.16946e-12	2.05136e-11
ENSG00000151465	8872	CDC123	10	12237964	12292588	protein_coding	cell division cycle 123 [Source:HGNC Symbol;Acc:16827]	1.8357	6.20845	8.07439	2.3287e-12	2.20083e-11
ENSG00000064687	10347	ABCA7	19	1040102	1065571	protein_coding	ATP-binding cassette, sub-family A (ABC1), member 7 [Source:HGNC Symbol;Acc:37]	-2.91111	4.92931	-8.12555	2.39142e-12	2.25898e-11
ENSG00000101384	182	JAG1	20	10618332	10654694	protein_coding	jagged 1 [Source:HGNC Symbol;Acc:6188]	3.1475	-0.0685093	8.06694	2.40968e-12	2.27509e-11
[truncated: 2,156 more rows]
