# Supplementary material for: Epigenetic dysregulation of naive CD4+ T-cell activation genes in childhood food allergy
Source: Nat Commun. 2018 Aug 17;9:3308. doi: 10.1038/s41467-018-05608-4 (PMC6098117; doi:10.1038/s41467-018-05608-4)
Supplement: Supplementary file 5 — Supplementary Data 2 [file 41467_2018_5608_MOESM5_ESM.xlsx]

## Sheet: TableS3
Supplementary Data 2- Differentially methylated loci in activated T cells
	ProbeID	log Fold Change	Average Expression	t statistic	P.Value	adjusted .P.Value	deltabeta (stim-unstim)	chromosome	posistion	strand	Name	AddressA	AddressB	ProbeSeqA	ProbeSeqB	Type	NextBase	Color	Probe_rs	Probe_maf	CpG_rs	CpG_maf	SBE_rs	SBE_maf	Islands_Name	Relation_to_Island	Forward_Sequence	SourceSeq	UCSC_RefGene_Name	UCSC_RefGene_Accession	UCSC_RefGene_Group	Phantom4_Enhancers	Phantom5_Enhancers	DMR	X450k_Enhancer	HMM_Island	Regulatory_Feature_Name	Regulatory_Feature_Group	GencodeBasicV12_NAME	GencodeBasicV12_Accession	GencodeBasicV12_Group	GencodeCompV12_NAME	GencodeCompV12_Accession	GencodeCompV12_Group	DNase_Hypersensitivity_NAME	DNase_Hypersensitivity_Evidence_Count	OpenChromatin_NAME	OpenChromatin_Evidence_Count	TFBS_NAME
1	cg25370025	-3.63166	0.663299	-16.5558	4.47587e-32	3.49415e-26	-0.516919	chr2	85231178	+	cg25370025	74777521		ATAACATCATACACTATCCCACTCRAAAATAAATCATCCCTTTACTTAAC		II			NA	NA	NA	NA	NA	NA		OpenSea	CTGTTATTCATCTGATAACCAGCTGCTAAGTGACTAGTGGGCAGGTATACAGCACAGATA[CG]CCAAGCAAAGGGATGATTCACCTCCGAGTGGGACAGTGCATGATGTCATCACACTATTCA	CGCCAAGCAAAGGGATGATTCACCTCCGAGTGGGACAGTGCATGATGTCA	KCMF1	NM_020122	Body											KCMF1;KCMF1;KCMF1	ENST00000456682.1;ENST00000428691.1;ENST00000453448.1	5'UTR;5'UTR;5'UTR	chr2:85231020-85231295	3
2	cg02789354	-3.30077	0.635621	-16.0717	4.62241e-31	1.80428e-25	-0.478734	chr1	25357289	+	cg02789354	87767396		AAAATATTAAAACCACACACTAAAAAAACTAACATAAATCTCAAATCCCC		II			NA	NA	NA	NA	NA	NA		OpenSea	CACCTTGCTGCTTCCAGCCCTCACTGTTCCAGAGCAGAAAGTGTGGGGTTTAGATGCTCC[CG]GGGACCTGAGATCCATGTCAGTCCTCCCAGTGTGTGGTTCTAACACCTTCCTCAGTGTGG	CGGGGACCTGAGATCCATGTCAGTCCTCCCAGTGTGTGGTTCTAACACCT					chr1:25357149-25357149				1:25357065-25357636	Unclassified							chr1:25357105-25357575	3
3	cg15521790	-3.49412	0.963401	-15.4246	1.09561e-29	2.85101e-24	-0.484746	chr11	95889454	+	cg15521790	4671553		CATAAAAAATCCAAATAACTAATTTCATAAACCTCTAATATATAAAAAAC		II			rs77920075	0.016573	NA	NA	NA	NA		OpenSea	TGCAAGGACTGGAGATGGCTCATGCTGGCCCTGTGCCCAGGCAGCCTCCTCCTCCTCCTC[CG]CCCCTCACACACCAGAGGTTCATGAAATTAGTCACTTGGACTTTCCATGGTTTCGCTGAA	CGCCCCTCACACACCAGAGGTTCATGAAATTAGTCACTTGGACTTTCCAT	MAML2	NM_032427	Body		chr11:95888692-95888692		TRUE		11:95889014-95889763	Unclassified							chr11:95889085-95889850	3
4	cg20641673	3.52391	-0.724839	15.0458	7.15356e-29	1.39613e-23	0.498792	chr19	16493683	-	cg20641673	27700921		AAAACTTCTAAAATCAAACTATAAACTATAACTCTCCTCAACAAAACCAC		II			NA	NA	NA	NA	NA	NA		OpenSea	GCCTCCCAAAGGAAACTTCTAGAATCAGGCTGTGGGCTGTGACTCTCCTCAGCAAAGCCA[CG]CAGAGGTAAGGTGCTTCAATTCAGGGACTTACAAAAGGGCCTCCCTGCTCTGCTCAGATG	AAACTTCTAGAATCAGGCTGTGGGCTGTGACTCTCCTCAGCAAAGCCACG	EPS15L1;EPS15L1;EPS15L1;EPS15L1;EPS15L1	NR_047665;NM_001258374;NR_047666;NM_021235;NM_001258375	Body;Body;Body;Body;Body		chr19:16493561-16493561		TRUE		19:16493373-16494721	Promoter_Associated							chr19:16493500-16494035	3
5	cg08750946	-2.94325	1.26951	-14.9687	1.04999e-28	1.57624e-23	-0.39884	chr11	14358847	-	cg08750946	23658981		ATAAATCATCCCTTTATCCAAAATATCCACACTATATATACTACTCAACC		II			NA	NA	NA	NA	NA	NA		OpenSea	CACCCAGGACAATGAATCATCCCTTTGTCCAGAGTATCCACACTGTATATGCTACTCAAC[CG]TTAGTCATCAACACTGACACTGTCTGCTCTGAACATTCAACTGTTGACATTATCATGCCT	CGGTTGAGTAGCATATACAGTGTGGATACTCTGGACAAAGGGATGATTCA	RRAS2;RRAS2;RRAS2;RRAS2	NM_012250;NM_001177314;NM_001177315;NM_001102669	Body;Body;5'UTR;5'UTR								RRAS2;RRAS2;RRAS2	ENST00000534746.1;ENST00000526063.1;ENST00000529237.1	5'UTR;5'UTR;5'UTR	RRAS2;RRAS2;RRAS2;RRAS2;RRAS2	ENST00000531421.1;ENST00000532950.1;ENST00000534746.1;ENST00000526063.1;ENST00000529237.1	TSS200;3'UTR;5'UTR;5'UTR;5'UTR	chr11:14358665-14359010	3
6	cg04188277	-3.2474	0.755699	-14.9401	1.21146e-28	1.57624e-23	-0.468823	chr10	121255934	+	cg04188277	81689873		TTCAACAAACTCTAAAATATAAAAACTATCCCTAATTATCTAACCAACCC		II			NA	NA	NA	NA	NA	NA		OpenSea	ATGCCTCCTTGATCAGACTCTCACACTGGGGGCCATGACCCATCTGCCCTAAGCACCTCA[CG]GGCTGGCCAGACAACTAGGGACAGTCCCTATACCCCAGAGCCTGCTGAAATGACTCAAAC	CGGGCTGGCCAGACAACTAGGGACAGTCCCTATACCCCAGAGCCTGCTGA																	chr10:121255745-121256235	3
7	cg24226193	-3.22402	0.5258	-14.5667	7.85881e-28	8.76443e-23	-0.475568	chr7	28191663	+	cg24226193	15682827		TAATTAAATCAAATCRAAACTCTCACATCATCATATAAAAACRAAACTAC		II			rs10225433	0.020367	NA	NA	NA	NA		OpenSea	TATCTCATTAGCATTTTATTTTTAGATTTCCCAAATCAAACCAGCAGCTTCATGTCTTTA[CG]TAGTTTCGTCCTCACATGATGATGTGAGAGTTTCGATTTGACTTAATTATGTCACTATGC	CGTAGTTTCGTCCTCACATGATGATGTGAGAGTTTCGATTTGACTTAATT	JAZF1	NM_175061	Body		chr7:28191527-28191527												chr7:28191580-28192010	3
8	cg10902092	-3.29734	0.800408	-14.4663	1.30318e-27	1.27168e-22	-0.470795	chr3	56913573	-	cg10902092	71632883		AAAAACCTATCCCCTCATCTACAATTTCTTATTCAAAACACACATCTAAC		II			NA	NA	NA	NA	NA	NA		OpenSea	ATATGGTCTCCAAAGACCTGTCCCCTCATCTGCAATTTCTTGTTCAAAGCACACATCTGG[CG]AATGTCTTACAACTTATTAAATGGAATAAAAATTGAGAGTTACTCATATTACTTTCCCAA	CGCCAGATGTGTGCTTTGAACAAGAAATTGCAGATGAGGGGACAGGTCTT	ARHGEF3;ARHGEF3	NM_001289698;NM_001128615	Body;Body								ARHGEF3	ENST00000498517.1	3'UTR	ARHGEF3;ARHGEF3;ARHGEF3;ARHGEF3;ARHGEF3	ENST00000481422.1;ENST00000498517.1;ENST00000477833.1;ENST00000477440.2;ENST00000486829.1	3'UTR;3'UTR;3'UTR;3'UTR;3'UTR	chr3:56913525-56913870	3
9	cg16072296	-3.33991	0.704569	-14.2856	3.24581e-27	2.81543e-22	-0.479633	chr22	32042760	+	cg16072296	15715570		TAATAAATAAATCACACTTTCAAAATATACTACCCTCTATTCCCTATAAC		II			rs540770049	0.011981	NA	NA	NA	NA		OpenSea	CAAGTACTTTACTAATCTACTAATCTAATGGAAAATGATGTTTACAGGGGAAACCAGCAA[CG]CCACAGGGAACAGAGGGCAGCATACTTTGAAAGTGTGACTCACCTACTACATAATTACCC	CGCCACAGGGAACAGAGGGCAGCATACTTTGAAAGTGTGACTCACCTACT														PISD;PISD;PISD	ENST00000460723.1;ENST00000437808.1;ENST00000474017.1	3'UTR;3'UTR;3'UTR	chr22:32042465-32043055	3
10	cg04163167	-3.33564	1.06556	-14.1151	7.70497e-27	6.015e-22	-0.45314	chr21	26768888	+	cg04163167	46670873		CAAATTCCTATTAACTAATTCTATAACCACCAATAACAATCTTTAAATCC		II			NA	NA	NA	NA	NA	NA		OpenSea	CAAGCAGGGTGCGAACCATCCAACTCCAAGCAAAGCCTGTGCTGCCGCAACTCTGCCTCA[CG]GACTCAAAGACTGTCACTGGTGGTCACAGAATTAGTCAACAGGAACTTGACTGTACTGGG	CGGACTCAAAGACTGTCACTGGTGGTCACAGAATTAGTCAACAGGAACTT	LINC00158	NR_024027	Body						21:26768430-26769021	Unclassified_Cell_type_specific	LINC00158	ENST00000332587.4	3'UTR	LINC00158;LINC00158;LINC00158	ENST00000332587.4;ENST00000440205.1;ENST00000439840.1	3'UTR;3'UTR;3'UTR	chr21:26768540-26768995	3
11	cg20697992	-3.00184	0.746208	-14.0859	8.9395e-27	6.34432e-22	-0.439447	chr7	100143398	-	cg20697992	38637941		TAAAAAAACTAAACCTATTTAATTCCAAACCAATAACTCACATCTAATCC		II			NA	NA	NA	NA	NA	NA		OpenSea	CTGGGTGCAAGTGGGAGAGCTGGGCCTGTTTAATTCCAGGCCAGTGACTCACATCTGGTC[CG]CTGCATGACCCTGGTGTGTACCCAGTGAAATGCAGCACACCTAGGCCACATGGTTTTAGC	CGGACCAGATGTGAGTCACTGGCCTGGAATTAAACAGGCCCAGCTCTCCC	AGFG2	NM_006076	Body		chr7:100143295-100143295				7:100143286-100143976	Unclassified				AGFG2	ENST00000477022.1	5'UTR	chr7:100142605-100143710	3
12	cg15029037	-3.57021	1.21513	-14.0537	1.05249e-26	6.84701e-22	-0.467322	chr4	146729164	-	cg15029037	69621139		ATAAAAAACAATTTAACCAAAAATTATATCAAAAATAACTTTCACATACC		II			NA	NA	NA	NA	NA	NA		OpenSea	TTTTCATAAAAATGAAAAACAATTTGACCAAAAATTGTGTCAGAAATAACTTTCACATAC[CG]AAAGCTTGCCTACATGTTAAAAGCATTTGCAAGAGTACACATTTTTTTTTTTTTCCTGAG	CGGTATGTGAAAGTTATTTCTGACACAATTTTTGGTCAAATTGTTTTTCA	ZNF827	NM_178835	Body				TRUE		4:146729027-146729230	Unclassified_Cell_type_specific							chr4:146729120-146729410	3
13	cg13640737	-3.33354	0.711044	-13.9389	1.88842e-26	1.13402e-21	-0.477944	chr4	146729642	+	cg13640737	8621985		RAAACTTTCCAATCAAAATAACTCATCCAACTACAAAATCTAATTTCTCC		II			NA	NA	NA	NA	NA	NA		OpenSea	TTCCATTGAAGTTAAAAAAGAAGCAACTCATTTGAGTGACTCATTCCTAGATACTTAGGG[CG]GAGAAACTAGATTCTGCAGCTGGATGAGTCATTTTGACTGGAAAGCCCCGATAGGAAAGA	GGGCTTTCCAGTCAAAATGACTCATCCAGCTGCAGAATCTAGTTTCTCCG	ZNF827;ZNF827	NM_001306215;NM_178835	Body;Body		chr4:146729401-146729401				4:146729294-146729837	Unclassified_Cell_type_specific							chr4:146729420-146729775	3
14	cg25341313	-2.93363	1.15571	-13.8006	3.82475e-26	2.13275e-21	-0.4036	chr1	235069288	-	cg25341313	85626909		ATACTACTAACCACATTAACATATCCCAAACTAAATATAAATACACATAC		II			NA	NA	NA	NA	NA	NA		OpenSea	TTTCTAGAAATGTGCTGCTGACCACATTAGCATATCCCAAACTAAATGTAAATGCACATA[CG]CTGAGTTACAGTCTTGGAAACTGAAATCTGTTTTGAGCTATAGAAAATGAAAAAGTGATG	TGCTGCTGACCACATTAGCATATCCCAAACTAAATGTAAATGCACATACG					chr1:235069269-235069269		TRUE		1:235069118-235069569	Unclassified_Cell_type_specific							chr1:235069180-235069550	3
15	cg05288075	-2.9741	0.403421	-13.7526	4.88914e-26	2.54452e-21	-0.450446	chr7	77022728	-	cg05288075	35751248		TAAACAATACCTTTCATATACTAATAACTCCTAAATATACCTCTCCAACC		II			NA	NA	NA	NA	NA	NA		OpenSea	CCTTCCCATGATGAGCAATACCTTTCATATACTGATGACTCCTAAATGTGCCTCTCCAGC[CG]TGACCTCTTACCTGGCCTTCTGACTCATCTCCAAACTCCACCTCACATCTCCACTGGGAT	CGGCTGGAGAGGCACATTTAGGAGTCATCAGTATATGAAAGGTATTGCTC	GSAP	NM_017439	Body						7:77022607-77022817	Unclassified_Cell_type_specific				PION	ENST00000334003.7	3'UTR	chr7:77022625-77022910	3
16	cg07064316	-3.37738	0.728679	-13.6468	8.40476e-26	4.10082e-21	-0.478489	chr7	104739714	+	cg07064316	78681398		ATTATACAAATTTCCTAATTTCTATATTACTCTTCTTTCCAATTACTACC		II			NA	NA	NA	NA	NA	NA		OpenSea	GTGCTTAAGCTTTATTCTTACCCAGCTGTAGTAATGTAGGAAGAGTTTTGCTTTATGTAG[CG]GCAGTAATTGGAAAGAAGAGTAATACAGAAACCAGGAAACCTGCATAACCTGCATAGTAA	CGGCAGTAATTGGAAAGAAGAGTAATACAGAAACCAGGAAACCTGCATAA	KMT2E;KMT2E	NM_018682;NM_182931	Body;Body								MLL5;MLL5	ENST00000537308.1;ENST00000334914.7	3'UTR;5'UTR	MLL5;MLL5	ENST00000537308.1;ENST00000334914.7	3'UTR;5'UTR	chr7:104739660-104739910	3
17	cg17939319	-3.26081	1.35168	-13.5903	1.12303e-25	5.1571e-21	-0.427049	chr5	158836886	+	cg17939319	66699983		TCATACAATATTTATCTTTTAATAACTAACATATTTCACTTAACATATTC		II			NA	NA	NA	NA	NA	NA		OpenSea	TGCACAAAATGGAATATTATTCAGGCTTAAAAACAAGGGAAATTCTGACCTGCTACAACA[CG]AACATGTTAAGTGAAATATGCCAGTCACTAAAAGACAAATACTGTATGATTTCACTTATA	CATACAGTATTTGTCTTTTAGTGACTGGCATATTTCACTTAACATGTTCG																	chr5:158836845-158837135	3
18	cg23510357	-2.96983	1.48582	-13.5472	1.40116e-25	5.98443e-21	-0.379542	chr22	31934920	-	cg23510357	61680579		AAATATATATACCCAACCAAAACCTCTACCTTAAAACTCTAAACTTTTAC		II			NA	NA	NA	NA	NA	NA		OpenSea	CAGTGATTCTCAGATGTGTATGCCCAGCCAAGACCTCTGCCTTGAAACTCTGGACTTTTA[CG]TACGTGACAACTCCACTGGGTGTCACACCATAGTATGCCCGAAACTGAAATCGTCATCCT	GATGTGTATGCCCAGCCAAGACCTCTGCCTTGAAACTCTGGACTTTTACG	SFI1;SFI1;SFI1;SFI1;SFI1	NM_001007467;NM_014775;NM_001258325;NM_001258327;NM_001258326	Body;Body;Body;Body;Body											SFI1;SFI1	ENST00000486708.1;ENST00000382162.3	5'UTR;5'UTR	chr22:31934885-31935095	3
19	cg01890120	-2.99004	1.01936	-13.5397	1.4565e-25	5.98443e-21	-0.418694	chr8	133930777	-	cg01890120	43647179		CCAAAATATAACTCRAATTTCTAATTTACTCAAAAATACCAACTACACAC		II			NA	NA	NA	NA	NA	NA		OpenSea	CTGTTCAGTTTCCAAGATGTGGCTCGAGTTTCTAATTTACTCAGAAATGCCAACTACACA[CG]TAGACCAGAGACAGTAGTTGCTAAATCAACATTGGCTCCATCTCAGCACGTCCCACTCAT	CGTGTGTAGTTGGCATTTCTGAGTAAATTAGAAACTCGAGCCACATCTTG	TG	NM_003235	Body								TG	ENST00000542445.1	TSS1500	TG;TG	ENST00000519178.1;ENST00000523756.1	TSS1500;3'UTR	chr8:133930245-133930850	3
20	cg24214164	-3.1059	1.32393	-13.4978	1.80655e-25	7.05155e-21	-0.411778	chr1	25358170	-	cg24214164	3742825		TATAAACCTCTCTCTACTACAACCTTAACCAAAAAATCTAATACAAAAAC		II			NA	NA	NA	NA	NA	NA		OpenSea	GTCAGACAAAGTGTGAACCTCTCTCTGCTACAACCTTGGCCAGAAAGTCTGGTGCAGAGA[CG]ATGAGACACTGGGGACCCCCACTTGTTCACATTTGTTCCGTTGCTCACTTGTTCAAAAAA	CGTCTCTGCACCAGACTTTCTGGCCAAGGTTGTAGCAGAGAGAGGTTCAC					chr1:25357926-25357926				1:25357957-25359295	Unclassified									chr1:25356905-25361716	6	chr1:25353038-25364901
21	cg00749878	-3.24507	0.869461	-13.4872	1.90791e-25	7.09256e-21	-0.46154	chr2	38880756	+	cg00749878	18766560		CAAATCTTTATATTTAATAATAAAACTCAACCTTTAATCCCTCCTCACCC		II			NA	NA	NA	NA	NA	NA		OpenSea	GTTGCCAGAAAAACCAACCAAGAGATTTGAGGATGAGAACTGTCAGCCCCACTTCCCTAG[CG]GGTGAGGAGGGATTAAAGGTTGAGTTTCATTATCAAACACAAAGACTTGATTAATCTTGC	CGGGTGAGGAGGGATTAAAGGTTGAGTTTCATTATCAAACACAAAGACTT																	chr2:38880620-38880875	3
22	cg24367957	-3.40455	0.622551	-13.4388	2.44748e-25	8.68481e-21	-0.484854	chr1	161931993	+	cg24367957	91675131		ACTTAAAACACTTAAAAATAACTCACATAACATTACTTTCAAATACCTCC		II			NA	NA	NA	NA	NA	NA		OpenSea	TACAAGTTCCAGCACAAAACTGGCATTTCTTTGCCATTTCTTGCCAGTAAGAAGTTGACA[CG]GAGGTATTTGAAAGCAATGTTATGTGAGTCATTCTTAAGTGTTCCAAGTAAGTTTAGAAA	CGGAGGTATTTGAAAGCAATGTTATGTGAGTCATTCTTAAGTGTTCCAAG							TRUE				ATF6	ENST00000367942.3	3'UTR	ATF6	ENST00000367942.3	3'UTR	chr1:161931900-161932275	3
23	cg13531460	-3.14052	0.373696	-13.3319	4.24558e-25	1.44103e-20	-0.469612	chr2	231790813	+	cg13531460	50799192		AAAACCCAAAAATAATTTCTATTCCTATAAACACCTAAAAATCCCAACAC		II			NA	NA	NA	NA	NA	NA		OpenSea	CCTGGAGGTGCTGGGAGGCCCTGTCGGAGGACCAAACACAAGCAATTTTTAAAAGCTATG[CG]TGCTGGGACTTTCAGGTGTCTACAGGAATAGAAACTACTCCTGGGTTTTTTGGATGATTC	AAACCCAGGAGTAGTTTCTATTCCTGTAGACACCTGAAAGTCCCAGCACG	GPR55	NM_005683	TSS1500						2:231788826-231791228	Unclassified	GPR55;GPR55	ENST00000392040.1;ENST00000392039.2	TSS1500;5'UTR	GPR55;GPR55	ENST00000444078.1;ENST00000392039.2	TSS1500;5'UTR	chr2:231789865-231791055	3
24	cg06127067	-3.44089	1.00502	-13.295	5.13433e-25	1.67008e-20	-0.475489	chr12	111984723	-	cg06127067	46714128		TAATCTCTTCTAATTATAAATATACCAAAATAACTCACAACTCATATAAC		II			NA	NA	NA	NA	NA	NA		OpenSea	TGATAATCTGATGGTCTCTTCTAATTATGAATGTGCCAAGGTGACTCACAGCTCATATGA[CG]TAAAGGTACTTTCAGTTTCTCAGTAAATCAAACTGGAACATGTATAACATTCAAGAGACC	CGTCATATGAGCTGTGAGTCACCTTGGCACATTCATAATTAGAAGAGACC	ATXN2;ATXN2;ATXN2;ATXN2	NR_132311;NM_001310121;NM_001310123;NM_002973	Body;Body;Body;Body						12:111984649-111984823	Gene_Associated_Cell_type_specific	ATXN2	ENST00000549455.1	3'UTR	ATXN2;ATXN2	ENST00000392645.2;ENST00000549455.1	3'UTR;3'UTR	chr12:111984580-111984870	3
25	cg23679344	-2.92331	0.662032	-13.2788	5.58357e-25	1.74356e-20	-0.434183	chr17	37560925	+	cg23679344	1685172		AATAAATCATACAATATCCACAATTAAATCACTTAAAAATATCAATATAC		II			NA	NA	NA	NA	NA	NA	chr17:37557366-37558982	S_Shore	CAGGGGAGGAGGGGAGAAGGAAAAAAAAATGAGATTGCCCAAGGATTGTGAATAATGTTT[CG]TATACTGACATCTTTAAGTGACTCAACTGTGGATACTGTATGACTCACTGGCTCCCTGAA	GTGAGTCATACAGTATCCACAGTTGAGTCACTTAAAGATGTCAGTATACG	MED1	NM_004774	3'UTR			RDMR					MED1	ENST00000394287.3	3'UTR	MED1	ENST00000394287.3	3'UTR	chr17:37560840-37561535	3
26	cg25245015	-3.15645	0.82686	-13.1827	9.17173e-25	2.75387e-20	-0.451629	chr5	171657158	-	cg25245015	25619993		ATATTCATACCATTCTCAATATAAATCAATTTCCAAAATAAAAATATACC		II			NA	NA	NA	NA	NA	NA		OpenSea	TTCCACAGTATATGTTCATACCATTCTCAATATGAGTCAATTTCCAGAATGAAAATATAC[CG]TATGTGTATACATAAAATTAACAGGTAGTTATGACAAGTTCCCTCTTACTCTCCCCATTG	CGGTATATTTTCATTCTGGAAATTGACTCATATTGAGAATGGTATGAACA	UBTD2	NM_152277	Body														chr5:171656900-171657295	3
27	cg20043176	-2.87964	-0.0194871	-13.1398	1.14521e-24	3.31122e-20	-0.446079	chr12	4255525	-	cg20043176	9809570		ATAACAAATAAATTATAATCCTCAAAACATCCTAAATCACACTAACTCAC		II			NA	NA	NA	NA	NA	NA		OpenSea	AGGTGCTGCCTGTGACAAGTGAGTTGTGGTCCTCAGAGCATCCTAGATCACACTGGCTCA[CG]CTCAATTCTGAGAACCAGCTCTTAGTTTCATCTTTCATTAATCCAGGAACTCTGTACATT	TGACAAGTGAGTTGTGGTCCTCAGAGCATCCTAGATCACACTGGCTCACG					chr12:4255485-4255485												chr12:4254985-4255810	3
28	cg10037094	-2.77154	1.54714	-13.1138	1.31004e-24	3.65251e-20	-0.349715	chr11	121343976	+	cg10037094	86753200		AACTTCCAAAACCATCCCTTTTTAAATACTAAATATACATAACTTTAACC		II			NA	NA	NA	NA	NA	NA		OpenSea	ATCAGCAGTCCAGAAGGGAAAGAACCTAAACAAATCAGGAACTGTGTGGGTGTTGGTGAG[CG]GCCAAAGTCATGCATATTCAGTATCTAAAAAGGGATGGCTCTGGAAGCTGGAATCCAGAA	CGGCCAAAGTCATGCATATTCAGTATCTAAAAAGGGATGGCTCTGGAAGC	SORL1	NM_003105	Body								SORL1	ENST00000532451.1	5'UTR	SORL1	ENST00000532451.1	5'UTR	chr11:121343740-121344135	3
29	cg08595439	-2.85105	1.20766	-13.0957	1.43866e-24	3.87281e-20	-0.390044	chr13	42980027	+	cg08595439	4693227		CTAACATCCTAATAAAAATACCAAAAATATATTCATTCCAAATCACAACC		II			NA	NA	NA	NA	NA	NA		OpenSea	GGTTGTAAAAGGAAGACGGTTGTCTGTCAGGGTAGTGTCCCAAGAGAAACTGCCCTATTA[CG]GCTGTGATCTGGAATGAATATACTTCTGGCACCTTTACTAGGATGTCAGTGGGAAAGTCC	CGGCTGTGATCTGGAATGAATATACTTCTGGCACCTTTACTAGGATGTCA					chr13:42979877-42979877				13:42979874-42980036	Unclassified_Cell_type_specific							chr13:42979865-42980295	3
30	cg08329501	-3.11664	1.41741	-12.9766	2.66797e-24	6.72843e-20	-0.402142	chr9	79056558	+	cg08329501	51807261		CTCCTTAACAATTCACCTATAATCTATCTAATATAACTCACACTTTCTTC		II			NA	NA	NA	NA	NA	NA		OpenSea	TAATTAAATGGGCTATATTTTCATCATAGTATCTGTTTCGTATGTGGGAAATTTGAGACA[CG]AAGAAAGTGTGAGTCATACCAGACAGACCATAGGTGAACTGTTAAGGAGGGAGAAGCCGC	TCCTTAACAGTTCACCTATGGTCTGTCTGGTATGACTCACACTTTCTTCG	GCNT1	NM_001097634	TSS200						9:79056414-79057020	Unclassified_Cell_type_specific	GCNT1;GCNT1;GCNT1	ENST00000442371.1;ENST00000536223.1;ENST00000488136.1	TSS200;5'UTR;5'UTR	GCNT1;GCNT1;GCNT1	ENST00000442371.1;ENST00000536223.1;ENST00000488136.1	TSS200;5'UTR;5'UTR	chr9:79056500-79056830	3
31	cg00568513	-3.09726	1.54921	-12.9763	2.67184e-24	6.72843e-20	-0.387191	chr8	8136481	-	cg00568513	18770145		RCCTACCTTTTCTCCTTTTTCTCTATTCTCTTCTTTAAAAAACATTAAAC		II			rs144338084	0.015575	NA	NA	NA	NA		OpenSea	ATCTTTCAAACGCCTACCTTTTCTCCTTTTTCTCTGTTCTCTTCTTTAGGAAGCATTAGA[CG]TGCTTTAATGTTGACTGATTTTACTCTCCTCTCCATGTAGCTTAACTGCTCAGATTTTCC	CCTACCTTTTCTCCTTTTTCTCTGTTCTCTTCTTTAGGAAGCATTAGACG																					chr8:8136227-8136950
32	cg10743102	-3.18754	0.644909	-12.9135	3.70059e-24	9.02788e-20	-0.463792	chr3	177055590	+	cg10743102	33682193		TATAAAACCRTAACCACRAAAACTCTCACATTTACATATTACTAACTAAC		II			NA	NA	NA	NA	NA	NA		OpenSea	GCCATGTTTACATAATAATAAAACAGCTATAAGAGGGCAGATGTTTTAGGCCTAGACATT[CG]CTAGTCAGTAACATGTAAATGTGAGAGTCCTCGTGGTTACGGTTTCACACCTTTCCATGG	CGCTAGTCAGTAACATGTAAATGTGAGAGTCCTCGTGGTTACGGTTTCAC							TRUE				RP11-706D8.3	ENST00000457125.1	3'UTR	RP11-706D8.3	ENST00000457125.1	3'UTR	chr3:177054960-177055755	3
33	cg23202253	-3.08921	0.667473	-12.878	4.4511e-24	1.05297e-19	-0.451069	chr12	26902211	-	cg23202253	99605433		TCCAAACCAAATAATTAAATATAAACTCTAATCCAAAACAACAACCACTC		II			NA	NA	NA	NA	NA	NA		OpenSea	ACTTTTAAATGTCCAAGCCAGGTAATTAAATATGAACTCTGATCCAAAGCAACAACCACT[CG]GACATATGACTCATACATTTCTGGAAGAAAAGTTACTGCTTATTCTATAATGTAAAATGT	CCAAGCCAGGTAATTAAATATGAACTCTGATCCAAAGCAACAACCACTCG	ITPR2	NM_002223	Body				TRUE										chr12:26901500-26902415	3
34	cg17177071	-3.0687	0.3054	-12.8528	5.07345e-24	1.1649e-19	-0.461698	chr6	41926543	+	cg17177071	55735830		ATATTCTAATTTCTCCACATTATAACTAACACTTATTTCCRAACTAAAAC		II			NA	NA	NA	NA	NA	NA		OpenSea	CCAGTTAATGTCAGTCTTATTGGCATATTTCTTAATGGTGCACCCTTTCACTCTCAGAAG[CG]TCTCAGTTCGGAAACAAGTGTTAGTCACAATGTGGAGAAACTAGAACATTCACACACTGC	TGTTCTAGTTTCTCCACATTGTGACTAACACTTGTTTCCGAACTGAGACG	CCND3;CCND3;CCND3	NM_001136126;NM_001287434;NM_001136017	5'UTR;5'UTR;5'UTR								CCND3;CCND3;CCND3;CCND3;CCND3	ENST00000511686.1;ENST00000415497.2;ENST00000510503.1;ENST00000372988.4;ENST00000511642.1	3'UTR;5'UTR;5'UTR;5'UTR;5'UTR	CCND3;CCND3;CCND3;CCND3;CCND3;CCND3;CCND3;CCND3;CCND3;CCND3;CCND3;CCND3;CCND3	ENST00000511686.1;ENST00000513956.1;ENST00000508143.1;ENST00000415497.2;ENST00000505672.1;ENST00000511161.1;ENST00000505884.1;ENST00000514382.1;ENST00000502771.1;ENST00000510503.1;ENST00000372988.4;ENST00000511642.1;ENST00000514588.1	3'UTR;3'UTR;5'UTR;5'UTR;3'UTR;3'UTR;3'UTR;3'UTR;5'UTR;5'UTR;5'UTR;5'UTR;5'UTR	chr6:41926080-41926555	3
35	cg02130906	-3.17025	0.914078	-12.8273	5.79445e-24	1.29243e-19	-0.447478	chr3	187520901	+	cg02130906	48642899		TCTTATTATTCACTCAATCATAATAAAACATCRTAAATACATCACCCTTC		II			NA	NA	NA	NA	NA	NA		OpenSea	TGATCATGATAACGATGAGGTTATCTGAACCGAAACCTAGCCGCTGAAACCTAGCCGTCA[CG]AAGGGTGATGTACTCACGATGTTTCACTATGACTGAGTGAACAACAAGAGATCCACGAAT	CTTGTTGTTCACTCAGTCATAGTGAAACATCGTGAGTACATCACCCTTCG									3:187520741-187521086	Unclassified	RP11-30O15.1;RP11-30O15.1	ENST00000433178.1;ENST00000417384.1	5'UTR;5'UTR	RP11-30O15.1;RP11-30O15.1	ENST00000433178.1;ENST00000417384.1	5'UTR;5'UTR	chr3:187520765-187520990	3
36	cg12966876	-3.09763	0.755721	-12.8029	6.5778e-24	1.4264e-19	-0.443932	chr2	111873850	+	cg12966876	21673295		ACACACTATAATTAAACATCATCAAATCAATACTAAAAAAACCTTTAATC		II			NA	NA	NA	NA	NA	NA	chr2:111875206-111880965	N_Shore	TTAATTACAAACTTTGAAATCTTGGTCAGTGAAAGTTCATTTTAGTGCATCTTGCAAATA[CG]ATCAAAGGTCTTTTCAGTACTGATTTGATGATGCTTAACCACAGTGTGTGAAGAATGAAG	CGATCAAAGGTCTTTTCAGTACTGATTTGATGATGCTTAACCACAGTGTG	ACOXL	NM_001142807	Body			RDMR					AC096670.3	ENST00000418615.1	TSS1500	AC096670.3;ACOXL	ENST00000418615.1;ENST00000441974.1	TSS1500;3'UTR	chr2:111873565-111873855	3
37	cg02606432	-3.26423	0.861237	-12.7752	7.59923e-24	1.60337e-19	-0.459317	chr5	133938922	-	cg02606432	31615926		TTCTCAATACACTCTAATCAAATTTTACTTAACAATAAATCCTTACAAAC		II			NA	NA	NA	NA	NA	NA		OpenSea	TTATGTAGCTATTCTCAGTGCACTCTGGTCAAATTTTACTTGGCAATAAATCCTTGCAAA[CG]TCAGTCATGTAAGTGACTAACAAGACTGAAATACCACATTGAGTCACATACCAAATACAG	TCTCAGTGCACTCTGGTCAAATTTTACTTGGCAATAAATCCTTGCAAACG	SAR1B;SAR1B	NM_016103;NM_001033503	3'UTR;3'UTR								SAR1B;SAR1B	ENST00000394992.3;ENST00000402673.2	3'UTR;3'UTR	SAR1B;SAR1B	ENST00000394992.3;ENST00000402673.2	3'UTR;3'UTR	chr5:133938800-133939075	3
38	cg08324705	-3.18775	0.150292	-12.7578	8.31872e-24	1.70898e-19	-0.479509	chr7	92264450	-	cg08324705	82779436		TAAATCATCTTTAAAAAACCACCTACTAAACAAAATTTAACAACTAAAAC		II			rs2282978	0.314097	NA	NA	NA	NA		OpenSea	ACTCATTGCATTGGATCATCTTTGGGAAACCACCTACTAAGCAGAATTTAGCAGCTAAAG[CG]TTATTTTTGGTGCACAGTTTATTGCTACTTCCTCTTGGGAAAAAAAGATTAATCCTAGCT	CGCTTTAGCTGCTAAATTCTGCTTAGTAGGTGGTTTCCCAAAGATGATCC	CDK6;CDK6	NM_001259;NM_001145306	Body;Body		chr7:92264263-92264263												chr7:92264260-92264850	3
39	cg08854628	-3.02792	0.0847213	-12.71	1.06691e-23	2.13563e-19	-0.459796	chr6	30785152	-	cg08854628	19747291		TAAAAAATTTTAACTACTTAACATACRTCATATATTAAAACCCTAACCTC		II			NA	NA	NA	NA	NA	NA		OpenSea	TTTCTGTAAAATGGGGAATTTTGACTACTTAGCATGCGTCATGTGTTAAAACCCTAACCT[CG]TTAGCAATTATAACCACTATCAGTATCCCATACTCTGGTTTTTTTAGGGCTTTCCCAAGG	CGAGGTTAGGGTTTTAACACATGACGCATGCTAAGTAGTCAAAATTCCCC	LINC00243	NR_130726	Body								LINC00243	ENST00000399196.1	3'UTR	LINC00243;LINC00243	ENST00000419357.1;ENST00000399196.1	3'UTR;3'UTR	chr6:30784925-30785170	3
40	cg13359998	-2.82985	0.691806	-12.6771	1.26669e-23	2.47215e-19	-0.420514	chr1	230241764	+	cg13359998	40731948		TATACAACTATTACACAAAACCTACTTCTAAAAAATCAAATCCRAAAACC		II			NA	NA	NA	NA	NA	NA		OpenSea	CATTTCTGGGCCTCCATAGTGATTGTAGTAATTCGGTAAAGATGATTCATTTCTTTAGTC[CG]GTCTTCGGACTTGACTTCTTAGAAGCAGGTCTTGTGCAATAGTTGCATATTAACCACTTG	CGGTCTTCGGACTTGACTTCTTAGAAGCAGGTCTTGTGCAATAGTTGCAT	GALNT2	NM_004481	Body		chr1:230241590-230241590				1:230241706-230241834	Promoter_Associated_Cell_type_specific	GALNT2	ENST00000541865.1	5'UTR	GALNT2;GALNT2	ENST00000494106.1;ENST00000541865.1	5'UTR;5'UTR	chr1:230241485-230241950	3
41	cg25917966	-2.8467	1.34089	-12.6723	1.29842e-23	2.47228e-19	-0.376448	chr21	19157142	-	cg25917966	91784411		AAAATACTCCRTCTTATTCTTTACAACAATAAAATCCAAATACAAATTCC		II			NA	NA	NA	NA	NA	NA		OpenSea	CTCCCATTTCAAAAATACTCCGTCTTGTTCTTTACAGCAATAAAATCCAAATGCAAATTC[CG]ACAACCTCAGCCAATGGTGAGTCATGGTCCCTCATTTCCACCTCTTCTAAACGGTCATGG	CGGAATTTGCATTTGGATTTTATTGCTGTAAAGAACAAGACGGAGTATTT	C21orf91-OT1;C21orf91-OT1	NR_038871;NR_038870	Body;Body		chr21:19157127-19157127						C21orf91-OT1	ENST00000430815.1	3'UTR	C21orf91-OT1;C21orf91-OT1	ENST00000430401.1;ENST00000430815.1	3'UTR;3'UTR	chr21:19157065-19157410	3
42	cg03899643	-2.5807	1.51661	-12.6585	1.3955e-23	2.59386e-19	-0.335546	chr1	90205170	+	cg03899643	97664882		CCACAATACTCRAAACTACAAACTATATAACTAAAAACTATTCCTACCTC		II			rs11802767	0.05012	NA	NA	NA	NA		OpenSea	GAAATTCCTAGAAAAGAATTTATAACTTTGGCTGGGAGAAGGTTCTCTGAGTTGACAGGA[CG]AGGCAGGAACAGCCCTCAGCCACACAGCTTGCAGCCCCGAGTACTGTGGAGCCATGACAT	CGAGGCAGGAACAGCCCTCAGCCACACAGCTTGCAGCCCCGAGTACTGTG					chr1:90204490-90204490		TRUE				LRRC8C	ENST00000479252.1	5'UTR	LRRC8C	ENST00000479252.1	5'UTR	chr1:90204745-90205315	3
43	cg21880197	-2.8472	1.46059	-12.5382	2.61554e-23	4.74852e-19	-0.367562	chr14	69307271	+	cg21880197	50785822		TACTTTCTATTTCCATAATTTTAACTACTCTAAATACTTCACAAACTCAC		II			NA	NA	NA	NA	NA	NA		OpenSea	AATGAGCCTTGAGGACATTTTGCTACCTGAAATAGGCCAGTCACAGAAGGACAAATAATG[CG]TGAGTCTGTGAAGTACCTAGAGTAGTCAAAACCATGGAAACAGAAAGTAGAATGTTGGTT	ACTTTCTGTTTCCATGGTTTTGACTACTCTAGGTACTTCACAGACTCACG																	chr14:69307220-69307530	3
44	cg14454186	-2.8821	0.686298	-12.509	3.04669e-23	5.40556e-19	-0.423949	chr10	3800461	-	cg14454186	10790130		CCTATTTTCTTTCTTTCCCTATATATACCTTATATACCACAAATAAACAC		II			NA	NA	NA	NA	NA	NA		OpenSea	TGAAGTAAGTGCCTATTTTCTTTCTTTCCCTGTGTGTACCTTGTATACCACAGATGGACA[CG]TGTCTAAAATACCTATTTTGTCAGTCTTTTCCTCCAACTCAGAAACACCGAGAGCCCTCC	CGTGTCCATCTGTGGTATACAAGGTACACACAGGGAAAGAAAGAAAATAG					chr10:3800307-3800307				10:3800282-3800602	Unclassified	RP11-184A2.3	ENST00000421629.1	5'UTR	RP11-184A2.3	ENST00000421629.1	5'UTR	chr10:3800240-3800715	3
45	cg16237031	-2.78901	-0.201484	-12.4073	5.18652e-23	8.99764e-19	-0.432046	chr6	149657288	+	cg16237031	95727106		TCAACACAAAACAATAATTCATTCCAAACATATTAATTAAACACTACTAC		II			NA	NA	NA	NA	NA	NA		OpenSea	GGCCTGGCACTAAGTTGCTATATGAGAACTGAATCATAGATTCTAGAACAGTGCCTGGCA[CG]TAGTAGTGCTTAACCAATATGTTTGGAATGAATCATTGTCTTGTGCTGACTTTAGTGCTC	CAGCACAAGACAATGATTCATTCCAAACATATTGGTTAAGCACTACTACG	MAP3K7IP2	NM_015093	5'UTR				TRUE				TAB2;TAB2;TAB2;TAB2	ENST00000461481.1;ENST00000392282.1;ENST00000538427.1;ENST00000367456.1	5'UTR;5'UTR;5'UTR;5'UTR	TAB2;TAB2;TAB2;TAB2	ENST00000461481.1;ENST00000392282.1;ENST00000538427.1;ENST00000367456.1	5'UTR;5'UTR;5'UTR;5'UTR	chr6:149657140-149657510	3
46	cg10139216	-2.96317	-0.05363	-12.3156	8.38243e-23	1.42258e-18	-0.453379	chr8	101441196	+	cg10139216	49762140		AATACACTTATTTCACAATTTAATTAAATAAACCCCAAAACTTAATTCCC		II			NA	NA	NA	NA	NA	NA		OpenSea	TTGGAAACTGGTAGGGAGACTTTTATAGAAACTCAGCCCACTCATAAAGCCTGATCCTAC[CG]GGAACCAAGCTTTGGGGCTTACCCAACCAAACTGTGAAACAAGTGTACTCATTCAACATC	CGGGAACCAAGCTTTGGGGCTTACCCAACCAAACTGTGAAACAAGTGTAC									8:101440942-101441477	Unclassified_Cell_type_specific	KB-173C10.1;KB-173C10.1	ENST00000523554.1;ENST00000522947.1	3'UTR;3'UTR	KB-173C10.1;KB-173C10.1	ENST00000523554.1;ENST00000522947.1	3'UTR;3'UTR	chr8:101440885-101441335	3
47	cg15401522	-2.6545	0.72336	-12.2975	9.21641e-23	1.51162e-18	-0.39908	chr10	74052143	-	cg15401522	35800155		AATAAAATCACCCTAAATACCTAAAATTACTCAAAATAACACTAATACAC		II			NA	NA	NA	NA	NA	NA		OpenSea	AATCAGGAGCAGGTGAGGTCACCCTGGGTACCTGGAGTTACTCAGAGTGACACTAGTACA[CG]CCTGGCAGGAGTGATGGATGAGCTAGGCTCCAGGAAAGCAGGTGGGGCTGGAAACCACCC	GTGAGGTCACCCTGGGTACCTGGAGTTACTCAGAGTGACACTAGTACACG									10:74052065-74052378	Unclassified_Cell_type_specific							chr10:74051960-74052330	3
48	cg02411354	2.72903	-0.835813	12.2949	9.34322e-23	1.51162e-18	0.397682	chr3	187697534	+	cg02411354	3663843		CAAAATACACCTACTACCTATAAATCAAACATACACTTACATCTAATTAC		II			NA	NA	NA	NA	NA	NA		OpenSea	GGATGCCCTGTATGGCAATATTGCTGCTGATAACATTTCCCCAGAGATCACAGGAAGCTG[CG]CAACCAGATGCAAGTGTATGTCTGATCTACAGGCAGCAGGTGCATCCTGCTTTGACAGGA	AGGATGCACCTGCTGCCTGTAGATCAGACATACACTTGCATCTGGTTGCG					chr3:187697421-187697421				3:187697453-187697720	Unclassified_Cell_type_specific							chr3:187697420-187697655	3
49	cg14622909	-2.76651	1.40584	-12.292	9.48797e-23	1.51162e-18	-0.366518	chr2	191709127	-	cg14622909	81656389		ATAACTCACCCAATTAATTTTAATCATCCCAAAACTAACACAATAAATAC		II			NA	NA	NA	NA	NA	NA		OpenSea	AAGTAGACAAAATGACTCACCCAGTTGATTTTAGTCATCCCAGAACTGACACAGTGGGTA[CG]TGAATGAAGTAGCCCCAGTGGCAGGCATGGAGGCTATATATATATGGGCCCAACAGCATG	TGACTCACCCAGTTGATTTTAGTCATCCCAGAACTGACACAGTGGGTACG																	chr2:191708685-191709235	3
50	cg06764229	-3.04859	0.517882	-12.1396	2.11076e-22	3.29559e-18	-0.450768	chr6	14876085	+	cg06764229	69782592		TCTTTTAAAAACAAACCCTAAATCTAAAACTTTCCATACTAAAAATCCAC		II			NA	NA	NA	NA	NA	NA		OpenSea	TCATTCATATTGAGTCTCGTTTTTACTCAGCTACATCTTACCAGGCCTTCTTGAAACTGA[CG]TGGACTCTCAGCATGGAAAGTTCCAGACTTAGGGTTTGTTTTCAAAAGAAACCAGATCTG	CGTGGACTCTCAGCATGGAAAGTTCCAGACTTAGGGTTTGTTTTCAAAAG									6:14875852-14876244	Unclassified_Cell_type_specific							chr6:14875865-14876215	3
51	cg01752257	-3.11206	0.279695	-12.0819	2.85904e-22	4.37638e-18	-0.467068	chr15	34531718	-	cg01752257	92628587		TATTCAACATTCTTTCTCAATTAACCAAAATAATTCACTATTATAAACAC		II			NA	NA	NA	NA	NA	NA		OpenSea	TACAAAGTGAATATTCAACATTCTTTCTCAGTTGACCAGGGTGATTCACTATTGTGAACA[CG]ATCTCCTTCCTGCCTCAGCCCCAGTCATGCCCTGACTCATCTTACCAGAAACTCAGTATG	CGTGTTCACAATAGTGAATCACCCTGGTCAACTGAGAAAGAATGTTGAAT	SLC12A6;SLC12A6;SLC12A6;SLC12A6;SLC12A6;SLC12A6	NM_005135;NM_001042497;NM_133647;NM_001042494;NM_001042495;NM_001042496	Body;Body;Body;Body;Body;Body				TRUE							SLC12A6;SLC12A6;SLC12A6	ENST00000558950.1;ENST00000559076.1;ENST00000559441.1	3'UTR;TSS1500;TSS1500	chr15:34531600-34532010	3
52	cg01218206	-2.96671	-0.0919705	-12.0775	2.92572e-22	4.39232e-18	-0.445137	chr11	116933977	-	cg01218206	78739569		TTAAACACCCTCCCCTTTCTCTAAAACTATTAACTTCAATAAATACCCAC		II			NA	NA	NA	NA	NA	NA		OpenSea	AGTTATTGGAATTAAACACCCTCCCCTTTCTCTAAAACTGTTAGCTTCAATGAGTACCCA[CG]TCTCAGAAGCTATGACCATAACTACACTGAAACCATAAATTAGTGAGATTGGAATTCCCC	CGTGGGTACTCATTGAAGCTAACAGTTTTAGAGAAAGGGGAGGGTGTTTA	SIK3	NM_025164	Body				TRUE		11:116933852-116934163	Unclassified	SIK3;SIK3	ENST00000375288.1;ENST00000434315.2	5'UTR;5'UTR	SIK3;SIK3;SIK3	ENST00000375288.1;ENST00000485363.1;ENST00000434315.2	5'UTR;3'UTR;5'UTR	chr11:116933945-116934195	3
53	cg14153689	-2.79335	1.79759	-12.0673	3.08653e-22	4.54631e-18	-0.32912	chr4	10732403	-	cg14153689	7669292		ATCTATTCTTACTTCATTATAATCACCTCTAATTTACAACTCATATATAC		II			NA	NA	NA	NA	NA	NA		OpenSea	GTTTCATATGGGTCTATTCTTACTTCATTGTGGTCACCTCTGGTTTACAACTCATATGTA[CG]TTTAACCATTTCAGTGTATGAGGGTTTTTTTTAACCATCACATGCATACTGTATCTATTC	CGTACATATGAGTTGTAAACCAGAGGTGACCACAATGAAGTAAGAATAGA																	chr4:10732245-10732510	3
54	cg27520924	-2.68005	1.27494	-12.058	3.24105e-22	4.6855e-18	-0.365003	chr3	151845056	-	cg27520924	63610108		ACAAAAACTCAAACACTCAACTCTATACTAAAAAACRACATCTAAATAAC		II			NA	NA	NA	NA	NA	NA		OpenSea	ATATCTTTTAAGCAGAGACTCAAACACTCAACTCTATACTGAAAAGCGACATCTAGATGA[CG]TGACTCAACTCTGTACTGAAAAGCGACATCTGGATGATGTGACACACAGGGATCTGAAAC	CAGAGACTCAAACACTCAACTCTATACTGAAAAGCGACATCTAGATGACG											RP11-246A10.1	ENST00000482382.1	3'UTR	RP11-246A10.1	ENST00000482382.1	3'UTR	chr3:151844820-151845155	3
55	cg12691330	-3.05576	0.753571	-12.0333	3.68999e-22	5.23754e-18	-0.443115	chr6	159070656	-	cg12691330	36789562		CRCACAACATTTTAAAAATTCCCCTTAATAATTTCATTACAATCTTCATC		II			rs73797070	0.063099	NA	NA	NA	NA		OpenSea	TACCTAGTACACGCACAGCATTTTGAAGGTTCCCCTTGGTGATTTCATTACAATCTTCAT[CG]CTCTTGGCCTGGCTGTCCCCCTTTCTTGTAAATTATTCTTGAGTTAATAGCTGTTCTTTG	GCACAGCATTTTGAAGGTTCCCCTTGGTGATTTCATTACAATCTTCATCG	SYTL3	NM_001009991	TSS1500						6:159070574-159071212	Unclassified	SYTL3;SYTL3;SYTL3	ENST00000360448.3;ENST00000469735.1;ENST00000543689.1	TSS1500;TSS1500;TSS1500	SYTL3;SYTL3;SYTL3	ENST00000360448.3;ENST00000469735.1;ENST00000543689.1	TSS1500;TSS1500;TSS1500	chr6:159070465-159071135	3
56	cg10692140	-3.03614	-0.18161	-12.0152	4.05918e-22	5.65868e-18	-0.459047	chr6	30496072	-	cg10692140	18618168		CAACCACRTAAAAAATTAAATAAACCCATAACATTTATAACCAACAACTC		II			NA	NA	NA	NA	NA	NA		OpenSea	CCAGGGAGAAACAACCACGTGGAAAATTAAATAAACCCATGACATTTGTAGCCAGCAGCT[CG]GGTGTTTTGTAGGGTTTTCCCTGAGAAGTGGGGACTAATCGCATGAATCACTTTTTTTTT	AACCACGTGGAAAATTAAATAAACCCATGACATTTGTAGCCAGCAGCTCG							TRUE										chr6:30495620-30496115	3
57	cg09283818	-3.02537	0.0901706	-12.0038	4.31008e-22	5.90303e-18	-0.452431	chr6	155492543	+	cg09283818	77766259		CAAAACCCAAAAACTATCACAATTTCTACAATAAAACTTCTAAAATTACC		II			rs75560106	0.018371	NA	NA	NA	NA		OpenSea	TGAAGGGAGGTGTTTGTCATGGAGATTGTGACAACAAAGTCCCCACTAAGGCTCAGATGG[CG]GCAACCCCAGAAGCTTCATTGCAGAAATTGTGACAGCCCCTGGGCCTTGGCCCCTTCTTC	CGGCAACCCCAGAAGCTTCATTGCAGAAATTGTGACAGCCCCTGGGCCTT	TIAM2	NM_012454	Body		chr6:155492232-155492232		TRUE		6:155492223-155492700	Unclassified							chr6:155492265-155492635	3
58	cg06145669	-2.65264	0.686081	-11.8035	1.23808e-21	1.66642e-17	-0.399141	chr9	102589165	-	cg06145669	80666884		ATTCACTTCTCTATTAATCACACCTTTTACACCATAAACTCCAAAAAAAC		II			NA	NA	NA	NA	NA	NA	chr9:102590742-102591303	N_Shore	AAATGTGAAGTATTCACTTCTCTATTAGTCACACCTTTTACACCATAGACTCCAAAGAGG[CG]TTAAGCACCTGGTTTTCCTTTGGCTCAGAAAAACCAACCACCAAAAACCGCCGTTTTTTA	CGCCTCTTTGGAGTCTATGGTGTAAAAGGTGTGACTAATAGAGAAGTGAA	NR4A3;NR4A3;NR4A3;NR4A3	NM_173199;NM_173198;NM_173200;NM_006981	5'UTR;5'UTR;Body;5'UTR								NR4A3;NR4A3	ENST00000338488.4;ENST00000395096.1	5'UTR;5'UTR	NR4A3;NR4A3	ENST00000338488.4;ENST00000395096.1	5'UTR;5'UTR	chr9:102588865-102589175	3
59	cg13810195	-2.9858	0.998098	-11.783	1.37925e-21	1.82497e-17	-0.421667	chr4	106227800	+	cg13810195	80742331		CTCTCTTAAATCATTCTTTCTATTTCCAACTAACTCACATTAATAATAAC		II			NA	NA	NA	NA	NA	NA		OpenSea	CCTCTTGCTAAATCTAACCATGAGCTCTTTCAGAGAAAAGAGGGCCGTTCAGCTTTTCTG[CG]TCACTATTAATGTGAGCCAGCTGGAAACAGAAAGAATGACTCAAGAGAGTACTACCTATC	TCTCTTGAGTCATTCTTTCTGTTTCCAGCTGGCTCACATTAATAGTGACG	TET2-AS1	NR_126420	Body						4:106227153-106227951	Unclassified_Cell_type_specific							chr4:106227485-106228035	3
60	cg03040208	-2.8703	0.977528	-11.6942	2.20385e-21	2.86745e-17	-0.410738	chr3	71158504	+	cg03040208	2664375		AACTCATATTTTAAACATATCTCACACTTCCCTACTTTATATTTAACAAC		II			NA	NA	NA	NA	NA	NA		OpenSea	TAGCCTCCTCTAACTTTCCATTTTCTTTTGTTTGTATCATCAGCCTGTGAAACCAGAGAG[CG]CTGCCAAACATAAAGCAGGGAAGTGTGAGATATGCTTAAAATATGAGTCACAGTATATTT	CGCTGCCAAACATAAAGCAGGGAAGTGTGAGATATGCTTAAAATATGAGT	FOXP1;FOXP1;FOXP1;FOXP1;FOXP1;FOXP1;FOXP1	NM_001244815;NM_032682;NM_001244816;NM_001244814;NM_001244812;NM_001244810;NM_001244808	Body;Body;Body;Body;Body;Body;Body				TRUE				FOXP1	ENST00000318796.5	5'UTR	FOXP1	ENST00000318796.5	5'UTR	chr3:71158400-71158990	3
61	cg00797434	-2.87267	1.58564	-11.672	2.47866e-21	3.17214e-17	-0.360223	chr11	32680447	+	cg00797434	36741101		CAATAAAACACACTTTCTATTTCCTTTCCATTTTTATATTTCTTCCTTTC		II			NA	NA	NA	NA	NA	NA		OpenSea	AAAGATGATTCTAGAGTGACTAAGTGAAACTGGAAGAAAGGAAAAGGGGACCATGAAATG[CG]AAAGGAAGAAACACAAAAATGGAAAGGAAATAGAAAGTGTGCTTCACTGATGGAAGAGAC	AGTGAAGCACACTTTCTATTTCCTTTCCATTTTTGTGTTTCTTCCTTTCG	CCDC73	NM_001008391	Body								CCDC73	ENST00000534415.1	3'UTR	CCDC73	ENST00000534415.1	3'UTR	chr11:32680120-32680555	3
62	cg02544257	-2.8208	0.34729	-11.5734	4.17239e-21	5.25361e-17	-0.428287	chr16	70510663	-	cg02544257	41797977		TCTACAACTCAAACCTCACATTTCACTATAATAACTCATATCCCATAATC		II			NA	NA	NA	NA	NA	NA	chr16:70507026-70507246	S_Shelf	TTTTCTGTCACTCTGCAGCTCAAGCCTCACATTTCACTGTAGTGACTCATATCCCATAAT[CG]GTAGTCATTAGCAAAAGGAGCAGATGGGGAAGCATTTTCAGTTTTCTTTTGAGGTGTACC	CTGCAGCTCAAGCCTCACATTTCACTGTAGTGACTCATATCCCATAATCG	FUK	NM_145059	Body				TRUE		16:70510195-70511109	Unclassified	FUK	ENST00000571514.1	5'UTR	FUK;FUK;FUK;FUK	ENST00000498702.1;ENST00000485034.1;ENST00000571514.1;ENST00000464499.1	5'UTR;TSS1500;5'UTR;5'UTR	chr16:70510220-70510750	3
63	cg22977420	-2.70978	1.28755	-11.4879	6.55941e-21	8.1281e-17	-0.363024	chr3	11279984	-	cg22977420	58779562		AACTCAATCATTCCTCTCCTTCCACTTCTAATAACTAATTTAAAAATTAC		II			NA	NA	NA	NA	NA	NA		OpenSea	GGGTTTGATGTAGCTCAGTCATTCCTCTCCTTCCACTTCTGATGACTAATTTAGAAGTTA[CG]CATAACATCTCACTGCCCCTTTCACAAGAAATCATGATATCTATTTTATCTAAATCTTGG	GCTCAGTCATTCCTCTCCTTCCACTTCTGATGACTAATTTAGAAGTTACG	HRH1;HRH1;HRH1	NM_001098213;NM_001098212;NM_001098211	5'UTR;5'UTR;5'UTR		chr3:11279893-11279893						HRH1;HRH1	ENST00000438284.2;ENST00000431010.2	5'UTR;5'UTR	HRH1;HRH1;HRH1	ENST00000438284.2;ENST00000431010.2;ENST00000413416.1	5'UTR;5'UTR;5'UTR	chr3:11279840-11280095	3
64	cg15968021	-2.61995	0.862396	-11.4717	7.14624e-21	8.7169e-17	-0.387651	chr18	56363161	-	cg15968021	18724845		CAAACAATAACAAACATTACAACTTAACACRTCTATTACTAACAATACAC		II			NA	NA	NA	NA	NA	NA		OpenSea	GGGCACATATTCAGACAATAGCAGACATTGCAACTTAACACGTCTGTTACTAACAGTGCA[CG]TAACTTGACTGAAGTGGCAGCCATATGAGCATTTATGACCAAACATTTCCATGAGCTAAC	CGTGCACTGTTAGTAACAGACGTGTTAAGTTGCAATGTCTGCTATTGTCT	MALT1;MALT1	NM_173844;NM_006785	Body;Body														chr18:56362985-56363475	3
65	cg22652934	-2.5379	0.136489	-11.4287	8.97153e-21	1.0775e-16	-0.40147	chr21	36180035	+	cg22652934	52746877		TTTCTTCCCAAAAATCCCAAACAATAAAATACAAACCACCACTAAAACTC		II			NA	NA	NA	NA	NA	NA		OpenSea	CAACAGGATGTGACTCAGGACTCAGAGATGTGAGTCAGTTTCCAGGGTGATGTGTTAGGG[CG]AGCCCCAGTGGTGGTTTGCATCTCACTGTCTGGGACCCCTGGGAAGAAAGGCCTAGGCTC	TTCTTCCCAGGGGTCCCAGACAGTGAGATGCAAACCACCACTGGGGCTCG	RUNX1;RUNX1	NM_001001890;NM_001754	Body;Body		chr21:36179679-36179679				21:36179904-36180423	Unclassified				RUNX1	ENST00000482318.1	3'UTR	chr21:36179860-36180210	3
66	cg19978379	-2.42525	1.44031	-11.4136	9.71795e-21	1.14946e-16	-0.318905	chr6	31542671	-	cg19978379	45710955		ACCCCAAAATTCCTTAAAAACCAAAACTAAAACCAACATTATAAATCTCC		II			NA	NA	NA	NA	NA	NA		OpenSea	AAAAATCAGGGACCCCAGAGTTCCTTGGAAGCCAAGACTGAAACCAGCATTATGAGTCTC[CG]GGTCAGAATGAAAGAAGAAGGCCTGCCCCAGTGGGGTCTGTGAATTCCCGGGGGTGATTT	CCCCAGAGTTCCTTGGAAGCCAAGACTGAAACCAGCATTATGAGTCTCCG	TNF	NM_000594	TSS1500								TNF	ENST00000449264.2	TSS1500	TNF	ENST00000449264.2	TSS1500	chr6:31542140-31542915	3
67	cg23834123	-2.90786	1.04043	-11.3852	1.12962e-20	1.3162e-16	-0.407687	chr17	73291891	+	cg23834123	47789241		TAAAATAAATATTAATAAAATCACAAAAAAATTCACTTCCCCAAACTAAC		II			NA	NA	NA	NA	NA	NA		OpenSea	TCATTTTAAGTTAAATATGTTTAGTAAATCTGAAAAGAGAAACCAGAAAGTAACGGTTCC[CG]TCAGCTTGGGGAAGTGAATCCTTCTGTGACTTCACCAACACTTACCCTAAAGAGGCCTAT	AGGGTAAGTGTTGGTGAAGTCACAGAAGGATTCACTTCCCCAAGCTGACG					chr17:73291742-73291742				17:73291453-73292103	Unclassified_Cell_type_specific							chr17:73291820-73292130	3
68	cg14430754	-2.47059	1.555	-11.3688	1.23176e-20	1.41411e-16	-0.31279	chr18	46360298	-	cg14430754	10667196		CAAATCACCCTCAAAACAACTATACAAAAAATTCCAAATATTAACCCAAC		II			NA	NA	NA	NA	NA	NA		OpenSea	GAGGGGCCTTCCAGATCACCCTCAAAGCAACTGTGCAAAAGATTCCAAATGTTGGCCCAG[CG]CAGAGCAGGACTCTCTCAGATTCCAAAAGCCCCTGACAGCTCATTTTTTCCCCAGAAGGG	CGCTGGGCCAACATTTGGAATCTTTTGCACAGTTGCTTTGAGGGTGATCT	CTIF;CTIF	NM_014772;NM_001142397	Body;Body				TRUE		18:46360028-46360763	Unclassified							chr18:46360140-46360375	3
69	cg15636887	-2.65903	0.519259	-11.2923	1.84687e-20	2.08954e-16	-0.402852	chr17	38023480	-	cg15636887	75621379		ACTAACAAAATTTACTCCTAAACCATATAAAAAAATCCAAATACTAACTC		II			rs1453560	0.090855	NA	NA	NA	NA	chr17:38024145-38024637	N_Shore	AAAATGAAATTACTGACAAAGTTTGCTCCTGGACCATATGAGAGAGTCCAAGTACTGACT[CG]GCTCAAAGGAAATAAAACCGAAAACTCTTGATCTCACCCAAAATAACCATTCTGCACCCT	CTGACAAAGTTTGCTCCTGGACCATATGAGAGAGTCCAAGTACTGACTCG	ZPBP2;ZPBP2	NM_199321;NM_198844	TSS1500;TSS1500			CDMR			17:38023387-38024525	Promoter_Associated	ZPBP2	ENST00000348931.3	TSS1500	ZPBP2	ENST00000348931.3	TSS1500	chr17:38023440-38024155	3
70	cg15459165	2.35975	-1.99183	11.2088	2.8757e-20	3.19486e-16	0.258595	chr1	31223850	+	cg15459165	13739581		CTAAAACATCAACCTAAAACCAAAACTTCRCTCTAAACTCACTATAAAAC		II			NA	NA	NA	NA	NA	NA		OpenSea	TTAGGGGGTGCTTTGTGCCACTTCCCTTGGCAGGGTGGGGTCCCCTGGGAAACCAACGCT[CG]CCTCACAGTGAGCTCAGAGCGAAGTCCTGGTTCCAGGCTGATGCTCTAGGCTCAAAATAA	CGCCTCACAGTGAGCTCAGAGCGAAGTCCTGGTTCCAGGCTGATGCTCTA	LAPTM5	NM_006762	Body		chr1:31223594-31223594		TRUE		1:31223746-31223876	Unclassified	LAPTM5	ENST00000476492.1	3'UTR	LAPTM5	ENST00000476492.1	3'UTR	chr1:31223720-31224055	3
71	cg26664155	-2.77492	0.729105	-11.2068	2.90566e-20	3.19486e-16	-0.408181	chr5	110635928	+	cg26664155	58725888		TCTATATCTCTCATATTTTTCAATTTCATTAATAATAATAATTCTATCTC		II			rs75737951	0.014177	NA	NA	NA	NA		OpenSea	AAAACAATTGTATACTAATGTCAGAATCATGGGGCTTCTTTGCTCATAAGAGCTGTGAAA[CG]AGACAGAATTATTACCATTAATGAAACTGAAAAATATGAGAGACATAGACCACATTTCGA	CGAGACAGAATTATTACCATTAATGAAACTGAAAAATATGAGAGACATAG	CAMK4	NM_001744	Body								CTC-499J9.1	ENST00000504081.1	3'UTR	CAMK4;CAMK4;CTC-499J9.1	ENST00000509408.1;ENST00000504090.1;ENST00000504081.1	5'UTR;5'UTR;3'UTR	chr5:110635845-110636095	3
72	cg05583023	2.38102	-1.01331	11.1292	4.38571e-20	4.711e-16	0.345414	chr18	3017178	-	cg05583023	93810986		AAAACTACRACACAAAAATATTAAATAACTTACCTCAAATCTCACAACTC		II			rs4798055	0.241613	NA	NA	NA	NA		OpenSea	TTACAGAGGAAGGAACTACGGCACAGAGATGTTGGGTAACTTGCCTCAGATCTCACAACT[CG]TCAGCAGTGTTGATAGAATTTGCCTCCAGCCCTCCTTGACTCCTAAACCCATATTTTTTT	GAACTACGGCACAGAGATGTTGGGTAACTTGCCTCAGATCTCACAACTCG																	chr18:3016665-3017210	3
73	cg04117944	2.77714	-1.07041	11.1284	4.40526e-20	4.711e-16	0.386853	chr12	68091439	-	cg04117944	42754972		CTAAATCAAAAATCAAAAAACTACATCTCTATATCACAAACACRACTACC		II			NA	NA	NA	NA	NA	NA		OpenSea	ATACCTATCTTCTAGATCAGAGGTCAGGAAACTACATCTCTGTGTCACAAACACGACTGC[CG]TGTGTTTTTGTAAATAAAGTTTAGGATAACCACAGTCATTCATTGCATATTGTCCACTGT	CGGCAGTCGTGTTTGTGACACAGAGATGTAGTTTCCTGACCTCTGATCTA									12:68091213-68091483	Unclassified_Cell_type_specific							chr12:68091260-68091530	3
74	cg13648087	-2.80673	1.28623	-11.1208	4.58523e-20	4.8372e-16	-0.379234	chr6	126128689	-	cg13648087	24682904		AATCTTCCAAATATAAATCATATTCACTTACACTAACACTAAACTATACC		II			NA	NA	NA	NA	NA	NA		OpenSea	TTCCATATATGAATCTTCCAGATATGAATCATATTCACTTGCACTAACACTAAACTGTAC[CG]CTCTCATTTCTTAGTACCTCACCAGTAAAACATCAGATTCATGTGGGGTAAATTTCCACC	ATCTTCCAGATATGAATCATATTCACTTGCACTAACACTAAACTGTACCG	NCOA7;NCOA7;NCOA7;NCOA7;NCOA7;NCOA7-AS1	NM_001199620;NM_001199619;NM_181782;NM_001122842;NM_001199621;NR_126386	5'UTR;5'UTR;5'UTR;5'UTR;5'UTR;Body								NCOA7;NCOA7;NCOA7;NCOA7;RP1-293L8.5;RP11-73O6.4	ENST00000368357.3;ENST00000431092.2;ENST00000392477.2;ENST00000229634.9;ENST00000429007.1;ENST00000563385.1	5'UTR;5'UTR;5'UTR;5'UTR;3'UTR;5'UTR	NCOA7;NCOA7;NCOA7;NCOA7;NCOA7;RP1-293L8.5;RP11-73O6.4	ENST00000368357.3;ENST00000431092.2;ENST00000392477.2;ENST00000453302.1;ENST00000229634.9;ENST00000429007.1;ENST00000563385.1	5'UTR;5'UTR;5'UTR;5'UTR;5'UTR;3'UTR;5'UTR	chr6:126128545-126128770	3
75	cg03661577	-2.91615	0.286251	-11.1075	4.92004e-20	5.1212e-16	-0.437603	chr12	92864525	-	cg03661577	94705849		AAAAATTTAATTCAACAACTAAATCAACATAAACTCACACAAAACAAATC		II			rs78716423	0.025559	NA	NA	NA	NA		OpenSea	GGGGACTTGAAAAGGATTTAGTTCAACAACTGAGTCAGCATGAGCTCACACAAAACAAAT[CG]TTTCACACCAATGTCAATTTCTTTCTTTCTTCCCCCCCGCCCCCACTTTTTTATTTAAAT	AGGATTTAGTTCAACAACTGAGTCAGCATGAGCTCACACAAAACAAATCG					chr12:92864300-92864300						CLLU1;CLLU1	ENST00000508671.1;ENST00000504409.2	5'UTR;5'UTR	CLLU1;CLLU1	ENST00000508671.1;ENST00000504409.2	5'UTR;5'UTR	chr12:92864325-92864735	3
76	cg06383915	-2.69026	1.1178	-11.0759	5.81893e-20	5.93774e-16	-0.373796	chr5	78275201	+	cg06383915	86705105		AAAAATTATTTTCCACAACAACTATACCACRTTATATTTCCACTAACAAC		II			NA	NA	NA	NA	NA	NA		OpenSea	TATAATCAAAAAGATAATGACAAGTGTTGGCAAGGATGTGGAGACGCTAAAACCCACATA[CG]TTGCTAGTGGAAATATAACGTGGTATAGCTGCTGTGGAAAACAATTTCCAATTCCTCAAA	CGTTGCTAGTGGAAATATAACGTGGTATAGCTGCTGTGGAAAACAATTTC	ARSB;ARSB	NM_000046;NM_198709	Body;Body																chr5:78274985-78275984	6	chr5:78274968-78275635
77	cg24360606	-2.73878	1.76895	-11.0747	5.85662e-20	5.93774e-16	-0.327311	chr17	8837741	-	cg24360606	73691226		ACCCCCACCATTAAAACTACAAAACATTACTAAAATAAATCAATAAATAC		II			NA	NA	NA	NA	NA	NA		OpenSea	GAATGTGGAAAACCCCCACCATTAAAACTACAAGACATTGCTAAGATAAATCAATGAATA[CG]TGGAGAGATATGCCACATTTATGAGTCAGAAGACTCAATATTGATATTATGTCAGTTTTC	CCCCCACCATTAAAACTACAAGACATTGCTAAGATAAATCAATGAATACG	PIK3R5;PIK3R5;PIK3R5;PIK3R5;PIK3R5	NM_001251855;NM_001251853;NM_001251852;NM_001251851;NM_001142633	5'UTR;5'UTR;5'UTR;5'UTR;5'UTR								PIK3R5	ENST00000447110.1	5'UTR	PIK3R5	ENST00000447110.1	5'UTR					chr17:8837667-8839045
78	cg04257163	-2.83354	1.62443	-11.0564	6.45481e-20	6.46031e-16	-0.353772	chr12	89620072	-	cg04257163	78665423		ACCTTTAATAAAACAAAATTACCCTAATATTTCCACATCTCAAAAACRAC		II			NA	NA	NA	NA	NA	NA		OpenSea	AAAGAAAATACACCTTTAGTAAAACAAAATTACCCTGGTATTTCCACATCTCAAAAGCGA[CG]TCATTCATGTAGTTTTAAAACTAAGCAATGAAGTGATTCCTTCTTCCCTGTAGTGTTTTT	CGTCGCTTTTGAGATGTGGAAATACCAGGGTAATTTTGTTTTACTAAAGG					chr12:89619217-89619217		TRUE		12:89620036-89620142	Unclassified	RP11-13A1.3	ENST00000549278.1	3'UTR	RP11-13A1.3	ENST00000549278.1	3'UTR	chr12:89619585-89620150	3
79	cg10184771	-2.6153	1.86144	-11.0525	6.58904e-20	6.51118e-16	-0.301725	chr17	62102410	-	cg10184771	18751527		AAAACCACACTATTTCAACRAAATACRAAAATATTCTCAATTCACATAAC		II			NA	NA	NA	NA	NA	NA		OpenSea	TCTTAGAAATGAGGACCACACTGTTTCAGCGGAATACGAAAGTGTTCTCAATTCACATAG[CG]TCCAGCTAATCAAAACCACAAGTAGAAACTAGAGGTGTCACCAGCCTATAGACTGACTAA	CGCTATGTGAATTGAGAACACTTTCGTATTCCGCTGAAACAGTGTGGTCC					chr17:62102264-62102264												chr17:62102220-62102450	3
80	cg04563813	-2.70646	1.36199	-11.0464	6.80553e-20	6.63433e-16	-0.360627	chr22	18586766	+	cg04563813	62650850		CTTCACATATTACTATAAATATTACAAAATACCCAATCTTTCTAAACCAC		II			NA	NA	NA	NA	NA	NA		OpenSea	AAGTGGATCTACAACATTGATAGAGATCAGTTTTTCTGCTCTTCCAACATACTGCCAGGA[CG]TGGTCCAGAAAGATTGGGTACTTTGCAATACTCATAGCAATATGTGAAGTGATTGGAAAA	TTCACATATTGCTATGAGTATTGCAAAGTACCCAATCTTTCTGGACCACG																	chr22:18586585-18586990	3
81	cg10111084	-2.38865	1.39765	-11.0442	6.88363e-20	6.63433e-16	-0.320347	chr6	37001154	-	cg10111084	17770294		AAACTAACAAAATAAATTATATAACTCAAACACRACAAAACCATCACCTC		II			NA	NA	NA	NA	NA	NA		OpenSea	AAAAGATCTGGGGACTGACAGAATGAATTGTGTGACTCAGACACGACAAGGCCATCACCT[CG]TACTTACTAATCATCGCCACCACTATGTCCATGAGGTCATGGGACTTTCACATCTTTCCA	CGAGGTGATGGCCTTGTCGTGTCTGAGTCACACAATTCATTCTGTCAGTC																	chr6:37001060-37001435	3
82	cg13729073	-2.7547	0.733534	-11.0253	7.61273e-20	7.24755e-16	-0.410295	chr21	15906614	+	cg13729073	84616553		ATTAAAAATTCAAAAAAAATTAAACTCRATCTACCTAACTTTCAAATTCC		II			NA	NA	NA	NA	NA	NA		OpenSea	ACTACTATGTTCTATACTATCAATGTTTTCAGTGGTGGCCAAAGTGTTATAAAAAGCACA[CG]GAATCTGAAAGTCAGGTAGACCGAGTTCAATCCCTCTTGAATCCTCAACAAAAATCCCAG	CGGAATCTGAAAGTCAGGTAGACCGAGTTCAATCCCTCTTGAATCCTCAA	SAMSN1;SAMSN1;SAMSN1	NM_001286523;NM_022136;NM_001256370	5'UTR;Body;Body		chr21:15906159-15906159									SAMSN1	ENST00000493640.1	3'UTR	chr21:15906100-15906755	3
83	cg06890039	-2.71934	1.82315	-11.0111	8.20784e-20	7.70752e-16	-0.320247	chr4	146728161	-	cg06890039	6743577		TAAAAATAAATAACCACCCTCAAACTTCAATCATTCCTTAAATAAACTTC		II			NA	NA	NA	NA	NA	NA		OpenSea	CCTTGCAAGGTTAAAAATAAGTAACCACCCTCAAACTTCAATCATTCCTTGAGTAAGCTT[CG]TGAACCTCCAAATGGAAATGACTGTGATCATAGTCGTATTTCATACAAGGATTTCACATC	AAAAATAAGTAACCACCCTCAAACTTCAATCATTCCTTGAGTAAGCTTCG	ZNF827;ZNF827	NM_001306215;NM_178835	Body;Body														chr4:146728160-146728410	3
84	cg06991163	-2.75582	0.737992	-11.0091	8.29334e-20	7.70752e-16	-0.409342	chr12	94179208	-	cg06991163	85638361		CTTAAATCACCCACTAATATATATAACCTATAAATCACTCACTAATATAC		II			NA	NA	NA	NA	NA	NA		OpenSea	AAGGGTAGTGGCTTGAGTCACCCACTGGTATGTGTGACCTATGAGTCACTCACTGGTATG[CG]TCTTCCCGATCCCCTGGCCTATGGGTTAGAAGTCAAAGATGCTCCACTGGGGCTTCCTTT	CGCATACCAGTGAGTGACTCATAGGTCACACATACCAGTGGGTGACTCAA	CRADD	NM_003805	Body		chr12:94179016-94179016		TRUE							CRADD	ENST00000549615.1	5'UTR	chr12:94179060-94179795	3
85	cg08454376	-2.717	0.808409	-10.988	9.27948e-20	8.52255e-16	-0.400298	chr10	93705191	-	cg08454376	14792988		ACCAATCTCCAAAAATCTTCATCATACAAAACTAAAACTACCTATTAAAC		II			NA	NA	NA	NA	NA	NA		OpenSea	ATTGTTGTGCAGCCAGTCTCCAGAAGTCTTCATCATGCAAAACTGAAACTACCTATTAAA[CG]TCAAATCCCCATTTCCCCCTTTCCCCAGCCCCTGGCAACCACCATTCTTTCTGTCTCCAT	CCAGTCTCCAGAAGTCTTCATCATGCAAAACTGAAACTACCTATTAAACG	BTAF1	NM_003972	Body																chr10:93704422-93705704	6
86	cg09211160	-2.54749	0.442614	-10.9663	1.04104e-19	9.45002e-16	-0.392441	chr6	7148832	-	cg09211160	1724352		AATAAATATATCACTAATTTCCAAAAACAACCTAATATAAATTATTCATC		II			NA	NA	NA	NA	NA	NA		OpenSea	AAGTGGGGGGGGGTGGGTATGTCACTAGTTTCCAGAGGCAGCCTAGTGTAAGTTGTTCAT[CG]TGATGATCCTGAGTCACCCCCACAAAAGGCTGAATTAATCATACATTGATTCACCATGCT	GTGGGTATGTCACTAGTTTCCAGAGGCAGCCTAGTGTAAGTTGTTCATCG	RREB1;RREB1;RREB1;RREB1	NM_001168344;NM_001003699;NM_001003698;NM_001003700	5'UTR;5'UTR;5'UTR;5'UTR		chr6:7148695-7148695						RREB1;RREB1;RREB1	ENST00000379933.3;ENST00000379938.2;ENST00000334984.6	5'UTR;5'UTR;5'UTR	RREB1;RREB1;RREB1;RREB1;RREB1;RREB1;RREB1;RREB1	ENST00000379933.3;ENST00000491191.1;ENST00000379938.2;ENST00000471433.1;ENST00000467782.1;ENST00000334984.6;ENST00000483150.1;ENST00000475946.1	5'UTR;5'UTR;5'UTR;5'UTR;5'UTR;5'UTR;5'UTR;5'UTR	chr6:7148700-7148970	3
87	cg05324121	-2.66249	0.769463	-10.9423	1.18251e-19	1.06109e-15	-0.398395	chr14	50988384	+	cg05324121	13778913		ATCAAATCTATCCTTAAAAATATTTAAACTAATAAATCATACTAACCCCC		II			NA	NA	NA	NA	NA	NA		OpenSea	AAACATTAGTCATTCTTAGTCATTTTAATCCAATTTCATTTTCATAAATATGTTGGAAGG[CG]GGGGCCAGTATGACTCACTAGCCCAAACACCTCCAAGGACAGATCTGACTATCAGCTGGG	CGGGGGCCAGTATGACTCACTAGCCCAAACACCTCCAAGGACAGATCTGA	MAP4K5;MAP4K5	NM_006575;NM_198794	Body;Body		chr14:50988191-50988191		TRUE							MAP4K5	ENST00000555216.1	5'UTR	chr14:50988145-50988455	3
88	cg04317318	-2.546	0.874521	-10.9055	1.43801e-19	1.27568e-15	-0.37452	chr12	76338627	+	cg04317318	68726215		CACTTTCCCATACACTTAACCATCTCAAAATACTACTATAATTATTCTTC		II			NA	NA	NA	NA	NA	NA		OpenSea	GGAAACAAGCCACAGGCTCATCTTCAGATGAGGACTCTGCACAGGGCTTGACCTTTCAAT[CG]AAGAACAACCACAGTAGTATTCTGAGATGGCCAAGTGTATGGGAAAGTGACTGCTTCTCT	CGAAGAACAACCACAGTAGTATTCTGAGATGGCCAAGTGTATGGGAAAGT					chr12:76338350-76338350		TRUE				RP11-114H23.1	ENST00000552856.1	3'UTR	RP11-114H23.1	ENST00000552856.1	3'UTR	chr12:76337985-76338855	3
89	cg03164498	-2.8535	0.809081	-10.9014	1.46948e-19	1.28896e-15	-0.412551	chr20	48316053	+	cg03164498	17659114		AAATCTAATACTACCTACAATTTCAAACACCCACTAAAAAATTTCAAAAC		II			NA	NA	NA	NA	NA	NA		OpenSea	TGATTAATCTGAAACTGTGCTATGAATCATACAGCAGTCCTCCCTTATCTTCAAGGGATA[CG]TTCTGAAATTCCCCAGTGGGTGCCTGAAACTGCAGGTAGTACCAGATCTAAATACATTGC	CGTTCTGAAATTCCCCAGTGGGTGCCTGAAACTGCAGGTAGTACCAGATC	B4GALT5	NM_004776	Body		chr20:48315836-48315836												chr20:48315865-48316190	3
90	cg06926332	-2.88142	1.27596	-10.8973	1.50155e-19	1.30245e-15	-0.384191	chr2	158113319	+	cg06926332	21600113		TAACCTAAACAAATTAAAATACACTTACTCTCAATTTCAATACTTATCTC		II			rs10203488	0.161741	NA	NA	NA	NA		OpenSea	CACTCAAAATCTGGTCCAAGTCCTGGTGTGGTCCTGAAACTGTTGCTTGCTGGTTTAAGA[CG]AGATAAGTACTGAAACTGAGAGTAAGTGTATCTTAATCTGTTCAGGCTACTATAGAAGAA	CGAGATAAGTACTGAAACTGAGAGTAAGTGTATCTTAATCTGTTCAGGCT	GALNT5	NM_014568	TSS1500						2:158113248-158113380	Unclassified_Cell_type_specific	GALNT5	ENST00000259056.4	TSS1500	GALNT5	ENST00000259056.4	TSS1500	chr2:158113165-158113575	3
91	cg13209475	-2.79865	-0.608667	-10.8582	1.84818e-19	1.5855e-15	-0.413666	chr1	234979009	+	cg13209475	98653311		TAATTCAACCCAATAAAAACTAATCAACTTTCCTTAATACTCTAAAATCC		II			NA	NA	NA	NA	NA	NA		OpenSea	TAATATCATGACAGCGTGTTGCAGTCTTCAGAGAAAGATACTAAAATGGTTGTGCTATTA[CG]GATCTCAGAGCATTAAGGAAAGTTGACCAGCTTTCACTGGGCTGAACCAAGGGGTGAAGC	CGGATCTCAGAGCATTAAGGAAAGTTGACCAGCTTTCACTGGGCTGAACC					chr1:234978594-234978594				1:234978597-234979149	Unclassified							chr1:234978525-234979095	3
92	cg01588652	-2.90136	0.542633	-10.8395	2.04185e-19	1.73261e-15	-0.43263	chr12	110411432	-	cg01588652	44609119		TTCATTAATTTTTCRCTACTATTTCCTTCTTTCAATTTCATTAATTTTTC		II			NA	NA	NA	NA	NA	NA		OpenSea	CCAGCTTTGGTTTCATTGATTTTTCGCTACTGTTTCCTTCTTTCAGTTTCATTGATTTTT[CG]CTACTGTTTCCTTCTTTCAGTTTCATTGATTTCTGCTCTTTACTATTTGCTGCCTTCTGT	TCATTGATTTTTCGCTACTGTTTCCTTCTTTCAGTTTCATTGATTTTTCG	GIT2;GIT2;GIT2;GIT2;GIT2;GIT2	NM_001135213;NM_001135214;NM_014776;NM_057170;NM_057169;NM_139201	Body;Body;Body;Body;Body;Body								TCHP;GIT2	ENST00000550780.1;ENST00000550186.1	5'UTR;3'UTR	TCHP;GIT2;GIT2;GIT2	ENST00000550780.1;ENST00000550186.1;ENST00000551455.1;ENST00000551721.1	5'UTR;3'UTR;3'UTR;3'UTR	chr12:110411240-110411510	3
93	cg03815480	-2.62961	-0.253897	-10.7828	2.75865e-19	2.31568e-15	-0.404325	chr16	48492439	+	cg03815480	10654941		AACCACAATAAAATATCCACCCACCAATATACTCAAAATTAACATAACAC		II			NA	NA	NA	NA	NA	NA		OpenSea	TACATTTCTACCAATGGTGTTTGGGAGTTTCAGTTCCACCACATATTTGCCAGCAAGTGA[CG]TGTCATGTCAATTTTGAGTATACTGGTGGGTGGATATCTCACTGTGGTTTTAACTTGTGA	ACCACAGTGAGATATCCACCCACCAGTATACTCAAAATTGACATGACACG	MIR5095	NR_039970	Body						16:48492287-48492532	Unclassified_Cell_type_specific							chr16:48492325-48492575	3
94	cg00840990	-2.49122	1.60464	-10.7209	3.83348e-19	3.18369e-15	-0.313549	chr3	177308016	-	cg00840990	8689468		ACCACATTACTAAATAATAAAATTACAAATTCCAAATCTCCCTTATAATC		II			rs6769466	0.482827	NA	NA	NA	NA		OpenSea	GGAAATGGTTAGCCACATTACTAGGTAATAAGGTTGCAAATTCCAAGTCTCCCTTGTAGT[CG]AGGTCAGATGTTGTCCTGGGAGTGGGTGGGAAGGTAGAGAGGCCAAGATTGAGGCTGCTA	CCACATTACTAGGTAATAAGGTTGCAAATTCCAAGTCTCCCTTGTAGTCG					chr3:177307615-177307615		TRUE				LINC00578;LINC00578	ENST00000442937.1;ENST00000439009.1	5'UTR;5'UTR	LINC00578;LINC00578	ENST00000442937.1;ENST00000439009.1	5'UTR;5'UTR	chr3:177307645-177308115	3
95	cg06559789	-2.58895	1.77895	-10.7124	4.01121e-19	3.29623e-15	-0.30941	chr2	102753664	+	cg06559789	24806887		ATAACTATACTCAAAAATATATCACAATTCTCCATAACTTATCTTATACC		II			NA	NA	NA	NA	NA	NA		OpenSea	AGAAGGGAGGATAGGTGTTGTTTAATTCTGAGACACCTTGCATGCTAGACTGAAGTTATA[CG]GTACAAGATAAGCCATGGAGAACTGTGACACATTCCTGAGTACAGTCATTGTTTTGATGA	CGGTACAAGATAAGCCATGGAGAACTGTGACACATTCCTGAGTACAGTCA	IL1R1	NM_001288706	5'UTR						2:102753500-102753717	Unclassified_Cell_type_specific	IL1R1;IL1R1;IL1R1	ENST00000424272.1;ENST00000409589.1;ENST00000409329.1	5'UTR;5'UTR;5'UTR	IL1R1;IL1R1;IL1R1;IL1R1	ENST00000452403.1;ENST00000409929.1;ENST00000409589.1;ENST00000409329.1	5'UTR;5'UTR;5'UTR;5'UTR	chr2:102753545-102753915	3
96	cg00446123	2.70007	-1.26326	10.6755	4.87933e-19	3.96784e-15	0.365654	chr20	62367888	-	cg00446123	70783542	71679933	TCAAAACAATACAAACTAAAAACACACACATTTCATCTAAACTTCAAACA	TCAAAACAATACGAACTAAAAACGCACACGTTTCATCTAAACTTCGAACG	I	A	Red	NA	NA	NA	NA	NA	NA	chr20:62368955-62371962	N_Shore	TGAGTTAGGCTGTCAGAACAGTGCGGGCTAGAGGCGCACACGTTTCATCTAGGCTTCGGG[CG]GGGCGCAGCAGGTGGGTGAGGCTGCGGTGGTGGCTGCTGCCCAGGGTGGGAGGCTCAGGG	TCAGAACAGTGCGGGCTAGAGGCGCACACGTTTCATCTAGGCTTCGGGCG	LIME1	NM_017806	TSS200			CDMR			20:62367587-62368260	Promoter_Associated	LIME1;LIME1;LIME1;ZGPAT	ENST00000490824.1;ENST00000490824.1;ENST00000309546.3;ENST00000490623.1	1stExon;5'UTR;TSS200;5'UTR	LIME1;LIME1;LIME1;LIME1;LIME1;LIME1;LIME1;LIME1;LIME1;LIME1;LIME1;ZGPAT;ZGPAT	ENST00000496820.1;ENST00000493265.1;ENST00000489212.1;ENST00000444951.1;ENST00000490824.1;ENST00000490824.1;ENST00000309546.3;ENST00000487026.1;ENST00000465591.1;ENST00000465591.1;ENST00000480139.1;ENST00000490623.1;ENST00000486025.1	5'UTR;TSS1500;TSS1500;5'UTR;1stExon;5'UTR;TSS200;TSS200;1stExon;5'UTR;TSS200;5'UTR;5'UTR	chr20:62367365-62368895	3
97	cg18306198	-2.70537	0.483875	-10.6422	5.82619e-19	4.68897e-15	-0.412314	chr11	116819384	-	cg18306198	96805349		CACTTCTAATTCTAATCATTTCAATCTTCTCTTTTTCTCTTCTCTCTCTC		II			NA	NA	NA	NA	NA	NA		OpenSea	TTCCTTTCTTTCACTTCTGATTCTAGTCATTTCAGTCTTCTCTTTTTCTCTTCTCTCTCT[CG]TCAATCTAGCTAAAGATCTGTCAATGTTGTCGATTTTTTCAAAGAACTATCTTTTGGTTT	CGAGAGAGAGAAGAGAAAAAGAGAAGACTGAAATGACTAGAATCAGAAGT	SIK3;SIK3;SIK3	NM_001281749;NM_025164;NM_001281748	Body;Body;5'UTR								SIK3;SIK3	ENST00000375288.1;ENST00000434315.2	5'UTR;5'UTR	SIK3;SIK3;SIK3;SIK3	ENST00000375288.1;ENST00000497049.1;ENST00000485363.1;ENST00000434315.2	5'UTR;3'UTR;3'UTR;5'UTR	chr11:116819140-116819530	3
98	cg21536828	-2.82451	0.650402	-10.6317	6.15821e-19	4.90561e-15	-0.418631	chr12	853169	-	cg21536828	64774154		AATCAAACTATTTCCCAAACTAACTAAACCACTATACTCCCRATAACAAC		II			NA	NA	NA	NA	NA	NA		OpenSea	AATTATTAGAGAGTCAAGCTATTTCCCAAACTGGCTGAACCACTGTACTCCCGGTAGCAA[CG]TATGAGAAACTAGTTGCTCTACATCCTCACCAACCATTTTTAATTTTAGTCATTTTCGTG	CGTTGCTACCGGGAGTACAGTGGTTCAGCCAGTTTGGGAAATAGCTTGAC																	chr12:852625-853335	3
99	cg04259259	-2.78274	0.0826587	-10.6157	6.70669e-19	5.28857e-15	-0.428859	chr12	47750110	+	cg04259259	65750182		CTCTAATTAATTCTATCCTTATCTCACTTAACTTCTTACCAACATTTAAC		II			rs79538640	0.024161	NA	NA	NA	NA		OpenSea	AGAATCAAATGGAGAAAACAGTGAGGATGGTGTGGGGTTCCAGAAACAAGTGATCAACTA[CG]TCAAATGCTGGTAAGAAGTCAAGTGAGATAAGGACAGAATTAACCAGAGAATGGGCAATG	CGTCAAATGCTGGTAAGAAGTCAAGTGAGATAAGGACAGAATTAACCAGA					chr12:47749691-47749691						RP11-493L12.5	ENST00000550019.1	5'UTR	RP11-493L12.5	ENST00000550019.1	5'UTR	chr12:47749920-47750495	3
100	cg15810184	-2.58564	0.299807	-10.5743	8.35565e-19	6.52296e-15	-0.404042	chr12	105324638	-	cg15810184	12613888		TCATCTCAAAATTTCCCAAAATCAATCATCTCRCAAAATATATACAAAAC		II			rs78573482	0.038938	NA	NA	NA	NA		OpenSea	CCCAAGACCAGTCATCTCAGAATTTCCCAAGATCAGTCATCTCGCAGAATATGTGCAGAA[CG]TGGCTAAGCACATAGTCAACACTGAACTGGCCAGGGGGATCCAGATGCACAGACACATCC	CATCTCAGAATTTCCCAAGATCAGTCATCTCGCAGAATATGTGCAGAACG					chr12:105324484-105324484									SLC41A2;SLC41A2;SLC41A2;SLC41A2;SLC41A2;SLC41A2	ENST00000411411.1;ENST00000432951.1;ENST00000415674.1;ENST00000433540.1;ENST00000417469.2;ENST00000449866.2	5'UTR;5'UTR;5'UTR;5'UTR;5'UTR;5'UTR	chr12:105324445-105324735	3
101	cg00373327	-2.57184	1.08313	-10.5207	1.11115e-18	8.58849e-15	-0.363573	chr1	205741853	-	cg00373327	75801588		CCCATATATTTAACTTTAAACCCTCAATTCACTAAAATAAATCCACATAC		II			rs823142	0.176118	NA	NA	NA	NA	chr1:205743900-205744668	N_Shelf	ACAACTCCAATCCCATATGTTTAACTTTAAGCCCTCAATTCACTGAGATGAGTCCACATG[CG]TGTATTTAGTGTGAGATGGATGATTCATACTCACTCTCCAAAGGGGTTTCCAGCTTTTAC	CGCATGTGGACTCATCTCAGTGAATTGAGGGCTTAAAGTTAAACATATGG	RAB29;RAB29;RAB29;RAB29	NM_001135663;NM_003929;NM_001135662;NM_001135664	Body;Body;Body;5'UTR								RAB7L1;RAB7L1	ENST00000468887.1;ENST00000437324.2	3'UTR;5'UTR	RAB7L1;RAB7L1;RAB7L1;RAB7L1	ENST00000468887.1;ENST00000492534.1;ENST00000533111.1;ENST00000437324.2	3'UTR;3'UTR;3'UTR;5'UTR	chr1:205741780-205742155	3
102	cg14169134	-2.63118	1.43493	-10.4688	1.4641e-18	1.12056e-14	-0.345027	chr6	14749088	-	cg14169134	90723400		TACTTAAATCACTTACTCTTTCCTAATTTCCAAACAAACTCTATAAAAAC		II			rs77458566	0.015575	NA	NA	NA	NA		OpenSea	AAAATTTAGAATACTTGAGTCACTTACTCTTTCCTGGTTTCCAAACAGGCTCTGTGGAGA[CG]TGTGAGAGCCTAAGGTTTATTACTCGGGTGTCAGCTCATTCATTCCCCACCGCAAACCTC	CGTCTCCACAGAGCCTGTTTGGAAACCAGGAAAGAGTAAGTGACTCAAGT																	chr6:14748980-14749235	3
103	cg23999572	-2.76514	0.769023	-10.4135	1.96494e-18	1.48928e-14	-0.410452	chr7	130716402	+	cg23999572	52622213		ACTTTTAATCAATCAAACAATTCTTAATTTCATACRAAAAATTCCCACAC		II			NA	NA	NA	NA	NA	NA		OpenSea	GAATGCAATCATATCCTACATTCTACACATATCTGAAAACTTTAAAAGAAACTTACAGAA[CG]TGTGGGAATCCCCCGCATGAAATTAAGAATTGTTTGACTGACTAAAAGTAGAATTGAAGG	CGTGTGGGAATCCCCCGCATGAAATTAAGAATTGTTTGACTGACTAAAAG	LINC-PINT;LINC-PINT;LINC-PINT;LINC-PINT;LINC-PINT;LINC-PINT;LINC-PINT;LINC-PINT	NR_109855;NR_024153;NR_015431;NR_109854;NR_109853;NR_109852;NR_109851;NR_109850	Body;Body;Body;Body;Body;Body;Body;Body						7:130716382-130716449	Unclassified_Cell_type_specific	AC058791.2;AC058791.2;AC058791.2;AC058791.2;AC058791.2	ENST00000423414.1;ENST00000433079.1;ENST00000451786.1;ENST00000435523.1;ENST00000431189.1	3'UTR;3'UTR;3'UTR;3'UTR;3'UTR	AC058791.2;AC058791.2;AC058791.2;AC058791.2;AC058791.2	ENST00000423414.1;ENST00000433079.1;ENST00000451786.1;ENST00000435523.1;ENST00000431189.1	3'UTR;3'UTR;3'UTR;3'UTR;3'UTR	chr7:130716260-130716570	3
104	cg08182911	-2.69799	1.4795	-10.3663	2.52576e-18	1.88667e-14	-0.35028	chr3	187520832	+	cg08182911	5613934		RACTAAATTTCRATTCAAATAACCTCATCRTTATCATAATCATATCTTCC		II			NA	NA	NA	NA	NA	NA		OpenSea	AAATGCATATGGCACTGAACTGAGAAGAGCTTGCTGACAGTGGGTGATGGTGATGGATGA[CG]GAAGATATGATCATGATAACGATGAGGTTATCTGAACCGAAACCTAGCCGCTGAAACCTA	CGGAAGATATGATCATGATAACGATGAGGTTATCTGAACCGAAACCTAGC									3:187520741-187521086	Unclassified	RP11-30O15.1;RP11-30O15.1	ENST00000433178.1;ENST00000417384.1	5'UTR;5'UTR	RP11-30O15.1;RP11-30O15.1	ENST00000433178.1;ENST00000417384.1	5'UTR;5'UTR	chr3:187520765-187520990	3
105	cg17165759	-2.71771	-0.18012	-10.3654	2.53759e-18	1.88667e-14	-0.414622	chr1	229577027	-	cg17165759	3765441		AAACTAAACATCAACAATAATTTCTAAATAAATTAAAAAACCACATAAAC		II			NA	NA	NA	NA	NA	NA		OpenSea	CTGAAAGATTAGAACTAAACATCAACAGTAATTTCTAGATAGGTTAGAAAACCACATAAA[CG]TTTCATTCACTAAAATACTTTCATTAGTGCTCATTTATTATTTATGTAGAAAAGTTTAAA	AACTAAACATCAACAGTAATTTCTAGATAGGTTAGAAAACCACATAAACG							TRUE		1:229576746-229577318	Gene_Associated_Cell_type_specific	RP5-1068B5.3	ENST00000434311.1	TSS1500	RP5-1068B5.3	ENST00000434311.1	TSS1500	chr1:229576500-229577055	3
106	cg24736734	-2.83767	-0.151302	-10.3418	2.8769e-18	2.11296e-14	-0.431381	chr5	102114455	+	cg24736734	39671940		CTACAAACTAAAAAAACTATCATCACCAACCCACCAAAAAACTAAACTTC		II			NA	NA	NA	NA	NA	NA		OpenSea	TTTTATTTTCATTCACTTCATTTTTACATGGAAGATTGCATAGACAAGCAACCAAATGAA[CG]AAGCTTAGTTTTCTGGTGGGTTGGTGATGACAGTTTTCTCAGTTTGTAGTTGTCGTGGTT	CGAAGCTTAGTTTTCTGGTGGGTTGGTGATGACAGTTTTCTCAGTTTGTA							TRUE							PAM;PAM;PAM;PAM;PAM	ENST00000505654.1;ENST00000508060.1;ENST00000510208.1;ENST00000506127.1;ENST00000512073.1	5'UTR;5'UTR;5'UTR;5'UTR;5'UTR	chr5:102114200-102114575	3
107	cg25581222	-2.5163	1.05202	-10.3406	2.89608e-18	2.11296e-14	-0.359362	chr15	64539239	-	cg25581222	2625171		TCATATAATCAACTATAAAATCATTCTCATACTATCACTCTTCCTAATAC		II			NA	NA	NA	NA	NA	NA		OpenSea	CCACGCTGTTGTCATGTGGTCAGCTATGGAGTCATTCTCATACTGTCACTCTTCCTAATA[CG]GATCTGTTTCGGCCACAGACTCTTTCATATCTCTGCCCCAAACCTCTCATCCACCAAATC	CATGTGGTCAGCTATGGAGTCATTCTCATACTGTCACTCTTCCTAATACG	CSNK1G1	NM_022048	Body		chr15:64538820-64538820		TRUE		15:64539015-64539361	Unclassified_Cell_type_specific	CTD-2116N17.1	ENST00000561349.1	3'UTR	CTD-2116N17.1	ENST00000561349.1	3'UTR	chr15:64538985-64539350	3
108	cg10903500	-2.86678	-0.346348	-10.3068	3.46557e-18	2.50505e-14	-0.425667	chr8	134544121	+	cg10903500	16633854		ATATCATAAATTCCCCAAAAATATCTTAATAACTCAAAAATCCCTAAAAC		II			NA	NA	NA	NA	NA	NA		OpenSea	AAAAAAAAAAAAAAAAAAAAAGCCATGTTCTTAACCACTGTACTGCGGTTCGTAAAACTA[CG]TTTCAGGGATCTCTGAGTCATTAAGATACTTCTGGGGAATCCATGATATCAAAGCCATTT	TATCATGGATTCCCCAGAAGTATCTTAATGACTCAGAGATCCCTGAAACG	ST3GAL1;ST3GAL1	NM_173344;NM_003033	5'UTR;5'UTR						8:134543998-134544304	Unclassified_Cell_type_specific	ST3GAL1;ST3GAL1;ST3GAL1;ST3GAL1	ENST00000522652.1;ENST00000521180.1;ENST00000319914.5;ENST00000519435.1	5'UTR;5'UTR;5'UTR;3'UTR	ST3GAL1;ST3GAL1;ST3GAL1;ST3GAL1;ST3GAL1;ST3GAL1;ST3GAL1	ENST00000522652.1;ENST00000521180.1;ENST00000319914.5;ENST00000519435.1;ENST00000518298.1;ENST00000522873.1;ENST00000517668.1	5'UTR;5'UTR;5'UTR;3'UTR;3'UTR;3'UTR;5'UTR	chr8:134544040-134544335	3
109	cg00242096	-2.44704	1.51319	-10.2955	3.67991e-18	2.63558e-14	-0.31674	chr1	236074111	+	cg00242096	2782467		CATCTCTTATATATAACTAATACCCATTACCAAAACTATTCCATTCTACC		II			NA	NA	NA	NA	NA	NA		OpenSea	GCAGCAAATGTCATCAGGAAAAAATCCATCTTGATGGCTTAGTCATTACAGTGGCTTCTG[CG]GCAGAATGGAACAGCCCTGGCAATGGGTATTAGTCACACACAAGAGATGACTAAGATTTG	CGGCAGAATGGAACAGCCCTGGCAATGGGTATTAGTCACACACAAGAGAT																	chr1:236073705-236074235	3
110	cg06078093	-2.62565	-0.315744	-10.2801	3.99353e-18	2.83419e-14	-0.40442	chr12	125404808	-	cg06078093	60791914		AAAAAAATAACCTTTCCTAAAACTCATTAAAAACAAACTATCACCAATAC		II			NA	NA	NA	NA	NA	NA		OpenSea	TTGACATTTAGGGAGAAATAACCTTTCCTGAAGCTCATTAGAAACAAGCTGTCACCAATG[CG]TCACCACCTAACTGGTGAGTCAGTTCGCAAGTTTCATTTTCTTCATCTCAAAAATGAAAG	CGCATTGGTGACAGCTTGTTTCTAATGAGCTTCAGGAAAGGTTATTTCTC					chr12:125404545-125404545				12:125404688-125404977	Unclassified_Cell_type_specific							chr12:125404640-125404955	3
111	cg20563072	-2.70163	0.187437	-10.2774	4.0515e-18	2.84943e-14	-0.415921	chr11	48030718	+	cg20563072	58809177		TACRTTAATAATAACTACATAATAATCCACAATTTCAACAATCCTCCACC		II			NA	NA	NA	NA	NA	NA		OpenSea	TGGGATGGTCTGTTAAAGAAAAACAAGAAGCCATGTGTTGGAAACAACCTAAGTATTGAG[CG]GTGGAGGATTGCTGAAATTGTGGACTACTATGCAGTCATTACCAACGCACTGAAAAAATG	CGGTGGAGGATTGCTGAAATTGTGGACTACTATGCAGTCATTACCAACGC	PTPRJ;PTPRJ	NM_001098503;NM_002843	Body;Body														chr11:48030440-48030770	3
112	cg05228456	-2.53369	1.12801	-10.2688	4.24154e-18	2.95645e-14	-0.354299	chr1	181367895	+	cg05228456	67773560		ACCAATAAAAACTATAACTATAATAAATCCAACTACACTACTCAAACCTC		II			NA	NA	NA	NA	NA	NA		OpenSea	CCCACCCAACCTGGTCACCTTTCACTATGACCACTTTCCATCCTGTCTCACTTTCAGAAA[CG]AGGTCTGAGCAGTGCAGCTGGACCTACTATAGTCATAGTTTCCACTGGCTTTGACTTCAT	CGAGGTCTGAGCAGTGCAGCTGGACCTACTATAGTCATAGTTTCCACTGG																	chr1:181367765-181368135	3
113	cg24094122	-2.68386	1.02472	-10.2616	4.40797e-18	3.04526e-14	-0.382401	chr2	162915893	-	cg24094122	9761503		CTAATACRTACAAAACTTCTATACCCCATAAAATTAACTAACATTAAACC		II			NA	NA	NA	NA	NA	NA		OpenSea	AATGGCCCAAACTAATACGTACAGGGCTTCTATGCCCCATGAAATTGACTGGCATTAGGC[CG]TGAAATCCGAGGTGATGATAAACACTTGAAAGGTGGAAAGTTCTTAAGTGTATGACTAAA	CGGCCTAATGCCAGTCAATTTCATGGGGCATAGAAGCCCTGTACGTATTA	DPP4	NM_001935	Body				TRUE		2:162915819-162916150	Unclassified_Cell_type_specific				DPP4;DPP4;DPP4	ENST00000490286.1;ENST00000497461.1;ENST00000461836.1	3'UTR;3'UTR;3'UTR	chr2:162915840-162916115	3
114	cg01955585	-2.6845	0.421449	-10.2577	4.49862e-18	3.08063e-14	-0.40346	chrX	24099026	+	cg01955585	61624929		ACCCAAATAAAATATTTACCTCACCTATCACATTATAACAAAATATTACC		II			NA	NA	NA	NA	NA	NA		OpenSea	AACAATGAGTACTAAGCAAAGAACTTTCAGAATCATTTTCAGTAATGAGACATTGGAGCA[CG]GTAACATCTTGCCATAATGTGATAGGTGAGGTAAATATTTCATTTGGGTAAAATGGGTTA	CGGTAACATCTTGCCATAATGTGATAGGTGAGGTAAATATTTCATTTGGG																	chrX:24098820-24099150	3
115	cg12671632	-2.39519	1.40221	-10.1811	6.76138e-18	4.58989e-14	-0.32289	chr6	422935	-	cg12671632	46609146		TACCTAAACATTTTAATCATCCCCRTAACTATATTTACTTAAATAACCTC		II			NA	NA	NA	NA	NA	NA	chr6:423846-424313	N_Shore	CACTTCAGAGGTGCCTGAACATTTTAGTCATCCCCGTGGCTATGTTTGCTTGGGTGACCT[CG]CACCGGAGCTTACTCACCACCGTGTGATTTTGTGACCACATAACTTTTGCTCAATGTTTT	GCCTGAACATTTTAGTCATCCCCGTGGCTATGTTTGCTTGGGTGACCTCG					chr6:422827-422827		TRUE		6:422827-422990	Unclassified_Cell_type_specific							chr6:422800-423055	3
116	cg05662676	2.34217	-0.728982	10.1789	6.84062e-18	4.60365e-14	0.352525	chr6	37170837	-	cg05662676	30661205		TTCCTCTCTTACCTAATTTATCACATAATACTATAATAACTTCCTAACAC		II			NA	NA	NA	NA	NA	NA		OpenSea	GCACTTTGGACTTCCTCTCTTACCTGATTTATCACATAGTACTGTAATGACTTCCTGACA[CG]CTCCCTTCTTGATTCAGGGCCAAGACTGCATTTTGCTTTTTATTTTTGCCTCACTTAGCA	TCCTCTCTTACCTGATTTATCACATAGTACTGTAATGACTTCCTGACACG									6:37170800-37170911	Unclassified_Cell_type_specific							chr6:37170580-37170970	3
117	cg18141714	-2.67395	0.137453	-10.1697	7.18296e-18	4.79273e-14	-0.416248	chr18	48697784	-	cg18141714	23706249		ACTAAAATTATAAACATCAATCAACCACTACACCTAACCCTAATTTTATC		II			NA	NA	NA	NA	NA	NA		OpenSea	CCTTCCGAAGTGCTGGGATTATAGGCATCAATCAGCCACTGCACCTAGCCCTAGTTTTAT[CG]TTAAGGTATAATGCCTAGCACTTCACATCTGACTCAAGTAGACTTGAAACCACTACCCAT	CTGGGATTATAGGCATCAATCAGCCACTGCACCTAGCCCTAGTTTTATCG																	chr18:48697720-48697950	3
118	cg02159619	-2.54936	1.59929	-10.1647	7.37901e-18	4.88181e-14	-0.319578	chr3	71132959	-	cg02159619	55785522		CAACTAAATCTAAAACCAAACTAACCCTTAAACTTTTAAACTCTATAAAC		II			rs58329195	0.046526	NA	NA	NA	NA		OpenSea	GTGCCTGGTTCCAGCTGGGTCTGAGGCCAGGCTAACCCTTGAACTTTTAAGCTCTGTGAG[CG]TACACACTCTCTCACCCCAACCCCTCATCACTTGCCAGTCTGAGCTGGGTTTTGACATTT	CGCTCACAGAGCTTAAAAGTTCAAGGGTTAGCCTGGCCTCAGACCCAGCT	FOXP1;FOXP1;FOXP1;FOXP1;FOXP1;FOXP1;FOXP1	NM_001244815;NM_032682;NM_001244816;NM_001244814;NM_001244812;NM_001244810;NM_001244808	Body;Body;Body;Body;Body;Body;Body								FOXP1	ENST00000318796.5	5'UTR	FOXP1	ENST00000318796.5	5'UTR	chr3:71132865-71133030	3
119	cg19918700	-2.59097	0.783837	-10.1573	7.67516e-18	5.03506e-14	-0.385491	chr6	24743575	+	cg19918700	90700899		TCTTTCTTCAAACTTATATTACTAAAAAATCATAACTAATCTCACTTAAC		II			NA	NA	NA	NA	NA	NA		OpenSea	AAGTAAAATGTCTAAACTGTCTGCAAAGGCAAATGGCTAAAAGCTTTGACAGGAATACTT[CG]TTAAGTGAGATTAGTCATGACCTCTTAGTAATATAAGCCTGAAGAAAGAAATGAAAGTTG	CTTTCTTCAGGCTTATATTACTAAGAGGTCATGACTAATCTCACTTAACG					chr6:24743523-24743523		TRUE				RP3-369A17.4	ENST00000453179.1	5'UTR	RP3-369A17.4	ENST00000453179.1	5'UTR	chr6:24743545-24743795	3
120	cg05246522	-2.82396	-0.181204	-10.1428	8.28789e-18	5.39172e-14	-0.424648	chr17	25798973	-	cg05246522	24676966		AATATATCTTAATTTACACRAAACTATACTCTATACTATCAACCTTCACC		II			NA	NA	NA	NA	NA	NA		OpenSea	GGGACTTGGGAAATGTGTCTTGATTTGCACGGAACTGTGCTCTGTGCTGTCAGCCTTCAC[CG]TGGTAACTGAAACTCAGTTCTCTGATGTAAAGCCTGGCAGTCCCGGCCTGCTTGGGGGCA	CGGTGAAGGCTGACAGCACAGAGCACAGTTCCGTGCAAATCAAGACACAT	KSR1	NM_014238	TSS200						17:25798737-25799223	Unclassified	KSR1	ENST00000398982.1	TSS200	KSR1	ENST00000398982.1	TSS200	chr17:25798740-25799290	3
121	cg00617860	-2.54836	1.28147	-10.1293	8.90383e-18	5.74455e-14	-0.351147	chr9	20315863	+	cg00617860	53808988		ACTACTACTCTAATTCACATCTCCCATATTTATATCTCATATTTCCAACC		II			NA	NA	NA	NA	NA	NA		OpenSea	AATCAGATTTTCTTCTTTGGGCAATTTGGAACTTGAACTTGAACCAAGTCAGCCTCTATG[CG]GCTGGAAATATGAGACATAAATATGGGAGATGTGAATCAGAGCAGCAGCAGAAAACTCCA	CGGCTGGAAATATGAGACATAAATATGGGAGATGTGAATCAGAGCAGCAG																	chr9:20315745-20316055	3
122	cg09800500	-2.5037	1.4523	-10.1178	9.46585e-18	6.0571e-14	-0.326236	chr12	24992256	+	cg09800500	98624252	57807554	AAACCACATCATAAATCTTCTCAAACACATCAAACATATATACAAACTCA	AAACCACATCATAAATCTTCTCGAACACGTCAAACGTATATACGAACTCG	I	A	Red	NA	NA	NA	NA	NA	NA		OpenSea	AAGATTTGGAGGATGTCAAAGAGCAAGCGGTACAGACATCTGAGGAAGAGTGCTCCAAGT[CG]AGTCCGTATACACGCCTGACGTGTCCGAGAAGACTCATGATGTGGCCTGAGCAATACCGA	CGAGTCCGTATACACGCCTGACGTGTCCGAGAAGACTCATGATGTGGCCT	BCAT1	NM_005504	Body		chr12:24992180-24992180		TRUE				BCAT1	ENST00000544418.1	3'UTR	BCAT1	ENST00000544418.1	3'UTR	chr12:24992180-24992635	3
123	cg02084114	-2.74618	0.816413	-10.1139	9.66413e-18	6.1337e-14	-0.401939	chr7	99235129	+	cg02084114	2765272		TAAAACATACATCATACACRAACAAAAATAAAACCCAAATTCCCCATAAC		II			NA	NA	NA	NA	NA	NA		OpenSea	AAAAAAGTGTGTCCTTCATGGGTTACACTTTCATATTTTTATGCAGTGTTAAGTTAGCTA[CG]TTATGGGGAACTTGGGTTTTATTCCTGCTCGTGCATGATGTATGTTTCAGAACTTATTTG	GAAACATACATCATGCACGAGCAGGAATAAAACCCAAGTTCCCCATAACG																	chr7:99235040-99235395	3
124	cg24185736	-2.64544	0.184465	-10.1013	1.03322e-17	6.50482e-14	-0.410049	chr1	224020061	+	cg24185736	26749145		AAACACAAAAACCATTCAAATTTTCCCCTAATCTCTCTACAAACATAATC		II			rs41345146	0.020767	NA	NA	NA	NA		OpenSea	AGTGACACAAATCCTCCCCAAATTTTGCAACTCACAAGAAATACCACAGGAATAGCCAGG[CG]ATTATGCTTGTAGAGAGATTAGGGGAAAATCTGAATGGTTTCTGTGTTTCACAATTCCTC	AACACAGAAACCATTCAGATTTTCCCCTAATCTCTCTACAAGCATAATCG	TP53BP2;TP53BP2	NM_001031685;NM_005426	Body;5'UTR		chr1:224019430-224019430						TP53BP2	ENST00000391878.2	5'UTR	TP53BP2;TP53BP2	ENST00000391878.2;ENST00000472180.1	5'UTR;3'UTR	chr1:224019385-224020155	3
125	cg07855920	-2.52632	0.329417	-10.0716	1.21003e-17	7.55705e-14	-0.393642	chr1	39651680	-	cg07855920	64626853		TCAAAAATCACCACCTAACTCRTTATCAAATAAATCTAAACCCAAAACTC		II			rs622621	0.053115	NA	NA	NA	NA		OpenSea	GTGATGCTGTTTCAGAAGTCACCACCTGACTCGTTGTCAGATGAGTCTGAGCCCAAGACT[CG]TACCTGCCACATAATATATACAGGTCCTCTCTCCCTTTGGTTATGAGCTAAAGGCCTTTA	CGAGTCTTGGGCTCAGACTCATCTGACAACGAGTCAGGTGGTGACTTCTG	MACF1	NM_012090	Body						1:39651531-39651733	Unclassified_Cell_type_specific				MACF1	ENST00000467673.1	5'UTR	chr1:39651280-39651810	3
126	cg09775648	-2.49146	1.67121	-10.0476	1.37487e-17	8.51834e-14	-0.305403	chr2	190309186	+	cg09775648	98657966		CTAACAACCCCAATACAATAATTCACAACACCATATAACTATAAAATACC		II			NA	NA	NA	NA	NA	NA	chr2:190306157-190306433	S_Shelf	TGGTGTTCCCATATTAGATATTACTGACTCTCAGTCCAGTTCTGTTTGCATCCCATTCTG[CG]GCATCCCACAGTTATATGGTGCTGTGAATTATTGCACTGGGGTTGTTAGGGTAGAGAAAA	CGGCATCCCACAGTTATATGGTGCTGTGAATTATTGCACTGGGGTTGTTA	WDR75	NM_032168	Body						2:190309105-190309283	Promoter_Associated_Cell_type_specific				WDR75;WDR75	ENST00000472286.1;ENST00000475596.1	5'UTR;5'UTR	chr2:190309120-190309370	3
127	cg04477628	-2.52537	1.05858	-10.0432	1.40767e-17	8.65288e-14	-0.36096	chr6	137999653	+	cg04477628	50780174		AACATCAAAACACTAACTCATTTTCCCAATTCTAAAACACACATAAAATC		II			NA	NA	NA	NA	NA	NA		OpenSea	ATTTCTTTTTACTTGATTTGATTTGATATGCATGGTGATTTGGGTATAGCAATTCTGAAA[CG]ATTTTATGTGTGTTTTAGAACTGGGAAAATGAGTCAGTGTTCTGATGCTGTTGAAAGGCA	GCATCAGAACACTGACTCATTTTCCCAGTTCTAAAACACACATAAAATCG																	chr6:137999640-137999935	3
128	cg16236275	-2.81766	1.95733	-10.0379	1.44793e-17	8.83083e-14	-0.318355	chr6	87891939	+	cg16236275	23738190		ACACACTTACACAATTATTCCATTCTCTCAACTCAACCATTTTTAAAATC		II			rs6904310	0.319888	NA	NA	NA	NA		OpenSea	TAAATGCAGTTATTCACTCTAGTGGAATATTACTATGCAGGAGTAGCCCTTCAAAGTCAT[CG]ATCCCAAAAATGGTTGAGCTGAGAGAATGGAATAATTGTGTAAGTGTGTTTCCATAGTTA	CGATCCCAAAAATGGTTGAGCTGAGAGAATGGAATAATTGTGTAAGTGTG	ZNF292	NM_015021	Body								ZNF292	ENST00000369578.2	5'UTR	ZNF292	ENST00000369578.2	5'UTR					chr6:87891778-87893024
129	cg01370074	-2.51968	1.33198	-10.0361	1.46187e-17	8.84676e-14	-0.339892	chr3	170902250	+	cg01370074	74786951		TTCTATAACTCTCTATTCACACCCACCTATAAAAAATTCCTTAATAAAAC		II			NA	NA	NA	NA	NA	NA		OpenSea	TAGAATAGCTCACTCTCTTCCCCTGGGTATCAGCATGTTGCGTGGAGGAGGTACTGGCTG[CG]TTTCACTAAGGAATCCTTTATAGGTGGGTGTGAACAGAGAGCCACAGAAATATGTTGAAT	TCTGTGGCTCTCTGTTCACACCCACCTATAAAGGATTCCTTAGTGAAACG	TNIK;TNIK;TNIK;TNIK;TNIK;TNIK;TNIK;TNIK	NM_001161560;NM_015028;NM_001161563;NM_001161562;NM_001161561;NM_001161566;NM_001161565;NM_001161564	Body;Body;Body;Body;Body;Body;Body;Body														chr3:170902185-170902550	3
130	cg15668538	-2.58196	0.120863	-9.99738	1.79544e-17	1.07818e-13	-0.403379	chr17	15931082	+	cg15668538	75721128		CATATAAATCTACAATTCTACTTAAACCAACAAAAACAACACCAAATCAC		II			NA	NA	NA	NA	NA	NA		OpenSea	TCATTCCCAACTGATTATGACCTTTCAGGATGTCGTCAAGTGATGCTTTCAGTTGTAACA[CG]TGACTTGGTGCTGTCCCTGCTGGTCTAAGTAGAACTGTAGATTCATATGGGCTGGTGTTC	CGTGACTTGGTGCTGTCCCTGCTGGTCTAAGTAGAACTGTAGATTCATAT	TTC19	NM_017775	3'UTR								TTC19;TTC19;TTC19	ENST00000481107.1;ENST00000555605.1;ENST00000261647.3	5'UTR;3'UTR;3'UTR	TTC19;TTC19;TTC19;TTC19;TTC19;TTC19	ENST00000481107.1;ENST00000465567.1;ENST00000555605.1;ENST00000261647.3;ENST00000475723.1;ENST00000470649.1	5'UTR;5'UTR;3'UTR;3'UTR;5'UTR;5'UTR	chr17:15931005-15931330	3
131	cg00883027	-2.74069	0.914926	-9.92125	2.69064e-17	1.60343e-13	-0.396348	chr9	5455361	+	cg00883027	64611278		AATTCTATTCTTCATTTAATCATCCTACTTAAAATATAACTAATTATTTC		II			NA	NA	NA	NA	NA	NA		OpenSea	ATTCCTCATGCTTAAAATAGTGCCTAGCACAGAAGAGGTGCTCAATCAGTGTTTGCTAAA[CG]AAATAATTAGTCACATTTCAAGCAGGATGACTAAATGAAGAATAGAATCTAGGCAGATAC	ATTCTATTCTTCATTTAGTCATCCTGCTTGAAATGTGACTAATTATTTCG	CD274;CD274;CD274	NM_014143;NM_001267706;NR_052005	5'UTR;5'UTR;Body								CD274;CD274;CD274	ENST00000381573.4;ENST00000381577.3;ENST00000498261.1	5'UTR;5'UTR;TSS1500	CD274;CD274;CD274	ENST00000381573.4;ENST00000381577.3;ENST00000498261.1	5'UTR;5'UTR;TSS1500	chr9:5455225-5455535	3
132	cg21223520	-2.64137	2.1439	-9.88977	3.18048e-17	1.88098e-13	-0.281134	chr6	149354166	+	cg21223520	17654580		TCAAATTTCCAATCTTTACTCAAACTTTAAAAACCTTTCAACTTTATAAC		II			NA	NA	NA	NA	NA	NA		OpenSea	AGTATTTGTAGGGGGTGGAATTAGTCACCACAAATTTCAATTTTTGGACTTTCCTGATAA[CG]CCACAAAGCTGAAAGGCTTCTAAAGCTTGAGCAAAGATTGGAAACTTGACCCCAGGGGTT	CGCCACAAAGCTGAAAGGCTTCTAAAGCTTGAGCAAAGATTGGAAACTTG	UST	NM_005715	Body								RP11-162J8.3	ENST00000433442.1	TSS1500	RP11-162J8.3	ENST00000433442.1	TSS1500	chr6:149353100-149354515	3
133	cg20513976	2.6402	-1.95025	9.85321	3.86204e-17	2.26689e-13	0.297463	chr20	62367893	-	cg20513976	31726535	81629576	ACAATACAAACTAAAAACACACACATTTCATCTAAACTTCAAACAAAACA	ACAATACGAACTAAAAACGCACACGTTTCATCTAAACTTCGAACGAAACG	I	C	Grn	NA	NA	NA	NA	NA	NA	chr20:62368955-62371962	N_Shore	TAGGCTGTCAGAACAGTGCGGGCTAGAGGCGCACACGTTTCATCTAGGCTTCGGGCGGGG[CG]CAGCAGGTGGGTGAGGCTGCGGTGGTGGCTGCTGCCCAGGGTGGGAGGCTCAGGGGAGGC	CGCCCCGCCCGAAGCCTAGATGAAACGTGTGCGCCTCTAGCCCGCACTGT	LIME1	NM_017806	TSS200			CDMR			20:62367587-62368260	Promoter_Associated	LIME1;LIME1;LIME1;ZGPAT	ENST00000490824.1;ENST00000490824.1;ENST00000309546.3;ENST00000490623.1	1stExon;5'UTR;TSS200;5'UTR	LIME1;LIME1;LIME1;LIME1;LIME1;LIME1;LIME1;LIME1;LIME1;LIME1;LIME1;ZGPAT;ZGPAT	ENST00000496820.1;ENST00000493265.1;ENST00000489212.1;ENST00000444951.1;ENST00000490824.1;ENST00000490824.1;ENST00000309546.3;ENST00000487026.1;ENST00000465591.1;ENST00000465591.1;ENST00000480139.1;ENST00000490623.1;ENST00000486025.1	5'UTR;TSS1500;TSS1500;5'UTR;1stExon;5'UTR;TSS200;TSS200;1stExon;5'UTR;TSS200;5'UTR;5'UTR	chr20:62367365-62368895	3
134	cg21276232	-2.63154	0.143091	-9.81371	4.76352e-17	2.77516e-13	-0.405429	chr20	30305208	-	cg21276232	55642821		AAATCAAAAAAACCCTCCAAATTCCATTAAAACCCCCTAAAAAAATACCC		II			NA	NA	NA	NA	NA	NA		OpenSea	CACCCATACAAAAGTCAAGAAAACCCTCCAGGTTCCATTGGAGCCCCCTGAAAAAATACC[CG]GGTAATTTTCGACAGAAGCTAAAGGGCTCTGTGGGGCTACTGGGGAAATTATTCCTAGGA	AGTCAAGAAAACCCTCCAGGTTCCATTGGAGCCCCCTGAAAAAATACCCG	BCL2L1;BCL2L1	NM_138578;NM_001191	Body;Body		chr20:30305141-30305141												chr20:30305020-30305295	3
135	cg24234212	-2.61804	1.50006	-9.8065	4.94938e-17	2.86208e-13	-0.337601	chr6	45678425	+	cg24234212	77681107		TCTAAATACTAAACACTAAACAACAAATTAATCCCTAACAAAAACATAAC		II			NA	NA	NA	NA	NA	NA		OpenSea	GGGAGCCCTGACACTCTCACGTCAGACTGTTCTCCTCACCCACCCCCACGGCTCTGGTCA[CG]CTATGCCTCTGCCAGGGACCAACCTGCTGTTTAGTGTTCAGCACCCAGAGAGTGGCTTGC	CGCTATGCCTCTGCCAGGGACCAACCTGCTGTTTAGTGTTCAGCACCCAG									6:45678283-45678535	Unclassified_Cell_type_specific							chr6:45678160-45678770	3
136	cg21140290	-2.57217	1.1107	-9.79813	5.17435e-17	2.97017e-13	-0.362916	chr3	169975155	-	cg21140290	67621583		CTAAAAAAATATCATAAATTTCAACAACTAATTTCATAACCTTTACAACC		II			NA	NA	NA	NA	NA	NA		OpenSea	TAGAATAAGGACTGAAAAGATGTCATAGGTTTCAGCAGCTGGTTTCATGACCTTTGCAAC[CG]CAGTTTTGGTGGAGTGTTTGGGCTAAAACCTGGCAGCAGCATTTTGAGAAATGTGTGGAA	TGAAAAGATGTCATAGGTTTCAGCAGCTGGTTTCATGACCTTTGCAACCG	PRKCI	NM_002740	Body				TRUE										chr3:169974985-169975195	3
137	cg13122356	-2.57641	0.252942	-9.76355	6.21701e-17	3.54263e-13	-0.395755	chr1	169554071	+	cg13122356	40798879		TCATTCTATCCCCTCATCCTATAAATAAATTTCCAAAATTCTAAAAATTC		II			NA	NA	NA	NA	NA	NA		OpenSea	ATGACAGTTTGTCTGGGTTGTGTTTCTATGGTTTTGACTCAACAATTCCTACCAGAGGAA[CG]AATCTCCAGAACTTTGGAAACTTACCCACAGGATGAGGGGACAGAATGACCAGTCATGGT	CATTCTGTCCCCTCATCCTGTGGGTAAGTTTCCAAAGTTCTGGAGATTCG	F5	NM_000130	Body		chr1:169553917-169553917						F5	ENST00000546081.1	5'UTR	F5	ENST00000546081.1	5'UTR	chr1:169553840-169554355	3
138	cg20273931	-2.35147	1.25818	-9.75761	6.41597e-17	3.60873e-13	-0.321258	chr2	106490359	+	cg20273931	49787587		TATAATCAAAACACTCCCRAAACCCTTACTACAATCATAAAAAAAATACC		II			NA	NA	NA	NA	NA	NA		OpenSea	ACATGAACCTCTGCAGCGTGGGCAGATGCTGCTGCAACCCTGGCCATGTCCTCCTAGGGA[CG]GTATTTCCCCCATGACTGTAGCAAGGGTCCCGGGAGTGCCCTGACCACACAGATATGAGT	CGGTATTTCCCCCATGACTGTAGCAAGGGTCCCGGGAGTGCCCTGACCAC	NCK2;NCK2;NCK2	NM_001004722;NM_003581;NM_001004720	Body;Body;Body		chr2:106490273-106490273				2:106490185-106490584	Promoter_Associated							chr2:106490260-106490515	3
139	cg05762671	-2.59297	0.292106	-9.75734	6.42547e-17	3.60873e-13	-0.401291	chr16	67345737	-	cg05762671	97654228		ATAAACCAACACAAACAAATAAACCAACCTATAAAAAACCCTAATACCAC		II			NA	NA	NA	NA	NA	NA		OpenSea	TTTGTTGGGATATGAGCCAGCACAAGCAGATGAGCCAGCCTGTGAGGAGCCCTGATGCCA[CG]TCAAGGGGTTTGCATTTGAGTCATCCACTTACCCACACCACAGACAAGCTACACAGTTGG	CGTGGCATCAGGGCTCCTCACAGGCTGGCTCATCTGCTTGTGCTGGCTCA	KCTD19	NM_001100915	Body		chr16:67345616-67345616		TRUE		16:67345696-67346165	Unclassified_Cell_type_specific	KCTD19	ENST00000562721.1	3'UTR	KCTD19;KCTD19;KCTD19;KCTD19;KCTD19	ENST00000570049.1;ENST00000566392.1;ENST00000569333.1;ENST00000562860.1;ENST00000562721.1	3'UTR;3'UTR;3'UTR;3'UTR;3'UTR	chr16:67345640-67346075	3
140	cg06715204	-2.62324	2.07784	-9.75561	6.48454e-17	3.6159e-13	-0.283	chr3	171594651	-	cg06715204	96804565		CRTCACACCTTTCCCTCATTATCCTATAATTATTTTCTTAAATATTATAC		II			NA	NA	NA	NA	NA	NA		OpenSea	ACAAGCCTAGTCGTCACACCTTTCCCTCATTATCCTGTGGTTGTTTTCTTAAATGTTGTG[CG]TCTTCATAAATGAGTCACTCTTTCCAAGATCTGTCAAAAGTATCAGTGGTTATAAGGCTG	CGCACAACATTTAAGAAAACAACCACAGGATAATGAGGGAAAGGTGTGAC	TMEM212-AS1	NR_046852	Body								TMEM212-AS1	ENST00000449106.1	3'UTR	TMEM212;TMEM212-AS1	ENST00000420375.1;ENST00000449106.1	3'UTR;3'UTR	chr3:171594520-171594855	3
141	cg09713039	-2.6072	2.4207	-9.73197	7.3516e-17	4.07031e-13	-0.248752	chr1	67751685	-	cg09713039	94638851		TTCACAACCATAACCCTTCRCATATATTATTTCCATTAACTAATTTAATC		II			NA	NA	NA	NA	NA	NA		OpenSea	GCCTTTACACTTTCACAACCATAACCCTTCGCATGTATTATTTCCATTAACTAGTTTGGT[CG]TCTGTCTTTCCTCCTGGACTATAAGCTCAAGGAGGGGTAGAGACAGTGTCTGTCTTGTTT	CGACCAAACTAGTTAATGGAAATAATACATGCGAAGGGTTATGGTTGTGA																			chr1:67751659-67752153	6	chr1:67751627-67752319
142	cg21125605	-2.53609	1.34355	-9.71077	8.22687e-17	4.52284e-13	-0.331439	chr6	111493072	+	cg21125605	93740900		TATACAAATAATCATCATTTCTAAAAATAAATTTCATATTAAATCCAAAC		II			NA	NA	NA	NA	NA	NA		OpenSea	TTTTCTCAAAAAAAAAAAAAAAAAAAGGCAAAAAATTAAATTATTAGTATGGTAAAGTTT[CG]TTTGGACTTAATATGAAACTCATTTCTAGAAATGATGATCATTTGCATAGGGCTTAACTT	CGTTTGGACTTAATATGAAACTCATTTCTAGAAATGATGATCATTTGCAT	SLC16A10	NM_018593	Body								SLC16A10	ENST00000465319.1	TSS1500	SLC16A10	ENST00000439288.1	TSS1500	chr6:111492940-111493510	3
143	cg22098240	-2.39343	0.966996	-9.70473	8.49484e-17	4.6375e-13	-0.346069	chr2	208378826	+	cg22098240	58727100		TCTATAAATATTACTAATATCTTTCCATAACACAATCCTAAATAATTTTC		II			NA	NA	NA	NA	NA	NA		OpenSea	GAAAATGTGCAAGAAACTCTGACACATAATGACAAAAGCATAGGCTCAAAACCACAGTTA[CG]AAAACTATTTAGGACTGTGCCATGGAAAGATATTAGTAACACTTACAGAGTATCAGACAG	CTGTAAGTGTTACTAATATCTTTCCATGGCACAGTCCTAAATAGTTTTCG					chr2:208378687-208378687						AC007879.5;AC007879.5	ENST00000412387.1;ENST00000418850.1	3'UTR;3'UTR	AC007879.5;AC007879.5	ENST00000412387.1;ENST00000418850.1	3'UTR;3'UTR	chr2:208378345-208379015	3
144	cg04135728	-2.30917	1.37309	-9.69971	8.72428e-17	4.72968e-13	-0.312007	chr3	71150422	+	cg04135728	40700537		AAACCTATTATACTACTCCTAAATACCTACCTATAATTCTCTCTTAACTC		II			NA	NA	NA	NA	NA	NA		OpenSea	AATAAGACCTGGGGACAAAAGGGATCTGCTGGATTAGAGATACTGAAATTCATGTGAAGG[CG]AGCTAAGAGAGAACCACAGGTAGGCACTTAGGAGCAGTACAACAGGTCTGGAGGCACCCA	GACCTGTTGTACTGCTCCTAAGTGCCTACCTGTGGTTCTCTCTTAGCTCG	FOXP1;FOXP1;FOXP1;FOXP1;FOXP1;FOXP1;FOXP1	NM_001244815;NM_032682;NM_001244816;NM_001244814;NM_001244812;NM_001244810;NM_001244808	Body;Body;Body;Body;Body;Body;Body		chr3:71150221-71150221						FOXP1	ENST00000318796.5	5'UTR	FOXP1	ENST00000318796.5	5'UTR	chr3:71150220-71150515	3
145	cg09967176	-2.53281	0.0563224	-9.61124	1.39495e-16	7.51026e-13	-0.395768	chr15	77280925	-	cg09967176	45749597		CTCAAAATCACACTCTTATAACTACAAATTAATAAACCTAAAAACTCCTC		II			NA	NA	NA	NA	NA	NA		OpenSea	ATGCTTGGAAACTCAGAGTCACACTCTTGTGGCTGCAAATTAGTAAACCTGAAAGCTCCT[CG]TCAACTCAGGCGAGCTGTGTGAGTGGGAAGAGGCCTTAGTTTTTGCAACTGCTGTCCCTG	CGAGGAGCTTTCAGGTTTACTAATTTGCAGCCACAAGAGTGTGACTCTGA																	chr15:77280505-77281210	3
146	cg15353603	-2.64316	0.87217	-9.60504	1.44158e-16	7.70818e-13	-0.386397	chr2	162915902	-	cg15353603	69794558		ACAAAACTTCTATACCCCATAAAATTAACTAACATTAAACCRTAAAATCC		II			NA	NA	NA	NA	NA	NA		OpenSea	AACTAATACGTACAGGGCTTCTATGCCCCATGAAATTGACTGGCATTAGGCCGTGAAATC[CG]AGGTGATGATAAACACTTGAAAGGTGGAAAGTTCTTAAGTGTATGACTAAATGACTCACT	CGGATTTCACGGCCTAATGCCAGTCAATTTCATGGGGCATAGAAGCCCTG	DPP4	NM_001935	Body				TRUE		2:162915819-162916150	Unclassified_Cell_type_specific				DPP4;DPP4;DPP4	ENST00000490286.1;ENST00000497461.1;ENST00000461836.1	3'UTR;3'UTR;3'UTR	chr2:162915840-162916115	3
147	cg13184495	-2.63582	1.46608	-9.55415	1.88803e-16	1.00267e-12	-0.339977	chr10	3907922	-	cg13184495	67779874		TTCAACCATTCATTCAAATCTAATTTTACTATACAAAACATAACATTACC		II			NA	NA	NA	NA	NA	NA		OpenSea	AATATCATTCTTTCAACCATTCATTCAAGTCTAATTTTACTGTGCAGAGCATAGCATTAC[CG]TAAGCTTATTTTCCACAGAGGAAATTCCCAATATGTAACTTAAAATATAAAAGTTGGTGT	CGGTAATGCTATGCTCTGCACAGTAAAATTAGACTTGAATGAATGGTTGA					chr10:3907871-3907871												chr10:3907880-3908130	3
148	cg16406669	-2.36341	1.46592	-9.55153	1.91451e-16	1.00986e-12	-0.307847	chr8	133930827	-	cg16406669	38782976		RTAAACCAAAAACAATAATTACTAAATCAACATTAACTCCATCTCAACAC		II			NA	NA	NA	NA	NA	NA		OpenSea	CAACTACACACGTAGACCAGAGACAGTAGTTGCTAAATCAACATTGGCTCCATCTCAGCA[CG]TCCCACTCATTGGTACTGACTTCTCTGCCAGAGGGAGGTGGCTGGATTGGTGGAAGGAAC	TAGACCAGAGACAGTAGTTGCTAAATCAACATTGGCTCCATCTCAGCACG	TG	NM_003235	Body								TG	ENST00000542445.1	TSS1500	TG;TG	ENST00000519178.1;ENST00000523756.1	TSS1500;3'UTR	chr8:133930245-133930850	3
149	cg25375162	-2.36388	1.90299	-9.51847	2.28107e-16	1.19513e-12	-0.269237	chr3	30383960	-	cg25375162	64649901		AAACTTTAAACCAACCTATTTCACTCCAAAACCTTTAAAACTCAAACTTC		II			NA	NA	NA	NA	NA	NA		OpenSea	CAGCTGAACTAAAACTTTGGACCAGCCTGTTTCACTCCAAAGCCTTTGGGGCTCAAGCTT[CG]CATGGTACAATCCTCTGAGTCTGAGTCACTGGTGAGTCACTTTTGGAAGTTGACAAGACC	AACTTTGGACCAGCCTGTTTCACTCCAAAGCCTTTGGGGCTCAAGCTTCG					chr3:30383908-30383908		TRUE										chr3:30383860-30384110	3
150	cg05807934	-2.63921	0.119361	-9.45319	3.22355e-16	1.67767e-12	-0.405208	chr2	231501909	-	cg05807934	62800286		TAAAACCAAATACTTTTTTATCCCRAAAACTATCCTATATCTTATAAAAC		II			NA	NA	NA	NA	NA	NA		OpenSea	CTACTGGCATTTAGGACCAAATACTTTTTTGTCCCGGGGACTGTCCTGTATCTTGTAGGA[CG]TTTTGCAACACCTCTGGCCTCTCCCTACTAGATGCCAGTAGCACCCCCACCTATGACAAA	CGTCCTACAAGATACAGGACAGTCCCCGGGACAAAAAAGTATTTGGTCCT																	chr2:231501745-231502035	3
151	cg17157380	-2.38341	1.54802	-9.4388	3.47881e-16	1.79853e-12	-0.306208	chr11	47819348	+	cg17157380	98635444		CCTTATAACTCACAATTACTATAAACTTCTATATACCTTTCACATCTATC		II			NA	NA	NA	NA	NA	NA		OpenSea	TAATAAGGCTGTCTGCAAGATACTGTCTGGTTACATTGCTCACCCTTGCGGTAATTGTGG[CG]ATAGATGTGAAAGGCATACAGAAGTTCATAGTAATTGTGAGTCATAAGGTCCACAGCTCT	CTTATGACTCACAATTACTATGAACTTCTGTATGCCTTTCACATCTATCG	NUP160;NUP160	NM_015231;NM_015231	ExonBnd;Body								NUP160;NUP160	ENST00000378460.2;ENST00000426372.1	ExonBnd;3'UTR	NUP160;NUP160	ENST00000378460.2;ENST00000426372.1	ExonBnd;3'UTR	chr11:47819200-47819495	3
152	cg12266442	-2.41547	1.91734	-9.43413	3.56597e-16	1.83147e-12	-0.275512	chr5	156778242	+	cg12266442	82616965		ATAACTCTAAACCACTAACCTTTTCTTCTTAATAATAACAACTACTATTC		II			NA	NA	NA	NA	NA	NA		OpenSea	TGCCTGTCTTGTAGTGTTATTTGTAACAGATGAACCCATGTCTGTAAAGTCCTGGGCTTA[CG]AATAGTAGCTGTTATTATTAAGAAGAAAAGGTCAGTGGTTCAGAGCCATTTCCTGAGTTG	TGGCTCTGAACCACTGACCTTTTCTTCTTAATAATAACAGCTACTATTCG	CYFIP2;CYFIP2;CYFIP2;CYFIP2	NM_001037333;NM_014376;NM_001291722;NM_001291721	Body;Body;Body;Body											CYFIP2;CYFIP2;CYFIP2;CYFIP2	ENST00000523119.1;ENST00000520759.1;ENST00000519153.1;ENST00000523969.1	3'UTR;3'UTR;3'UTR;3'UTR	chr5:156778120-156778675	3
153	cg01414654	-2.55246	1.3559	-9.38242	4.6888e-16	2.3924e-12	-0.344672	chr6	15776970	+	cg01414654	89766446		CATATCAATTTTAATAATACCTCTAAATCACAAATATCAATACACTTAAC		II			rs1927573	0.086062	NA	NA	NA	NA		OpenSea	CTTGTTTTCTAGATTTGGCTGGTTGCAAGGTGGGGCTGGAAAGTCCCTTGTTGGTAATAA[CG]TCAAGTGTATTGATACTTGTGACTCAGAGGCACCATTAAAATTGATATGTAAGTGTGAAG	CGTCAAGTGTATTGATACTTGTGACTCAGAGGCACCATTAAAATTGATAT																	chr6:15776665-15777010	3
154	cg13947871	-2.46613	0.866056	-9.36892	5.03607e-16	2.55291e-12	-0.363297	chr1	174126546	+	cg13947871	98622326		AATATATACTACTCACTTCTCTTTCCACTATAACTTCATTTACATTAAAC		II			NA	NA	NA	NA	NA	NA	chr1:174128296-174129289	N_Shore	ATAACACCATCTCTCAAAGTGAGAGTTTCAGTCCTTTCATGGACCAGGGCTGCTAGGATA[CG]CTTAATGCAAATGAAGCCACAGTGGAAAGAGAAGTGAGCAGCACATACCACATGAAGAAT	CGCTTAATGCAAATGAAGCCACAGTGGAAAGAGAAGTGAGCAGCACATAC	LOC102724601	NR_121197	Body								RP11-160H22.5;RP11-160H22.5;RP11-160H22.5;RP11-160H22.5	ENST00000426899.1;ENST00000419983.1;ENST00000454467.1;ENST00000430592.1	3'UTR;3'UTR;3'UTR;3'UTR	RP11-160H22.5;RP11-160H22.5;RP11-160H22.5;RP11-160H22.5	ENST00000426899.1;ENST00000419983.1;ENST00000454467.1;ENST00000430592.1	3'UTR;3'UTR;3'UTR;3'UTR	chr1:174126380-174126615	3
155	cg23100976	-2.52845	-0.599733	-9.35878	5.31357e-16	2.6762e-12	-0.382705	chr9	132779129	+	cg23100976	93660448		CACCTTACAAAATCACTAACACATTCCTAAAACCCAACATAATAAACTAC		II			NA	NA	NA	NA	NA	NA		OpenSea	CAATGGAAACTTCTACTGAATTCTTTCTAGCCTGTGGTCAGAGTTGGTTTTGTTCACATA[CG]TAGTTTATTATGTTGGGTTTCAGGAATGTGCCAGTGACTCTGCAAGGTGCTGGGGATGTA	CGTAGTTTATTATGTTGGGTTTCAGGAATGTGCCAGTGACTCTGCAAGGT	FNBP1	NM_015033	Body														chr9:132779040-132779235	3
156	cg26732831	-2.46876	1.7932	-9.34523	5.70849e-16	2.85668e-12	-0.293265	chr21	36715959	-	cg26732831	29680213		ATCRCTCAAACAATTTCAATATAACAAACTAAAAAACTTCTAAATACACC		II			NA	NA	NA	NA	NA	NA		OpenSea	GTGGTGTTGGTGTCGCTCAGGCAATTTCAATATGACAAACTGGAAAACTTCTAAATGCAC[CG]TCCTCACTTGTTTCAAGTTTCAGAGGAACCAGGTGGATCCCCCATTCTTTAACTGGTTCC	CGGTGCATTTAGAAGTTTTCCAGTTTGTCATATTGAAATTGCCTGAGCGA														RUNX1	ENST00000475045.1	3'UTR			chr21:36715395-36716127	6	chr21:36714647-36716115
157	cg00744232	-2.59272	1.60304	-9.3033	7.12582e-16	3.54324e-12	-0.325806	chr17	36134540	-	cg00744232	6642585		TAAAATTCTACTTTTACAATTTCATATAATACTCCAATACCRTTAAACAC		II			NA	NA	NA	NA	NA	NA		OpenSea	ATGAATTTTTATAAGGTTCTACTTTTGCAATTTCATGTAATGCTCCAGTGCCGTTGGACA[CG]TCAGCTCCTGACCTTTCAGTTGGTGAGGCACTTCCCATAAACAGAGCCATAAAAGCCCAC	AAGGTTCTACTTTTGCAATTTCATGTAATGCTCCAGTGCCGTTGGACACG					chr17:36134421-36134421												chr17:36134500-36134875	3
158	cg13166115	-2.34482	2.40727	-9.30018	7.24441e-16	3.5794e-12	-0.222413	chr3	113940596	+	cg13166115	15672299		ACRAATCACAAATAAAACCATAAATCATTTTCAACAACCRAAACTTTAAC		II			NA	NA	NA	NA	NA	NA		OpenSea	GACACCAGGAGCTGGGTTCTGCCCACAGCGGAAATTGGTTTCTCAGAATTTACTGTTTGA[CG]CTAAAGCCTCGGTTGCTGAAAATGACTCATGGCTCCATTTGTGATTCGTTTTCAGATAAA	CGCTAAAGCCTCGGTTGCTGAAAATGACTCATGGCTCCATTTGTGATTCG					chr3:113940418-113940418				3:113940555-113940727	Unclassified	RP11-553L6.2	ENST00000481773.1	5'UTR	RP11-553L6.2;RP11-553L6.2	ENST00000481773.1;ENST00000493033.1	5'UTR;5'UTR	chr3:113940420-113940730	3
159	cg18053725	-2.30087	2.06854	-9.28025	8.04942e-16	3.95214e-12	-0.248494	chr12	47788146	-	cg18053725	25776531		ATTTTCCTCTAAAATACCACATAATATTCATTTCACCCTATAATCTCACC		II			rs77915259	0.018371	NA	NA	NA	NA		OpenSea	AAAAAGAGGGGATTTTCCTCTGAGATGCCACATGATGTTCATTTCACCCTGTAGTCTCAC[CG]TGCCCCTCCATAGAGTTAAAAGCCAACCTCATGCTAGGAATTCCTAGCATTTTTAACTCA	CGGTGAGACTACAGGGTGAAATGAACATCATGTGGCATCTCAGAGGAAAA					chr12:47787801-47787801		TRUE										chr12:47787940-47788235	3
160	cg12737198	-2.59499	0.099279	-9.2499	9.45022e-16	4.61091e-12	-0.402225	chr11	110220620	-	cg12737198	45703149		TAAACATTTTCTTCTTTAATCAACAAACCACAAAAAATTTCCACAAAACC		II			NA	NA	NA	NA	NA	NA		OpenSea	GAAACTAGTCTTGAACATTTTCTTCTTTAATCAGCAAGCCACAGGGAGTTTCCACAAGGC[CG]TATGTGTGGGCTGGGGTAGAATGGGTCTCCTCCAGCTCCAGGAGACAGTGCGCTCTGTCA	CGGCCTTGTGGAAACTCCCTGTGGCTTGCTGATTAAAGAAGAAAATGTTC					chr11:110220556-110220556				11:110220309-110220652	Unclassified_Cell_type_specific							chr11:110219900-110220735	3
161	cg18728921	-2.33768	1.467	-9.22448	1.08087e-15	5.24098e-12	-0.306879	chr2	8295355	+	cg18728921	12673595		AACCAAACCATATCACATTCTCATTCAACTAATATTCTAAACACTATTAC		II			NA	NA	NA	NA	NA	NA		OpenSea	TTACAGTGGAAACAATGACTATATCACAGGAGTCTTGTAAGACTGAAACAAAATGATACA[CG]TAACAGTGCTCAGAATACTAGTTGAATGAGAATGTGATATGGTTTGGCTATGTCCCCACC	GCCAAACCATATCACATTCTCATTCAACTAGTATTCTGAGCACTGTTACG	LINC00299	NR_034135	Body								AC007464.1;LINC00299	ENST00000456681.1;ENST00000430192.1	3'UTR;3'UTR	AC007464.1;LINC00299	ENST00000456681.1;ENST00000430192.1	3'UTR;3'UTR	chr2:8295005-8295470	3
162	cg21021168	2.27807	-0.460004	9.16232	1.50093e-15	7.23287e-12	0.355416	chr4	140975098	+	cg21021168	52636567		TTTATTCTACTTCCTCTTCTTAAACCTAACCACAATTTTAACCACTTAAC		II			NA	NA	NA	NA	NA	NA		OpenSea	GCACATGGGCCATACAAAACATCAGGCAGGCTAGGGTTTTGGCTCATGGGTCAGAATGTA[CG]TCAAGTGGTTAAAACTGTGGTTAGGTCTAAGAAGAGGAAGTAGAACAAAAGACAAGGTTT	CGTCAAGTGGTTAAAACTGTGGTTAGGTCTAAGAAGAGGAAGTAGAACAA	MAML3	NM_018717	Body														chr4:140975020-140975210	3
163	cg08523438	-2.44589	0.826124	-9.12299	1.84721e-15	8.84693e-12	-0.365105	chr4	38165520	+	cg08523438	96718203		ACAAAAACCACTTTATTTATCCAAATCAAAACCCTCTCTAAAAAAATATC		II			rs2137037	0.426118	NA	NA	NA	NA		OpenSea	CCATGATCTTTAGAGTAGTAAAAGGTAGAAACAACTCCCTTTGTTCCATCTCTGCTCACA[CG]ACACCTCCTTAGAGAGGGTCTTGACCTGGACAAATAAAGTGGCCCCTGTCTTCTTACCAT	CGACACCTCCTTAGAGAGGGTCTTGACCTGGACAAATAAAGTGGCCCCTG																	chr4:38165260-38165690	3
164	cg21018887	2.18381	-1.93277	9.08126	2.302e-15	1.09579e-11	0.245272	chr17	8857715	-	cg21018887	7643337		CCCCCTAATAATATTCRAAAAATCTCCAAAAATCCCTCAACAATTTCTTC		II			NA	NA	NA	NA	NA	NA		OpenSea	TAGGCCAGGCACCCCCTGGTGATGTTCGAAGAATCTCCAGAAATCCCTCAACAGTTTCTT[CG]CCTTACTCCCTCTGAAAACACAGCTCCTGATTGCCCTGATTGCCCCACAGCCTGGCACGG	CCCCTGGTGATGTTCGAAGAATCTCCAGAAATCCCTCAACAGTTTCTTCG	PIK3R5;PIK3R5;PIK3R5;PIK3R5;PIK3R5	NM_001251855;NM_001251853;NM_001251852;NM_001251851;NM_001142633	5'UTR;5'UTR;5'UTR;5'UTR;5'UTR		chr17:8857526-8857526				17:8857673-8858016	Promoter_Associated	PIK3R5	ENST00000447110.1	5'UTR	PIK3R5	ENST00000447110.1	5'UTR			chr17:8857582-8858424	6	chr17:8857379-8861456
165	cg10636246	-2.51376	1.344	-9.03902	2.87626e-15	1.36085e-11	-0.338031	chr1	159046973	+	cg10636246	10674154		TACCTATAACTCAAATCTTTAAATACCTACACTCCTCCCTTAAAAATATC		II			NA	NA	NA	NA	NA	NA		OpenSea	GAGAATCTGAAAATGAGACCCAAGCGAAAGTATAGACATTTTATTGTGGAGCAAAACCAA[CG]ACACCCTCAAGGGAGGAGTGCAGGCACTCAAAGATTTGAGTCACAGGCAATGTGGTTCAC	CGACACCCTCAAGGGAGGAGTGCAGGCACTCAAAGATTTGAGTCACAGGC	AIM2	NM_004833	TSS1500						1:159046463-159047507	Promoter_Associated	AIM2	ENST00000368130.4	TSS1500	AIM2;AIM2;AIM2	ENST00000368130.4;ENST00000368129.3;ENST00000411768.1	TSS1500;5'UTR;5'UTR			chr1:159046052-159048304	6	chr1:159045104-159048609
166	cg04566748	-2.34017	2.2918	-9.02929	3.02747e-15	1.42376e-11	-0.230891	chr11	9861196	-	cg04566748	30663541		TAATCTCTAAAACAAACTTTTTCCACCAACTATTCCATTATAAACTTCTC		II			NA	NA	NA	NA	NA	NA		OpenSea	CTAAACGCTGATAGTCTCTGAAACAAGCTTTTTCCACCAACTGTTCCATTGTAGACTTCT[CG]GAGGCCTTCAGGGTGGTACTTGTGGGGAGCTCACTCTCATCTGAAACTGTGATGGTAGAG	AGTCTCTGAAACAAGCTTTTTCCACCAACTGTTCCATTGTAGACTTCTCG	LOC101928008;SBF2	NR_120539;NM_030962	Body;Body								RP11-1H15.2	ENST00000533659.1	5'UTR	SBF2;RP11-1H15.2;SBF2	ENST00000530741.1;ENST00000533659.1;ENST00000533770.1	TSS200;5'UTR;3'UTR	chr11:9861185-9861455	3
167	cg03481855	-2.4612	0.363363	-9.01411	3.27965e-15	1.53312e-11	-0.383132	chr8	129089293	-	cg03481855	97702850		CTTTAAAACTCAAAACCACAAAAATCACAAAATCTAATTCAAATACCAAC		II			NA	NA	NA	NA	NA	NA		OpenSea	GTATTCCCCTGCTTTGAGGCTCAGGACCACAGAGGTCACAGGATCTGATTCAGATGCCAG[CG]GGTTTCCCTAGGGGGCCCAATGAGGCTTTCCATGTAGGGCAAGAGTTATGGCTCCCTGCT	TTTGAGGCTCAGGACCACAGAGGTCACAGGATCTGATTCAGATGCCAGCG	PVT1	NR_003367	Body				TRUE				PVT1	ENST00000513868.2	5'UTR	PVT1;PVT1;PVT1;PVT1	ENST00000521600.1;ENST00000522875.1;ENST00000523190.1;ENST00000513868.2	5'UTR;5'UTR;5'UTR;5'UTR	chr8:129088885-129089655	3
168	cg15942979	2.36653	-1.9682	8.97202	4.09352e-15	1.90218e-11	0.264153	chr8	22497061	+	cg15942979	3617958		CTTAATCCTCAAAAAAAACCACTAAAATAAATAATATCAACTATTTCCTC		II			NA	NA	NA	NA	NA	NA		OpenSea	TCCCAAAGTGCTGGGATTACAGGTTTAAGCCACCTCACCCAGCCAACTTTAGGTGGCTTA[CG]AGGAAATAGCTGATATCATCTACCCCAGTGGTTCCTTTTGAGGATTAAGAGGCAGTGCGT	CGAGGAAATAGCTGATATCATCTACCCCAGTGGTTCCTTTTGAGGATTAA	BIN3	NM_018688	Body						8:22497014-22497493	Unclassified_Cell_type_specific	BIN3;BIN3;BIN3	ENST00000519335.1;ENST00000519513.1;ENST00000399977.4	3'UTR;5'UTR;5'UTR	BIN3;BIN3;BIN3;BIN3;BIN3;BIN3	ENST00000519335.1;ENST00000519863.1;ENST00000521140.1;ENST00000519513.1;ENST00000518366.1;ENST00000399977.4	3'UTR;3'UTR;3'UTR;5'UTR;3'UTR;5'UTR	chr8:22496985-22497170	3
169	cg08753999	-2.25282	0.453184	-8.92766	5.17017e-15	2.38826e-11	-0.355627	chr1	206836194	+	cg08753999	72664588		CCTCTAAAAATAAATCACTCTCTCCACTACATTTTCCCAAAACTTTACTC		II			NA	NA	NA	NA	NA	NA		OpenSea	ACAGAACAGAGATATGTAGAAATGATTAAAGTGTGTTTGGTAGGAGGTGTAATGGAGGTA[CG]AGTAAAGTTCTGGGAAAATGCAGTGGAGAGAGTGACTCATTCCTAGAGGTGTTAAAAAAA	CGAGTAAAGTTCTGGGAAAATGCAGTGGAGAGAGTGACTCATTCCTAGAG											DYRK3	ENST00000489878.1	5'UTR	DYRK3	ENST00000489878.1	5'UTR	chr1:206836120-206836755	3
170	cg18853981	-2.50978	0.758706	-8.91977	5.38928e-15	2.47483e-11	-0.375068	chr3	188302105	+	cg18853981	15786165		TAACAACCTACAAATATAAATAACAATATTACTTTTCCTACAACTCACCC		II			NA	NA	NA	NA	NA	NA		OpenSea	GCCCTTTTCATTAGCTCCTTTTACCTCATGCTGAGTCATGGATGAGAGAGAATTTGTAGG[CG]GGTGAGCTGCAGGAAAAGTAATACTGTCATTTACACTTGCAGGCTGTTATGCTTTCCAGA	CGGGTGAGCTGCAGGAAAAGTAATACTGTCATTTACACTTGCAGGCTGTT	LPP;LPP;LPP	NM_001167671;NM_001167672;NM_005578	Body;Body;Body				TRUE				LPP	ENST00000471917.1	5'UTR	LPP;LPP;LPP;LPP	ENST00000487347.1;ENST00000462758.1;ENST00000494233.1;ENST00000471917.1	TSS200;5'UTR;5'UTR;5'UTR	chr3:188302020-188302230	3
171	cg01974549	-2.37516	1.87229	-8.89906	6.00962e-15	2.74357e-11	-0.274495	chr2	190151266	+	cg01974549	88777367		TACTCTTAAAATAAACCTTTTCTATCTATACTCAAATCTAACCACCTCCC		II			NA	NA	NA	NA	NA	NA		OpenSea	TGGGTTGAAGTATTGCTTTATTTTTCAAGAATTTCCATGGGAGGTACTCGGAGGGAAAAA[CG]GGAGGTGGTCAGACTTGAGTACAGACAGAAAAGGCCTATCTTAAGAGTAGTGAGATACAG	CGGGAGGTGGTCAGACTTGAGTACAGACAGAAAAGGCCTATCTTAAGAGT							TRUE										chr2:190151040-190151310	3
172	cg04470054	-2.39728	0.55979	-8.89137	6.2576e-15	2.84017e-11	-0.359916	chr17	78830472	-	cg04470054	58665590	85702244	CCTAAATCATCAAAAAAAAACTAACATAACTCAATCACTTAATATATACA	CCTAAATCATCGAAAAAAAACTAACGTAACTCGATCACTTAATATATACG	I	T	Red	NA	NA	NA	NA	NA	NA	chr17:78831505-78831864	N_Shore	ACAGAGTCAGGGCCTGAGTCATCGGAGGAAGGCTGGCGTGACTCGGTCACTTGGTGTGTG[CG]TGGTGGTGTCGCTTAGTCATCCTGGAAAGGCCTGCGTGGTATTGCGTGCACTCTAAGAAG	CGCACACACCAAGTGACCGAGTCACGCCAGCCTTCCTCCGATGACTCAGG	RPTOR;RPTOR	NM_001163034;NM_020761	Body;Body		chr17:78830209-78830209		TRUE		17:78830300-78831041	Unclassified	RPTOR	ENST00000575542.1	5'UTR	RPTOR;RPTOR;RPTOR	ENST00000574767.1;ENST00000575542.1;ENST00000577161.1	3'UTR;5'UTR;5'UTR	chr17:78830325-78830555	3
173	cg05026073	-2.37158	0.481996	-8.88934	6.32459e-15	2.85398e-11	-0.367566	chr14	90098006	-	cg05026073	75682559		TTTTCCAAAATCTCACTTTCAAAAATTCTAAATCAATAAACCTAAAATTC		II			NA	NA	NA	NA	NA	NA		OpenSea	TTTAATACACATTTTCCAAAGTCTCACTTTCAGAAATTCTGAGTCAGTAGACCTGAGATT[CG]GCCTAGGAATAAACATTTTTAATAAACCCCTCAGTGATTTTAATATAGGTGAGGCCACAG	TTTCCAAAGTCTCACTTTCAGAAATTCTGAGTCAGTAGACCTGAGATTCG											RP11-944C7.1;RP11-944C7.1;RP11-33N16.3	ENST00000550332.2;ENST00000555560.1;ENST00000555070.1	TSS200;3'UTR;3'UTR	RP11-944C7.1;RP11-944C7.1;RP11-944C7.1;RP11-33N16.3	ENST00000550332.2;ENST00000553996.1;ENST00000555560.1;ENST00000555070.1	TSS200;3'UTR;3'UTR;3'UTR
174	cg20736887	-2.32939	0.787007	-8.87849	6.6961e-15	3.00426e-11	-0.347868	chr15	75400438	-	cg20736887	53636919		ATTTCACCAATTTTCAATTTTCTTATTACCTTATCCAAAACATTAAAACC		II			NA	NA	NA	NA	NA	NA		OpenSea	GAGTCATTGCTATTTCACCAATTTTCAGTTTTCTTATTGCCTTGTCCAAAGCATTAGGAC[CG]TCTTTCAAGAAAGTGTAAAAAGTCCAGAGATATCATCTTTGTATTTTTTTTTAGCTTTCA	CGGTCCTAATGCTTTGGACAAGGCAATAAGAAAACTGAAAATTGGTGAAA					chr15:75400106-75400106						PPCDC	ENST00000563298.1	5'UTR	PPCDC	ENST00000563298.1	5'UTR	chr15:75400185-75401975	3
175	cg08714341	-2.48012	2.03642	-8.87525	6.8111e-15	3.03839e-11	-0.273813	chr9	126973204	-	cg08714341	95700298		ATATACACATTTAATATACAATAACTAACATATAATAACAAACACCCACC		II			NA	NA	NA	NA	NA	NA		OpenSea	TGATGACTCATGTATACACATTTAATGTACAATGACTAACATATAATGACAAGCACCCAC[CG]TAACAGCATCATGCAAAATAGATTCACTGCCCCAAAATCCCCTGTATTCCACCTCGTCAT	CGGTGGGTGCTTGTCATTATATGTTAGTCATTGTACATTAAATGTGTATA									9:126973057-126973321	Unclassified_Cell_type_specific							chr9:126973040-126973410	3
176	cg14370716	-2.39771	2.30997	-8.80332	9.9388e-15	4.40845e-11	-0.236104	chr10	3803526	+	cg14370716	6788390		TCTCATTTTATTAAAACCATTAATTCCRTCTTTCATTTCCTATACCAAAC		II			NA	NA	NA	NA	NA	NA		OpenSea	CATCAGAACCCCAGCCAATCAGGACTGCAAATAAATACCCAGAAGCTGGTCTCAATGATG[CG]CTTGGTATAGGAAATGAAAGACGGAACCAATGGTTTCAACAAAATGAGAGCAGAACTGAA	CGCTTGGTATAGGAAATGAAAGACGGAACCAATGGTTTCAACAAAATGAG											RP11-184A2.3	ENST00000421629.1	5'UTR	RP11-184A2.3	ENST00000421629.1	5'UTR	chr10:3803425-3803875	3
177	cg17210535	-2.4732	2.31553	-8.80073	1.0075e-14	4.44361e-11	-0.247928	chr3	182984429	+	cg17210535	47749102		AAACRTCAAAAAATATCAATTTCTAATAATAACATCTACCTAAAATTTAC		II			NA	NA	NA	NA	NA	NA		OpenSea	CACTGTGGAAAGACTGAGAGAGCAACTGAGAGAAAGTGGGCCCCTGAATGAAAGTGATTT[CG]CAAATTTTAGGCAGATGCCACCATCAGAAACTGATATTTTCTGACGTCTTTCTCACCTTC	CGCAAATTTTAGGCAGATGCCACCATCAGAAACTGATATTTTCTGACGTC	MCF2L2;B3GNT5	NM_015078;NM_032047	Body;5'UTR				TRUE				B3GNT5;B3GNT5;B3GNT5	ENST00000465010.1;ENST00000326505.3;ENST00000460419.1	5'UTR;5'UTR;5'UTR	B3GNT5;B3GNT5;B3GNT5;B3GNT5;B3GNT5;MCF2L2;B3GNT5;B3GNT5;B3GNT5;B3GNT5;B3GNT5;B3GNT5	ENST00000496270.1;ENST00000465010.1;ENST00000488301.1;ENST00000477699.1;ENST00000481531.1;ENST00000488149.1;ENST00000326505.3;ENST00000493370.1;ENST00000480551.1;ENST00000464191.1;ENST00000460419.1;ENST00000464923.1	5'UTR;5'UTR;5'UTR;5'UTR;5'UTR;3'UTR;5'UTR;5'UTR;5'UTR;5'UTR;5'UTR;5'UTR	chr3:182984245-182984475	3
178	cg16428382	-2.37547	0.182675	-8.74442	1.35388e-14	5.93778e-11	-0.37632	chr21	26836631	+	cg16428382	87805375		TATTTCCTTAATAATACCTAAAAACAATATATATTAACCTAATTACAAAC		II			NA	NA	NA	NA	NA	NA		OpenSea	ACTCTAAAATATGTTCAAATAGATTTTTCCACACTGTGTAGTACTGTACTGTGTAAAGAA[CG]TTTGTAACTAGGTCAACATACACTGTTTCTAGGCACCACTAAGGAAATAACTGTGTTATA	ATTTCCTTAGTGGTGCCTAGAAACAGTGTATGTTGACCTAGTTACAAACG					chr21:26836631-26836631				21:26836563-26836718	Unclassified_Cell_type_specific	AP000221.2	ENST00000467945.1	3'UTR	AP000221.2	ENST00000489205.1	3'UTR	chr21:26836625-26836890	3
179	cg24527252	-2.71011	0.402016	-8.73423	1.42818e-14	6.22864e-11	-0.402066	chr15	85951725	-	cg24527252	50755574		ACRAAAATTTTATACCCATAAAACAATAACTTTCTATTTCTCTCTCCTCC		II			rs12901648	0.210863	NA	NA	NA	NA		OpenSea	CATGTTGCGGAACGGAAATTTTGTACCCATGAAACAATAACTTTCTATTTCTCTCTCCTC[CG]TGTCCCTGGCAAATACTTTTCTACTTCCTGTTTCTATGGATTTGACTATTCTGGGTACTA	CGGAGGAGAGAGAAATAGAAAGTTATTGTTTCATGGGTACAAAATTTCCG	AKAP13;AKAP13	NM_007200;NM_006738	5'UTR;5'UTR								AKAP13;AKAP13;AKAP13;AKAP13	ENST00000426424.2;ENST00000560302.1;ENST00000394518.2;ENST00000361243.2	5'UTR;5'UTR;5'UTR;5'UTR	AKAP13;AKAP13;AKAP13;AKAP13;AKAP13;AKAP13	ENST00000426424.2;ENST00000559362.1;ENST00000560302.1;ENST00000394518.2;ENST00000361243.2;ENST00000560256.1	5'UTR;5'UTR;5'UTR;5'UTR;5'UTR;5'UTR	chr15:85951205-85951870	3
180	cg07915293	-2.48071	1.52481	-8.70325	1.68006e-14	7.28649e-11	-0.321506	chr2	149273657	+	cg07915293	96740496		AATAAAATAACTAACTACCCTTTTCTCTTCCTACAATTCTACAATATTAC		II			NA	NA	NA	NA	NA	NA		OpenSea	CCCTGACTTTGAGTTTTTGCTATGCCTGTTTTTTAAGTAAACACAGCCTTCTTATTTGAA[CG]TAACACTGCAGAATTGCAGGAAGAGAAAAGGGCAGTTAGTTATTTCACTTTCTGTAAGTT	GTGAAATAACTAACTGCCCTTTTCTCTTCCTGCAATTCTGCAGTGTTACG														MBD5	ENST00000416015.1	3'UTR	chr2:149273605-149273830	3
181	cg13487614	-2.4035	1.05561	-8.70091	1.7008e-14	7.30844e-11	-0.34611	chr6	42192461	+	cg13487614	48692245		CCAAAACATACATTTCTACTATTCAAACAATAAATAAACCACTTAAATTC		II			NA	NA	NA	NA	NA	NA		OpenSea	TGAGTCATAAGGTTTATGACTCAGTTTGAGTTTATGACACAGTTTGAGTCATAAGGTTTA[CG]AACCCAAGTGGTTCATCCACTGCTTGAATAGCAGAAATGTATGTCCTGGTCTTCGGAGTC	CGAACCCAAGTGGTTCATCCACTGCTTGAATAGCAGAAATGTATGTCCTG																	chr6:42192140-42192530	3
182	cg06538751	-2.28417	0.253786	-8.70057	1.70385e-14	7.30844e-11	-0.359433	chr6	143173004	+	cg06538751	55805572		TATCATTATTATATAAAAACATAAATAAACCCCACTAAAACTCTTCCACC		II			NA	NA	NA	NA	NA	NA		OpenSea	GTTTAATGTATTGAACCATTCCTGATTACTCACTATTTGAGCTGGTATGACAGAACCTCA[CG]GTGGAAGAGTTTCAGTGGGGTTCACTCATGTCTTTATACAACAATGATATGCTGCTTTCA	CGGTGGAAGAGTTTCAGTGGGGTTCACTCATGTCTTTATACAACAATGAT	HIVEP2	NM_006734	5'UTR								HIVEP2	ENST00000367603.2	5'UTR	HIVEP2	ENST00000367603.2	5'UTR	chr6:143172660-143173090	3
183	cg14553895	-2.35242	-0.213476	-8.68586	1.84038e-14	7.85093e-11	-0.368852	chr3	178899170	+	cg14553895	23614130		TAATCTACTCACAATAATATCATTAACACTAAAATCTAAATAACAATACC		II			NA	NA	NA	NA	NA	NA		OpenSea	AATGACTCATGCTGTTCTCAGAATTTTGCTTTTGTGGAAACTAAAGTGCAGTCATAAATA[CG]GCACTGTTATTTAGATCTTAGTGCTAATGATACTATTGTGAGTAGACTAGTGATGGGTAA	CGGCACTGTTATTTAGATCTTAGTGCTAATGATACTATTGTGAGTAGACT	PIK3CA	NM_006218	5'UTR				TRUE				PIK3CA	ENST00000263967.3	5'UTR	PIK3CA;PIK3CA;PIK3CA	ENST00000477735.1;ENST00000263967.3;ENST00000468036.1	5'UTR;5'UTR;5'UTR	chr3:178898780-178899275	3
184	cg14965398	-2.36898	-0.750295	-8.67582	1.93979e-14	8.23002e-11	-0.353953	chr13	27705648	+	cg14965398	9643920		AAATATACTTAAACAAAATACTTCACTCTACTAAAACAAATTTCCATCAC		II			rs9512551	0.19349	NA	NA	NA	NA		OpenSea	ATGACTAGAAACATGAGTCATTTGGATTTTTCTAAGTAATCATTTTACCAAAGTGAGCAA[CG]TGATGGAAACTTGCCCCAGTAGAGTGAAGTACCTTGTTCAAGTACACTTGGTTTTGAAAG	CGTGATGGAAACTTGCCCCAGTAGAGTGAAGTACCTTGTTCAAGTACACT	USP12-AS1;USP12	NR_046547;NM_182488	Body;Body		chr13:27705388-27705388												chr13:27705300-27705670	3
185	cg23192901	-2.38624	1.40515	-8.64536	2.27521e-14	9.60097e-11	-0.318724	chr22	22146388	+	cg23192901	19703236		TACACATCATCACTCATCATATTACATCTAAAAAAATCTTCTTTTCACTC		II			rs5999521	0.461462	NA	NA	NA	NA		OpenSea	GATCTGAGAGGTCACAGTACATTTATTATACTACTATGACATTTTCATCCTTTTCAGTCA[CG]AGTGAAAAGAAGATTTTTCCAGATGCAATATGATGAGTGATGATGTGTACATGAAAATGT	ACACATCATCACTCATCATATTGCATCTGGAAAAATCTTCTTTTCACTCG	MAPK1;MAPK1	NM_002745;NM_138957	Body;Body								RN5S493	ENST00000364115.1	TSS1500	RN5S493	ENST00000364115.1	TSS1500	chr22:22145945-22146395	3
186	cg08226276	-2.34518	1.84944	-8.6429	2.30467e-14	9.673e-11	-0.274006	chr5	73918270	+	cg08226276	71672590		ACRAAAATACCTAAACTACATTTTAAAAACTATTAATCATTCACACATTC		II			NA	NA	NA	NA	NA	NA		OpenSea	CCCTAGGTCTGAGCCCCACTCCCAACCCCCCACCCACCCTTCAGATGGACCTGATTCATA[CG]AATGTGTGAATGACTAACAGCCCTCAAAATGCAGTTTAGGTATTCCCGTTTTGAAAAAGG	CGAATGTGTGAATGACTAACAGCCCTCAAAATGCAGTTTAGGTATTCCCG							TRUE										chr5:73917805-73918375	3
187	cg04312120	-2.26487	2.11048	-8.60885	2.7542e-14	1.14979e-10	-0.238772	chr5	174944864	-	cg04312120	13805193		CCTTAACAACTCATAATACCCATACRATAATATACCTTAATTAACCTTCC		II			rs114779026	0.033746	NA	NA	NA	NA		OpenSea	AGAGGTCACTTCCTTGGCAGCTCATGATGCCCATGCGGTGGTGTGCCTTGGTTGGCCTTC[CG]CTTGTTCCCACTGCCCCAGGGCCAGGTGTGCCTCCTCTGCAAGGAGGTACTTATCTGGGC	CGGAAGGCCAACCAAGGCACACCACCGCATGGGCATCATGAGCTGCCAAG	SFXN1	NM_022754	Body											SFXN1	ENST00000507823.1	3'UTR			chr5:174944768-174945331	4	chr5:174940231-174945832
188	cg07033577	-2.4205	0.519248	-8.60417	2.82253e-14	1.17205e-10	-0.372052	chr17	55540785	-	cg07033577	73778823		AAAAACTTCTCAAAATTTTAAAAAAACCACCCCCTATCAAACCAATCACC		II			NA	NA	NA	NA	NA	NA		OpenSea	GAGTAAAACCTAGAGACTTCTCAGAGTTTTGAGAAAGCCACCCCCTGTCAAGCCAGTCAC[CG]CTTCTGTCTCTACAGCCTCCCTCCCCATGGCCCCACTGAGACTGCCTCCTGTCCAGGCCC	CGGTGACTGGCTTGACAGGGGGTGGCTTTCTCAAAACTCTGAGAAGTCTC	MSI2;MSI2	NM_138962;NM_170721	Body;Body		chr17:55540558-55540558				17:55540348-55541036	Unclassified							chr17:55540460-55540955	3
189	cg26877720	-2.51956	0.446695	-8.60043	2.87828e-14	1.18888e-10	-0.379141	chr10	14647530	-	cg26877720	56699262		TAACTAAAACAATTTAAATCATAATCATACTAAAAAATCACATCAATTAC		II			NA	NA	NA	NA	NA	NA	chr10:14645752-14646705	S_Shore	GGAAATTTTTCTGACTAAGACAGTTTGGGTCATAGTCATACTGAAAAGTCACATCAGTTA[CG]GATTTTGGTAAACAAATTACTTATTCCAAAGATACCTATCACACACCATGCTCTAAGCCA	GACTAAGACAGTTTGGGTCATAGTCATACTGAAAAGTCACATCAGTTACG	FAM107B	NM_031453	Body		chr10:14647138-14647138	RDMR					FAM107B;FAM107B;FAM107B	ENST00000471815.1;ENST00000468747.1;ENST00000378467.4	TSS1500;TSS1500;TSS1500	FAM107B;FAM107B;FAM107B;FAM107B;FAM107B	ENST00000442012.1;ENST00000491458.1;ENST00000471815.1;ENST00000468747.1;ENST00000378467.4	5'UTR;TSS1500;TSS1500;TSS1500;TSS1500	chr10:14647220-14647615	3
190	cg03512007	-2.46614	1.95354	-8.59514	2.95902e-14	1.21579e-10	-0.281252	chr8	90739332	-	cg03512007	33613969		AAAATTAATTAATATACCACAATTCATAAAACAATTCCACATACATTATC		II			NA	NA	NA	NA	NA	NA		OpenSea	GATCCAAAACTAAAATTAATTAATGTACCACAGTTCATGAAGCAGTTCCACATGCATTAT[CG]TATTCACTCCTCCTATAACTCTTATAAATGAGAAAAGTGAGTTTCAGCAAGGATGAGCAA	AAATTAATTAATGTACCACAGTTCATGAAGCAGTTCCACATGCATTATCG	LOC101929709	NR_125822	Body								RP11-37B2.1	ENST00000504145.1	3'UTR	RP11-37B2.1;RP11-37B2.1;RP11-37B2.1	ENST00000504145.1;ENST00000519655.1;ENST00000524190.1	3'UTR;3'UTR;3'UTR	chr8:90738880-90739555	3
191	cg06717754	-2.35364	0.839242	-8.57391	3.30636e-14	1.35139e-10	-0.350084	chr3	112057070	+	cg06717754	69739146		TTTTTCCCCTACCTAAATATAAAATTAATCACTTTACACATTAAATTCTC		II			NA	NA	NA	NA	NA	NA		OpenSea	GACTAGGGTGGTAAAGAACAGACACTTCACATGGGTACCAAGGAACAGACACTTCACATG[CG]AGAATCTAATGTGTAAAGTGACTAATTCCATATCTAGGTAGGGGAAAAATGATTCATCCT	TTTTCCCCTACCTAGATATGGAATTAGTCACTTTACACATTAGATTCTCG	CD200;CD200	NM_001004196;NM_005944	Body;Body								CD200	ENST00000383681.3	5'UTR	CD200	ENST00000383681.3	5'UTR	chr3:112056980-112057190	3
192	cg25264507	-2.38395	1.1416	-8.56981	3.37802e-14	1.37349e-10	-0.33811	chr1	198891985	+	cg25264507	28792240		AAACTTAATTAAACTCACAAATCCTTCTCTTCTATCCTATAACTCTTTAC		II			NA	NA	NA	NA	NA	NA		OpenSea	CTAAGAGAGAAGTTGACTTGAGTCACACTTTCACATCTTGTAACTTTCAGTTGATTAATG[CG]TAAAGAGTCACAGGACAGAAGAGAAGGACTTGTGAGTCCAACCAAGTCTCTAACTAAACC	GACTTGGTTGGACTCACAAGTCCTTCTCTTCTGTCCTGTGACTCTTTACG	MIR181A1HG	NR_040073	Body											RP11-31E23.1;RP11-31E23.1	ENST00000436880.1;ENST00000432296.1	3'UTR;3'UTR	chr1:198891840-198892110	3
193	cg25225070	-2.18827	0.561572	-8.54964	3.75361e-14	1.5183e-10	-0.343602	chr11	9587743	-	cg25225070	39609831		TTAAAATTAACTCACCACTAAATCATCAAAACACAACAATACCTAAACAC		II			NA	NA	NA	NA	NA	NA		OpenSea	TTTATGGAACTTTAAAGTTGACTCACCACTGAGTCATCAAAACACAGCAATACCTAAACA[CG]CTCCTGTTGCTAACAAAAGACCAGCATGGGATGTCTGTCTTACCTCCTTTCCCTCCCCTA	TAAAGTTGACTCACCACTGAGTCATCAAAACACAGCAATACCTAAACACG					chr11:9587499-9587499		TRUE										chr11:9587540-9587935	3
194	cg06101959	-2.3972	0.36874	-8.54643	3.81692e-14	1.53595e-10	-0.374714	chr2	8615754	-	cg06101959	85775170		AATAACAAATACTTCCCCTTAACRATTAAAACTTCATCAAACAAAAAACC		II			NA	NA	NA	NA	NA	NA		OpenSea	CCAGGTGCTGAGATGACAAATACTTCCCCTTAACGGTTGGGGCTTCATCAGACAGGGGAC[CG]TAGGTCTGATGTACATTAGAATAATCAGATGAATTGAAACAAGGAAGAGCATCAACCAGG	CGGTCCCCTGTCTGATGAAGCCCCAACCGTTAAGGGGAAGTATTTGTCAT									2:8615496-8615875	Unclassified_Cell_type_specific							chr2:8615440-8615815	3
195	cg22798362	-2.52565	1.22247	-8.52877	4.18583e-14	1.67576e-10	-0.343951	chr17	30850485	+	cg22798362	77730122		CTTTTCTATTTCTCATTTACATCATACTCTTTCRCTATTCRTAACATTTC		II			NA	NA	NA	NA	NA	NA	chr17:30845903-30846702	S_Shelf	ACATTTCCGATTCAGTGTTCATTCATCGAGTCCATGAGAGAAAAGGAAAGGGCAGAAGTG[CG]AAATGTCACGAATAGCGAAAGAGCATGATGCAAATGAGAAACAGAAAAGCTCTCCACAGG	TTTTCTGTTTCTCATTTGCATCATGCTCTTTCGCTATTCGTGACATTTCG	MYO1D	NM_015194	Body		chr17:30850461-30850461				17:30850169-30850621	Unclassified_Cell_type_specific							chr17:30850165-30850595	3
196	cg11182499	-2.56758	0.923777	-8.52373	4.29759e-14	1.71172e-10	-0.37217	chr9	132754630	+	cg11182499	22624917		AATCCAAATCAATTTCTAATACCCTATATACATATCAATCTCRTCAACAC		II			NA	NA	NA	NA	NA	NA		OpenSea	AAATAATCAACGTGAAACAGACCATGTTCTATTCCTACTTTCAGTTCGAAAAGCCCCTGA[CG]TGTTGACGAGACTGATATGCACACAGGGCACTAGAAACTGATCTGGATTCTCCACTTATA	ATCCAGATCAGTTTCTAGTGCCCTGTGTGCATATCAGTCTCGTCAACACG	FNBP1	NM_015033	Body		chr9:132754435-132754435				9:132754363-132754691	Promoter_Associated_Cell_type_specific				FNBP1	ENST00000491905.1	3'UTR	chr9:132754220-132754695	3
197	cg07523850	-2.36956	0.0439726	-8.52058	4.36878e-14	1.73124e-10	-0.374568	chr1	22374962	-	cg07523850	96732848		AATTCATCAAAAATTTAACAATCATAAACAACAAAAACCTACTCAACCTC		II			NA	NA	NA	NA	NA	NA		OpenSea	GGGGTGGCAGTGATTCATCAAGAGTTTGGCAGTCATAAGCAACAGAAACCTACTCAACCT[CG]TTCAGGCAATAGAGGGAATTTATTGCTAATGTGACTGAAGATTGAAGCAAGACTGGATCT	CGAGGTTGAGTAGGTTTCTGTTGCTTATGACTGCCAAACTCTTGATGAAT																	chr1:22374840-22375495	3
198	cg01595702	-2.39214	1.4737	-8.50209	4.81143e-14	1.89703e-10	-0.307143	chr5	52365620	-	cg01595702	45636900		ACAACTATTCCTTTCCATTCTATATCTCCRTATTATAAATAATAAAACCC		II			NA	NA	NA	NA	NA	NA		OpenSea	GCAGGCGCTCAGCAACTGTTCCTTTCCATTCTGTGTCTCCGTGTTATGAGTAATGAAACC[CG]TGCTTGTGGGAGTGAGCAATTTGCCCAGGTTCATCACAGTAGGTTTCCTGGCGGCAAGTC	CGGGTTTCATTACTCATAACACGGAGACACAGAATGGAAAGGAACAGTTG	ITGA2;ITGA2;ITGA2;ITGA2;ITGA2;ITGA2	NR_073103;NR_073107;NR_073106;NR_073105;NR_073104;NM_002203	Body;Body;Body;Body;Body;Body											ITGA2;ITGA2;ITGA2	ENST00000513685.1;ENST00000503810.1;ENST00000509960.1	3'UTR;3'UTR;3'UTR	chr5:52365540-52365795	3
199	cg00004667	-2.37989	-0.298795	-8.49251	5.05821e-14	1.9843e-10	-0.373295	chr1	16292746	-	cg00004667	32642211		ACTTTACTCTCTAAACTCTAATAATACAACTTCCCATAAAACAAACTAAC		II			rs848199	0.450479	NA	NA	NA	NA		OpenSea	AAATGAGAAGTGCTTTGCTCTCTGAGCTCTGGTGATACAGCTTCCCATGGGGCAGGCTGG[CG]AAATTCGAGTGGAGCCTGCCACTCGGGACAGGAAAGTGACTGCTTAGGTTAATAAGTTCC	CGCCAGCCTGCCCCATGGGAAGCTGTATCACCAGAGCTCAGAGAGCAAAG	ZBTB17	NM_003443	5'UTR		chr1:16292565-16292565		TRUE		1:16292605-16293165	Unclassified	ZBTB17;ZBTB17;ZBTB17;ZBTB17;ZBTB17;ZBTB17	ENST00000375729.2;ENST00000479282.1;ENST00000537142.1;ENST00000448462.2;ENST00000375743.4;ENST00000375733.2	5'UTR;3'UTR;5'UTR;5'UTR;5'UTR;5'UTR	ZBTB17;ZBTB17;ZBTB17;ZBTB17;ZBTB17;ZBTB17	ENST00000375729.2;ENST00000479282.1;ENST00000537142.1;ENST00000448462.2;ENST00000375743.4;ENST00000375733.2	5'UTR;3'UTR;5'UTR;5'UTR;5'UTR;5'UTR	chr1:16292345-16293235	3
200	cg19139704	-2.19006	1.98174	-8.4876	5.18945e-14	2.02561e-10	-0.248477	chr1	92198231	+	cg19139704	64619820		CTAAAACTTAACTCCAACCACCAATTAAATATAAATCACCRAACCATACC		II			rs79183449	0.026158	NA	NA	NA	NA		OpenSea	TCACTTTATGGTCCACTGACCTCACCAAGGAACCTCCTTTCCCTACTGCTCCTCTCTCCA[CG]GCATGGCCCGGTGACTCATACTCAACTGGTGGCTGGAGTCAAGTTTCAGGGGTTCCGAAG	CGGCATGGCCCGGTGACTCATACTCAACTGGTGGCTGGAGTCAAGTTTCA	TGFBR3;TGFBR3;TGFBR3;TGFBR3	NR_036634;NM_003243;NM_001195684;NM_001195683	Body;Body;Body;Body		chr1:92198149-92198149						TGFBR3	ENST00000468996.2	3'UTR	TGFBR3;TGFBR3;TGFBR3	ENST00000533089.1;ENST00000532540.1;ENST00000468996.2	3'UTR;3'UTR;3'UTR	chr1:92198040-92198390	3
201	cg19813814	-2.35985	1.82676	-8.48109	5.36889e-14	2.08522e-10	-0.275469	chr4	40701775	+	cg19813814	75675185		TTTCAATTTCTACCACTAATTACCCAAAAAATATAACACTTAACTTCTTC		II			NA	NA	NA	NA	NA	NA		OpenSea	TAGCTCGGCCCTAGAGATAACTATGTTTACTGCCATTTTACAGATGAGAAAACTGAGGCT[CG]AAGAAGTTAAGTGCCATATTTCTTGGGTAATCAGTGGTAGAAATTGAAACTTGGGACGAA	TTCAATTTCTACCACTGATTACCCAAGAAATATGGCACTTAACTTCTTCG																	chr4:40701745-40702015	3
202	cg25582867	-2.39388	0.473874	-8.45145	6.26617e-14	2.42167e-10	-0.370511	chr4	56860292	-	cg25582867	7725415		AACCATTAAATCCAAATCTAAAACRAAACCAAATACAAACCATAATACCC		II			NA	NA	NA	NA	NA	NA		OpenSea	CCATGAGTTGAAACCATTGAATCCAAGTCTAAAGCGAAACCAAATACAAACCATGATACC[CG]GCACTCTTGGGAAGTAAAACTACATTATCTAAACCTTTTGCCACTTTCAGTATGATTAAT	ACCATTGAATCCAAGTCTAAAGCGAAACCAAATACAAACCATGATACCCG	CEP135	NM_025009	Body											CEP135	ENST00000506202.1	5'UTR	chr4:56860225-56860435	3
203	cg07790232	-2.36621	1.32775	-8.43917	6.68056e-14	2.5691e-10	-0.320133	chr2	148386625	-	cg07790232	80744392		CCAAAAAAAACCACCAAAAAAACCCACTTACTCAATAATATTTTTAACAC		II			NA	NA	NA	NA	NA	NA		OpenSea	AAATTTGAACTCCAAAAAAAACCACCAGAAAAACCCACTTACTCAATGATATTTTTAGCA[CG]TAAAATTCCCCCTATGAATCATATGCTCACAAACCATGCACCCCTAAATATTTAGCTCCT	CGTGCTAAAAATATCATTGAGTAAGTGGGTTTTTCTGGTGGTTTTTTTTG																	chr2:148386520-148386910	3
204	cg17684034	-2.38881	-0.630456	-8.43142	6.95579e-14	2.66183e-10	-0.359478	chr5	74862658	+	cg17684034	90604292		ATACACRTTATTCCTTTTACTACTACTCAAAACTAATATATATCACACTC		II			NA	NA	NA	NA	NA	NA		OpenSea	TTGGTCTCACTGGGAGCTGCAGCCATCTTACCCGGGAATCCCCGAAGCCGTTATTCTTAA[CG]AGTGTGACACACACCAGTTTTGAGCAGTAGCAAAAGGAACAACGTGCATGTTGGAGACTC	CGAGTGTGACACACACCAGTTTTGAGCAGTAGCAAAAGGAACAACGTGCA	POLK	NM_016218	Body		chr5:74862624-74862624						POLK;POLK	ENST00000380481.3;ENST00000506928.1	5'UTR;5'UTR	POLK;POLK;POLK;POLK;POLK	ENST00000508867.1;ENST00000380481.3;ENST00000507073.1;ENST00000510815.2;ENST00000506928.1	5'UTR;5'UTR;5'UTR;5'UTR;5'UTR	chr5:74862525-74862975	3
205	cg14600011	-2.43311	2.21108	-8.41994	7.38466e-14	2.81217e-10	-0.250788	chr12	102213475	-	cg14600011	85737130		CCTAATCTTTCTAAAAAATCACTTTTTCCTATATAATTTAATATACATAC		II			NA	NA	NA	NA	NA	NA		OpenSea	GTGTGACCTGACCTGGTCTTTCTGAAAGATCACTTTTTCCTGTGTAATTTAGTATGCATA[CG]AATCACACATAGGCTGACTAATCAACTGCTGAAGATTCTGCATCTGTATCGCAAGATGAG	CGTATGCATACTAAATTACACAGGAAAAAGTGATCTTTCAGAAAGACCAG	GNPTAB	NM_024312	Body														chr12:102213325-102213555	3
206	cg25882572	2.27025	-2.39965	8.4026	8.08275e-14	3.06307e-10	0.211052	chr17	14105123	-	cg25882572	23801105		CCRTACTTATAACTATCATAACTACAAACTCTTTAAATCTAAAACAACTC		II			NA	NA	NA	NA	NA	NA		OpenSea	AGACACTTCCCCCGTGCTTGTGGCTGTCATAACTGCAAACTCTTTGAATCTGAGACAGCT[CG]TGAGCTGGGGCTGGGCTTCTCTGTACCTCGTGTTCAAAGTCTCAGCGTGACCCCACGCCC	CGAGCTGTCTCAGATTCAAAGAGTTTGCAGTTATGACAGCCACAAGCACG	COX10	NM_001303	Body		chr17:14105008-14105008				17:14104376-14105345	Unclassified							chr17:14104220-14105270	3
207	cg19704755	2.31768	0.0453207	8.37964	9.10923e-14	3.43539e-10	0.365336	chr1	10965094	+	cg19704755	37659888		AAATAAACRCAAAACTACRACAAAATATAATACCAACCRAACAAAATAAC		II			NA	NA	NA	NA	NA	NA		OpenSea	CTGGGACCCAGGGGCCATGCCGGAAGCCCCTCTGCTCCCAGAGGGCAGCCCCCGCCCCTC[CG]CTACTCTGCCCGGCTGGTACCACATCCTGCCGCAGCCCTGCGTCTATTTCATCAGGCCAA	AATAGACGCAGGGCTGCGGCAGGATGTGGTACCAGCCGGGCAGAGTAGCG									1:10964403-10965493	Unclassified_Cell_type_specific							chr1:10964685-10965575	3
208	cg13531599	2.2022	-0.534453	8.37378	9.39101e-14	3.52463e-10	0.341673	chr20	42588358	+	cg13531599	10681142		ATCCCAAAACTAATTCTTACCAAAAACAATTAACTAAAAACCRCATAAAC		II			NA	NA	NA	NA	NA	NA		OpenSea	TCATCTGCTCATTGTCTCAGTCACACTCGTTCCCCCCACACCACAGTGCAACCCGACGTA[CG]CTCATGCGGCTTTTAGTTAATTGCCTTTGGTAAGAATCAGTTTTGGGACTTGTTCCCAAC	CGCTCATGCGGCTTTTAGTTAATTGCCTTTGGTAAGAATCAGTTTTGGGA	TOX2;TOX2;TOX2;TOX2	NM_001098797;NM_032883;NM_001098796;NM_001098798	Body;5'UTR;5'UTR;Body						20:42587932-42588409	Promoter_Associated_Cell_type_specific	TOX2;TOX2;TOX2	ENST00000372992.5;ENST00000423191.1;ENST00000372999.1	5'UTR;5'UTR;5'UTR	TOX2;TOX2;TOX2;TOX2	ENST00000372992.5;ENST00000442881.1;ENST00000423191.1;ENST00000372999.1	5'UTR;5'UTR;5'UTR;5'UTR	chr20:42588160-42588370	3
209	cg00527254	-2.29345	0.835541	-8.35451	1.03818e-13	3.87786e-10	-0.344987	chr11	82707269	-	cg00527254	80625280		CAAAATAACTCTAAACCCTCTAACTATTTATTATTCAATCTATCTCTTTC		II			rs12788558	0.06849	NA	NA	NA	NA		OpenSea	CCTGACATTTCCAAAGTGACTCTGGGCCCTCTAGCTATTTGTTATTCAATCTGTCTCTTT[CG]TTTTCCGCAAAACCACAGACTGTCAGAGCTGGAAGGGGCCTTGGAGCTCACCCAGCCCCT	CGAAAGAGACAGATTGAATAACAAATAGCTAGAGGGCCCAGAGTCACTTT	RAB30;RAB30;RAB30;RAB30	NM_014488;NM_001286061;NM_001286060;NM_001286059	Body;Body;Body;Body								RP11-659G9.3	ENST00000527550.1	3'UTR	RP11-659G9.3;RAB30	ENST00000527550.1;ENST00000524635.1	3'UTR;5'UTR	chr11:82707005-82707450	3
210	cg18419651	-2.38363	-0.022826	-8.35274	1.04779e-13	3.8951e-10	-0.372189	chr13	45629921	-	cg18419651	98743380		CACACATACATAAAAATAAATCAACAACTACTTTTACTCTCACCTCCCAC		II			NA	NA	NA	NA	NA	NA		OpenSea	TCATGTGTTACCACACATACATGGAGATGAGTCAACAACTACTTTTGCTCTCACCTCCCA[CG]TCCCAGGGTGGATCCATTACTCAATTGCCGATCTGTTCCTTTAATTCAAAAAGGCAAATG	ACACATACATGGAGATGAGTCAACAACTACTTTTGCTCTCACCTCCCACG					chr13:45629728-45629728		TRUE				RP11-321C24.1	ENST00000437748.1	5'UTR	RP11-321C24.1	ENST00000437748.1	5'UTR	chr13:45629740-45629995	3
211	cg17845483	-2.46938	0.798705	-8.34657	1.08196e-13	4.00308e-10	-0.370749	chr1	229577396	+	cg17845483	42646916		ATATATCAATTATTATTCCTATACTCRATACCCTTTCTTTTTACTCTCAC		II			NA	NA	NA	NA	NA	NA		OpenSea	GAAGTGATTTGTACATGTGAGCAGCTAGAACCAGGACAAGAACTCCAGAACCTGGGACCA[CG]TGAGAGTAAAAAGAAAGGGCACCGAGTACAGGAACAACAACTGACACATTTCAGGTGGAA	TGTGTCAGTTGTTGTTCCTGTACTCGGTGCCCTTTCTTTTTACTCTCACG	NUP133	NM_018230	3'UTR								RP5-1068B5.3;NUP133;NUP133	ENST00000434311.1;ENST00000366681.2;ENST00000261396.3	TSS1500;3'UTR;3'UTR	RP5-1068B5.3;NUP133;NUP133	ENST00000434311.1;ENST00000366681.2;ENST00000261396.3	TSS1500;3'UTR;3'UTR	chr1:229577245-229577435	3
212	cg07610498	-2.31794	1.65275	-8.3447	1.0925e-13	4.023e-10	-0.29102	chr10	6312774	-	cg07610498	74740296		CCCAAAATTACAATTTCACCTTTATTAATATCATTATTTACTTCATACCC		II			rs7920084	0.099441	NA	NA	NA	NA		OpenSea	TTTGTAGGACACCCAGAGTTGCAGTTTCACCTTTATTGGTGTCATTATTTGCTTCATGCC[CG]TTCTCTCACTAGACTTAAGCACCTTGAGAGTAGGAACTGGGCCAGTTTTGACTCAGCACT	CGGGCATGAAGCAAATAATGACACCAATAAAGGTGAAACTGCAACTCTGG																	chr10:6312585-6312775	3
213	cg10014080	-2.36218	0.75738	-8.30348	1.35356e-13	4.96094e-10	-0.350212	chr10	61639612	+	cg10014080	6666283		TTATACCCTCAAAAACCTCTAAACACATATTAAACAAACTTAAATTTATC		II			NA	NA	NA	NA	NA	NA		OpenSea	ATAGGTTCTTTCTAACACCCCTTTCTGCTCTTTAATGTGTTTTCCCCTCAATGCAATGAA[CG]ATAAACCCAAGCTTGTTCAATATGTGCCTAGAGGTCTTTGAGGGCACAAATGATTCATCA	TGTGCCCTCAAAGACCTCTAGGCACATATTGAACAAGCTTGGGTTTATCG	CCDC6	NM_005436	Body				TRUE												chr10:61638711-61640387	6	chr10:61638060-61642444
214	cg02329183	-2.36742	1.27014	-8.27618	1.55972e-13	5.68979e-10	-0.324717	chr10	96996226	-	cg02329183	93610958		ATTCTACTTATTATAACACTACAACAACTCACRTACATAAACTATCCATC		II			rs7924214	0.276358	NA	NA	NA	NA		OpenSea	GAACAGTTTCAGTTCTGCTTGTTGTGGCACTACAACAGCTCACGTGCATGAACTGTCCAT[CG]TACATTCTGGCTTCAGAGTCTGTGGTATGAAATCCTGGTACTGATTACAATTCTTACTAT	CGATGGACAGTTCATGCACGTGAGCTGTTGTAGTGCCACAACAAGCAGAA																	chr10:96995840-96996690	3
215	cg03151645	-2.32232	1.09303	-8.27296	1.58603e-13	5.75886e-10	-0.322685	chr2	102517122	+	cg03151645	30739853		ACTTTTCTCAATTTCTACCACATAAATCTATATTCCTTTCCTTCTTTTAC		II			NA	NA	NA	NA	NA	NA		OpenSea	GTTGTGGGGGAAAATCCCACTCCACCATTATGTATAGTTACTGGTGCCTGTCGCATAACA[CG]TAAAAGAAGGAAAGGAACACAGACTCATGTGGTAGAAACTGAGAAAAGTGACAGTAACTC	CTTTTCTCAGTTTCTACCACATGAGTCTGTGTTCCTTTCCTTCTTTTACG																	chr2:102516800-102517350	3
216	cg07211259	-2.27702	0.487651	-8.23971	1.88475e-13	6.81184e-10	-0.358182	chr9	5510497	-	cg07211259	89663916		AACAAACTACTAAAAACAAAACCAAAACTTTCCAAATAAACCAAACTTTC		II			NA	NA	NA	NA	NA	NA		OpenSea	TCCCATTCACAGACAAACTGCTAAAAGCAAAACCAAAACTTTCCAAATAAGCCAGGCTTT[CG]TCAGTTCCTCAGAACTAGTTCTGGTTTGACTCACTCTCATGTTACGGCAAACCTTAAGCT	ACAAACTGCTAAAAGCAAAACCAAAACTTTCCAAATAAGCCAGGCTTTCG	PDCD1LG2	NM_025239	TSS200						9:5510455-5510927	Unclassified_Cell_type_specific	PDCD1LG2;PDCD1LG2	ENST00000397745.2;ENST00000397747.3	TSS200;TSS200	PDCD1LG2;PDCD1LG2	ENST00000397745.2;ENST00000397747.3	TSS200;TSS200	chr9:5510340-5511010	3
217	cg16845233	-2.41674	2.02443	-8.22011	2.08631e-13	7.50556e-10	-0.266959	chr10	65030562	+	cg16845233	66640171		TCTCTACTCTTTAATTTATTAAATAACCAAAATCAATCTCATATCATCAC		II			NA	NA	NA	NA	NA	NA		OpenSea	TCAGGCATGAGTCACCCTGACAGGCCTTATAGTAATTTCTCGTTTCATAGTGGAGACTTA[CG]TGATGATATGAGACTGACTTTGGCTACTCAATAAATCAAAGAGCAGAGATGGAATGGAAT	CGTGATGATATGAGACTGACTTTGGCTACTCAATAAATCAAAGAGCAGAG	JMJD1C	NM_032776	Body								JMJD1C	ENST00000399251.1	5'UTR	JMJD1C	ENST00000399251.1	5'UTR	chr10:65030380-65030610	3
218	cg06273639	-2.3578	2.25443	-8.20966	2.20247e-13	7.88711e-10	-0.235595	chr11	128450259	-	cg06273639	35787287		TCATCTATACTCCTTCAATATATTCTTTCTAATTCTCATAAATAACCCAC		II			rs11221362	0.110623	NA	NA	NA	NA		OpenSea	GATTGATGAGTTCATCTATACTCCTTCAGTGTGTTCTTTCTGATTCTCATGAGTAGCCCA[CG]TGTATTTCCCAAATCATTTGAGTAGATGTCTTCCCTGACCTGTCACTGTAACAAAAGCTC	CGTGGGCTACTCATGAGAATCAGAAAGAACACACTGAAGGAGTATAGATG	ETS1	NM_001143820	5'UTR				TRUE				ETS1;ETS1	ENST00000525404.1;ENST00000392668.3	3'UTR;5'UTR	ETS1;ETS1;ETS1	ENST00000525404.1;ENST00000527676.1;ENST00000392668.3	3'UTR;3'UTR;5'UTR			chr11:128449750-128450328	5
219	cg05293861	-2.28058	-1.35649	-8.20547	2.25078e-13	8.02331e-10	-0.294595	chr12	4262708	+	cg05293861	5643254		ACTCAAAACTATTTCCTAAATACTTCTTAAAACCAAACCATAAACTAAAC		II			NA	NA	NA	NA	NA	NA		OpenSea	CCAGAAGCAAAAGCCATAGCAATTAGTAGAATTTCCACCCCACTTCCACCCACTGTCTCA[CG]TCCAGCCCATGGCCTGGCCCCAAGAAGCACCCAGGAAACAGTCCTGAGCAGGCCTTGTAT	CGTCCAGCCCATGGCCTGGCCCCAAGAAGCACCCAGGAAACAGTCCTGAG					chr12:4262574-4262574				12:4262637-4262846	Unclassified_Cell_type_specific							chr12:4262620-4263030	3
220	cg23214949	-2.39077	-0.5498	-8.17939	2.5765e-13	9.14264e-10	-0.362961	chr6	111493385	+	cg23214949	70665294		ACTATAAAAAAAACAAACATAAATCATATTCCCAACTCTACAACTACAAC		II			NA	NA	NA	NA	NA	NA		OpenSea	TTTGATCCATTTTCAAGATAAGAAAACTCATTCAGAGGGGAAGTAACCTGACCAAGAATA[CG]TTGTAGTTGTAGAGCTGGGAATATGACTCATGTCTGTTTTTTCCATAGCCCATTTTCACT	CGTTGTAGTTGTAGAGCTGGGAATATGACTCATGTCTGTTTTTTCCATAG	SLC16A10	NM_018593	Body								SLC16A10	ENST00000465319.1	TSS1500	SLC16A10	ENST00000439288.1	TSS1500	chr6:111492940-111493510	3
221	cg01661564	-2.45968	-0.465249	-8.15958	2.85475e-13	1.00842e-09	-0.377527	chr20	52509854	+	cg01661564	99641879		CCTATTCCTTCATAAATTTCTTAACCACAAATTAAAACCATATTATAACC		II			rs73914417	0.027556	NA	NA	NA	NA		OpenSea	ACACACCAGTTAATGACATCAAGGGGGAAGTTAGGAAAGATGAAAAATTGGAGACCAAGA[CG]GTCATAACATGGTTCTAATTTGTGGTTAAGAAATTCATGAAGGAATAGGTCAATGTGTAC	CGGTCATAACATGGTTCTAATTTGTGGTTAAGAAATTCATGAAGGAATAG									20:52509430-52510186	Unclassified_Cell_type_specific							chr20:52509385-52510095	3
222	cg03917666	-2.42473	1.1335	-8.13682	3.21153e-13	1.12934e-09	-0.337574	chr10	3977608	+	cg03917666	2749180		ACCRCTCCCCAAAAAATACCTTTTTAACAAATTTAAAAATCAACCTTAAC		II			NA	NA	NA	NA	NA	NA		OpenSea	AAGTCCGATCTGCCCACGCTTCACAGAACTCAATGCGGAGCCTTCTCAGGAGTCACTTGA[CG]TCAAGGCTGACTTTTAAATTTGCCAAAAAGGCATTCTTTGGGGAGCGGTCGGCACCATCA	CGTCAAGGCTGACTTTTAAATTTGCCAAAAAGGCATTCTTTGGGGAGCGG							TRUE		10:3977042-3977784	Promoter_Associated	RP11-464C19.3;RP11-464C19.3	ENST00000450152.1;ENST00000432452.1	5'UTR;5'UTR	RP11-464C19.3;RP11-464C19.3	ENST00000450152.1;ENST00000432452.1	5'UTR;5'UTR	chr10:3977185-3977735	3
223	cg21752492	-2.15654	1.9272	-8.12624	3.39219e-13	1.18752e-09	-0.242981	chr9	108122345	-	cg21752492	67705102		CATCCATTTTTTCACTATAACCTACAAAACCTTACAATATAATCTAATCC		II			NA	NA	NA	NA	NA	NA		OpenSea	CTACTCTGAATCATCCATTTTTTCACTGTGACCTACAAGGCCTTACAGTGTGGTCTGGTC[CG]CAGCTACCTCTCTGCCCACATCTCTACCACTTTCCGCATTGCTCATTGCAGTAGCCACAA	CGGACCAGACCACACTGTAAGGCCTTGTAGGTCACAGTGAAAAAATGGAT	SLC44A1;SLC44A1	NM_080546;NM_001286730	Body;Body														chr9:108122185-108122595	3
224	cg16133703	-2.27709	1.97249	-8.1235	3.44046e-13	1.19904e-09	-0.257436	chr5	95206387	-	cg16133703	81810132		TCCCTAAATTTAATAAAAACTCCCCAACCATAATTAATACCATCCTCTAC		II			NA	NA	NA	NA	NA	NA		OpenSea	CAGCTTGGTGGTCCCTGGGTTTAGTGGGAACTCCCCAGCCATGGTTAATACCATCCTCTG[CG]TCCGTGGTGACACTGGTTCATGGACTTGCCTCTTTCTTCATTCCCTTTTACAGAAGGCTG	CGCAGAGGATGGTATTAACCATGGCTGGGGAGTTCCCACTAAACCCAGGG							TRUE				AC008592.5	ENST00000503091.1	5'UTR	AC008592.5	ENST00000503091.1	5'UTR	chr5:95205720-95206395	3
225	cg10813010	-2.23356	1.3477	-8.09873	3.91051e-13	1.3568e-09	-0.306798	chr7	92360796	-	cg10813010	56677274		CATAAACTTTATTCCACAACAAAACATAATCCAACAATACCATAATACCC		II			NA	NA	NA	NA	NA	NA		OpenSea	AAAGAGTCACACATGAGCTTTGTTCCACAGCAAAGCATAGTCCAGCAATGCCATAGTACC[CG]TCTCTTTGCCACTGTGCATGATGAGTCAGGCACACATCACCTCGAGGCCCCTCAGGAGAA	CGGGTACTATGGCATTGCTGGACTATGCTTTGCTGTGGAACAAAGCTCAT	CDK6;CDK6	NM_001259;NM_001145306	Body;Body														chr7:92360705-92360935	3
226	cg16615161	-2.3835	0.492122	-8.07467	4.42785e-13	1.5295e-09	-0.367489	chr20	57649682	-	cg16615161	33665894		TAACACTTATTAAAATAAAATATCCAACCTAACTAACTCATAACACTAAC		II			NA	NA	NA	NA	NA	NA		OpenSea	CAAATGACTCATAGCACTTGTTGAAATAAAGTATCCAACCTGGCTGACTCATAACACTGA[CG]CTGGAGTTTCAAATAGGGTTTCCATTATCACACAAATTGACCCAATCTATGCATTGCACA	AGCACTTGTTGAAATAAAGTATCCAACCTGGCTGACTCATAACACTGACG																	chr20:57649540-57649810	3
227	cg27506442	2.0817	-2.97032	8.07362	4.45205e-13	1.53108e-09	0.148539	chr13	30948716	-	cg27506442	63654524		AAACTTAACTCTAAAACTATAAACACTACCAAAATTTTACAACAATTTAC		II			NA	NA	NA	NA	NA	NA		OpenSea	TCTCTGTTTCAAAGCTTGGCTCTGAGACTATGAGCACTGCCAAAATTTTACAACAGTTTG[CG]TATGTCATGGTCTGCAAAAGCTGTGGATGGCACTGTGGTGGCAGCCTCAATAGAAGGCTG	CGCAAACTGTTGTAAAATTTTGGCAGTGCTCATAGTCTCAGAGCCAAGCT	LOC100188949	NR_024464	TSS1500						13:30948454-30948971	Unclassified	LINC00426;LINC00426;LINC00426;LINC00426	ENST00000416261.1;ENST00000447147.1;ENST00000444319.1;ENST00000420219.1	3'UTR;TSS1500;TSS1500;3'UTR	LINC00426;LINC00426;LINC00426;LINC00426	ENST00000416261.1;ENST00000447147.1;ENST00000444319.1;ENST00000420219.1	3'UTR;TSS1500;TSS1500;3'UTR	chr13:30948665-30948855	3
228	cg17747551	-2.22574	1.05071	-8.05978	4.78176e-13	1.63726e-09	-0.322365	chr5	174944792	-	cg17747551	76687236		AAAACACTTTCACATTCTATTATAAAAACRAACTTCACCATACCTCTTCC		II			NA	NA	NA	NA	NA	NA		OpenSea	TTTCCACGTTCAAAACACTTTCACATTCTATTGTGAAGGCGGGCTTCACCATGCCTCTTC[CG]CAAAGGCTGAAGAGGTCACTTCCTTGGCAGCTCATGATGCCCATGCGGTGGTGTGCCTTG	CGGAAGAGGCATGGTGAAGCCCGCCTTCACAATAGAATGTGAAAGTGTTT	SFXN1	NM_022754	Body				TRUE							SFXN1	ENST00000507823.1	3'UTR			chr5:174944768-174945331	4	chr5:174940231-174945832
229	cg09728869	-2.45708	1.61126	-8.05756	4.83682e-13	1.64888e-09	-0.307472	chr15	85951572	-	cg09728869	76782231		AATTATAATAAACACACATACCATAAAATTTACCATCTTAACCATTTACC		II			NA	NA	NA	NA	NA	NA		OpenSea	TAAAAAATGTTAATTGTGGTAAACACACATACCATAAAATTTACCATCTTAACCATTTAC[CG]TCTTAATCATTTTTAAGTGCAGAGGCAGTGGCATTTAGCTCTTTCACATTGTCGTGCAGT	CGGTAAATGGTTAAGATGGTAAATTTTATGGTATGTGTGTTTACCACAAT	AKAP13;AKAP13	NM_007200;NM_006738	5'UTR;5'UTR						15:85951222-85951573	Promoter_Associated_Cell_type_specific	AKAP13;AKAP13;AKAP13;AKAP13	ENST00000426424.2;ENST00000560302.1;ENST00000394518.2;ENST00000361243.2	5'UTR;5'UTR;5'UTR;5'UTR	AKAP13;AKAP13;AKAP13;AKAP13;AKAP13;AKAP13	ENST00000426424.2;ENST00000559362.1;ENST00000560302.1;ENST00000394518.2;ENST00000361243.2;ENST00000560256.1	5'UTR;5'UTR;5'UTR;5'UTR;5'UTR;5'UTR	chr15:85951205-85951870	3
230	cg14019105	-2.38282	-0.544629	-8.05348	4.93982e-13	1.67667e-09	-0.365516	chr20	42380224	-	cg14019105	75734208		TCRATTTAACRCAACTATCACCACAAACAAAATACAAAACAAAATATTTC		II			NA	NA	NA	NA	NA	NA		OpenSea	ACTGTGAACATTCGGTTTAACGCAGCTGTCACCACAGGCAAGGTGCAAAACAAAATGTTT[CG]TACCAGCTCCTTGGAGTGTCATGGGGCAGCTCATGGCAGCCCTGGGGAGATCTCTGCTAG	CGGTTTAACGCAGCTGTCACCACAGGCAAGGTGCAAAACAAAATGTTTCG					chr20:42379932-42379932				20:42378322-42380312	Unclassified							chr20:42379805-42380395	3
231	cg14646451	-2.2581	1.67413	-8.03255	5.50299e-13	1.85974e-09	-0.280819	chr8	121792636	-	cg14646451	5780161		ACTCCATTAACATCAATATTTTCTAACTCCACTTTAATAAATCATTCAAC		II			rs35803869	0.06849	NA	NA	NA	NA		OpenSea	CTAAATATGAAACTCCATTAACATCAGTGTTTTCTGACTCCACTTTGGTGAGTCATTCAA[CG]TAATCAGGACTTAGAAATGAGCAACAGATGTGTCACATTCTTTGAGCAGTGCTCAAAGAA	CGTTGAATGACTCACCAAAGTGGAGTCAGAAAACACTGATGTTAATGGAG	SNTB1	NM_021021	Body								SNTB1	ENST00000519177.1	3'UTR	SNTB1	ENST00000519177.1	3'UTR	chr8:121792400-121792775	3
232	cg16975899	-2.28836	1.98259	-8.02822	5.62731e-13	1.89356e-09	-0.259873	chr7	150362198	+	cg16975899	63626895		ATAACATAATAACATCCATCAAAACTATATTTACATCACTAAAACTCCTC		II			NA	NA	NA	NA	NA	NA		OpenSea	GTGCTAATGGCAAAGTCCATGCTGATGGGCTCCAGTGGAAAACCAGGGCCTCCATGCTAG[CG]AGGAGCCCTAGTGATGCAAACACAGTCCTGATGGATGCTACCATGCCACTCAGAGAGGGA	TGGCATGGTAGCATCCATCAGGACTGTGTTTGCATCACTAGGGCTCCTCG																	chr7:150362140-150362355	3
233	cg01821575	-2.21276	1.14921	-7.99381	6.71924e-13	2.25128e-09	-0.315789	chr14	97847103	+	cg01821575	55666155		AATATATCTCTAACTCTCCTAAATAAATCAACACAAAATTACTCACTACC		II			NA	NA	NA	NA	NA	NA		OpenSea	TCTCACCTTGGCCTTGAGATTCAGCTGAATAGAGTAGGAGGAGGTGACCTTTTCAAGAGG[CG]GCAGTGAGCAACTCTGTGCTGACTCACCCAGGAGAGCCAGAGACACACCTCTGCCCAACC	CGGCAGTGAGCAACTCTGTGCTGACTCACCCAGGAGAGCCAGAGACACAC																	chr14:97846960-97847255	3
234	cg16196595	-2.29164	1.91328	-7.98101	7.17711e-13	2.39441e-09	-0.264742	chr1	156192737	+	cg16196595	79782908		TCCTATAAACACCAACAATCTTTAACACTAATTCATTACAAATACAATTC		II			NA	NA	NA	NA	NA	NA		OpenSea	CAGGGTAAGATGTGTAAAGTGACTTAAAGCCTACGTCTGGCAGTGACCAAGAAAAGAAAG[CG]AATTGCATTTGTAATGAACTAGTGCCAAAGACTGTTGGTGTTCATAGGAAATAGTTCATC	CCTATGAACACCAACAGTCTTTGGCACTAGTTCATTACAAATGCAATTCG	PMF1;PMF1;PMF1;PMF1-BGLAP;PMF1-BGLAP;PMF1-BGLAP;PMF1-BGLAP	NM_001199653;NM_007221;NM_001199654;NM_001199664;NM_001199662;NM_001199663;NM_001199661	Body;Body;Body;Body;Body;Body;Body								RP11-54H19.8;PMF1	ENST00000490491.1;ENST00000466489.1	5'UTR;5'UTR	RP11-54H19.8;PMF1;PMF1;PMF1	ENST00000490491.1;ENST00000461202.1;ENST00000466489.1;ENST00000497069.1	5'UTR;5'UTR;5'UTR;5'UTR			chr1:156192729-156193169	6
235	cg03396260	-2.23926	1.50321	-7.96254	7.89286e-13	2.61397e-09	-0.293628	chr7	37375957	-	cg03396260	7651167		ACTCCTTTCTTCAAATTAACATATAAACAATTTCACTAACCATTTATCTC		II			rs77793695	0.016374	NA	NA	NA	NA		OpenSea	ATACCTGTGAGACTCCTTTCTTCAGGTTAACATATGGGCAGTTTCACTAACCATTTGTCT[CG]TCTGTAGACAACTGAAGTTAGAGAGGGGAACCATATATCCACCCAACAGAGAAATGAAAC	CTCCTTTCTTCAGGTTAACATATGGGCAGTTTCACTAACCATTTGTCTCG	ELMO1;ELMO1;ELMO1	NM_001206480;NM_014800;NM_001206482	Body;Body;Body						7:37375822-37376296	Promoter_Associated_Cell_type_specific				ELMO1	ENST00000463390.1	3'UTR	chr7:37375905-37376230	3
236	cg18086643	-2.34854	-0.820571	-7.96231	7.90219e-13	2.61397e-09	-0.347181	chr1	90190309	-	cg18086643	12640966		CRCTCTTACTTCTCCTAATATAAACCAAAATTTCCTAAATACTCAAAAAC		II			NA	NA	NA	NA	NA	NA		OpenSea	ATTTTGGTTAACGCTCTTACTTCTCCTAGTGTAAGCCAAAATTTCCTAAATGCTCAGAGA[CG]GGTGTGTACACACACCTCTTGTCTATGACTTACACAAATGAATAAGAGGAAATGTCTCAT	GCTCTTACTTCTCCTAGTGTAAGCCAAAATTTCCTAAATGCTCAGAGACG					chr1:90190139-90190139						LRRC8C	ENST00000479252.1	5'UTR	LRRC8C	ENST00000479252.1	5'UTR	chr1:90190165-90190555	3
237	cg09981814	-2.33708	0.596045	-7.93669	9.01558e-13	2.96968e-09	-0.363515	chr6	141647780	+	cg09981814	77699129		TATCCCACCCRAAACATAAATCATTCTTTCATTTAATATATCCATACTAC		II			NA	NA	NA	NA	NA	NA		OpenSea	CCTGCATCATCGAGCTGTGATGATGTTGATGATGCGGATGACTAATAGGCAAGTAATGTA[CG]CAGCATGGATACACTAAATGAAAGAATGACTCATGTCTCGGGTGGGACAAAACACCCACG	CGCAGCATGGATACACTAAATGAAAGAATGACTCATGTCTCGGGTGGGAC																	chr6:141647605-141647875	3
238	cg17528920	-2.37417	1.79311	-7.93032	9.31576e-13	3.05567e-09	-0.281892	chr6	122092343	-	cg17528920	67719250		ATAAATAACTCATATTAAAAAACTATCATAATTCTCATTTCTACTACCCC		II			rs78913111	0.048522	NA	NA	NA	NA		OpenSea	ATGGCTCATTCATGGATGACTCATATTAAAGAACTGTCATGATTCTCATTTCTGCTACCC[CG]TATTGATTAAGTTTCAGAGGTTCATCTGAGAAAAATGACTCAGGGCATGAGAGGACAAAG	CGGGGTAGCAGAAATGAGAATCATGACAGTTCTTTAATATGAGTCATCCA																	chr6:122092100-122092570	3
239	cg27370049	-2.23306	1.19121	-7.92226	9.70984e-13	3.1716e-09	-0.315368	chr1	45772104	-	cg27370049	61756257		AATAACTAAAAACCTCATAAAAATCTCTAAAAAAATTAACCCCTTACRAC		II			NA	NA	NA	NA	NA	NA	chr1:45769213-45769917	S_Shelf	AAGCGCCCCTAGGTGACTGGGGGCCTCATGGGAGTCTCTGGGGGGGTTAACCCCTTGCGA[CG]TGCAGCGGCCCTGGAGGGAAATCCCCAACAAAAATTAATTTTAAAAATGGCTCATCCAGG	CGTCGCAAGGGGTTAACCCCCCCAGAGACTCCCATGAGGCCCCCAGTCAC											ZSWIM5	ENST00000464588.1	TSS1500	ZSWIM5	ENST00000464588.1	TSS1500	chr1:45771960-45772375	3
240	cg11499236	-2.30458	1.04129	-7.90845	1.04237e-12	3.39058e-09	-0.33114	chr4	103520170	-	cg11499236	75644961		AAAACAACTTTTAACCATCACAACCCAAATCTCTTATTTTAATTCAACTC		II			NA	NA	NA	NA	NA	NA		OpenSea	AGCATAGGTATAGGGCAGCTTTTGGCCATCACAGCCCAAGTCTCTTGTTTTAATTCAGCT[CG]TCATATTTGGCTAATAGTTTAAATCCTGTGGCCATTAGTCATCATAGAAAATATAATAAA	CGAGCTGAATTAAAACAAGAGACTTGGGCTGTGATGGCCAAAAGCTGCCC	NFKB1;NFKB1	NM_003998;NM_001165412	Body;Body		chr4:103520132-103520132		TRUE										chr4:103520085-103520475	3
241	cg07465171	-2.2694	0.775823	-7.90192	1.07796e-12	3.49182e-09	-0.340806	chr3	4818475	+	cg07465171	86785825		TTAAAACACACAATATCAAAATTAATCATCTACCCCCAAATAACATCTCC		II			NA	NA	NA	NA	NA	NA		OpenSea	GCTTCTCTGCCAAATAGGGGCCTGTTGAAAGGAACAGATCAGAGTGGATTGTGCTGCAAA[CG]GAGATGTTACCTGGGGGCAGATGATTAATTTTGATATTGTGTGCCTTAAACAGGAAACTT	CGGAGATGTTACCTGGGGGCAGATGATTAATTTTGATATTGTGTGCCTTA	ITPR1;ITPR1;ITPR1	NM_001099952;NM_001168272;NM_002222	Body;Body;Body						3:4818044-4819064	Unclassified							chr3:4818345-4818975	3
242	cg04706229	-2.18708	1.51613	-7.9007	1.08472e-12	3.49919e-09	-0.284543	chr14	50550589	+	cg04706229	87735850		TAAAAACCCCACAAATAAATACRATATTAATAACCAACCCCTTAATAACC		II			NA	NA	NA	NA	NA	NA		OpenSea	GGCACCCACCAGGCATGAGGTCCACCAACTGGACCAGTCTCCTCGCCCACCCACTGGCCA[CG]GCCACCAAGGGGCTGGCCACCAACACCGCACCCACCTGTGGGGCCTCCAGCCTCTTGGAG	CGGCCACCAAGGGGCTGGCCACCAACACCGCACCCACCTGTGGGGCCTCC	C14orf183	NM_001014830	Body				TRUE		14:50549781-50550730	Promoter_Associated							chr14:50550160-50550775	3
243	cg01416838	-2.15897	0.609019	-7.86558	1.29901e-12	4.1607e-09	-0.337053	chr18	56333177	-	cg01416838	81712560		CTCATTTAACAACCAAACTAAATCTAATACCATTACCCTCTCTACTACAC		II			NA	NA	NA	NA	NA	NA		OpenSea	TTTCATACTTACTCATTTAACAACCAGGCTAAATCTAATACCATTGCCCTCTCTACTGCA[CG]TTTACTATATTCCATACACCAGAAATGTTTGTTTCATTTCCTTCTGACTAAACCAAGTAG	CGTGCAGTAGAGAGGGCAATGGTATTAGATTTAGCCTGGTTGTTAAATGA																	chr18:56332865-56333275	3
244	cg23607975	-2.28474	1.26031	-7.86537	1.30044e-12	4.1607e-09	-0.312018	chr6	11386826	+	cg23607975	9797897		ACCTATTCAACCATCTAAAACAACAATACAATTTTATTTTTTACATTCTC		II			rs11962595	0.011382	NA	NA	NA	NA		OpenSea	TGTATAAACTGCCGTTCTGGTTTCACATGAAACAGCAACTTGGAAACAACATCTTATTCA[CG]AGAATGTAAAAAACAAAACTGCATTGCTGCTTTAGATGGTTGAACAGGTGAGGCTCCTCA	CGAGAATGTAAAAAACAAAACTGCATTGCTGCTTTAGATGGTTGAACAGG																	chr6:11386645-11386870	3
245	cg12884304	-2.37917	-0.325885	-7.85959	1.33956e-12	4.26837e-09	-0.365757	chr1	144067224	-	cg12884304	20777969		AACCAATACTTATACAAAAAATTAATAACTCATACATTCTACAATCATAC		II			NA	NA	NA	NA	NA	NA		OpenSea	GTAAGCTAAAGAACCAGTGCTTGTGCAGGGAATTAATGACTCATGCATTCTGCAGTCATA[CG]TTGCTGTGCTTCTGTCAGGTCAGAATTTCCATTGTGCTATTCTGATTCTGCTTCTTGCCC	ACCAGTGCTTGTGCAGGGAATTAATGACTCATGCATTCTGCAGTCATACG											SRGAP2P2	ENST00000467933.1	5'UTR	SRGAP2P2	ENST00000467933.1	5'UTR	chr1:144067085-144067330	3
246	cg05408442	-2.22876	1.28607	-7.85711	1.35672e-12	4.30545e-09	-0.309624	chr1	24691920	+	cg05408442	99602944		AACAAAATAAAATATCAACCAAAATTTCRCTTCTAAAATCTTCAATATCC		II			NA	NA	NA	NA	NA	NA		OpenSea	TATTTTGATCTCCAAAACTCTCACCCTGACTCACCCTAAGTGATTGAGTCATCACTGTGA[CG]GATATTGAAGACCTCAGAAGCGAAACCTTGGCTGATACTTCACTTTGCTTCTGAAGACAC	CGGATATTGAAGACCTCAGAAGCGAAACCTTGGCTGATACTTCACTTTGC	STPG1;STPG1;STPG1;STPG1	NM_001199014;NM_178122;NM_001199013;NM_001199012	Body;Body;Body;Body		chr1:24691833-24691833						C1orf201	ENST00000468303.1	3'UTR	C1orf201	ENST00000468303.1	3'UTR	chr1:24691500-24692055	3
247	cg04677410	-2.21961	0.778569	-7.85193	1.39323e-12	4.40342e-09	-0.33344	chr11	95846117	-	cg04677410	61646259		AAAAAAAACACTAAAATTTCCCTTTCTAATTATAAACTAAACAAAAATTC		II			NA	NA	NA	NA	NA	NA		OpenSea	GTCAACTGCTGAGAAGAAACACTGGGGTTTCCCTTTCTGGTTGTGGGCTAAGCAAAAGTT[CG]CCCTCTGCACTATGGGCTCTCTCTGCATTTGAGTCACAGAAAATCAGTGAGCAAAAAGGC	GAAGAAACACTGGGGTTTCCCTTTCTGGTTGTGGGCTAAGCAAAAGTTCG	MAML2	NM_032427	Body				TRUE										chr11:95845985-95846215	3
248	cg12592365	-2.18276	1.07891	-7.84995	1.40748e-12	4.43051e-09	-0.309355	chr17	78765948	+	cg12592365	30754878		AAAATTCTTCCATACTACCTAAATAACTCAAAATAAATCACRATAAATCC		II			NA	NA	NA	NA	NA	NA		OpenSea	AAGTGGTGTTTCAGGACCCGGAGCGTGGCCTGCACTGCCTTGTTCTGTTTGTTTGTGCAC[CG]GATTCATCGTGACTCATCCTGAGTCATCCAGGCAGTATGGAAGAACTTTGGAGTTATTTT	AAGTTCTTCCATACTGCCTGGATGACTCAGGATGAGTCACGATGAATCCG	RPTOR;RPTOR	NM_001163034;NM_020761	Body;Body				TRUE		17:78765822-78766081	Gene_Associated_Cell_type_specific	RPTOR	ENST00000575542.1	5'UTR	RPTOR;RPTOR;RPTOR	ENST00000574767.1;ENST00000575542.1;ENST00000577161.1	3'UTR;5'UTR;5'UTR	chr17:78765680-78766575	3
249	cg07313828	-2.29494	0.757565	-7.84373	1.4531e-12	4.55576e-09	-0.344472	chr6	13375743	+	cg07313828	10798253		CCAAAAACTTTAACACAAAAACTAAATATAAATCACTCTAACCCATTTCC		II			NA	NA	NA	NA	NA	NA		OpenSea	GTGACATCTAAAGTCTCAGGGCAATTTGATTAAGTTTCCATCCTAATTTCACACCTGAAA[CG]GAAATGGGTCAGAGTGACTCATATTCAGCTCCTGTGTTAAAGCTCCTGGGGCTATCAGTG	CGGAAATGGGTCAGAGTGACTCATATTCAGCTCCTGTGTTAAAGCTCCTG	GFOD1;GFOD1;GFOD1	NM_018988;NM_001242630;NM_001242628	Body;5'UTR;5'UTR								GFOD1	ENST00000379284.1	5'UTR	GFOD1	ENST00000379284.1	5'UTR	chr6:13375580-13376095	3
250	cg02058400	-2.27202	-0.132022	-7.83607	1.51123e-12	4.71906e-09	-0.359541	chr6	112337835	-	cg02058400	51646111		TTTTCATAATTCCRTTTAATCATTCACAATCAACTTTCCTACTTAAAACC		II			rs73764394	0.019369	NA	NA	NA	NA		OpenSea	GGATATCAAACTTTTCATAGTTCCGTTTAGTCATTCACAGTCAGCTTTCCTGCTTGGGGC[CG]TTCATAAGAACCTTTCTCATTCGCCTATTTCCAGCATTGTATGTTCCCACAATGCTCATG	CGGCCCCAAGCAGGAAAGCTGACTGTGAATGACTAAACGGAACTATGAAA					chr6:112337513-112337513												chr6:112337605-112337875	3
251	cg18599514	-2.14489	1.99949	-7.82584	1.59262e-12	4.95067e-09	-0.237352	chr7	156544275	-	cg18599514	82800456		ACTCATATTATCAAAAACTCTCTCTAACTCACTAAACCCAAAACAAATAC		II			NA	NA	NA	NA	NA	NA		OpenSea	GGGAAGATCTGACTCATATTGTCAGAGACTCTCTCTGACTCACTAGGCCCAAGACAGATA[CG]CACGGAAGCCATTAGGAAGCTACCGCAAAAACCTCTCCAAGGGGTGGTGGTAGCACAGGT	CTCATATTGTCAGAGACTCTCTCTGACTCACTAGGCCCAAGACAGATACG	LMBR1	NM_022458	Body								LMBR1	ENST00000316198.7	5'UTR	LMBR1;LMBR1;LMBR1;LMBR1;LMBR1	ENST00000477983.1;ENST00000448926.1;ENST00000454132.1;ENST00000434503.1;ENST00000316198.7	3'UTR;3'UTR;3'UTR;3'UTR;5'UTR	chr7:156544100-156544375	3
252	cg05707981	-2.35894	0.43971	-7.82517	1.59808e-12	4.95067e-09	-0.366386	chr6	159069975	+	cg05707981	65612835		CAACCACTATTTCATAAAATACAAAAATATTTCAACACAACTATACCTCC		II			NA	NA	NA	NA	NA	NA		OpenSea	AAAAGCTAAAGAGATTAGCTAAGAAGTGCCTATATTTAGATCTGCTATTGAGCTGGGAAG[CG]GAGGCACAGTTGTGCTGAAATACCTCTGTACCCCATGAAACAGTGGCTGCTCTGAGCTTC	CGGAGGCACAGTTGTGCTGAAATACCTCTGTACCCCATGAAACAGTGGCT	SYTL3;SYTL3;SYTL3;SYTL3	NM_001242395;NM_001242394;NM_001242384;NM_001009991	TSS1500;TSS1500;TSS1500;TSS1500						6:159069795-159069990	Unclassified_Cell_type_specific	SYTL3;SYTL3;SYTL3	ENST00000360448.3;ENST00000469735.1;ENST00000543689.1	TSS1500;TSS1500;TSS1500	SYTL3;SYTL3;SYTL3	ENST00000360448.3;ENST00000469735.1;ENST00000543689.1	TSS1500;TSS1500;TSS1500	chr6:159069740-159069995	3
253	cg20983854	-2.45572	0.593547	-7.80782	1.74662e-12	5.38941e-09	-0.370427	chr3	111315344	-	cg20983854	20738245		TCAAAATTTTTAAACRTTAACCAAAATTCTTCAATAAACCAATTACCTTC		II			NA	NA	NA	NA	NA	NA		OpenSea	GTCAAATCTTTTCAAAATTTTTAGACGTTAACCAGAGTTCTTCAGTGAGCCAGTTGCCTT[CG]TAAAATAATAACACCCCCACTTACTCCTGATATTACCATATCGTCATCTTTGGTGGGTTA	CGAAGGCAACTGGCTCACTGAAGAACTCTGGTTAACGTCTAAAAATTTTG	CD96;ZBED2;CD96	NM_198196;NM_024508;NM_005816	Body;TSS1500;Body								ZBED2	ENST00000317012.4	TSS1500	ZBED2	ENST00000317012.4	TSS1500	chr3:111315260-111315475	3
254	cg00490406	-2.28209	1.62337	-7.74667	2.38808e-12	7.33974e-09	-0.287082	chr1	159046773	+	cg00490406	57702585		ATATCATCACCAAACCCCTTAATCACAAAATATATCAAAAAATCATCTAC		II			rs16841642	0.157348	NA	NA	NA	NA		OpenSea	GCCACATAGGAACTACACTGATTGGAAACAGAAAGTGGCCTAGAAACTGTAAAAAATGAC[CG]CAGATGACTTCTTGATACACTTTGTGACTAAGGGGCCTGGTGATGACATTTTTCTGGTAT	CGCAGATGACTTCTTGATACACTTTGTGACTAAGGGGCCTGGTGATGACA	AIM2	NM_004833	TSS200						1:159046463-159047507	Promoter_Associated	AIM2	ENST00000368130.4	TSS200	AIM2;AIM2;AIM2	ENST00000368130.4;ENST00000368129.3;ENST00000411768.1	TSS200;5'UTR;5'UTR	chr1:159046385-159046935	3
255	cg21818891	-2.36546	1.76954	-7.7454	2.40362e-12	7.35852e-09	-0.280915	chr11	35310917	-	cg21818891	42629207		TAACCATAATAACAAAAAAACCTTCAATTAATTCTCRATACATAACTCAC		II			NA	NA	NA	NA	NA	NA		OpenSea	TTTCTTCTCTGTGACCATGATGGCAAAGAAACCTTCAGTTAATTCTCGGTACATGACTCA[CG]CCACATGGCCTTTTAAAAAAAGAAATTCCACATCCAGGCAAAAACCACATTTTAACTAAA	GACCATGATGGCAAAGAAACCTTCAGTTAATTCTCGGTACATGACTCACG	SLC1A2	NM_004171	Body				TRUE										chr11:35310705-35310990	3
256	cg11005961	-2.27363	-0.212615	-7.71168	2.85531e-12	8.70718e-09	-0.362263	chr21	30365747	+	cg11005961	94602981		TTTCAAATTTTAATAAAAACTCCCACATTATCCTCTTTCCTAAACTACAC		II			NA	NA	NA	NA	NA	NA	chr21:30364965-30365342	S_Shore	GGCACTATTCTCTCTAAATCTCCCCTCCCCGTCCCCTTTTATTCATATTGAAACTGTTAA[CG]TGCAGTTTAGGAAAGAGGATAATGTGGGAGTCCCTATTAAAATTTGAAATGTACAAATCC	CGTGCAGTTTAGGAAAGAGGATAATGTGGGAGTCCCTATTAAAATTTGAA	LTN1	NM_015565	TSS1500						21:30364655-30365872	Promoter_Associated	LTN1;LTN1	ENST00000389194.2;ENST00000446611.2	TSS1500;TSS1500	LTN1;LTN1	ENST00000389194.2;ENST00000446611.2	TSS1500;TSS1500	chr21:30364665-30365935	3
257	cg20331147	-2.16175	1.75929	-7.69309	3.13942e-12	9.53632e-09	-0.260295	chr1	160444222	+	cg20331147	82652897		ACTTCCTATTCCTTAAAAAATTTAACTTCTAATTAACTCTTACATTCTTC		II			rs73012463	0.030152	NA	NA	NA	NA		OpenSea	GATCAGAAAAGCTGGGCTAATGGAAAGATCATCTGCATGGAAAGAATTATGGAGTGGTGT[CG]AAGAATGTAAGAGCCAACCAGAAGCTAAACTCTTCAAGGAATAGGAAGTGGTGCCCTGAG	CTTCCTATTCCTTGAAGAGTTTAGCTTCTGGTTGGCTCTTACATTCTTCG					chr1:160444087-160444087												chr1:160444220-160444495	3
258	cg23684410	-2.24961	0.603503	-7.68665	3.24427e-12	9.81661e-09	-0.347456	chr11	116897558	-	cg23684410	68747290		ACTAAACTATCCCTTTCATCAATCTAAAATAAATCATCATTATTTCACCC		II			NA	NA	NA	NA	NA	NA		OpenSea	GCTCTCCAGCTGCTAAGCTGTCCCTTTCATCAATCTAAAATGAGTCATCATTGTTTCACC[CG]TCTAAAGGGCAAGGCAAAAACAGTGAAATTAAGAAACTCCATGGAAAAAAGAATGGAGAA	CGGGTGAAACAATGATGACTCATTTTAGATTGATGAAAGGGACAGCTTAG	SIK3	NM_025164	Body				TRUE				SIK3;SIK3	ENST00000375288.1;ENST00000434315.2	5'UTR;5'UTR	SIK3;SIK3;SIK3	ENST00000375288.1;ENST00000485363.1;ENST00000434315.2	5'UTR;3'UTR;5'UTR	chr11:116897380-116898010	3
259	cg07371413	-2.25853	1.07812	-7.65116	3.88732e-12	1.1717e-08	-0.317414	chr6	128977386	-	cg07371413	94787576		CTCCAAAACAATAATAAAAATTCCCTATAAATCTAACCCTCTTAATCTCC		II			rs75461049	0.009585	NA	NA	NA	NA		OpenSea	AGACATCCTCTCTCCAGGACAATGGTGGAGATTCCCTGTGAATCTAGCCCTCTTGGTCTC[CG]TTTCCTTTTGTTGCATGCCAACATACCCCTGCTTGATAAACCCTCTTTCTTTTGTGGTAA	CGGAGACCAAGAGGGCTAGATTCACAGGGAATCTCCACCATTGTCCTGGA							TRUE				RP11-73O6.4	ENST00000563385.1	5'UTR	RP11-73O6.4	ENST00000563385.1	5'UTR	chr6:128977180-128977650	3
260	cg25249713	-2.25652	1.90576	-7.63197	4.28627e-12	1.28698e-08	-0.262351	chr4	177045356	-	cg25249713	56788181		CACACTTCCTTTACRATACTTATAACTAATTAATACTTTCTATTAAAACC		II			rs56364909	0.03115	NA	NA	NA	NA		OpenSea	TAAAGAAGAAACACACTTCCTTTACGATACTTATGACTAATTGGTACTTTCTGTTAAGGC[CG]CAGTCTCTCTAACTAGATGCTTCACTGCCTCTCTTGAGAATGAGAGGACTTGCCCAGTGG	CGGCCTTAACAGAAAGTACCAATTAGTCATAAGTATCGTAAAGGAAGTGT	WDR17;WDR17	NM_181265;NM_170710	Body;Body						4:177045269-177045504	Unclassified_Cell_type_specific				WDR17	ENST00000513261.1	3'UTR	chr4:177045200-177045435	3
261	cg04010004	-2.23169	0.467357	-7.62404	4.46295e-12	1.33489e-08	-0.351452	chr1	89916628	+	cg04010004	67810880		ACTTTTCTTTTTCATTCACAAATTAATAACAACCACAAAAAACCTATCTC		II			rs545081811	0.021366	NA	NA	NA	NA		OpenSea	TCCCCTACTTTAAATCAAAAGCTAGATATGATTAAGTTTAGTGAGGAAGGCATGTAAAGC[CG]AGATAGGCCTCTTGTGGCTGTTACTAACTTGTGAATGAAAAAGAAAAGTTCTTGAAGGAA	CTTTTCTTTTTCATTCACAAGTTAGTAACAGCCACAAGAGGCCTATCTCG																	chr1:89916625-89916890	3
262	cg13344434	2.10759	-1.12995	7.58706	5.38602e-12	1.60484e-08	0.300357	chr6	35570573	-	cg13344434	4685271		CACACCACTATAAAATTACTTACAAAACTAACRAACAAATACTAACAAAC		II			NA	NA	NA	NA	NA	NA		OpenSea	TAGGATGAACACACACCACTGTAAGATTGCTTACAGAACTGACGGACAGATGCTAACAGG[CG]TGGAACCTGGCTCCTGGAACTGAATAACATTTATGCAAATGATTTCTTTTGGTTGATCAA	CGCCTGTTAGCATCTGTCCGTCAGTTCTGTAAGCAATCTTACAGTGGTGT	FKBP5;FKBP5;FKBP5;FKBP5	NM_001145775;NM_001145776;NM_004117;NM_001145777	Body;Body;Body;Body		chr6:35570271-35570271		TRUE				FKBP5	ENST00000540787.1	5'UTR	FKBP5	ENST00000540787.1	5'UTR	chr6:35570440-35570715	3
263	cg24462980	-2.18309	1.98436	-7.57678	5.67485e-12	1.68447e-08	-0.242202	chr1	19762766	+	cg24462980	68728247		AACTAACTCCTAAATAACTAACRAATACATAACTTATACAATATAAATAC		II			NA	NA	NA	NA	NA	NA		OpenSea	ATGAAATCTCATGCCTTCCCACTCCATCCTGCCTGGGACATGAATCATCTTTTTGTCCCG[CG]TATCCACACTGTACAAGCTATGTACCCGTTAGTCACTCAGGAGCCAGCTCGGTTCTCAGA	GCTGGCTCCTGAGTGACTAACGGGTACATAGCTTGTACAGTGTGGATACG	CAPZB;CAPZB;CAPZB;CAPZB	NM_001206541;NM_001282162;NM_004930;NM_001206540	Body;Body;Body;Body		chr1:19762527-19762527		TRUE				CAPZB	ENST00000482808.1	3'UTR	CAPZB;CAPZB;CAPZB	ENST00000459967.1;ENST00000482808.1;ENST00000413711.1	3'UTR;3'UTR;5'UTR	chr1:19762640-19762895	3
264	cg21837189	2.07429	-1.45428	7.57405	5.75402e-12	1.7015e-08	0.270322	chr1	226085836	-	cg21837189	36621950		AATACAAATACAATATAAAAACCTAAACCAAACAAACACTCCRCAAAAAC		II			rs80163165	0.065695	NA	NA	NA	NA		OpenSea	CAACAACAGGAAGTACAGGTGCAGTGTGGGGACCTGGGCCAGGCAGGCACTCCGCAAAGG[CG]AGTTCCAGAGCCCACAGGTGCCCGAGCTGCCCTTGCAGTGGCTGGTTCCACAGTCACCTT	CGCCTTTGCGGAGTGCCTGCCTGGCCCAGGTCCCCACACTGCACCTGTAC						DMR			1:226085596-226086225	Unclassified_Cell_type_specific	LEFTY1	ENST00000492457.1	3'UTR	LEFTY1	ENST00000492457.1	3'UTR	chr1:226085625-226085915	3
265	cg24362952	2.01899	-1.70691	7.55457	6.35209e-12	1.87126e-08	0.247233	chr1	109189641	-	cg24362952	27680920		ATAACCTAAAAACCACATTCTAATCAACAAAAAATAAACAATCRTATTAC		II			NA	NA	NA	NA	NA	NA		OpenSea	CTTCCCTTTGTGTGGCCTGAAGACCACATTCTGATCAACAGGAAGTAAGCAGTCGTGTTG[CG]TAACAACCCACAGCAAGCTTTACCAGACAGCTTGTGTGTGCCCTTTGTCCCTTCTCTTCT	CGCAACACGACTGCTTACTTCCTGTTGATCAGAATGTGGTCTTCAGGCCA					chr1:109189516-109189516				1:109189188-109189882	Unclassified_Cell_type_specific							chr1:109189265-109189775	3
266	cg05784862	-2.36715	-0.196353	-7.54439	6.68873e-12	1.96303e-08	-0.369375	chr17	25799018	-	cg05784862	30759940		TCACCRTAATAACTAAAACTCAATTCTCTAATATAAAACCTAACAATCCC		II			NA	NA	NA	NA	NA	NA		OpenSea	GCTGTCAGCCTTCACCGTGGTAACTGAAACTCAGTTCTCTGATGTAAAGCCTGGCAGTCC[CG]GCCTGCTTGGGGGCACCTGGACCCCTGCCAGGGAAGGGGTCCTCAGACTTGAGGTTGCCA	CACCGTGGTAACTGAAACTCAGTTCTCTGATGTAAAGCCTGGCAGTCCCG	KSR1	NM_014238	TSS200						17:25798737-25799223	Unclassified	KSR1	ENST00000398982.1	TSS200	KSR1	ENST00000398982.1	TSS200	chr17:25798740-25799290	3
267	cg09977847	-2.2281	1.4599	-7.52744	7.28913e-12	2.1271e-08	-0.294192	chr2	217070953	-	cg09977847	73737215		ACAAACTTCTTAATACCCAATCACCTCTATCTTCAACACCCTCATAAATC		II			NA	NA	NA	NA	NA	NA		OpenSea	CTCTTTGGTGTACAGACTTCTTGGTACCCAGTCACCTCTGTCTTCAGCACCCTCATAAGT[CG]TCACTAATACACAGTTTTGTACATGTAACATTAAAGGCATAAATGACTCATCTCTCTGTG	CAGACTTCTTGGTACCCAGTCACCTCTGTCTTCAGCACCCTCATAAGTCG	XRCC5	NM_021141	3'UTR						2:217070860-217071436	Gene_Associated_Cell_type_specific	XRCC5;XRCC5	ENST00000392132.2;ENST00000392133.3	3'UTR;3'UTR	XRCC5;XRCC5	ENST00000392132.2;ENST00000392133.3	3'UTR;3'UTR	chr2:217070805-217071050	3
268	cg14953379	-2.26345	1.62478	-7.52708	7.30227e-12	2.1271e-08	-0.282668	chr7	141285961	-	cg14953379	45646144		CTACAAAACCACTTCTTATAATACTTATAATATATCAAAAAAAACTCCCC		II			NA	NA	NA	NA	NA	NA		OpenSea	AGTTCTTCTAGCTACAGGGCCACTTCTTGTGGTGCTTGTGGTGTGTCAAAAGGAACTCCC[CG]CTTAGCCTCTTTAGAGGGTACTTCTTCCATTACACTCTACACACCCACACACCCTGGGAG	CGGGGAGTTCCTTTTGACACACCACAAGCACCACAAGAAGTGGCCCTGTA	AGK	NM_018238	Body		chr7:141285767-141285767		TRUE				AGK	ENST00000495028.1	5'UTR	AGK;AGK;AGK	ENST00000495028.1;ENST00000465241.1;ENST00000496784.1	5'UTR;5'UTR;5'UTR	chr7:141285760-141286335	3
269	cg00192969	-2.23332	1.54791	-7.51165	7.89648e-12	2.29164e-08	-0.28401	chr1	66813597	+	cg00192969	77611437		AACAAAAAAACTACCACTCAAATATTATACTTTCTTTTCATAACCCTTAC		II			NA	NA	NA	NA	NA	NA		OpenSea	CCTAAGAGGTACTATAGACTGAAAATGGAATTAACTTCTTAAAGAGAATCATGACCAATA[CG]TAAGGGTTATGAAAAGAAAGTATAATATTTGAGTGGTAGTTTCCCTGTTCTGTGTAACTA	CGTAAGGGTTATGAAAAGAAAGTATAATATTTGAGTGGTAGTTTCCCTGT	PDE4B;PDE4B;PDE4B;PDE4B;PDE4B;PDE4B	NM_001037339;NM_001037341;NM_002600;NM_001297440;NM_001297441;NM_001037340	Body;Body;Body;Body;Body;Body														chr1:66813540-66813770	3
270	cg21327712	2.14184	-1.72657	7.48979	8.82074e-12	2.55039e-08	0.262657	chr1	111744503	+	cg21327712	49806262		CTATACAACTTACAAATAAAATATAATACCAACTCCAAATATTCTAATTC		II			rs35430374	0.120607	NA	NA	NA	NA	chr1:111746337-111747303	N_Shore	CACGGCCAAACTCATGTACAGTAAAGAAAGATGTTCAAATGCTGTAATGGGTGAGAAGAG[CG]AACTAGAACACTTGGAGCTGGCACCACACCTTACTTGCAAGCTGCACAGACTTGTTGCAC	TGTGCAGCTTGCAAGTAAGGTGTGGTGCCAGCTCCAAGTGTTCTAGTTCG	DENND2D;DENND2D	NM_024901;NM_001271833	TSS1500;Body								DENND2D;DENND2D;CHI3L2	ENST00000473682.1;ENST00000357640.4;ENST00000445067.2	TSS1500;TSS1500;5'UTR	DENND2D;DENND2D;DENND2D;DENND2D;CHI3L2	ENST00000473822.1;ENST00000473682.1;ENST00000357640.4;ENST00000463713.1;ENST00000445067.2	3'UTR;TSS1500;TSS1500;3'UTR;5'UTR	chr1:111743960-111744570	3
271	cg10371155	-2.20564	0.852754	-7.48625	8.98014e-12	2.58689e-08	-0.330162	chr17	37561101	-	cg10371155	27796261		TCTTTCAAAAATCACCAACCTCAAACCTAATTTTAACAATTATATCCTAC		II			NA	NA	NA	NA	NA	NA	chr17:37557366-37558982	S_Shelf	AAGAAAGAAAATCTTTCAAGAGTCACCAACCTCAAGCCTGGTTTTGGCAATTATATCCTG[CG]TTGTTTGTCCCCACCACCCCACCCCCCACCCGCTAAAATACTTCTGTTTTAAGACACATT	CGCAGGATATAATTGCCAAAACCAGGCTTGAGGTTGGTGACTCTTGAAAG	MED1	NM_004774	3'UTR			RDMR					MED1	ENST00000394287.3	3'UTR	MED1	ENST00000394287.3	3'UTR	chr17:37560840-37561535	3
272	cg11354101	-2.09274	0.131678	-7.46593	9.95223e-12	2.85638e-08	-0.3354	chr17	25798880	+	cg11354101	41792842		ACACATTTCCCAAATCCCTACACACCTCAATACAAAAATAAATCAACTAC		II			NA	NA	NA	NA	NA	NA		OpenSea	TGTGGATGAGTAAACTCATAGAAGGTGCTGGTGAGGTGTGAATGAAGGCTCATCAGGCCG[CG]CAGCTGACTCATCTCTGTACTGAGGTGTGTAGGGACTTGGGAAATGTGTCTTGATTTGCA	CACATTTCCCAAGTCCCTACACACCTCAGTACAGAGATGAGTCAGCTGCG	KSR1	NM_014238	TSS200						17:25798737-25799223	Unclassified	KSR1	ENST00000398982.1	TSS200	KSR1	ENST00000398982.1	TSS200	chr17:25798740-25799290	3
273	cg10443044	-2.30014	-0.421402	-7.45097	1.07344e-11	3.06959e-08	-0.352997	chr12	9820098	+	cg10443044	50759109		CATTTACCCTTTAACAAATATTTTCAAACTTAACATCTTTCAACCAACAC		II			NA	NA	NA	NA	NA	NA		OpenSea	TTTTTCAGTTTCATATTAACTTCCTTAAAGAAAGGGACATTACCCTCAAAGTCCACCTGG[CG]TGCTGGCTGAAAGATGTTAAGTTTGAAAATATTTGTTAAAGGGTAAATGATTATGTACAT	ATTTACCCTTTAACAAATATTTTCAAACTTAACATCTTTCAGCCAGCACG									12:9819845-9820277	Unclassified_Cell_type_specific	CLEC2D	ENST00000487752.1	TSS1500	CLEC2D;CLEC2D;CLEC2D	ENST00000487752.1;ENST00000479410.1;ENST00000536355.1	TSS1500;5'UTR;5'UTR	chr12:9820020-9820350	3
274	cg26080588	-2.20099	-0.509351	-7.42966	1.19542e-11	3.40593e-08	-0.337992	chr17	40419060	-	cg26080588	22732977		AATCAATAACAAACCACATATATCACTATAATCCCATAAAATAATAAAAC		II			NA	NA	NA	NA	NA	NA		OpenSea	AATGACGTTTCAGTCAATGACAGACCACATATATCACTGTGGTCCCATAAGATAATAAAA[CG]TAGCTGAAAAATTCCTATCCTCTAGTGACGCTGTAGCCATCATAATGTTGTAATGCAATG	GTCAATGACAGACCACATATATCACTGTGGTCCCATAAGATAATAAAACG	STAT5B	NM_012448	5'UTR		chr17:40418689-40418689						STAT5B	ENST00000293328.3	5'UTR	STAT5B;STAT5B;STAT5B	ENST00000293328.3;ENST00000415845.1;ENST00000468312.1	5'UTR;5'UTR;3'UTR	chr17:40418845-40419230	3
275	cg19739774	-2.32822	0.965982	-7.37186	1.6e-11	4.54205e-08	-0.33722	chr7	7711168	+	cg19739774	43624579		TCAAATTAAACRACTTACACAATTAAAAAAAACAACTACTTTTCAACCTC		II			rs1544456	0.213458	NA	NA	NA	NA		OpenSea	GGCTGAGTTTTAATTAGCTGTTGTTCCTTAAAGGCCTTCTCAGTTTTGTTTTTAACTGTT[CG]AGGTTGAAAAGTAGTTGCCTTTTCCAATTGTGTAAGTCGTTTAATTTGAAATCTATTGTC	CGAGGTTGAAAAGTAGTTGCCTTTTCCAATTGTGTAAGTCGTTTAATTTG	RPA3	NM_002947	5'UTR				TRUE				AC006465.3;RPA3;AC006465.3	ENST00000433511.2;ENST00000223129.4;ENST00000469183.1	5'UTR;5'UTR;5'UTR	AC006465.3;AC006465.3;RPA3;AC006465.3;AC006465.3;AC006465.3;AC006465.3;AC006465.3	ENST00000433511.2;ENST00000471760.1;ENST00000223129.4;ENST00000493246.1;ENST00000463725.1;ENST00000469183.1;ENST00000468567.1;ENST00000482067.1	5'UTR;5'UTR;5'UTR;5'UTR;5'UTR;5'UTR;5'UTR;5'UTR
276	cg26198959	-2.14877	-1.12509	-7.35948	1.70297e-11	4.81684e-08	-0.300482	chr14	65673250	+	cg26198959	9603400		AAATATCCCCAATACCTCACTTTTAAATAAATAATACCAAATCAACTCAC		II			NA	NA	NA	NA	NA	NA		OpenSea	GTAGGCTTTTTACCATGTATCACTGCTATTCCTTTTTTTTTTTTTTTGAGAGGAAGAAGG[CG]TGAGTTGACCTGGTATTACTCACCCAAAAGTGAGGCATTGGGGATATTTATATTCAGCAA	AATATCCCCAATGCCTCACTTTTGGGTGAGTAATACCAGGTCAACTCACG					chr14:65673021-65673021		TRUE		14:65673184-65673691	Unclassified_Cell_type_specific							chr14:65673145-65673475	3
277	cg27023597	-2.25794	0.5973	-7.34218	1.85792e-11	5.23615e-08	-0.344262	chr17	57918262	+	cg27023597	3649970		TTATATCTATTAAAACCAAAATACATACTAAAAAACATTAACACAAATAC		II			NA	NA	NA	NA	NA	NA		OpenSea	ACAAGTGAAAGGATACTGGAGAGAGAAATTACCCATTTCTAAAAAAAAACCACACTCTGT[CG]TATCTGTGTTAATGTTTTCTAGCATGTACTCTGGTTTCAACAGACACAAATTTATATGTT	TGTGTCTGTTGAAACCAGAGTACATGCTAGAAAACATTAACACAGATACG	MIR21	NR_029493	TSS1500								MIR21	ENST00000362134.1	TSS1500	MIR21	ENST00000362134.1	TSS1500	chr17:57917340-57918490	3
278	cg14784010	-2.27358	0.464643	-7.32314	2.04458e-11	5.74149e-08	-0.352655	chr5	169083252	+	cg14784010	5711305		AATAAATCATTTCACTACCTCCATTTCCTCATCTACAAATATAAAATCTC		II			NA	NA	NA	NA	NA	NA		OpenSea	GCAGCAACTCTCCTCAGTGCCTCTTTCATGCTACTGGATGCTAATCCTGAGAAACAGGCA[CG]AGACCTCACATTTGCAGATGAGGAAATGGAGGCAGTGAAATGACTCATCTAAGGTTGCAC	ATGAGTCATTTCACTGCCTCCATTTCCTCATCTGCAAATGTGAGGTCTCG	DOCK2	NM_004946	Body		chr5:169083177-169083177						DOCK2	ENST00000343291.4	5'UTR	DOCK2;DOCK2	ENST00000343291.4;ENST00000522138.1	5'UTR;5'UTR	chr5:169083100-169083470	3
279	cg25808094	-2.23764	0.663911	-7.31726	2.10595e-11	5.89263e-08	-0.336788	chr13	75892615	-	cg25808094	26761124		ACATAAAATAAATACCAAAACTTCATTAATATAATAACAACTATTAAACC		II			NA	NA	NA	NA	NA	NA		OpenSea	CAATGAATTCAACATAAGATAGATACCAAAACTTCATTAGTGTGATAGCAACTATTGAAC[CG]AAAGCTGAAAAAGCTTTCTCTTTGTAAGCCTTAAGAAATGCTAAGTAAAACAATTTCATT	CGGTTCAATAGTTGCTATCACACTAATGAAGTTTTGGTATCTATCTTATG	TBC1D4	NM_014832	Body				TRUE				TBC1D4	ENST00000425511.1	5'UTR	TBC1D4;TBC1D4	ENST00000425511.1;ENST00000488955.1	5'UTR;3'UTR
280	cg12723163	-2.32605	-0.992696	-7.31213	2.16094e-11	6.02489e-08	-0.324866	chr3	59920931	+	cg12723163	23659217		TCTTAAAACATCCTCTATATCTCCTAAAAATCATTTTAAAACTTTCATAC		II			NA	NA	NA	NA	NA	NA		OpenSea	TGGTTCTGCTTGCTGCTGGGTGGGAAGGGACAGTGCCTTAGTAATGTCTCCATCTGAAAA[CG]TATGAAAGTTTCAAAATGACTTTTAGGAGATACAGAGGATGTTTCAAGATTTGTCACCCT	CGTATGAAAGTTTCAAAATGACTTTTAGGAGATACAGAGGATGTTTCAAG	FHIT;FHIT	NM_002012;NM_001166243	Body;Body								FHIT	ENST00000466788.1	3'UTR	FHIT	ENST00000466788.1	3'UTR	chr3:59920840-59921095	3
281	cg11114928	-2.04193	1.49835	-7.29877	2.31091e-11	6.4201e-08	-0.268771	chr12	48179819	-	cg11114928	91651154		AACTCACATATATCAATCACTATTTCCAAAATACTTTCACATTAAATATC		II			NA	NA	NA	NA	NA	NA		OpenSea	TAATAAAGAATGACTCACATGTATCAATCACTATTTCCAAAGTGCTTTCACATTGAATGT[CG]TACAAAACCTACTAGTATGCTTCACTCAAGGCTCAGGGAGGTTAAGGGCCTTGGGAAAGG	CGACATTCAATGTGAAAGCACTTTGGAAATAGTGATTGATACATGTGAGT	HDAC7;HDAC7;HDAC7	NM_015401;NM_001098416;NM_001308090	Body;Body;Body											HDAC7;HDAC7;HDAC7;HDAC7;HDAC7;HDAC7;HDAC7	ENST00000551602.1;ENST00000471235.1;ENST00000549883.1;ENST00000548938.1;ENST00000459625.1;ENST00000470668.1;ENST00000477203.2	3'UTR;3'UTR;TSS1500;3'UTR;3'UTR;3'UTR;3'UTR	chr12:48179365-48179895	3
282	cg14688905	2.05725	-1.94626	7.27126	2.65296e-11	7.34424e-08	0.231454	chr12	51403056	-	cg14688905	48757113		CACCAAACAAAAACCCTTTATACTCTAACTAAAACTTACAATAAAATACC		II			NA	NA	NA	NA	NA	NA		OpenSea	TGCAGCAAAACCACCAAGCAGGAACCCTTTGTACTCTGACTAAGGCTTGCAGTAAAGTGC[CG]CCGGTCACGGGGTACTGGCACCCTCGTGATGGCAGGGCTCATCTCAGACTGATATCAGCG	ACCAAGCAGGAACCCTTTGTACTCTGACTAAGGCTTGCAGTAAAGTGCCG	SLC11A2	NM_000617	Body	low-CpG:49689255-49689324			TRUE		12:51402844-51403260	Unclassified_Cell_type_specific	SLC11A2;SLC11A2;SLC11A2	ENST00000549193.1;ENST00000545993.2;ENST00000546743.1	TSS200;TSS200;5'UTR	SLC11A2;SLC11A2;SLC11A2;SLC11A2;SLC11A2;SLC11A2;SLC11A2	ENST00000549193.1;ENST00000545993.2;ENST00000547732.1;ENST00000547579.1;ENST00000546743.1;ENST00000550995.1;ENST00000550329.1	TSS200;TSS200;5'UTR;5'UTR;5'UTR;3'UTR;3'UTR	chr12:51402900-51403255	3
283	cg06248041	-2.19353	-0.697116	-7.2303	3.2574e-11	8.98565e-08	-0.324663	chr1	67655748	+	cg06248041	99724840		TACTAATCTCTACCTAATTACCAATATAAAAAATACCCTAATAACTAAAC		II			NA	NA	NA	NA	NA	NA		OpenSea	GCTGACTTATAATGAATGTTGTGGTCGAGGTAGTATTATGTTTAAAGGAGCTCTTCTAAA[CG]TTCAGTTATTAGGGTATTTTCCACATTGGTAACTAGGCAGAGATCAGCATGTGCAAGGTT	CGTTCAGTTATTAGGGTATTTTCCACATTGGTAACTAGGCAGAGATCAGC	IL23R	NM_144701	Body														chr1:67655565-67655830	3
284	cg14792781	-2.13945	0.437832	-7.21415	3.53169e-11	9.70797e-08	-0.338606	chr2	10116243	+	cg14792781	3800106		CTTTCCATTCCAAAAACATCTTAACAATACCTAACCAATAAAAAATACAC		II			NA	NA	NA	NA	NA	NA		OpenSea	ACAGCAGCATGTAGTTTTATTTGGCTGGAGTTCAGGAAAGTGAGTCATTCGTCCAGGAAA[CG]TGTATTTCTTATTGGCCAGGCACTGCCAAGATGCTCTTGGAATGGAAAGATGAGTAATCC	CGTGTATTTCTTATTGGCCAGGCACTGCCAAGATGCTCTTGGAATGGAAA	GRHL1	NM_198182	Body											GRHL1	ENST00000464418.1	3'UTR	chr2:10116160-10116395	3
285	cg12340037	-2.20933	0.215286	-7.20445	3.70727e-11	1.01549e-07	-0.347915	chr12	102193720	+	cg12340037	13688242		AAACAAAACCAAAACCAAAAATTCTCTCTATTAAAATTCTCTTCTACAAC		II			NA	NA	NA	NA	NA	NA		OpenSea	GAGGGGCATAAAGATCTTTAATGCTCATTACACATGGTACTCTATGGAAAGAATTGCCAA[CG]TTGTAGAAGAGAACCCCAATAGAGAGAACTTTTGGTTTTGGTTTTGTTCTGACTTGTTTC	AACAAAACCAAAACCAAAAGTTCTCTCTATTGGGGTTCTCTTCTACAACG	GNPTAB	NM_024312	Body														chr12:102193605-102193850	3
286	cg16680125	-2.10061	1.76755	-7.18858	4.01341e-11	1.0955e-07	-0.252487	chr1	206782805	-	cg16680125	39715249		CCAAAAACCATATTATAAAAATTAACAAAAAATCAAAATAAAACCACAAC		II			NA	NA	NA	NA	NA	NA	chr1:206785804-206786030	N_Shelf	TTTCTCGAGCACCAGAGGCCATGTTGTAAAGGTTGGCAGAAGATCAGGATAGGACCACAG[CG]TGTACACTGTACAAAAAGAGATCCAGAAAACACTACTACCAAAAAGCCAATCTTCTAGAG	CGCTGTGGTCCTATCCTGATCTTCTGCCAACCTTTACAACATGGCCTCTG	LGTN	NM_006893	Body						1:206782756-206783078	Gene_Associated_Cell_type_specific	EIF2D	ENST00000367114.3	ExonBnd	EIF2D;EIF2D;EIF2D	ENST00000474408.1;ENST00000367114.3;ENST00000461334.1	3'UTR;ExonBnd;TSS1500	chr1:206782600-206783395	3
287	cg00891661	-2.19677	-0.54894	-7.18572	4.07116e-11	1.10739e-07	-0.337387	chr8	129264225	-	cg00891661	21695234		AATAATAAATCAATAATAATAAATCAAACACCTCCCACTCACAACCACCC		II			NA	NA	NA	NA	NA	NA		OpenSea	AGATCCCTCCTGATGGTGAGTCAGTGGTGGTGAGTCAGGCACCTCCCACTCACAGCCACC[CG]TGCACACTCTTGGGGCACTTTCTGTTGGATGTCAACTTGATGGTGACTTGGGAGTCGTAG	CGGGTGGCTGTGAGTGGGAGGTGCCTGACTCACCACCACTGACTCACCAT					chr8:129264139-129264139												chr8:129263960-129264355	3
288	cg23828876	-2.23566	0.417359	-7.17999	4.18923e-11	1.13555e-07	-0.347573	chr3	196001706	-	cg23828876	42658273		TAAAAATAACACCCCATAAATCATAACCAACATAAAAAAATATCAAAATC		II			NA	NA	NA	NA	NA	NA		OpenSea	TTCTTAGAAGCTGAAGGTGACACCCCATGAGTCATGGCCAACATGAAAAAATGTCAGAGT[CG]AAAGTGAAAGATGAGCACCACCTAGAAACTTCCTTTCATCACAAATGCAAATTAAAATGG	CGACTCTGACATTTTTTCATGTTGGCCATGACTCATGGGGTGTCACCTTC	PCYT1A	NM_005017	5'UTR		chr3:196001542-196001542				3:196001455-196001956	Promoter_Associated	PCYT1A;PCYT1A;PCYT1A;PCYT1A	ENST00000491544.1;ENST00000292823.2;ENST00000416798.2;ENST00000431016.1	3'UTR;5'UTR;5'UTR;5'UTR	PCYT1A;PCYT1A;PCYT1A;PCYT1A;PCYT1A;PCYT1A;PCYT1A;PCYT1A;PCYT1A;PCYT1A	ENST00000473978.1;ENST00000460677.1;ENST00000491544.1;ENST00000412869.1;ENST00000438634.1;ENST00000441879.1;ENST00000292823.2;ENST00000416798.2;ENST00000431016.1;ENST00000443555.1	3'UTR;3'UTR;3'UTR;5'UTR;5'UTR;5'UTR;5'UTR;5'UTR;5'UTR;5'UTR	chr3:196001540-196002035	3
289	cg11548007	-2.12921	1.94288	-7.15706	4.69736e-11	1.26888e-07	-0.240397	chr8	48812660	-	cg11548007	96606968		ACACAATTTCATATTCTATCATCACAACATCATAATATCTAACTAACTTC		II			rs8178076	0.014577	NA	NA	NA	NA		OpenSea	GCACCATATCTGCACAGTTTCATGTTCTGTCATCACAGCATCATAGTGTCTGACTGGCTT[CG]TTGTCTCCCCTGCCCTGGGCAGAATCTGCAACCAACCAGGGTCAACCTCAATGGCCACCA	CGAAGCCAGTCAGACACTATGATGCTGTGATGACAGAACATGAAACTGTG	PRKDC;PRKDC	NM_001081640;NM_006904	Body;Body						8:48812453-48812935	Gene_Associated_Cell_type_specific	PRKDC	ENST00000523565.1	3'UTR	PRKDC;PRKDC	ENST00000523565.1;ENST00000518216.1	3'UTR;3'UTR	chr8:48812540-48812735	3
290	cg07928365	-2.20634	-0.50963	-7.13981	5.11949e-11	1.37814e-07	-0.338185	chr11	122649056	-	cg07928365	4668890		CTCTTAATCATCCCAAAATCTTTCTCAAAACCCTTCAAAATTTAAAAAAC		II			NA	NA	NA	NA	NA	NA		OpenSea	ACTGTCATTTCCTCTTAGTCATCCCAGGATCTTTCTCAAAACCCTTCAGAGTTTGAGAGA[CG]TTCATTCTTTTTTCCAATGCTCTCAGGAAGGTAGGAGGATGATGTCACAGCTCTCTGGGA	CGTCTCTCAAACTCTGAAGGGTTTTGAGAAAGATCCTGGGATGACTAAGA	UBASH3B	NM_032873	Body											UBASH3B;UBASH3B;UBASH3B;UBASH3B	ENST00000533451.1;ENST00000529998.1;ENST00000526386.1;ENST00000530917.1	5'UTR;TSS1500;5'UTR;5'UTR	chr11:122648945-122649315	3
291	cg08010865	-2.28355	0.9104	-7.13185	5.3268e-11	1.42902e-07	-0.33108	chr13	24807902	+	cg08010865	83749260		TCCCAAAAAATCCTCACTCTAACTAAAACTTCACAAATACATAATTTACC		II			NA	NA	NA	NA	NA	NA		OpenSea	AGTATTTCTGAAAGGGTGCTCAACATTTGAGTCAGGCATTTCAGTACAGACTAGTTAAAC[CG]GCAAATTATGTACTTGTGAAGTTCTAGCCAGAGTGAGGACCCCCTGGGATGCAAGCCAAA	CGGCAAATTATGTACTTGTGAAGTTCTAGCCAGAGTGAGGACCCCCTGGG	SPATA13;SPATA13	NM_001166271;NM_153023	Body;5'UTR				TRUE				SPATA13;SPATA13	ENST00000466831.1;ENST00000382095.4	5'UTR;5'UTR	SPATA13;SPATA13;SPATA13	ENST00000474317.1;ENST00000466831.1;ENST00000382095.4	5'UTR;5'UTR;5'UTR	chr13:24807445-24808030	3
292	cg09238743	-2.12473	0.101489	-7.10868	5.97823e-11	1.59828e-07	-0.340008	chr12	103899275	+	cg09238743	98618361		CATTTCTCCTATAACTAAAACTACTTCTCAAATAATTACCAATAAATACC		II			NA	NA	NA	NA	NA	NA		OpenSea	TTCAGTCACAGGAGAAATGAACACGTCTGGGTGCTCTGAGTCATGGGAACGTGGTAGGGA[CG]GCATTTACTGGTAACCACCTGAGAAGTAGTTTCAGCCACAGGAGAAATGAACACATCTGA	CGGCATTTACTGGTAACCACCTGAGAAGTAGTTTCAGCCACAGGAGAAAT									12:103899119-103899697	Unclassified_Cell_type_specific							chr12:103899105-103899395	3
293	cg26961240	-2.17473	2.21635	-7.08133	6.84979e-11	1.82505e-07	-0.223137	chr6	90813309	+	cg26961240	84627912		ACATCACCCAAAACAATCATCRTAATCAAAATACCRTCAATTATTAAAAC		II			NA	NA	NA	NA	NA	NA		OpenSea	GTTACGAAACTGAAATCTGGAGACCGCGGTGGTGCTAAGTTGAGTCATCAGTTCCCTTTA[CG]CCCTAATAATTGACGGCACTTTGATCACGATGACTGCTCTGGGTGATGCTTTTTTGTTTG	CGCCCTAATAATTGACGGCACTTTGATCACGATGACTGCTCTGGGTGATG	BACH2;BACH2	NM_021813;NM_001170794	5'UTR;5'UTR								BACH2;BACH2;BACH2	ENST00000257749.4;ENST00000537989.1;ENST00000470301.1	5'UTR;5'UTR;3'UTR	BACH2;BACH2;BACH2;BACH2;BACH2	ENST00000257749.4;ENST00000537989.1;ENST00000470301.1;ENST00000493201.1;ENST00000472023.1	5'UTR;5'UTR;3'UTR;3'UTR;3'UTR	chr6:90813180-90813530	3
294	cg15730274	-2.13271	0.769298	-7.07694	7.0009e-11	1.85897e-07	-0.323746	chr3	18911111	-	cg15730274	82789546		AATATTTCATTCATTTACATATAATTCATACCATTAACCTACCAAAAAAC		II			NA	NA	NA	NA	NA	NA		OpenSea	AAAAGTCAGAAAATATTTCATTCATTTGCATGTGATTCATGCCATTGACCTGCCAGAGAG[CG]TAGATATGTTGTCTCTCAGTTCTAAGCCTTTTGATTCTAAATTTACATTTGAAATACTTT	CGCTCTCTGGCAGGTCAATGGCATGAATCACATGCAAATGAATGAAATAT											AC105750.1	ENST00000425799.2	5'UTR	AC105750.1	ENST00000425799.2	5'UTR	chr3:18910745-18911115	3
295	cg06175418	2.13785	-2.54943	7.06882	7.28918e-11	1.92895e-07	0.188737	chr5	133453774	+	cg06175418	50699873		ATAAATTCACTTTACTTAATAAAACCCAACCACATTTTCAATACCCACAC		II			NA	NA	NA	NA	NA	NA	chr5:133449320-133451260	S_Shelf	GCAAACCTGCCAGTTATAAACACATAGCAAGTCAGAGCATTTGCTTGCATTACCTGAAGA[CG]TGTGGGCATTGAAAATGTGGTTGGGTTTTACCAAGCAAAGTGAATCCACCCCCACATTTT	CGTGTGGGCATTGAAAATGTGGTTGGGTTTTACCAAGCAAAGTGAATCCA	TCF7;TCF7;TCF7;TCF7;TCF7;TCF7	NM_003202;NR_033449;NM_001134851;NM_201634;NM_201632;NM_213648	Body;Body;Body;Body;Body;Body		chr5:133453722-133453722									TCF7;TCF7	ENST00000522653.1;ENST00000519165.1	5'UTR;5'UTR					chr5:133446797-133456929
296	cg00841849	-2.23879	0.580503	-7.03727	8.52541e-11	2.24848e-07	-0.346484	chr2	8683604	-	cg00841849	44784180		AATATTAAATATAACTCCAATATCCTAATCTAAAACACAAACAACTCACC		II			NA	NA	NA	NA	NA	NA		OpenSea	CCATGAAATAAAATGTTAAGTGTGACTCCAGTATCCTAATCTGAGGCACAGACAACTCAC[CG]CAGTTACACCTCAGAGAAAACATGGGGCTCCCCGGGAGAGGGGCCTCACTCAGCCTGGAG	CGGTGAGTTGTCTGTGCCTCAGATTAGGATACTGGAGTCACACTTAACAT									2:8683375-8684259	Unclassified							chr2:8683305-8684115	3
297	cg01833052	-2.07092	2.11577	-7.02706	8.96824e-11	2.3573e-07	-0.220515	chr9	80748825	+	cg01833052	76675880		AACCAAAAATCTAAATCATCCTTCCACAAACCAAATATATCACCTTTAAC		II			NA	NA	NA	NA	NA	NA		OpenSea	TAAAGACCTACTATTTTGAAACTCTGGCTTTACAAATGAGAAAGCCAAAACCAGAAAACT[CG]CCAAAGGTGACACATTTGGTTTGTGGAAGGATGACTCAGACCCCTGGTTTTCTGACCTTT	CGCCAAAGGTGACACATTTGGTTTGTGGAAGGATGACTCAGACCCCTGGT																	chr9:80748745-80748995	3
298	cg09419063	-2.01897	0.47092	-7.02068	9.25647e-11	2.4249e-07	-0.32009	chr22	41048213	-	cg09419063	43638842		ACTACCTAAAAAACTAATCAACCTCTAAAACRAATCATACCTCCTATAAC		II			NA	NA	NA	NA	NA	NA		OpenSea	GTGAGCTGGATGCTGCCTGGAAAGCTAATCAGCCTCTGAGGCGAGTCATGCCTCCTGTGA[CG]TGGGCTTGTGCTGTGAGTGGGCGGGAATGAATGAAGAAGCGTGGGCTCACCATGGTTCCT	CTGCCTGGAAAGCTAATCAGCCTCTGAGGCGAGTCATGCCTCCTGTGACG					chr22:41048065-41048065	DMR			22:41047651-41048358	Promoter_Associated_Cell_type_specific							chr22:41047685-41048295	3
299	cg16734875	-2.25379	0.855805	-7.01862	9.35126e-11	2.44154e-07	-0.335598	chr1	24678010	-	cg16734875	70779880		TCRATTTCCATCTAAATCTCACATACTCTATAAAATAAAATCCACTTCAC		II			NA	NA	NA	NA	NA	NA		OpenSea	TTTTCCAAGTTTCGGTTTCCATCTGAGTCTCACATGCTCTGTAGAGTGAAATCCACTTCA[CG]GCAAAGGGCAGGCTCTGCTTTCCCCAGACAAGCCCAGCCCCACTCTCCCTTCAGCTCCAG	CGGTTTCCATCTGAGTCTCACATGCTCTGTAGAGTGAAATCCACTTCACG	GRHL3;GRHL3;GRHL3	NM_198173;NM_198174;NM_021180	Body;Body;Body				TRUE							GRHL3	ENST00000528064.1	3'UTR	chr1:24677745-24678075	3
300	cg16505509	-2.22112	0.391968	-7.00085	1.02121e-10	2.65741e-07	-0.35214	chr12	8801390	+	cg16505509	57751877		TATAATTAATAAAAACACCACAAACAAAACCATTTCTAACTCAACAACCC		II			NA	NA	NA	NA	NA	NA		OpenSea	CACAGCAAGTTTCCTTCTGCGAAGTTAACTACAGCTCTTACTCAGGAACTCAGCACAAAG[CG]GGCTGCTGAGTCAGAAATGGCTTTGTCTGTGGTGTTTTCACCAACCACAGCCATCGTTCG	CGGGCTGCTGAGTCAGAAATGGCTTTGTCTGTGGTGTTTTCACCAACCAC	MFAP5;MFAP5;MFAP5;MFAP5;MFAP5;MFAP5;MFAP5	NR_123734;NR_123733;NM_001297711;NM_001297710;NM_001297712;NM_003480;NM_001297709	Body;Body;Body;Body;Body;Body;Body						12:8801211-8801623	Unclassified	MFAP5	ENST00000537608.1	3'UTR	MFAP5;MFAP5	ENST00000538694.1;ENST00000537608.1	3'UTR;3'UTR	chr12:8801245-8801495	3
301	cg25522867	-2.18282	0.947888	-6.98093	1.12699e-10	2.92292e-07	-0.319903	chr11	34236648	-	cg25522867	70771912		ACATCACCAATAAAACTTTCTATAACATCTTACTAATACTCTACCCTACC		II			NA	NA	NA	NA	NA	NA		OpenSea	ACTCAGGCACTGCATCACCAGTGGGACTTTCTGTGGCATCTTGCTGATGCTCTGCCCTGC[CG]TGTACCTACTGCTCTGAGCCTGTGTGATCATTCTACAGCTACAGTGGCCGAATCACCACT	CGGCAGGGCAGAGCATCAGCAAGATGCCACAGAAAGTCCCACTGGTGATG	ABTB2	NM_145804	Body		chr11:34236527-34236527		TRUE				ABTB2	ENST00000530814.1	3'UTR	ABTB2	ENST00000530814.1	3'UTR	chr11:34236445-34237090	3
302	cg21843317	-2.13268	1.43266	-6.96706	1.20704e-10	3.12018e-07	-0.285694	chr13	40683714	-	cg21843317	27753200		TCTACCCAATATATATTCTCTTTCCTAAATCTAAAAAACCACAAACTAAC		II			rs9549061	0.209864	NA	NA	NA	NA		OpenSea	CTGACTAAACATCTGCCCAATGTATATTCTCTTTCCTGAATCTAAGAGACCACAGACTGA[CG]AAGAAGGAGAAGGGAGAGGGGAGTAGGTTACAAATGTCTCCCATATAGTGAGTGCTAATT	CGTCAGTCTGTGGTCTCTTAGATTCAGGAAAGAGAATATACATTGGGCAG																	chr13:40683465-40684010	3
303	cg00320216	-2.19294	1.45403	-6.95281	1.29505e-10	3.33664e-07	-0.286968	chr11	128450029	+	cg00320216	3709835		TTTTTTTTAATATCCAAACRATAACTTACTCTCTTAAATAAACTCAAAAC		II			NA	NA	NA	NA	NA	NA		OpenSea	ACTAAATGAGGGAAAGTACCTAAAGTACTTGAAACAGAGTTGGTGTGTACAATCCTTGTG[CG]TCCTGAGCTTATCCAAGAGAGTAAGTTATCGTTTGGACATTAAAAAAAAAAAAAAAAAAA	TTTTTTTAATGTCCAAACGATAACTTACTCTCTTGGATAAGCTCAGGACG	ETS1	NM_001143820	5'UTR				TRUE				ETS1;ETS1	ENST00000525404.1;ENST00000392668.3	3'UTR;5'UTR	ETS1;ETS1;ETS1	ENST00000525404.1;ENST00000527676.1;ENST00000392668.3	3'UTR;3'UTR;5'UTR	chr11:128449780-128450115	3
304	cg00078299	-2.17795	1.16613	-6.93107	1.44186e-10	3.69369e-07	-0.308442	chr8	124284379	-	cg00078299	47731935		TAAACTAATTTCTATTTAAACTATATCTTTAAAACATTTCCATTAAAAAC		II			NA	NA	NA	NA	NA	NA	chr8:124286209-124287666	N_Shore	ATGTAAAGTTCTAAACTAGTTTCTATTTGAACTGTATCTTTAAAACATTTCCATTGAAGA[CG]TTAAAGCTCTTTCGAAAATACAAGAATGGTTCAAGAAATCTCTATGAATCATCACTATCA	CGTCTTCAATGGAAATGTTTTAAAGATACAGTTCAAATAGAAACTAGTTT	ZHX1;ZHX1	NM_007222;NM_001017926	5'UTR;5'UTR			RDMR			8:124284352-124284520	Promoter_Associated_Cell_type_specific	ZHX1;ZHX1;ZHX1;ZHX1	ENST00000522595.1;ENST00000297857.2;ENST00000395571.2;ENST00000522655.1	3'UTR;5'UTR;5'UTR;5'UTR	ZHX1;ZHX1;ZHX1;ZHX1;ZHX1;ZHX1	ENST00000522595.1;ENST00000524267.1;ENST00000297857.2;ENST00000395571.2;ENST00000522655.1;ENST00000480132.2	3'UTR;3'UTR;5'UTR;5'UTR;5'UTR;3'UTR	chr8:124284080-124284535	3
305	cg19377673	-2.10858	1.6691	-6.93089	1.4431e-10	3.69369e-07	-0.264428	chr5	40480645	-	cg19377673	13785239		TTAAACAACAACAAACCCAAAAAATAAACTACCAAATAAATACTATAACC		II			NA	NA	NA	NA	NA	NA		OpenSea	ATCTGCAATGGTTGGGCAGCAGCAAGCCCAGAAGATGAGCTGCCAGATAGATGCTGTGAC[CG]TTATCAGTGATTCCATAAATGACTCAGTTTTGCCACCCAGGCACCACTCAGAGATCACCA	CGGTCACAGCATCTATCTGGCAGCTCATCTTCTGGGCTTGCTGCTGCCCA					chr5:40480472-40480472												chr5:40480540-40480890	3
306	cg20732869	-2.20212	-0.585377	-6.92027	1.52073e-10	3.87966e-07	-0.332853	chr11	35314759	-	cg20732869	31609579		CTCACTTAATACTTACCACAACCCRAAAATCTAAATATCATTATTACAAC		II			rs115447959	0.010583	NA	NA	NA	NA		OpenSea	ACACCCATTCCCTCACTTAATGCTTACCACAACCCGAAAATCTAGGTGTCATTATTGCAA[CG]TGGCAAATAAAGAAACTGAGGTTAAGAAAAGCTAAATAATCAGCCCAAGACCAGGAAACC	TCACTTAATGCTTACCACAACCCGAAAATCTAGGTGTCATTATTGCAACG	SLC1A2;SLC1A2;SLC1A2	NM_001252652;NM_001195728;NM_004171	Body;Body;Body														chr11:35314525-35314915	3
307	cg26749761	-2.05434	1.70599	-6.90974	1.60173e-10	4.07301e-07	-0.249678	chr19	13372030	+	cg26749761	2670378		CCAAAACCACAAAATAAATCATAAACAAATTAATTAACCTTTCAACCACC		II			NA	NA	NA	NA	NA	NA		OpenSea	CTGTAACGATTTCAAGTAAGGAACTGTGGATGTGTATTAATATCCCTCACATGACAAAGG[CG]GTGGCTGAAAGGTCAATCAATTTGCTTATGACTCATTCTGTGGCTCTGGGTGGTGACTCA	CAGAGCCACAGAATGAGTCATAAGCAAATTGATTGACCTTTCAGCCACCG	CACNA1A;CACNA1A;CACNA1A;CACNA1A;CACNA1A	NM_023035;NM_001127222;NM_001174080;NM_000068;NM_001127221	Body;Body;Body;Body;Body						19:13371793-13372206	Unclassified_Cell_type_specific							chr19:13371945-13372235	3
308	cg08752726	-2.13466	1.44075	-6.9037	1.6502e-10	4.18263e-07	-0.287399	chr21	36254259	-	cg08752726	23781245		TCRAAATACCCCAAACTATATTTATTCTAATCATTTCTAACATTCTTTAC		II			NA	NA	NA	NA	NA	NA		OpenSea	ACAACTTCAAATCGAAATGCCCCAAGCTGTATTTATTCTGATCATTTCTGACATTCTTTA[CG]GTAAAGTCAGTAGTGACATTTATATTACTCATTCCAATTACATCATCATTTTTGGTTGCT	CGAAATGCCCCAAGCTGTATTTATTCTGATCATTTCTGACATTCTTTACG	RUNX1;RUNX1;RUNX1	NM_001122607;NM_001001890;NM_001754	Body;Body;Body		chr21:36254204-36254204						RUNX1	ENST00000431176.1	5'UTR	RUNX1;RUNX1	ENST00000482318.1;ENST00000431176.1	3'UTR;5'UTR	chr21:36254105-36254695	3
309	cg01072003	-2.20703	1.76176	-6.85998	2.04636e-10	5.16997e-07	-0.26338	chr6	135828046	-	cg01072003	18620934		TCATCTTACTATTCAAATAACATCTCTTTACTAAATTAAAAACCACTTTC		II			NA	NA	NA	NA	NA	NA		OpenSea	TGTTTAACTTTTCATCTTACTATTCAAATGGCATCTCTTTACTAGATTGGAAACCACTTT[CG]TATCTCTTACCAAGTGTGAAAATAGGGGCCTCCCAAACTCTGTTGTGGGTAGTTACCAGG	CGAAAGTGGTTTCCAATCTAGTAAAGAGATGCCATTTGAATAGTAAGATG	LINC00271	NR_026805	Body								RP11-94K8.1	ENST00000536296.1	5'UTR	RP11-94K8.1;RP11-94K8.1	ENST00000536296.1;ENST00000436554.1	5'UTR;5'UTR	chr6:135827825-135828135	3
310	cg07507194	-2.18531	0.657436	-6.84379	2.21584e-10	5.58009e-07	-0.336862	chr1	154412839	-	cg07507194	58677983		CACTAAATTTACTTCCCCATTTTAATTATACATAATACTACTATAAACAC		II			NA	NA	NA	NA	NA	NA		OpenSea	TTGTCAGGGGACACTGGGTTTGCTTCCCCATTTTGGTTGTGCATAATGCTGCTATGAACA[CG]GGTGTAAAATATCTGTTTAGATTCCTGCTTTCAGTTCTTTTGTGTATATACTCAGAATTA	ACTGGGTTTGCTTCCCCATTTTGGTTGTGCATAATGCTGCTATGAACACG	IL6R;IL6R	NM_181359;NM_000565	Body;Body								IL6R	ENST00000507256.1	5'UTR	IL6R	ENST00000507256.1	5'UTR	chr1:154412580-154412850	3
311	cg14905144	2.0267	-1.53414	6.83801	2.27965e-10	5.72232e-07	0.262468	chr15	70387094	-	cg14905144	56775597		AAACCCCAAAACCAACTTACAAAACRATTTAAAAACTAACAAAAACRAAC		II			NA	NA	NA	NA	NA	NA	chr15:70387929-70393206	N_Shore	AAGTTTAAATCAAACCCCAAAGCCAGCTTACAGAGCGGTTTAAGAGCTGACAAGGGCGAG[CG]TTCCTCTCATCTCAACAGAACGTTATATTATGTGGTAGTAAGGGGAGCTGGGCCTTCCCT	CGCTCGCCCTTGTCAGCTCTTAAACCGCTCTGTAAGCTGGCTTTGGGGTT	TLE3;TLE3;TLE3;TLE3;TLE3;TLE3;TLE3;TLE3	NM_001282982;NM_001282982;NM_001282981;NM_005078;NM_001105192;NM_001282980;NM_001282979;NM_020908	5'UTR;1stExon;Body;Body;Body;Body;Body;Body								TLE3;TLE3;TLE3	ENST00000539550.1;ENST00000539550.1;ENST00000559191.1	5'UTR;1stExon;5'UTR	TLE3;TLE3;TLE3	ENST00000539550.1;ENST00000539550.1;ENST00000559191.1	5'UTR;1stExon;5'UTR	chr15:70387060-70387750	3
312	cg16941430	-2.12732	1.06946	-6.81385	2.5665e-10	6.42172e-07	-0.305128	chr6	45678413	+	cg16941430	78786367		ACACTAAACAACAAATTAATCCCTAACAAAAACATAACRTAACCAAAACC		II			NA	NA	NA	NA	NA	NA		OpenSea	TCACCTCATGGGGGGAGCCCTGACACTCTCACGTCAGACTGTTCTCCTCACCCACCCCCA[CG]GCTCTGGTCACGCTATGCCTCTGCCAGGGACCAACCTGCTGTTTAGTGTTCAGCACCCAG	CGGCTCTGGTCACGCTATGCCTCTGCCAGGGACCAACCTGCTGTTTAGTG									6:45678283-45678535	Unclassified_Cell_type_specific							chr6:45678160-45678770	3
313	cg07168346	-2.04022	2.12795	-6.78719	2.92468e-10	7.29456e-07	-0.214765	chr8	82197661	-	cg07168346	65789176		TACAATACTATCTCTTTACAACTTATACAAATCTTATCTAAAATCCCTAC		II			NA	NA	NA	NA	NA	NA	chr8:82192378-82193685	S_Shelf	TTCAGTCATTCTGCAATGCTGTCTCTTTGCAGCTTGTGCAGATCTTGTCTAAAGTCCCTA[CG]TATACTAAGTGAGACTTCTGAAACCACCCTCCACGTGCAGAAATGTTAACTGGTAAGCCT	CGTAGGGACTTTAGACAAGATCTGCACAAGCTGCAAAGAGACAGCATTGC																	chr8:82197645-82197915	3
314	cg08626800	-2.2595	2.10504	-6.78168	3.00462e-10	7.47008e-07	-0.248873	chr7	42979643	+	cg08626800	85805926		ATAAAACCTCTATCTTAACTCAAACTCCTATTAAAAAATTAACAAACAAC		II			NA	NA	NA	NA	NA	NA		OpenSea	AGCACCTTGATCTGGGACTTTCCACCTTCCAGAACTGTGAGAGATGAATCGTTGAAGAAA[CG]CTGTTTGTTAATTTCTTAACAGGAGCTTGAGCTAAGACAGAGGCTCTATATGCAGGTAAC	CGCTGTTTGTTAATTTCTTAACAGGAGCTTGAGCTAAGACAGAGGCTCTA											MRPL32	ENST00000496564.1	5'UTR	MRPL32	ENST00000496564.1	5'UTR			chr7:42979493-42979750	3
315	cg16100103	-2.29602	0.861872	-6.77463	3.11014e-10	7.70787e-07	-0.341053	chr3	187641120	-	cg16100103	83764573		ATTAACCCCTTCATACACTTAATCAACTACATCTCTATATTCTATATTAC		II			NA	NA	NA	NA	NA	NA		OpenSea	TCTGAAAAGCTATTGGCCCCTTCATACACTTAATCAGCTACATCTCTATGTTCTATGTTG[CG]ATGTCTAATTTCCAGAGGAAAGATCATTTTCAAACCACATAAATGATGATGCTTTTGGAA	CGCAACATAGAACATAGAGATGTAGCTGATTAAGTGTATGAAGGGGCCAA																	chr3:187640800-187641130	3
316	cg09793303	-2.0989	2.2524	-6.74907	3.52416e-10	8.70628e-07	-0.212498	chr1	212774506	-	cg09793303	70716202		ACCACTCTAATTTCAAATACAAATTCATCATCTAATAATTCAAATTCATC		II			NA	NA	NA	NA	NA	NA		OpenSea	CTTTGCCCTCAGCCACTCTAGTTTCAAGTACAAGTTCATCATCTGATGATTCAAGTTCAT[CG]TATTTTGGGAAAAGAATAAAAGTCCAAAAAGCCCTACTCAGTTTACTCAGTCAATAACAG	CGATGAACTTGAATCATCAGATGATGAACTTGTACTTGAAACTAGAGTGG	ATF3	NM_001030287	5'UTR								ATF3	ENST00000366987.2	5'UTR	ATF3;ATF3	ENST00000366981.4;ENST00000366987.2	5'UTR;5'UTR	chr1:212774320-212774775	3
317	cg07551060	-2.0193	0.645797	-6.74459	3.60214e-10	8.87087e-07	-0.313457	chr10	121075316	+	cg07551060	84797283		AAAAACTACTCTCAACRCAACTAAATCAATCTAAAAAAATCTCAAATATC		II			NA	NA	NA	NA	NA	NA		OpenSea	AGTCATCGGCCTTTTGTGGCTGGGAACGCGGTAGAGTGATCCTTCCACATGCAGTCACTG[CG]ACACCTGAGACCCTCCCAGACTGATTCAGTTGCGTTGAGAGCAGCTTCTCCGGTTTTCAG	GAAGCTGCTCTCAACGCAACTGAATCAGTCTGGGAGGGTCTCAGGTGTCG	GRK5	NM_005308	Body		chr10:121075171-121075171		TRUE		10:121075133-121075401	Unclassified	GRK5	ENST00000457057.2	5'UTR	GRK5	ENST00000457057.2	5'UTR	chr10:121075145-121075390	3
318	cg08573409	-2.16831	1.06711	-6.72708	3.9238e-10	9.63261e-07	-0.313033	chr7	98704737	-	cg08573409	87668822		ACAAAATTAAACAAAAATAACTCACTACCCTTAACACCTACATAACAAAC		II			rs58965488	0.146166	NA	NA	NA	NA		OpenSea	CACCAGAAGGAACAAGATTGAACAAAGATGACTCACTGCCCTTAGCACCTGCATAGCAGA[CG]TAGAGAGTTCCCATCACCTCTGTAGCAAGGGTGTGAAATTGAAATCTACCCTCATTAATT	CGTCTGCTATGCAGGTGCTAAGGGCAGTGAGTCATCTTTGTTCAATCTTG	SMURF1;SMURF1;SMURF1	NM_001199847;NM_020429;NM_181349	Body;Body;Body											SMURF1	ENST00000472627.1	3'UTR	chr7:98704425-98704795	3
319	cg01194310	2.00904	-2.14465	6.67976	4.94153e-10	1.2093e-06	0.206914	chr5	133463984	-	cg01194310	77717894		TATATTTCTAAAAATTATCTAAAACAATTTTATATAACCCTCCCTCACTC		II			NA	NA	NA	NA	NA	NA		OpenSea	CTACACCCAGGTGTGTTTCTGAGAGTTGTCTGGGGCAGTTTTGTGTGACCCTCCCTCACT[CG]CCTCATGAAGGGCTCTCCTGAGGCTCCCATGCAGTTGGCACTGCCCAGCCTCCTCCCTCT	GTGTTTCTGAGAGTTGTCTGGGGCAGTTTTGTGTGACCCTCCCTCACTCG	TCF7;TCF7;TCF7;TCF7;TCF7;TCF7	NM_003202;NR_033449;NM_001134851;NM_201634;NM_201632;NM_213648	Body;Body;Body;Body;Body;Body		chr5:133463735-133463735									TCF7;TCF7	ENST00000522653.1;ENST00000519165.1	5'UTR;5'UTR	chr5:133463780-133464115	3
320	cg21941262	-2.13621	1.42985	-6.67684	5.01213e-10	1.22231e-06	-0.284343	chr6	30495956	+	cg21941262	52719582		AAACATTTCATTTAACAAAAAAACTAAATCTAACCTACCATCTAACTTTC		II			NA	NA	NA	NA	NA	NA		OpenSea	TGGCCTCCTGGCATGGTTGTGCAACAGCTGTTGTCAAACTCCAGAGTCTAAAGTGCACCA[CG]AAAGCCAGATGGCAGGCCAGATCCAGCCTCCCTGCTAAATGAAATGTTCACTGGCCAGGG	AACATTTCATTTAGCAGGGAGGCTGGATCTGGCCTGCCATCTGGCTTTCG					chr6:30495647-30495647												chr6:30495620-30496115	3
321	cg03710251	-2.26803	0.14104	-6.67627	5.02599e-10	1.22231e-06	-0.358223	chr4	103443540	+	cg03710251	78667337		CTTACCAAAAAATCACAATTTCAAAAACCTAACAACAATCCAAAACTCAC		II			rs1599961	0.392173	NA	NA	NA	NA		OpenSea	GCTCTTTACAGTGAACTGTATTGCAAAGGCTATAAAAGTTCAAATTTTAACTATCACCCA[CG]TGAGCCTTGGACTGCTGTTAGGCTTTTGAAACTGTGATCCTTTGGCAAGAATTGGTGTAT	TTGCCAAAGGATCACAGTTTCAAAAGCCTAACAGCAGTCCAAGGCTCACG	NFKB1;NFKB1	NM_003998;NM_001165412	5'UTR;5'UTR								NFKB1;NFKB1;NFKB1	ENST00000226574.4;ENST00000394820.4;ENST00000505458.1	5'UTR;5'UTR;5'UTR	NFKB1;NFKB1;NFKB1;NFKB1	ENST00000226574.4;ENST00000394820.4;ENST00000505458.1;ENST00000509165.1	5'UTR;5'UTR;5'UTR;5'UTR			chr4:103443172-103443786	6
322	cg05623746	-2.16099	2.01818	-6.67222	5.12607e-10	1.24278e-06	-0.240615	chr10	90169126	-	cg05623746	88673305		ACRTTAAACATACATTTCTCCACCTTATACTATAAAAACAAAACACATAC		II			NA	NA	NA	NA	NA	NA		OpenSea	CACATCTAAAAGCGTTAAACATGCATTTCTCCACCTTGTGCTATAAGAACAAAGCACATA[CG]CTAATATTAGATGAATCATGATTCTTTCTTACTTCTGCAAGAGCTATCACATATATGAAT	CGTTAAACATGCATTTCTCCACCTTGTGCTATAAGAACAAAGCACATACG	RNLS;RNLS	NM_018363;NM_001031709	Body;Body								RNLS	ENST00000466945.1	3'UTR	RNLS;RNLS	ENST00000466945.1;ENST00000481793.1	3'UTR;3'UTR	chr10:90169060-90169335	3
323	cg00348168	-2.22538	-0.634665	-6.66956	5.19298e-10	1.2551e-06	-0.335443	chr19	30196030	-	cg00348168	41684272		AACCCAACAAACATACCCTTAACCAAATATTCAAAATAAATATCACTAAC		II			rs73023461	0.086861	NA	NA	NA	NA		OpenSea	TGCAGTGGAAAAACCCAGCAAACATGCCCTTAACCAAGTGTTCAAGGTGAATATCACTGA[CG]TCATGTGAATATCACACACCCCCAGAATTAATGCAAGACAAGGGAGAGGGGCATGTCACC	CGTCAGTGATATTCACCTTGAACACTTGGTTAAGGGCATGTTTGCTGGGT	C19orf12;C19orf12;C19orf12;C19orf12;C19orf12;C19orf12;C19orf12	NM_031448;NM_001256047;NM_001031726;NM_001256046;NM_001282929;NM_001282931;NM_001282930	Body;Body;Body;Body;5'UTR;5'UTR;5'UTR								C19orf12;C19orf12	ENST00000392276.1;ENST00000392275.1	5'UTR;5'UTR	C19orf12;C19orf12	ENST00000392276.1;ENST00000392275.1	5'UTR;5'UTR	chr19:30195665-30196115	3
324	cg05997779	-2.24919	0.557081	-6.64857	5.75058e-10	1.38558e-06	-0.3454	chr1	16292047	+	cg05997779	28748138		CACAACCTCTCCAAAAACTACAACTAAAAATAAAATCACAAAATATATAC		II			NA	NA	NA	NA	NA	NA		OpenSea	GAAGGGTAAACTGGGGAAACAGTTTTGGCAACAACTTGGCATTATTTGTTAAGTTGAAGA[CG]CACATACCCTGTGACTCCACTCCCAGCTGCAGTCCCTGGAGAGGCTGTGCATACATGTCC	CGCACATACCCTGTGACTCCACTCCCAGCTGCAGTCCCTGGAGAGGCTGT	ZBTB17;ZBTB17;ZBTB17;ZBTB17	NM_001242884;NM_001287604;NM_001287603;NM_003443	5'UTR;5'UTR;5'UTR;5'UTR		chr1:16291784-16291784						ZBTB17;ZBTB17;ZBTB17;ZBTB17;ZBTB17;ZBTB17	ENST00000375729.2;ENST00000479282.1;ENST00000537142.1;ENST00000448462.2;ENST00000375743.4;ENST00000375733.2	5'UTR;3'UTR;5'UTR;5'UTR;5'UTR;5'UTR	ZBTB17;ZBTB17;ZBTB17;ZBTB17;ZBTB17;ZBTB17	ENST00000375729.2;ENST00000479282.1;ENST00000537142.1;ENST00000448462.2;ENST00000375743.4;ENST00000375733.2	5'UTR;3'UTR;5'UTR;5'UTR;5'UTR;5'UTR	chr1:16291720-16292290	3
325	cg24017719	-2.01736	0.0808934	-6.64412	5.87623e-10	1.4115e-06	-0.325025	chr9	125988540	+	cg24017719	1705141		ACAAACTTAATCATATAACCACCATCAAAATATATCCATTACTACAAAAC		II			NA	NA	NA	NA	NA	NA		OpenSea	CAATGGTTTCCAGGAGCAGGAGGTGAAGAGAGGGAACTGACTACATGGCACTGAAAGGAA[CG]TTTTGTAGTAATGGATATATCTTGATGGTGGTTACATGACTAAGTCTGTCAAAATTCATA	CAGACTTAGTCATGTAACCACCATCAAGATATATCCATTACTACAAAACG	STRBP;STRBP;STRBP	NR_033234;NM_001171137;NM_018387	Body;5'UTR;5'UTR								STRBP;STRBP;STRBP	ENST00000360998.3;ENST00000348403.5;ENST00000447404.2	5'UTR;5'UTR;5'UTR	STRBP;STRBP;STRBP	ENST00000360998.3;ENST00000348403.5;ENST00000447404.2	5'UTR;5'UTR;5'UTR	chr9:125988360-125988570	3
326	cg05438378	-2.01684	0.689725	-6.61096	6.90214e-10	1.65284e-06	-0.309246	chr15	67383736	+	cg05438378	2736318		ATAAATAACTCACTAATTAAAAAAATCACATCATATATCACCRCAACACC		II			NA	NA	NA	NA	NA	NA		OpenSea	ATGGCTGAAGGCGGTTTGGGGTGTTGCCAGTAGCCTGCCCTTCCGCAGTGGCTAAGGATC[CG]GTGTTGCGGTGATACATGATGTGACCTCTTCAACCAGTGAGTCACTCACCCCCAGATAAC	CGGTGTTGCGGTGATACATGATGTGACCTCTTCAACCAGTGAGTCACTCA	SMAD3	NM_005902	Body		chr15:67383217-67383217		TRUE		15:67383633-67383868	Unclassified				SMAD3;SMAD3	ENST00000559460.1;ENST00000559937.1	5'UTR;5'UTR	chr15:67383585-67383935	3
327	cg04553173	-2.09446	1.3582	-6.59683	7.39141e-10	1.76459e-06	-0.283351	chr5	138783103	-	cg04553173	76652418		AAACTATATTCTCCCTATATTCCAAATTACCAATTAAATTAAATACTCCC		II			NA	NA	NA	NA	NA	NA		OpenSea	TCAGAATGAGTAAGCTGTGTTCTCCCTATGTTCCAAATTGCCAATTAAGTTAAATACTCC[CG]AAAGACACACATGGATGACTCCTCCCTTGATTTTCCCCAAGATTCATTTCCAGACTAGTG	CGGGAGTATTTAACTTAATTGGCAATTTGGAACATAGGGAGAACACAGCT											RNU5B-4P	ENST00000363508.1	TSS1500	RNU5B-4P	ENST00000363508.1	TSS1500	chr5:138782945-138783555	3
328	cg08530036	-2.18574	1.25162	-6.58353	7.88287e-10	1.87618e-06	-0.306208	chr1	19496406	-	cg08530036	53765986		CTTCTATAAATAAATATCACTTTTCTCTTAATCTCTTTTCTCTTTAAAAC		II			rs77464812	0.049121	NA	NA	NA	NA		OpenSea	CATCTGCTCCCCTTCTATAAATAGGTATCACTTTTCTCTTGATCTCTTTTCTCTTTAAGA[CG]AATCTTAAGGGCAGGGATCATAACACACATTAAGAACAGCATTCAATGAAGCAGTACAAA	CGTCTTAAAGAGAAAAGAGATCAAGAGAAAAGTGATACCTATTTATAGAA	UBR4	NM_020765	Body				TRUE		1:19496187-19496449	Gene_Associated_Cell_type_specific							chr1:19496200-19496455	3
329	cg05408896	-2.07085	1.70217	-6.56262	8.72165e-10	2.06951e-06	-0.253997	chr3	59372081	+	cg05408896	90614335		CTCATTACCAAAAATACCTACTACCTCTTTCCATATAAAAAATAAAACCC		II			NA	NA	NA	NA	NA	NA		OpenSea	CTCTGCAAATCCAGGACAGAGTGTGATTTTCGCAGATGCTGTTATTAGAAAAGAAAATGT[CG]GGTTTCACTTTCCATATGGAAAGAGGTAGTAGGTATTTCTGGTAATGAGAAGAGAGGGAG	CGGGTTTCACTTTCCATATGGAAAGAGGTAGTAGGTATTTCTGGTAATGA					chr3:59372016-59372016				3:59372014-59372126	Unclassified_Cell_type_specific	RP11-285B24.1	ENST00000497258.1	3'UTR	RP11-285B24.1	ENST00000497258.1	3'UTR	chr3:59371960-59372235	3
330	cg24039541	-2.09807	0.84684	-6.55565	9.02027e-10	2.13388e-06	-0.315777	chr13	97943199	+	cg24039541	99783465		TCTATCTTACTCATAATATCAAACCTCTTATTTCCAAAAATTAACAAAAC		II			rs9516897	0.105232	NA	NA	NA	NA		OpenSea	AAGAGAGGAAGGCTTCCCAGATGCAGGGGAAAAAGCTCTAAGCCTGGCTGGAGATGAATG[CG]TTTTGCCAATTCCTGGAAACAAGAGGCCTGACATCATGAGTAAGACAGAAACTGTGTAGG	CTGTCTTACTCATGATGTCAGGCCTCTTGTTTCCAGGAATTGGCAAAACG	MBNL2;MBNL2;MBNL2	NM_144778;NM_001306070;NM_207304	Body;Body;Body								MBNL2	ENST00000376679.2	5'UTR	MBNL2	ENST00000376679.2	5'UTR	chr13:97943045-97943455	3
331	cg20008885	-2.04584	1.45877	-6.55405	9.09029e-10	2.14395e-06	-0.274139	chr1	193670163	+	cg20008885	6645539		TACTCATCATTAAAAAAATTATATTCACCAAAAACCCACTAAAACCCCAC		II			NA	NA	NA	NA	NA	NA		OpenSea	ATACATTGTTTTTCTTCTTCTATTTCTTGGTGCTTTTGTCAGAATGTGACATTTATCTTA[CG]TGGGGTCTTAGTGGGTTTCTGGTGAATATAACTCTTCTAATGATGAGTAGTATGATTCAT	CGTGGGGTCTTAGTGGGTTTCTGGTGAATATAACTCTTCTAATGATGAGT											RP11-21J7.1	ENST00000448412.1	5'UTR	RP11-21J7.1	ENST00000448412.1	5'UTR	chr1:193670160-193670450	3
332	cg02059214	-2.20665	0.499877	-6.53312	1.00568e-09	2.36475e-06	-0.344894	chr3	108021106	+	cg02059214	81601446		TTTCCAATAATCATAATTTCCAAATATCATACTATTTCAAACCTATTATC		II			NA	NA	NA	NA	NA	NA		OpenSea	TTGAAAGAGAAAATACCTGATTTCATTTTCTGTTCTGTTGTAGTAGGAGGGTTAGTCTTT[CG]ATAACAGGTCTGAAATAGCATGATACCTGGAAACCATGATTACTGGAAACTGTAAATATT	TTCCAGTAATCATGGTTTCCAGGTATCATGCTATTTCAGACCTGTTATCG	HHLA2	NM_007072	TSS1500								HHLA2;HHLA2;HHLA2	ENST00000357759.5;ENST00000491820.1;ENST00000467562.1	TSS1500;5'UTR;5'UTR	HHLA2;HHLA2;HHLA2;HHLA2;HHLA2;HHLA2;HHLA2	ENST00000357759.5;ENST00000467282.1;ENST00000463019.3;ENST00000491820.1;ENST00000467562.1;ENST00000482430.1;ENST00000462629.1	TSS1500;5'UTR;5'UTR;5'UTR;5'UTR;5'UTR;5'UTR			chr3:108021077-108021727	6
333	cg09958060	1.96976	-2.20606	6.52607	1.04047e-09	2.43921e-06	0.196198	chr12	113524330	+	cg09958060	87785174		TACRATCTATACTCAACATTCAAAATAAACCTATTAAAACAATCCCACCC		II			NA	NA	NA	NA	NA	NA		OpenSea	AGGACTTTGGCTTTTGCTCTGCATGAGAAGGGAACCAGCAGGGCTGTGTGTTGGGAGAGA[CG]GGTGGGACTGTTTTAACAGGTTCACTCTGAATGCTGAGCATAGACCGCAGTGGGGCTGAA	CGGGTGGGACTGTTTTAACAGGTTCACTCTGAATGCTGAGCATAGACCGC	DTX1	NM_004416	Body		chr12:113524315-113524315				12:113524246-113525337	Unclassified							chr12:113524085-113524435	3
334	cg04302711	2.04218	-2.54421	6.51515	1.09671e-09	2.56335e-06	0.179757	chr6	37471381	+	cg04302711	31644874		TACTTTATATATCTCCCTTACAACTAACAAAAAAACTTTATATCTTCCTC		II			NA	NA	NA	NA	NA	NA	chr6:37467395-37467800	S_Shelf	AGAACGAGACAGTCACCCTAGGTTCCTGTTTTTCATGACCTTGTTATTTGTAAGACATAA[CG]AGGAAGACATAAAGCTTCCTTGTTAGCTGTAAGGGAGACATATAAAGTAAGAACTAACGA	CGAGGAAGACATAAAGCTTCCTTGTTAGCTGTAAGGGAGACATATAAAGT					chr6:37471092-37471092												chr6:37471085-37471495	3
335	cg19032863	-2.18708	-1.06142	-6.50285	1.16366e-09	2.71173e-06	-0.308032	chr1	90011484	+	cg19032863	1752868		ATTCATATCACACCCATACCAAATATCTTAAAACAAATCCTAAATATATC		II			NA	NA	NA	NA	NA	NA		OpenSea	TGTTTGAGCAGAGGTGTATAGGAAAGAATGTATGCAGTACTGAAATCATTGCGGATGAAA[CG]ATACATCCAGGATTTGCTTCAAGACACCTGGCATGGGTGTGATATGAATTGATCATTGTT	TTCATATCACACCCATGCCAGGTGTCTTGAAGCAAATCCTGGATGTATCG	LRRC8B	NM_001134476	5'UTR								LRRC8B	ENST00000358200.4	5'UTR	LRRC8B;LRRC8B	ENST00000449440.1;ENST00000358200.4	5'UTR;5'UTR			chr1:90011111-90011660	6	chr1:90010394-90012885
336	cg10594473	-2.10765	1.8317	-6.49884	1.18635e-09	2.75269e-06	-0.24791	chr4	106112932	-	cg10594473	74786257		TAAACTCCCATAATTCCTAAATATTACCATTTTCAAAACACAAAACAAAC		II			NA	NA	NA	NA	NA	NA		OpenSea	GTGTCCTCAGTTGAACTCCCATGATTCCTGGATGTTGCCATTTTCAAGACACAGGGCAAG[CG]CATCTGTCTAGATTACCTCTCTACCTTGGGAATTTTAAGTCACTCTGTGAGGGAAAGAGA	CGCTTGCCCTGTGTCTTGAAAATGGCAACATCCAGGAATCATGGGAGTTC	TET2;TET2;TET2-AS1	NM_017628;NM_001127208;NR_126420	5'UTR;5'UTR;Body		chr4:106112779-106112779						TET2;TET2;TET2;TET2;TET2;TET2	ENST00000305737.2;ENST00000545826.1;ENST00000394764.1;ENST00000504042.1;ENST00000413648.2;ENST00000535110.1	5'UTR;5'UTR;5'UTR;5'UTR;5'UTR;5'UTR	TET2;TET2;TET2;TET2;TET2;TET2;TET2	ENST00000305737.2;ENST00000545826.1;ENST00000394764.1;ENST00000504042.1;ENST00000413648.2;ENST00000535110.1;ENST00000514870.1	5'UTR;5'UTR;5'UTR;5'UTR;5'UTR;5'UTR;5'UTR	chr4:106112760-106113315	3
337	cg26634003	-2.00849	1.90738	-6.4985	1.18829e-09	2.75269e-06	-0.23015	chr1	108420014	-	cg26634003	52634947		ATACCTAACTCATAACTCACCAAAAAACAAAACATAATTACACACACCAC		II			NA	NA	NA	NA	NA	NA		OpenSea	TACATAATTAAGTGCCTGACTCATAGCTCACCAAGGAACAAAGCATAATTGCACACACCA[CG]CTCTGAAGATTTCCCACCAAACTCAAACTTTCCCCACCTGTAGGGAAAGCTGCAGAAGAC	TGCCTGACTCATAGCTCACCAAGGAACAAAGCATAATTGCACACACCACG	VAV3	NM_006113	Body				TRUE							VAV3;VAV3	ENST00000469325.1;ENST00000530671.1	3'UTR;3'UTR	chr1:108419640-108420070	3
338	cg25889934	-2.16475	0.314698	-6.49171	1.22777e-09	2.83573e-06	-0.34344	chr10	3909803	+	cg25889934	46809129		ATCAAAATTACTACTATCCAATATAACTCTACTTCAATCATAAAAAAAAC		II			NA	NA	NA	NA	NA	NA		OpenSea	AAGTGCTCAGGGAAGGAGTGAAGTTGTTTTTCCACTGTGATGACTCTGGCTACATGAGAA[CG]TTTTCTTTATGACTGAAGTAGAGTCACATTGGATAGCAGTAACTTTGATATCTTCATCAG	TCAAAGTTACTGCTATCCAATGTGACTCTACTTCAGTCATAAAGAAAACG					chr10:3909715-3909715												chr10:3909720-3910030	3
339	cg25695391	-2.15169	1.93814	-6.48419	1.273e-09	2.93152e-06	-0.247729	chr7	28077169	-	cg25695391	42655945		TAAATCATAAAATCTAAATTCTTATTCCCCAAATCAATAACTAACTATAC		II			NA	NA	NA	NA	NA	NA		OpenSea	AGTGGAAGAGGTGAGTCATGAGATCTGAGTTCTTATTCCCCAGATCAGTAACTAGCTGTG[CG]GCTTTGAACGGGTCCCTTCACTTCTCAGAGCCTCTTTTTCCTCGTGTGAAAGAAAGGGAA	GAGTCATGAGATCTGAGTTCTTATTCCCCAGATCAGTAACTAGCTGTGCG	JAZF1	NM_175061	Body		chr7:28076890-28076890												chr7:28076900-28077215	3
340	cg21089125	-2.31437	1.20689	-6.47919	1.30398e-09	2.99404e-06	-0.323651	chr1	192609332	+	cg21089125	47643875		AAATTCCTCATCTCTATAATCACCTATAAAATATAATTACACAATAACTC		II			NA	NA	NA	NA	NA	NA		OpenSea	CAGAGAAGACATGTGAAGGAAGTAAATTTTTTCCTATCCTCCTACTTAGAAGATAAGCTG[CG]AGTCATTGTGTAACTACATTTTATAGGTGATCACAGAGATGAGGAATCTTGAAACTCGAA	GATTCCTCATCTCTGTGATCACCTATAAAATGTAGTTACACAATGACTCG	RGS13;RGS13	NM_144766;NM_002927	5'UTR;5'UTR		chr1:192608900-192608900				1:192609232-192609443	Unclassified_Cell_type_specific	RGS13;RGS13	ENST00000391995.2;ENST00000543215.1	5'UTR;5'UTR	RGS13;RGS13;RGS13	ENST00000391995.2;ENST00000462955.1;ENST00000543215.1	5'UTR;5'UTR;5'UTR	chr1:192609120-192609455	3
341	cg03411579	-2.0448	0.148079	-6.46749	1.37939e-09	3.1579e-06	-0.328373	chr12	76552736	-	cg03411579	97633573		CRCCTACTAATAATCAATTATAAAAATATAATAACCCACTAAACACAACC		II			NA	NA	NA	NA	NA	NA		OpenSea	CTCAGTTTTCACGCCTACTAGTGGTCAGTTATGGGAGTGTGGTGACCCACTGAACACAGC[CG]CAGTCTACACTGCTGAATTCATACCCAGAGCCAACCACAGGCCTGTGCGTTGGAATGCAC	CGGCTGTGTTCAGTGGGTCACCACACTCCCATAACTGACCACTAGTAGGC					chr12:76552427-76552427		TRUE		12:76552397-76553346	Unclassified							chr12:76552500-76552830	3
342	cg07053851	-2.15751	1.79688	-6.45937	1.43431e-09	3.27402e-06	-0.256552	chr17	61352831	-	cg07053851	60783520		AATAAATTTAATTTTTATCAAATCTATACTTCACACCATTTATAAATCCC		II			NA	NA	NA	NA	NA	NA		OpenSea	TTTATCAAAGCAATAAATTTAATTTTTATCAAATCTGTGCTTCACACCATTTATGAGTCC[CG]TACTGTTCTGAAACAATGAATCCTTTATGATGATGACTAAGATGCATGTCATGAAGCTAA	CGGGACTCATAAATGGTGTGAAGCACAGATTTGATAAAAATTAAATTTAT	TANC2	NM_025185	Body		chr17:61352706-61352706												chr17:61352800-61353035	3
343	cg16688467	-2.172	2.08072	-6.44889	1.50832e-09	3.43292e-06	-0.236646	chr17	57902930	+	cg16688467	2620891		AAACCCTAACAACATAACAATAAACCAATATTCTACATATAATTTACTAC		II			NA	NA	NA	NA	NA	NA		OpenSea	CCCATATTCTCACCAAATAGGGGATGTGAATTCCCAGAAAATAACATTAAGCATATGACT[CG]CAGCAAACCATATGCAGAACATTGGCTCATTGTCATGTTGCCAGGGTCTTATTGGAAGAC	CGCAGCAAACCATATGCAGAACATTGGCTCATTGTCATGTTGCCAGGGTC	VMP1	NM_030938	Body		chr17:57902814-57902814												chr17:57902865-57903295	3
344	cg08536989	-2.1767	1.23803	-6.43687	1.59785e-09	3.62612e-06	-0.299971	chr9	116355621	-	cg08536989	45746596		CAAACTTACCAAACCCCCTTAAAAATTTAATTATTAAATTTCTTTTACAC		II			NA	NA	NA	NA	NA	NA		OpenSea	TATAAATGCTTCAAACTTACCAAACCCCCTTGAAAGTTTAATTATTAAATTTCTTTTGCA[CG]TCTTTAGTTATGTGATTTTTGAATAATCAATTTTTCATTTTCATTTTTGGTTTGAGTCAG	CGTGCAAAAGAAATTTAATAATTAAACTTTCAAGGGGGTTTGGTAAGTTT	RGS3;RGS3;RGS3;RGS3;RGS3;RGS3;RGS3;RGS3;RGS3	NM_144489;NM_001276262;NM_130795;NM_001276261;NM_134427;NM_001282922;NM_001276260;NM_144488;NM_001282923	TSS1500;TSS1500;Body;Body;5'UTR;Body;Body;Body;Body								RGS3;RGS3	ENST00000462403.1;ENST00000342620.5	TSS200;5'UTR	RGS3;RGS3;RGS3;RGS3;RGS3;RGS3	ENST00000497435.1;ENST00000462403.1;ENST00000496275.1;ENST00000342620.5;ENST00000487344.1;ENST00000478599.1	TSS1500;TSS200;5'UTR;5'UTR;5'UTR;5'UTR	chr9:116355240-116355735	3
345	cg02007288	-2.10135	2.0028	-6.43029	1.64903e-09	3.73143e-06	-0.234963	chr8	30513708	+	cg02007288	79780232		CACATTTTCTCATTCTTACAATTAAACTAAATATAAACAACTTTCATAAC		II			NA	NA	NA	NA	NA	NA	chr8:30515170-30516024	N_Shore	AGCCACCTGGCTAGGCAACCCACAAGGCCTCTACATTCAATTTCATAAGTGAAATGAGGA[CG]CTATGAAAGCTGTCCACATCCAGCCCAATTGTAAGAATGAGAAAATGTGTATGTTATTTT	CGCTATGAAAGCTGTCCACATCCAGCCCAATTGTAAGAATGAGAAAATGT	GTF2E2	NM_002095	5'UTR								GTF2E2	ENST00000355904.4	5'UTR	GTF2E2;GTF2E2;GTF2E2;GTF2E2	ENST00000518599.1;ENST00000518445.1;ENST00000523499.1;ENST00000355904.4	5'UTR;5'UTR;5'UTR;5'UTR	chr8:30513460-30513775	3
346	cg15367056	-2.03753	1.76702	-6.42481	1.69287e-09	3.81956e-06	-0.247106	chr7	92271711	-	cg15367056	9809304		ACACTACAATAATTAATCATCACTTCACTATTAAATCATTTAACCATACC		II			NA	NA	NA	NA	NA	NA		OpenSea	AGATATAAGGAGCACTACAATGATTAGTCATCACTTCACTATTGAGTCATTTGGCCATGC[CG]CCCAGCCCACTGTGACCTCAGTTCATGCTGTGTACCCCACGCTTGAGGTTCTGTCTAGAA	CACTACAATGATTAGTCATCACTTCACTATTGAGTCATTTGGCCATGCCG	CDK6;CDK6	NM_001259;NM_001145306	Body;Body		chr7:92271612-92271612				7:92271599-92271794	Unclassified_Cell_type_specific							chr7:92271500-92271775	3
347	cg02222561	-2.15367	1.22434	-6.41953	1.73624e-09	3.9061e-06	-0.301464	chr4	99328115	+	cg02222561	3658139		AACATTTAAAACAAAAAATTTCCCTCTAAATAAATCTTTACTTATAACAC		II			NA	NA	NA	NA	NA	NA		OpenSea	GTAATGGAAATTAGAAATTTTTCTAGTAGTGAAAATGAAAATGCTATATCTCAGATCTTA[CG]TGTTACAAGTAAAGACCTATTCAGAGGGAAATTTTTTGCTCTAAATGCTTATATTAGAAA	CGTGTTACAAGTAAAGACCTATTCAGAGGGAAATTTTTTGCTCTAAATGC	RAP1GDS1;RAP1GDS1;RAP1GDS1;RAP1GDS1;RAP1GDS1;RAP1GDS1	NM_001100430;NM_001100429;NM_001100427;NM_001100426;NM_021159;NM_001100428	Body;Body;Body;Body;Body;Body						4:99328048-99328129	Unclassified_Cell_type_specific							chr4:99328005-99328290	3
348	cg10334489	-2.06784	-0.195948	-6.40617	1.85093e-09	4.15218e-06	-0.329304	chr17	25798878	+	cg10334489	75784488		ACATTTCCCAAATCCCTACACACCTCAATACAAAAATAAATCAACTACRC		II			NA	NA	NA	NA	NA	NA		OpenSea	TTTGTGGATGAGTAAACTCATAGAAGGTGCTGGTGAGGTGTGAATGAAGGCTCATCAGGC[CG]CGCAGCTGACTCATCTCTGTACTGAGGTGTGTAGGGACTTGGGAAATGTGTCTTGATTTG	CGCGCAGCTGACTCATCTCTGTACTGAGGTGTGTAGGGACTTGGGAAATG	KSR1	NM_014238	TSS200						17:25798737-25799223	Unclassified	KSR1	ENST00000398982.1	TSS200	KSR1	ENST00000398982.1	TSS200	chr17:25798740-25799290	3
349	cg15175457	-2.18162	-0.20774	-6.37924	2.10533e-09	4.70933e-06	-0.339999	chr20	50097296	+	cg15175457	26702225		ATACCTACCRTATACTATACTTTAATACCCAACAAAAATCACCTTATTTC		II			NA	NA	NA	NA	NA	NA		OpenSea	TCCATATGCTCAGATAAAAAGGAGACATCACCCCCCACCCTGCAGGCCTCTTCTGAAAGG[CG]AAATAAGGTGACCTTTGTTGGGCACCAAAGCACAGCACACGGTAGGTACCCATGAAACGA	TACCTACCGTGTGCTGTGCTTTGGTGCCCAACAAAGGTCACCTTATTTCG	NFATC2;NFATC2;NFATC2;NFATC2;NFATC2;NFATC2;NFATC2;NFATC2	NM_001258295;NM_001258297;NM_173091;NM_001258292;NM_001258294;NM_001258296;NM_012340;NM_001136021	Body;Body;Body;Body;Body;Body;Body;Body		chr20:50097057-50097057				20:50097103-50097666	Promoter_Associated							chr20:50096985-50098435	3
350	cg09661228	-2.24021	0.870237	-6.37669	2.1311e-09	4.75336e-06	-0.330719	chr1	161932212	-	cg09661228	96765529		AATCACCRCAACRAAATACTAATAAAACTACCRTAATAACATTTAACATC		II			rs10737521	0.353435	NA	NA	NA	NA		OpenSea	TATTCCCCGGTAGTCACCGCAGCGAGATGCTGGTGAGACTGCCGTGGTGGCATTTAGCAT[CG]TTAAAACTGGAAAACTCTCAAGCTCTTTGCCACTTTCCTACTATTTTTTGATTCTTGCCA	CGATGCTAAATGCCACCACGGCAGTCTCACCAGCATCTCGCTGCGGTGAC	ATF6	NM_007348	3'UTR								ATF6	ENST00000367942.3	3'UTR	ATF6	ENST00000367942.3	3'UTR	chr1:161931900-161932275	3
351	cg18735920	-2.1401	0.965353	-6.37569	2.14136e-09	4.76263e-06	-0.310411	chr9	90919260	-	cg18735920	23770571		CCATTCTCTATATATATCTCCTAATCTCAATAATTAACTTAATTTTACCC		II			NA	NA	NA	NA	NA	NA		OpenSea	ATGAGTCACTTCCATTCTCTGTATGTATCTCCTGATCTCAGTAGTTAACTTGGTTTTGCC[CG]CCACCCACATTGACTACCTTCTTGGTGACCACAGGTCTTAGAGGGACTCTATTTGTCCCC	CGGGCAAAACCAAGTTAACTACTGAGATCAGGAGATACATACAGAGAATG																	chr9:90918920-90919350	3
352	cg06866884	-2.23349	-0.547919	-6.37355	2.16334e-09	4.79344e-06	-0.333901	chr4	185202821	-	cg06866884	73663899		ATAAATAATAAAAACCCTCTTTTTCACTTTTCTTTCTCTCTTTCCTTATC		II			NA	NA	NA	NA	NA	NA		OpenSea	GCAGCAGGTAGGTAGGTGGTGGGGGCCCTCTTTTTCACTTTTCTTTCTCTCTTTCCTTGT[CG]TGAGCTCAGGGGCCATAAGCCACCCGTTCAACAGCCAAAGGATGAAGCAGATCTTGGCAA	TAGGTGGTGGGGGCCCTCTTTTTCACTTTTCTTTCTCTCTTTCCTTGTCG					chr4:185202640-185202640				4:185201851-185202856	Unclassified							chr4:185202585-185202950	3
353	cg24603130	-2.16914	0.633463	-6.37315	2.16749e-09	4.79344e-06	-0.334011	chr18	60253492	+	cg24603130	43637879		TATTCCCCAACACACRAAATAAAAACTTCAAATCAATTCAATCAAAAAAC		II			NA	NA	NA	NA	NA	NA		OpenSea	TTCTGTGAATTGAAGCCTACTTTTTCACTTTAAATGATTTATTGGGTTTACAGTTCTTTA[CG]CTTTCTGATTGAACTGATTTGAAGTTCTTATTTCGTGTGTTGGGGAACACACCCCCAACC	CGCTTTCTGATTGAACTGATTTGAAGTTCTTATTTCGTGTGTTGGGGAAC	ZCCHC2	NR_126534	Body						18:60253342-60253778	Unclassified							chr18:60253260-60253715	3
354	cg17672740	-2.1458	0.960149	-6.33701	2.57523e-09	5.67908e-06	-0.315894	chr11	67255424	-	cg17672740	10630116		TTATATATTATTTCRCCTACAATCACAATTTCCAAAAACCTACTTAAAAC		II			NA	NA	NA	NA	NA	NA		OpenSea	AATTGGTTTCGTTATGTATTGTTTCGCCTACAGTCACAGTTTCCAAGAACCTACTTAGGA[CG]TTAAGTGAGGACTTAAACCGTATAAGCTATAGCTGCTCACATAGCTTTTTGGGGGCTGGC	CGTCCTAAGTAGGTTCTTGGAAACTGTGACTGTAGGCGAAACAATACATA	AIP;AIP;AIP	NM_001302960;NM_003977;NM_001302959	Body;Body;Body								AIP	ENST00000525341.1	TSS1500	AIP	ENST00000525341.1	TSS1500	chr11:67255180-67255515	3
355	cg08552853	-2.13568	-0.314225	-6.32969	2.6666e-09	5.86401e-06	-0.337279	chr2	102875372	-	cg08552853	97711166		TAACAAAATTAAAAACTTTCCTTTCTAAAAACATTACCTTTCTCAAAAAC		II			NA	NA	NA	NA	NA	NA		OpenSea	AGAGCAGCAAATAACAGAGTTAAAAACTTTCCTTTCTGAGAACATTGCCTTTCTCAGAAA[CG]AAGGTGCTAAAATCACTTTTTCTTGTAAAGTGGTGATTGGAAGTAACCATTGATCACAAA	AACAGAGTTAAAAACTTTCCTTTCTGAGAACATTGCCTTTCTCAGAAACG					chr2:102874948-102874948														chr2:102874939-102875685	6	chr2:102874419-102875611
356	cg14626325	-2.11831	-1.02182	-6.3086	2.9481e-09	6.46483e-06	-0.298628	chr10	33432425	-	cg14626325	75723244		TCATCCACCCCCTACAACAATAACTCATACTTATATATTAACATAAACTC		II			NA	NA	NA	NA	NA	NA		OpenSea	ACAGAAGTTCATCATCCACCCCCTGCAGCAGTGACTCATACTTATGTGTTAACATGAGCT[CG]TGTGCTCTGCTTTCATGTTCTCAGGAGTCAGAAATGACTCTATAAGATGTGGCATTATTA	CGAGCTCATGTTAACACATAAGTATGAGTCACTGCTGCAGGGGGTGGATG					chr10:33432348-33432348		TRUE		10:33432146-33432576	Unclassified_Cell_type_specific							chr10:33432280-33432515	3
357	cg13568659	-2.11899	-0.604563	-6.29116	3.20271e-09	7.00349e-06	-0.322998	chr6	159438801	-	cg13568659	90702907		AAAACCCCTCAAAATCTAAATCTAACCTAAAAAAACCCAACTTTCAAATC		II			NA	NA	NA	NA	NA	NA		OpenSea	TATAAAAACACAGAGCCCCTCAAAATCTGAGTCTGACCTGAAGGAGCCCAGCTTTCAAAT[CG]ATCCTTGTTTTCCCACAAAGTTGTTATTTGAGTCTGATGCTACTATTTAGAATTGTAGGT	GAGCCCCTCAAAATCTGAGTCTGACCTGAAGGAGCCCAGCTTTCAAATCG									6:159438799-159439074	Unclassified_Cell_type_specific									chr6:159438765-159439341	6
358	cg08651677	-2.1173	1.26937	-6.28844	3.24438e-09	7.07479e-06	-0.295983	chr5	148183009	+	cg08651677	75679373		TAAATTTCTTATAACCTTTCCATTTCCTTTCTCTTCTTTCAATACTATAC		II			rs10037979	0.407947	NA	NA	NA	NA		OpenSea	CAAACAAAAAGAAAATGATGAAGAAATTTAGATATGAGTAACTGCAGAAAGTAGCTACCA[CG]TATAGCATTGAAAGAAGAGAAAGGAAATGGAAAGGCTACAAGAAACTCAAATTTATAGGG	GAGTTTCTTGTAGCCTTTCCATTTCCTTTCTCTTCTTTCAATGCTATACG																	chr5:148183005-148183395	3
359	cg13769792	-2.00981	1.7986	-6.28363	3.3193e-09	7.21467e-06	-0.238308	chr15	100258219	-	cg13769792	97804490		TCAACRAACTTTCCCTAATACTAACATTTACATAACCATAATACAAATAC		II			NA	NA	NA	NA	NA	NA		OpenSea	CCACATATCCCTCAGCGGGCTTTCCCTAATGCTAACATTTACATAACCATAGTACAAGTA[CG]AGAACCCAGAAATTAATATTGACACAGCATTTTTAACTAAATACCTTACTTGAATCTCCC	CAGCGGGCTTTCCCTAATGCTAACATTTACATAACCATAGTACAAGTACG							TRUE				AC022692.1;LYSMD4	ENST00000378904.2;ENST00000496108.1	TSS200;3'UTR	AC022692.1;LYSMD4	ENST00000378904.2;ENST00000496108.1	TSS200;3'UTR			chr15:100257012-100258484	6	chr15:100256610-100260056
360	cg13989087	-2.06842	1.89582	-6.28315	3.32701e-09	7.21467e-06	-0.236624	chr4	40690594	+	cg13989087	15653535		CRTTTCCATCCAACTTAAAACTAAACCATAACCTTAACAACTTTATTCAC		II			NA	NA	NA	NA	NA	NA		OpenSea	CAGGAGTCCACCCTCTTTTCCATTCACATCCTGCAGAAGGAACTACTGAGTCACAAAGTA[CG]TGAATAAAGTTGCCAAGGCCATGGCTCAGTTCTAAGCTGGATGGAAACGCTTTGGAAACT	CGTGAATAAAGTTGCCAAGGCCATGGCTCAGTTCTAAGCTGGATGGAAAC																	chr4:40690505-40690770	3
361	cg09854136	-1.95143	1.669	-6.27882	3.39595e-09	7.34377e-06	-0.243042	chr13	47182469	+	cg09854136	18716845		ACACATAACACCATCAATAAAAACTATAATAAACCACAAAAACACAATAC		II			NA	NA	NA	NA	NA	NA		OpenSea	GATGGAAGATGGTACTCTCATCATTAGAGCTGATTTGCTTTGGAATTAAAGAGAGACATA[CG]CACTGTGTTTCTGTGGCCCATCATAGTTTCCACTGATGGTGCCATGTGTCATTTGGGGTA	CGCACTGTGTTTCTGTGGCCCATCATAGTTTCCACTGATGGTGCCATGTG	LRCH1;LRCH1;LRCH1	NM_015116;NM_001164211;NM_001164213	Body;Body;Body											LRCH1	ENST00000443945.2	5'UTR			chr13:47181743-47182649	6	chr13:47181654-47182840
362	cg27506515	-2.19491	2.63313	-6.26531	3.62071e-09	7.80818e-06	-0.19242	chr2	158329704	-	cg27506515	66709294		TTAACACTACATATTTTAATTAACTCTCTTATCTACATTTCCACTAAACC		II			NA	NA	NA	NA	NA	NA		OpenSea	GAGGATTTTTCTTAACACTGCATATTTTAATTAGCTCTCTTGTCTGCATTTCCACTAGAC[CG]TAAGCTCTCTCATGGTACAGGCTCTTTCCTCTTTTCCACTGTGCATGTCTAGCACCTAGC	CGGTCTAGTGGAAATGCAGACAAGAGAGCTAATTAAAATATGCAGTGTTA											CYTIP;CYTIP	ENST00000497432.1;ENST00000540637.1	3'UTR;5'UTR	CYTIP;CYTIP;CYTIP;CYTIP	ENST00000497432.1;ENST00000540637.1;ENST00000435117.1;ENST00000439355.1	3'UTR;5'UTR;5'UTR;5'UTR	chr2:158329645-158329810	3
363	cg26722534	-2.12167	0.464841	-6.24869	3.91732e-09	8.42456e-06	-0.335356	chr12	125169653	+	cg26722534	26765967		AAACAATATTCTAATTTTCACTAAATAAATCACTCTTAAAAAACAAAACC		II			NA	NA	NA	NA	NA	NA		OpenSea	CATAAAGGGAGTAAGGAGGGCATGAGTTTTCACAAAGTCAAAATGAAACTGCTAACAACA[CG]GCTCTGTCTCCCAAGAGTGACTCACCCAGTGAAAACCAGAATATTGTTCCGAGTGTCAAA	CGGCTCTGTCTCCCAAGAGTGACTCACCCAGTGAAAACCAGAATATTGTT					chr12:125169582-125169582		TRUE										chr12:125169500-125170210	3
364	cg16608498	-2.03384	1.05345	-6.23271	4.22517e-09	9.06165e-06	-0.297144	chr5	158612132	-	cg16608498	28810881		ATCATTCATCATAACCTCAAAATTAATATCATCCCTAAACCCCTTAAAAC		II			NA	NA	NA	NA	NA	NA		OpenSea	TTTAAGTCTGTATCATTCATCATAGCCTCAAAATTAGTATCATCCCTAGGCCCCTTAGAA[CG]TTTCCCCTTTGCTCGATTCCTCTCTTTCAATACAGTCCTCCAAAATCCTCCATTTGGCTG	CGTTCTAAGGGGCCTAGGGATGATACTAATTTTGAGGCTATGATGAATGA	RNF145	NM_144726	Body		chr5:158611896-158611896		TRUE		5:158612027-158612236	Gene_Associated_Cell_type_specific				RNF145	ENST00000520548.1	3'UTR	chr5:158611865-158612375	3
365	cg19606569	2.01894	-2.13709	6.23116	4.25616e-09	9.1031e-06	0.210389	chr4	39029049	-	cg19606569	32638240		TATTTTCTTCAATTTCACTATTCATTATACCACCATTTCCTTCACAAAAC		II			NA	NA	NA	NA	NA	NA		OpenSea	GCTTTATCCTTTGTTTTCTTCAATTTCACTGTTCATTATACCACCATTTCCTTCACAAAG[CG]TGAAAGAGAAGGGGAAATGAAAGCTGGTAAACAGAGTTTATGTCAGTTTGGCTCTTAAAA	CGCTTTGTGAAGGAAATGGTGGTATAATGAACAGTGAAATTGAAGAAAAC	TMEM156;TMEM156	NM_001303228;NM_024943	Body;Body						4:39029042-39029118	Unclassified_Cell_type_specific	TMEM156	ENST00000372489.2	3'UTR	TMEM156	ENST00000372489.2	3'UTR	chr4:39028940-39029230	3
366	cg24705841	-2.19114	-0.382839	-6.20917	4.72239e-09	1.00727e-05	-0.335146	chr15	26095257	+	cg24705841	1621258		ACATAATAAACTACAATTATTCACCTCCACTAAACAATTTCAAAATATAC		II			NA	NA	NA	NA	NA	NA		OpenSea	ATATAATTAAATCACGCAGGTCGATAAGATTACCCTTTTTGAGAAAATAATTACATGCCA[CG]TATATTTTGAAACTGTTCAGTGGAGGTGAACAATTGTAGCCCATTATGTGTATGAGACAT	CATAATGGGCTACAATTGTTCACCTCCACTGAACAGTTTCAAAATATACG	MIR4715;ATP10A	NR_039865;NM_024490	TSS1500;Body		chr15:26094944-26094944		TRUE				ATP10A	ENST00000553577.1	3'UTR	ATP10A;ATP10A	ENST00000389967.4;ENST00000553577.1	3'UTR;3'UTR			chr15:26095094-26096382	6	chr15:26093940-26096501
367	cg08337633	-2.05856	-1.5985	-6.18848	5.2065e-09	1.1075e-05	-0.253248	chr7	55602109	-	cg08337633	13647228		TAATCACCTATAACTTAAACCAATTCTCACTTCCCCTAAAAAACAACTAC		II			NA	NA	NA	NA	NA	NA		OpenSea	AGGTCCTGTCATGGTCACCTGTGGCTTGGGCCAATTCTCACTTCCCCTGAAGGGCAGCTG[CG]TGTAGGGAGCGGGGGCTGCCCAAAGTTTCACTCTGACTGGAGGTAAACTTAACATCATTT	CGCAGCTGCCCTTCAGGGGAAGTGAGAATTGGCCCAAGCCACAGGTGACC	VOPP1	NM_030796	Body		chr7:55601949-55601949		TRUE		7:55602046-55602501	Promoter_Associated	VOPP1;VOPP1;VOPP1	ENST00000454227.1;ENST00000428648.1;ENST00000471168.1	5'UTR;5'UTR;3'UTR	VOPP1;VOPP1;VOPP1;VOPP1;VOPP1;VOPP1;VOPP1;VOPP1	ENST00000454227.1;ENST00000462326.1;ENST00000453112.1;ENST00000414113.1;ENST00000455023.1;ENST00000428648.1;ENST00000452832.1;ENST00000471168.1	5'UTR;3'UTR;3'UTR;5'UTR;5'UTR;5'UTR;5'UTR;3'UTR	chr7:55601705-55602695	3
368	cg01097768	-2.15894	0.396842	-6.18535	5.28399e-09	1.12093e-05	-0.340156	chr5	378854	-	cg01097768	37799576		CCAAAAACATATAAACACACAAAAAAAACCCTAAACTCCCTACACAATAC		II			NA	NA	NA	NA	NA	NA		OpenSea	GGAGGAGGGCTCCAAAGACATGTGAGCACACAGAGGAGGCCCTGAGCTCCCTGCACAATA[CG]AGTCAGAGCTTCTAGGTTTTCATTCTGTCTTTTAGGTGGGCTACAGGGCTGTTGGGTTTA	CAAAGACATGTGAGCACACAGAGGAGGCCCTGAGCTCCCTGCACAATACG	AHRR	NM_020731	Body		chr5:378611-378611		TRUE		5:378817-378870	Unclassified	AHRR	ENST00000512529.1	5'UTR	AHRR;AHRR	ENST00000512529.1;ENST00000514523.1	5'UTR;5'UTR	chr5:378600-379075	3
369	cg10727316	2.00643	-2.33924	6.16799	5.73428e-09	1.21316e-05	0.193383	chr17	65431313	-	cg10727316	64636925		ATCTAATCAAACTCCCTAATTTAAACCTTAACTCCTCTTAAACAAATTAC		II			NA	NA	NA	NA	NA	NA		OpenSea	CAGAGCTCAAGATCTGGTCAGACTCCCTGGTTTGAACCTTGGCTCCTCTTGGGCAAATTA[CG]CAACCTCAGTTACTTCATCTGTAAAACGGAAATTATAATAGTACTTACCTCTGCAGGATT	TCTGGTCAGACTCCCTGGTTTGAACCTTGGCTCCTCTTGGGCAAATTACG	PITPNC1;PITPNC1	NM_181671;NM_012417	Body;Body						17:65431250-65431571	Unclassified_Cell_type_specific							chr17:65431220-65431615	3
370	cg27587300	-2.02297	1.89027	-6.156	6.06717e-09	1.28012e-05	-0.235284	chr2	191659420	+	cg27587300	23621948		TAAACTTAACTAAAACTATCAACCAAAATACCTACACATAACCACTTCAC		II			NA	NA	NA	NA	NA	NA		OpenSea	GCCCCTCTTGGGGATTTTCATCTTGGACCTTAGTCATCATGCTGTGAAAATCTGAAGCCA[CG]TGAAGTGGCCATGTGTAGGTATTCTGGTTGATAGTCCCAGCTAAGCCCAGCCTTTAGCAA	GGGCTTAGCTGGGACTATCAACCAGAATACCTACACATGGCCACTTCACG					chr2:191659220-191659220												chr2:191659280-191659450	3
371	cg25718284	-2.03737	1.52138	-6.12011	7.18139e-09	1.51112e-05	-0.271472	chr5	40437913	-	cg25718284	49798252		AAATCACAAAAATACTAATACTAACCCTAACCCTAACTCACTCTTTAACC		II			NA	NA	NA	NA	NA	NA		OpenSea	AGTGCAACTGTGAGTCACAGAGATGCTAATGCTAGCCCTGGCCCTGACTCACTCTTTGAC[CG]CTGTCCTGTACTCTCCACCCGTAGGTTCCCCAACATATCAGTTACATTTTCCTATTTACT	AGTCACAGAGATGCTAATGCTAGCCCTGGCCCTGACTCACTCTTTGACCG					chr5:40437600-40437600												chr5:40437585-40437995	3
372	cg20930706	-2.04971	0.299536	-6.06612	9.24742e-09	1.94063e-05	-0.321816	chr12	12595583	+	cg20930706	60750545		TCTTAATCATTATCTAATAAAAAAATACCCAACAAATCCCATATACACTC		II			NA	NA	NA	NA	NA	NA		OpenSea	GGCCCTAAGGTTTCTCTAATTTAGCCCTTTCATTGTGCAAATAAAGAAACCAAGGATCTT[CG]AGTGTATATGGGATTTGCTGGGTATCTTTCCATTAGATAATGACTAAGATGGTATTAGAA	CGAGTGTATATGGGATTTGCTGGGTATCTTTCCATTAGATAATGACTAAG	LOH12CR1;LOH12CR1	NM_001300742;NM_058169	Body;Body		chr12:12594845-12594845				12:12594809-12595604	Unclassified_Cell_type_specific							chr12:12594740-12596010	3
373	cg23713934	-1.97957	2.3237	-6.04802	1.00627e-08	2.10606e-05	-0.195915	chr1	167073025	-	cg23713934	91806984		CCTATCAATAAAAAAACTTAATAAAAACTTCTCCCTTACCTATAATCTCC		II			rs78493962	0.102037	NA	NA	NA	NA		OpenSea	ATTTAAAACCCCCTGTCAGTGGGGGAGCTTGGTGGGGACTTCTCCCTTACCTATAGTCTC[CG]TCAGGCCTTCCCAGTCACCTAAACAAATACAGCCTAAGAAGTAAGTGCACAGCCGGGCGC	CGGAGACTATAGGTAAGGGAGAAGTCCCCACCAAGCTCCCCCACTGACAG	DUSP27	NM_001080426	Body														chr1:167072745-167073075	3
374	cg00528079	-1.98666	1.34535	-6.04669	1.01255e-08	2.11354e-05	-0.268802	chr16	10060873	-	cg00528079	12638855		CACTTCAACCTTCAACAATAATAAAACATAAATCACTATTAAATTCTCAC		II			NA	NA	NA	NA	NA	NA		OpenSea	CTCATTTTCCACACTTCAGCCTTCAGCAGTAGTGAAACATGAGTCACTGTTAAGTTCTCA[CG]ATGAAATTCTCACTATTAGTTCAGCACTATTAAGTGACTCATGTTCGACACTTCAGTGGT	CGTGAGAACTTAACAGTGACTCATGTTTCACTACTGCTGAAGGCTGAAGT	GRIN2A;GRIN2A;GRIN2A	NM_000833;NM_001134407;NM_001134408	Body;Body;Body								GRIN2A;GRIN2A	ENST00000535259.1;ENST00000566670.1	5'UTR;3'UTR	GRIN2A;GRIN2A;GRIN2A;GRIN2A	ENST00000568247.1;ENST00000535259.1;ENST00000566683.1;ENST00000566670.1	3'UTR;5'UTR;3'UTR;3'UTR	chr16:10060700-10060975	3
375	cg18609061	-1.96998	2.37954	-6.02952	1.09696e-08	2.28362e-05	-0.18507	chr11	117700270	+	cg18609061	14731172		CRAAATTTATAAACTTCTCTAACCCCAACTTAAAAAATTTCCACTCAACC		II			NA	NA	NA	NA	NA	NA		OpenSea	CGGCTGGCAGGCGGGCCTGTCCCATGCTCCCAAGTGGAAACCTGCCCACTCAGCCCAGAG[CG]GCTGAGTGGAAATTCCCCAAGCTGGGGTTAGAGAAGTTTACAAACCTCGGGACTGGGTGA	CGGCTGAGTGGAAATTCCCCAAGCTGGGGTTAGAGAAGTTTACAAACCTC	FXYD2;FXYD6-FXYD2;FXYD6-FXYD2	NM_021603;NM_001204268;NM_001243598	TSS1500;Body;Body		chr11:117699961-117699961		TRUE				FXYD2;FXYD2;FXYD2;RP11-728F11.6	ENST00000532119.1;ENST00000260287.2;ENST00000528014.1;ENST00000532984.1	TSS1500;TSS1500;TSS1500;3'UTR	FXYD2;FXYD2;FXYD2;RP11-728F11.6	ENST00000532119.1;ENST00000260287.2;ENST00000528014.1;ENST00000532984.1	TSS1500;TSS1500;TSS1500;3'UTR	chr11:117699825-117700375	3
376	cg21871091	-2.07783	1.99232	-6.02417	1.12463e-08	2.335e-05	-0.23077	chr21	38349937	-	cg21871091	40656569		TAACCAATCATCCTACCCAACAACCCAATATTAAACCTATATAAATTACC		II			rs9636908	0.479233	NA	NA	NA	NA	chr21:38352856-38353274	N_Shelf	GAAAAAGGCATTAGCCAGTCATCCTGCCCAGCAGCCCAATATTGAGCCTGTGTGAGTTGC[CG]TTTGTGTAGTGAAGCAATAGAGGCCATGGTCTGGAATCAGAAACCCTGGGTTCAGATACT	CGGCAACTCACACAGGCTCAATATTGGGCTGCTGGGCAGGATGACTGGCT	HLCS	NM_000411	5'UTR			DMR	TRUE		21:38349043-38350204	Unclassified	HLCS	ENST00000336648.3	5'UTR	HLCS;HLCS;HLCS	ENST00000448340.1;ENST00000427746.1;ENST00000336648.3	5'UTR;5'UTR;5'UTR			chr21:38349223-38350240	6	chr21:38348817-38350211
377	cg06057374	-2.14599	1.01885	-6.01146	1.19322e-08	2.46706e-05	-0.311666	chr1	89507082	-	cg06057374	71712195		AAAACTAAACATATACATTTATAAAAATCCATTTCTAAATACACACACAC		II			NA	NA	NA	NA	NA	NA		OpenSea	CAGTATCTTCTAAAGCTGAACATATACATTTATAGAAATCCATTTCTAAATACACACACA[CG]AAGAACTGAACATCTGTGAACTAAAAGATATGCACAAGAATGCTCATAACACTACTGTAA	CGTGTGTGTGTATTTAGAAATGGATTTCTATAAATGTATATGTTCAGCTT																	chr1:89506780-89507195	3
378	cg24692812	-2.00042	1.84616	-6.01122	1.19455e-08	2.46706e-05	-0.235697	chr11	95416047	-	cg24692812	54747243		TAAATTCACCATCATACTTACCAACTTTTAAAACTTTAAAACCATATCTC		II			NA	NA	NA	NA	NA	NA		OpenSea	GTCATTCTGGTTGAGTTCACCATCATGCTTGCCAGCTTTTAAAGCTTTGAAGCCATATCT[CG]TCAGATCAGACTCCCAGCTCTGTTCCTTCTTTCTTTCTCATGGAATACCCTTTTACTAAA	GAGTTCACCATCATGCTTGCCAGCTTTTAAAGCTTTGAAGCCATATCTCG																	chr11:95415800-95416075	3
379	cg19770281	-2.06978	0.791719	-5.99559	1.28463e-08	2.64609e-05	-0.313455	chr3	132261993	+	cg19770281	11673139		CCTTTTAAAAACAAATAACTCATTCTTTCATTAACTCAAACCACATCTTC		II			NA	NA	NA	NA	NA	NA		OpenSea	GTCTGTGAGCAGGAAAAGAGGAACCTCATGCCCTCAGTCTCTACTTCAGGGAAAAGTTTA[CG]AAGATGTGGCTTGAGTCAATGAAAGAATGAGTCATTTGTCTTCAAAAGGAAAGGTCATAT	CGAAGATGTGGCTTGAGTCAATGAAAGAATGAGTCATTTGTCTTCAAAAG					chr3:132261870-132261870		TRUE										chr3:132261860-132262250	3
380	cg23462985	1.92286	-1.72421	5.97786	1.39491e-08	2.86567e-05	0.229025	chr5	142178218	+	cg23462985	38656544		TAAATAACATAATAAATCCTAAACRAAAACTCTTTACTCTTCCTCTTCTC		II			NA	NA	NA	NA	NA	NA		OpenSea	TTCAAAAGCCACTCTGCCTGGAAGGGTGGTGATGGTGCAAGTACACTTTGTGGTATGTAG[CG]AGAAGAGGAAGAGCAAAGAGTTTCCGCCCAGGACCTATCATGCCATCTAAAGCTGGGTTT	AGATGGCATGATAGGTCCTGGGCGGAAACTCTTTGCTCTTCCTCTTCTCG	ARHGAP26;ARHGAP26	NM_001135608;NM_015071	Body;Body		chr5:142177810-142177810				5:142178167-142178352	Unclassified_Cell_type_specific							chr5:142178025-142178350	3
381	cg25720406	-2.04976	2.34506	-5.97006	1.44633e-08	2.96351e-05	-0.20104	chr3	123292285	+	cg25720406	66738545		CTCTAATAAAACTAAATTAAACACACCCCATTTATTCTTCCCAAATTTAC		II			NA	NA	NA	NA	NA	NA		OpenSea	CACCACATAGTACTAGTCTCCTTTAATTACTTTACCTCTGGAAAGGATGACTCATTTGAG[CG]TAAATTTGGGAAGAATAAATGGGGTGTGTTCAATTCAGCTCCACTAGAGAGGTTTCATAG	TCTAGTGGAGCTGAATTGAACACACCCCATTTATTCTTCCCAAATTTACG	HACD2	NM_198402	Body											PTPLB	ENST00000469317.1	5'UTR	chr3:123292140-123292490	3
382	cg01633232	-2.09268	1.6545	-5.96361	1.49023e-08	3.04547e-05	-0.263214	chr2	217058891	-	cg01633232	88668237		CATTTATTTATTAAACTTCTACTATATTCTACAATAAATCCTCTCTTAAC		II			NA	NA	NA	NA	NA	NA		OpenSea	CATTTAATTATCATTTATTTATTGAGCTTCTGCTATGTTCTACAGTAAGTCCTCTCTTAA[CG]TCCATAGGTTCTTGAAAATTGTGACTTTAAGCAAAATGACACATAATGAAACCATTTTTT	ATTTATTTATTGAGCTTCTGCTATGTTCTACAGTAAGTCCTCTCTTAACG	XRCC5	NM_021141	Body											XRCC5	ENST00000460284.1	5'UTR	chr2:217058840-217059170	3
383	cg25824571	-2.06345	0.444519	-5.96188	1.50224e-08	3.062e-05	-0.325244	chr15	60874596	+	cg25824571	29639131		AAATTAAAAAATTAAACTTAATAATCACCAAAATCTTTTCCATCTCTACC		II			NA	NA	NA	NA	NA	NA		OpenSea	CCAAGTCTCAAACAAGAAACTAGAGCATGTTTCTGTTTTAATAGAAACACTTTCATAGAA[CG]GTAGAGATGGAAAAGATCTTGGTGACTACCAAGTCCAACCCTTTAACTTTAAAAACAGGG	CGGTAGAGATGGAAAAGATCTTGGTGACTACCAAGTCCAACCCTTTAACT	RORA-AS1;RORA-AS1;RORA;RORA;RORA;RORA	NR_120342;NR_120341;NM_134262;NM_134260;NM_002943;NM_134261	Body;Body;Body;Body;Body;Body		chr15:60874514-60874514		TRUE				RP11-219B17.1;RP11-219B17.1;RORA	ENST00000559824.1;ENST00000558235.1;ENST00000560004.1	5'UTR;5'UTR;3'UTR	RORA;RORA;RP11-219B17.1;RP11-219B17.1;RORA;RORA	ENST00000558234.1;ENST00000557822.1;ENST00000559824.1;ENST00000558235.1;ENST00000551975.1;ENST00000560004.1	3'UTR;3'UTR;5'UTR;5'UTR;3'UTR;3'UTR					chr15:60872307-60877588
384	cg04270489	-2.02528	1.10401	-5.95578	1.5453e-08	3.14156e-05	-0.293728	chr11	85827505	+	cg04270489	22731539		CCCTACTTATTCTCTATAACATAATTTCTACTCAAAAAACCTCAAAAAAC		II			NA	NA	NA	NA	NA	NA		OpenSea	TCTTCCTGACAGAGATGAATTAGTTACGGGACTAACTCCGCAAAGGAAGAGATTGGGCTC[CG]TTCCCTGAGGCTCCCTGAGCAGAAACCATGTTACAGAGAACAAGTAGGGGGGTTGTGGTT	CCTACTTGTTCTCTGTAACATGGTTTCTGCTCAGGGAGCCTCAGGGAACG							TRUE		11:85827467-85827767	Unclassified							chr11:85826760-85827730	3
385	cg03730529	-2.00468	1.05229	-5.92747	1.76168e-08	3.57217e-05	-0.289053	chr14	89892521	-	cg03730529	33704924		CTTTATTCACCCTCAACTAAAAACRTACACACTAAATAACTCATTTATAC		II			NA	NA	NA	NA	NA	NA		OpenSea	GCAGAACATCACTTTGTTCACCCTCAGCTGGGAACGTGCACACTGAATGACTCATTTGTA[CG]TGTCCATGAGTGACCACAAAAGCACCAGGAGTACTGATTTTTTTTTTTTTTTTTTTTTTT	TTTGTTCACCCTCAGCTGGGAACGTGCACACTGAATGACTCATTTGTACG	FOXN3	NM_001085471	5'UTR								FOXN3;FOXN3;RP11-33N16.3	ENST00000345097.4;ENST00000555353.1;ENST00000555070.1	5'UTR;5'UTR;3'UTR	FOXN3;FOXN3;FOXN3;FOXN3;FOXN3;RP11-33N16.3	ENST00000555034.1;ENST00000553904.1;ENST00000345097.4;ENST00000555855.1;ENST00000555353.1;ENST00000555070.1	5'UTR;5'UTR;5'UTR;5'UTR;5'UTR;3'UTR	chr14:89892360-89892690	3
386	cg10575395	-1.99799	0.0103465	-5.91338	1.88019e-08	3.80258e-05	-0.319476	chr4	154837585	-	cg10575395	47690133		AAACTAAAATTCAAACTTTAATAACTCAAAAATCACTTCTTTCATCCACC		II			rs10018266	0.062101	NA	NA	NA	NA		OpenSea	CATCTGAGCATGGGCTGGGGTTCAGGCTTTAATGACTCAGAGATCACTTCTTTCATCCAC[CG]GCTCAGGGAGAAGGTAAGATTTGTGACGCTTGTCCAGGCCAGTGAACAGAGGTGTTCTAT	GGCTGGGGTTCAGGCTTTAATGACTCAGAGATCACTTCTTTCATCCACCG																			chr4:154837478-154837939	4	chr4:154837383-154838120
387	cg20766052	-2.05783	-1.13632	-5.90181	1.98331e-08	4.00078e-05	-0.285949	chr6	14744370	+	cg20766052	74701112		AAATCTCTACRTAACAAACACTAAATCACCAAATAAATCACTAATAAAAC		II			NA	NA	NA	NA	NA	NA		OpenSea	TGTGAAAACATTCTGAGAGCGCTAGCCTGAGAATGCTAGCCTGGGTGGACCACTCCCTCC[CG]CCTCACCAGTGACTCACTTGGTGACTCAGTGCTTGTCACGCAGAGATCCACTGGGCCCAT	GATCTCTGCGTGACAAGCACTGAGTCACCAAGTGAGTCACTGGTGAGGCG					chr6:14744083-14744083												chr6:14743905-14744495	3
388	cg25163837	-2.04846	0.216084	-5.86312	2.37027e-08	4.76904e-05	-0.330946	chr6	138225759	-	cg25163837	15647591		AAAACTCAATAAAAAAACTCTCACCACTATTCTTATACCCAAAAAACCAC		II			NA	NA	NA	NA	NA	NA		OpenSea	AATACCCCTGCAAGACTCAGTGGAAAAACTCTCACCACTATTCTTATGCCCAAGGGGCCA[CG]CTGTGAGTGTCTGCATCTCCTCAACCACACAGGTCTTCTCATTGCATGCCTAGATAAGGC	AGACTCAGTGGAAAAACTCTCACCACTATTCTTATGCCCAAGGGGCCACG					chr6:138225639-138225639				6:138225699-138225965	Unclassified_Cell_type_specific							chr6:138225685-138226030	3
389	cg18691720	-2.15522	1.45097	-5.85876	2.41833e-08	4.85323e-05	-0.28331	chr18	59619669	+	cg18691720	43727140		CTCTAATAAACTAACTATAACAAAACCTCCAATAAAACTTACRAAAACTC		II			NA	NA	NA	NA	NA	NA		OpenSea	GTAAGAGAACTCAATTTGCATCTTCTGGGATTTTCCCTCACCTCCTCCGGGGAGCTTAAG[CG]AGTCTCCGCAAGCCTCACTGGAGGCCTTGTTACAGTCAGCTCACCAGAGACAGGGAGCAG	TCTGGTGAGCTGACTGTAACAAGGCCTCCAGTGAGGCTTGCGGAGACTCG																	chr18:59619465-59619855	3
390	cg11388488	-2.15251	-0.123166	-5.84411	2.58669e-08	5.17778e-05	-0.341739	chr10	126377575	+	cg11388488	98734175		TAAATCAACTAATTATAATCTAACAACAAACTTACTAATCRAAACATTTC		II			NA	NA	NA	NA	NA	NA		OpenSea	ACATAAGTACAGAATGTGGTTTCCAGAAAAGGTTAAGCACCTCAAGTACAGACCAAGATA[CG]AAATGCCCCGATTAGCAAGCCTGCTGTCAGATCACAACCAGCTGACTCATTCTTACATTT	GAGTCAGCTGGTTGTGATCTGACAGCAGGCTTGCTAATCGGGGCATTTCG	FAM53B	NM_014661	Body		chr10:126377488-126377488				10:126377452-126377774	Unclassified_Cell_type_specific	RP11-12J10.3	ENST00000494792.1	3'UTR	RP11-12J10.3	ENST00000494792.1	3'UTR	chr10:126377500-126377730	3
391	cg11032499	-1.95435	-0.0625951	-5.83881	2.65039e-08	5.29173e-05	-0.32157	chr2	208014670	-	cg11032499	42682122		AAACRTAAACATATAAATAAATCCAAAACTTCCTATCCAAATAAATCCCC		II			NA	NA	NA	NA	NA	NA		OpenSea	GAGGCTTCCATGGACGTAGACATATAGGTAAGTCCAGGACTTCCTATCCAGGTAAGTCCC[CG]TCTTCTTATTATCTAACAACATGTGACAGTGTATTGTTAATGAGTCACTGTAGCCACACA	CGGGGACTTACCTGGATAGGAAGTCCTGGACTTACCTATATGTCTACGTC	KLF7;KLF7;KLF7;KLF7	NR_073108;NM_003709;NM_001270943;NM_001270942	Body;Body;Body;Body														chr2:208014580-208014870	3
392	cg17089889	-2.08565	1.20537	-5.81669	2.93342e-08	5.84189e-05	-0.291881	chr18	55505440	+	cg17089889	43764971		AAATACTCCACAAAACTAATTCAAATTTCATTATTTTTATAAACACACAC		II			NA	NA	NA	NA	NA	NA		OpenSea	TCGATTGTGTTGGTGGTTACAGGAAGCTACACTCGTAATAAGATTGTATAGAAGTACACA[CG]TGTGTGCTTATAAAAACAATGAAATCTGAATCAGCTCTGTGGAGCATTTCAATGTCAATT	CGTGTGTGCTTATAAAAACAATGAAATCTGAATCAGCTCTGTGGAGCATT											RSL24D1P11	ENST00000440667.1	TSS1500	RSL24D1P11	ENST00000440667.1	TSS1500	chr18:55505160-55505470	3
393	cg02347255	1.98129	-0.70715	5.79447	3.24755e-08	6.45101e-05	0.304984	chr4	140778415	+	cg02347255	32809225		TTAACTTTATCRAATATATTTAAACCCTCTAACTCAAAAACAAACCTTCC		II			rs79195289	0.016973	NA	NA	NA	NA	chr4:140781109-140781433	N_Shelf	AGATAAACAGTAAGCTGTCTGTTGAGCCACTCTTTATTTGGCTGTGTGCACCCAGCCAAG[CG]GAAGGTCTGTTTTTGAGCTAGAGGGCTCAAATACATCCGACAAAGCCAAGAGACAGAGGA	TGGCTTTGTCGGATGTATTTGAGCCCTCTAGCTCAAAAACAGACCTTCCG	MAML3	NM_018717	Body						4:140778303-140778504	Unclassified_Cell_type_specific							chr4:140778245-140778510	3
394	cg05126284	-2.00908	0.335267	-5.79129	3.295e-08	6.52866e-05	-0.320028	chr6	112337798	-	cg05126284	3617848		AAACTTTCCCTAAACACTAACACAAAAAATATCAAACTTTTCATAATTCC		II			NA	NA	NA	NA	NA	NA		OpenSea	TCCACCCTAGGGGACTTTCCCTAAACACTGACACAGGGGATATCAAACTTTTCATAGTTC[CG]TTTAGTCATTCACAGTCAGCTTTCCTGCTTGGGGCCGTTCATAAGAACCTTTCTCATTCG	CGGAACTATGAAAAGTTTGATATCCCCTGTGTCAGTGTTTAGGGAAAGTC					chr6:112337513-112337513												chr6:112337605-112337875	3
395	cg26094906	-2.18574	1.14684	-5.78495	3.392e-08	6.70384e-05	-0.302721	chrX	45684126	+	cg26094906	75761185		AAACTATAAACCCTTCATAAACAAACTACATAATTTAATCATCRAAAACC		II			NA	NA	NA	NA	NA	NA		OpenSea	ATATGATGGGACAGCTTGCTCTTGGCAGGGTTTGGCATGAGTCACTCCATAGCAGATTCA[CG]GTCCTCGATGACCAAACCATGCAGTTTGCCCATGAAGGGCTCACAGCCCACCACAAGGCG	CGGTCCTCGATGACCAAACCATGCAGTTTGCCCATGAAGGGCTCACAGCC																	chrX:45683945-45684255	3
396	cg25340735	-2.0453	1.29806	-5.78193	3.43913e-08	6.77982e-05	-0.276811	chr10	22597476	+	cg25340735	80758843		TAAAATCAAAAATCACTACAAAAAAATAATCATTTTACAAACATCCTACC		II			NA	NA	NA	NA	NA	NA		OpenSea	TAGCTAAAGATTTAAGTCTGTTACTTTATGACATATGCTTTCCCCCAACCCCTGTTAACA[CG]GCAGGATGTTTGCAAAATGACTACTCTCCTGTAGTGACTCTTGATTTTAACCTAACAGAC	CGGCAGGATGTTTGCAAAATGACTACTCTCCTGTAGTGACTCTTGATTTT																	chr10:22597340-22597630	3
397	cg00936790	-2.1106	-0.790331	-5.77887	3.48746e-08	6.85777e-05	-0.315721	chr8	29027844	+	cg00936790	8757831		TAATTTCAACTCTATTCTAAATCAACTCTATAACCTTTAAAAAATCTATC		II			NA	NA	NA	NA	NA	NA		OpenSea	TGTGAAGACATATAATCCAATTATTTCATTTTACAGATGAGAAAGTGAGACCCAGGAAAA[CG]ACAGACTTTTCAAAGGTCACAGAGCTGATTCAGAACAGAGCTGAAATTACTCATTCACTC	CGACAGACTTTTCAAAGGTCACAGAGCTGATTCAGAACAGAGCTGAAATT	KIF13B	NM_015254	Body				TRUE		8:29027733-29027911	Unclassified_Cell_type_specific				KIF13B;KIF13B	ENST00000522355.1;ENST00000523968.1	3'UTR;3'UTR	chr8:29027765-29028015	3
398	cg13072791	-2.12594	0.29445	-5.7689	3.64989e-08	7.15915e-05	-0.334835	chr13	45393525	-	cg13072791	70728552		ACACTATCCTAAACTAACTTAAATAACCTAATCAATCTAAACAATCTTAC		II			NA	NA	NA	NA	NA	NA		OpenSea	GCTCCCTGTCTGCACTATCCTGGGCTGGCTTAGGTAGCCTAGTCAATCTAGACAGTCTTA[CG]TCTGTGATGAGGTCAGGTTTCTTTGCTATGAGTCATTTCCCCCATTCACATAAATGGAAA	CACTATCCTGGGCTGGCTTAGGTAGCCTAGTCAATCTAGACAGTCTTACG																	chr13:45393385-45393675	3
399	cg14809223	-2.00021	1.65769	-5.7672	3.67838e-08	7.19696e-05	-0.248601	chr1	93438906	-	cg14809223	11721119		TCRATACCCACAAATACTACACTAATTCAACTTAACAAAAAACTTAAAAC		II			NA	NA	NA	NA	NA	NA		OpenSea	AGAGTTCTTAATCGGTACCCACAGATGCTGCACTGATTCAACTTGGCAAGAGACTTAGAG[CG]TCTCAGGACAAGTTGGAAACTGAAAATAGATTCTGCCCATTGACTCAGCAGGATTGGGGG	CGCTCTAAGTCTCTTGCCAAGTTGAATCAGTGCAGCATCTGTGGGTACCG																	chr1:93438820-93439050	3
400	cg02781614	-1.99038	2.21785	-5.76327	3.74482e-08	7.30863e-05	-0.204174	chr1	28843701	-	cg02781614	50719526		ATTCAATTAATAAAAACTCATCAAAAATATCCATCTAAACTTTAAATACC		II			NA	NA	NA	NA	NA	NA	chr1:28844653-28845293	N_Shore	AAAAAAGTTCAGTTCAGTTGGTAAGAACTCATCAAAAGTGTCCATCTAGACTTTGGGTGC[CG]TAGAATGACTCAGAGTCTGAATCAACATGAAATCGAGAAAACGTCCTTTGCAAGGGTTTC	CGGCACCCAAAGTCTAGATGGACACTTTTGATGAGTTCTTACCAACTGAA	RCC1;RCC1;RCC1;RCC1;RCC1;RCC1	NM_001269;NM_001048194;NM_001048195;NM_001048199;NR_030726;NR_030725	TSS1500;TSS1500;TSS1500;5'UTR;Body;Body								snoU13;RCC1;RCC1;RCC1;RCC1;RCC1	ENST00000459072.1;ENST00000373832.1;ENST00000373831.3;ENST00000486790.1;ENST00000398958.2;ENST00000373833.5	TSS1500;TSS1500;TSS1500;TSS1500;5'UTR;5'UTR	snoU13;RCC1;RCC1;RCC1;RCC1;RCC1;RCC1;RCC1;RCC1	ENST00000459072.1;ENST00000373832.1;ENST00000373831.3;ENST00000411533.1;ENST00000486790.1;ENST00000419074.1;ENST00000398958.2;ENST00000427469.1;ENST00000373833.5	TSS1500;TSS1500;TSS1500;TSS1500;TSS1500;5'UTR;5'UTR;5'UTR;5'UTR	chr1:28843580-28844570	3
401	cg21159885	-2.08547	2.59535	-5.76095	3.78472e-08	7.35598e-05	-0.181238	chr1	93443704	-	cg21159885	36636230		ACAAACCATAACTATTATCTATTATTCTTCAACAAAATACAACAAAATCC		II			NA	NA	NA	NA	NA	NA		OpenSea	AGGTGAGATGAGCAGGCCATAACTATTGTCTATTATTCTTCAGCAAGGTACAGCAAGATC[CG]TGTGGTCCTGCCAAGAAGATGGGGCTCATAATCTGCAATAAAGGAGAATTTCTTTTTTTC	CGGATCTTGCTGTACCTTGCTGAAGAATAATAGACAATAGTTATGGCCTG																	chr1:93443380-93443770	3
402	cg10219793	-2.01083	1.86864	-5.76076	3.78793e-08	7.35598e-05	-0.235822	chr12	22811356	-	cg10219793	88660142		AATAATTCAAAAATCTAACTCACCAATAAATCCCCATTAATCAATCAAAC		II			NA	NA	NA	NA	NA	NA		OpenSea	AGTGTATGTTCAGTGGTTCAGGAATCTGACTCACCAGTGGATCCCCATTAATCAGTCAGA[CG]TGAATTCAAAGGTGCAAACATAGGGTCCTGGGTCCAGTGATGAATCTGATTCTGAGTCAC	CGTCTGACTGATTAATGGGGATCCACTGGTGAGTCAGATTCCTGAACCAC	ETNK1	NM_018638	Body											ETNK1	ENST00000539974.1	5'UTR	chr12:22811205-22811470	3
403	cg12657229	-1.974	2.06364	-5.74764	4.02146e-08	7.79011e-05	-0.220045	chr8	124161410	-	cg12657229	8742503		AATTCTATCCRCAAAAACCRTTCTCTAAAACAATACAAATTACAAATTAC		II			NA	NA	NA	NA	NA	NA		OpenSea	TTTTTCCGCTGAGTTCTGTCCGCAGAAACCGTTCTCTGGAACAGTGCAGATTGCAGATTA[CG]TTTACTACCTCCGCCATGTCCCGCCCTTCAGATGTTTGAAGATGACTCTTAGATTCCAGT	CGTAATCTGCAATCTGCACTGTTCCAGAGAACGGTTTCTGCGGACAGAAC	TBC1D31;TBC1D31	NM_145647;NM_001145088	Body;Body								WDR67	ENST00000378080.2	3'UTR	WDR67;WDR67	ENST00000378080.2;ENST00000524307.1	3'UTR;3'UTR	chr8:124161340-124161655	3
404	cg21110411	-1.97103	1.97307	-5.74614	4.04904e-08	7.82411e-05	-0.222081	chr6	106975976	+	cg21110411	80791867		TCATTCTCATATAAAAATATTCCTTTTCTCTATATTACATCTTAACACTC		II			NA	NA	NA	NA	NA	NA		OpenSea	AAAAATGCAATTAATGATGTCTTCTAAGTAGAAAATTAAAATCCCAAGTTTTAATGGAGA[CG]AGTGTCAAGATGCAATACAGAGAAAAGGAACATTCTTACATGAGAATGAGTAAGGATGAG	CATTCTCATGTAAGAATGTTCCTTTTCTCTGTATTGCATCTTGACACTCG	AIM1	NM_001624	Body				TRUE				AIM1	ENST00000285105.5	3'UTR	AIM1	ENST00000285105.5	3'UTR	chr6:106975920-106976190	3
405	cg12007105	-2.02207	2.06412	-5.70324	4.92111e-08	9.48578e-05	-0.221155	chr1	8534565	-	cg12007105	1663553		ATCATTAAACATCTCTAAATCTCAAACAATCTTATTAACATAAACTCTAC		II			rs6577488	0.405351	NA	NA	NA	NA		OpenSea	ATATTACAGCAGTCATTAAACATCTCTGGATCTCAGGCAGTCTTATTAGCATAAACTCTG[CG]TATTACCACAAGGTTTCAAGTTTCTATTCTGGCTTCTCATCTTAGCTACCATTTTCTGTC	CGCAGAGTTTATGCTAATAAGACTGCCTGAGATCCAGAGATGTTTAATGA	RERE;RERE	NM_001042681;NM_012102	Body;Body								RERE	ENST00000480342.1	3'UTR	RERE;RERE	ENST00000464972.1;ENST00000480342.1	3'UTR;3'UTR	chr1:8534460-8534690	3
406	cg06930314	-2.04219	-0.512559	-5.70201	4.9487e-08	9.51547e-05	-0.318406	chr2	37851357	+	cg06930314	97715485		AAAAATAACTAATCTCCAAAACTAACAATTTCACAACTTACACAAACTTC		II			NA	NA	NA	NA	NA	NA		OpenSea	AATGCCATAATGTCCTGGACTATGGTGGGGATGGTGGGTGTTCCCCACACTTGAGCAGAA[CG]AAGCCTGTGTAAGCTGTGAAACTGTCAGCTTTGGAGATTAGTCATCCTTGCTCAGACCCT	CGAAGCCTGTGTAAGCTGTGAAACTGTCAGCTTTGGAGATTAGTCATCCT					chr2:37851057-37851057				2:37851013-37851567	Unclassified_Cell_type_specific	AC006369.2	ENST00000419425.1	5'UTR	AC006369.2	ENST00000419425.1	5'UTR	chr2:37851225-37851530	3
407	cg27051483	-1.98146	2.18974	-5.69479	5.11341e-08	9.80801e-05	-0.199574	chr3	71312169	+	cg27051483	53695869		AATTTAAAATAAATCACTTTCAAAATCTCCTAAACTCTTCCAAACACTAC		II			NA	NA	NA	NA	NA	NA		OpenSea	GGCTAGCCCTTTGAAAGCAAAAGTAAAACATGCCCAAAGCACCTGAGATAGGGCTTCTCA[CG]CAGTGCCTGGAAGAGTTCAGGAGACCCTGAAAGTGATTCATTTCAAATCAGGAGTAGCTC	CGCAGTGCCTGGAAGAGTTCAGGAGACCCTGAAAGTGATTCATTTCAAAT	FOXP1;FOXP1;FOXP1;FOXP1;FOXP1;FOXP1	NM_001244812;NM_001244816;NM_001244808;NM_032682;NM_001244810;NM_001012505	5'UTR;5'UTR;5'UTR;5'UTR;5'UTR;5'UTR								FOXP1;FOXP1;FOXP1;FOXP1;FOXP1;FOXP1	ENST00000318796.5;ENST00000484350.1;ENST00000475937.1;ENST00000493089.1;ENST00000318779.3;ENST00000318789.4	5'UTR;5'UTR;5'UTR;5'UTR;5'UTR;5'UTR	FOXP1;FOXP1;FOXP1;FOXP1;FOXP1;FOXP1;FOXP1	ENST00000318796.5;ENST00000484350.1;ENST00000327590.4;ENST00000475937.1;ENST00000493089.1;ENST00000318779.3;ENST00000318789.4	5'UTR;5'UTR;5'UTR;5'UTR;5'UTR;5'UTR;5'UTR	chr3:71311785-71312335	3
408	cg18635497	-2.05456	-1.16018	-5.65606	6.09348e-08	0.000116592	-0.281736	chr21	35349128	-	cg18635497	2711188		TTACAACCTCATAAAAAACACAACAACTTATCACRATAAATAATATTACC		II			NA	NA	NA	NA	NA	NA		OpenSea	GCAATTACATCTTACAACCTCATGAAAAACACAGCAGCTTGTCACGATGAATGATGTTAC[CG]TGAATAATGCAGTTTTGAGTTCAAACTCCTTCTTATTCCAAGAATGAGTAAATATCCCTA	CGGTAACATCATTCATCGTGACAAGCTGCTGTGTTTTTCATGAGGTTGTA							TRUE				AP000569.8	ENST00000427447.1	5'UTR	AP000569.8	ENST00000427447.1	5'UTR	chr21:35348420-35349355	3
409	cg06632549	-2.03252	-0.508739	-5.6522	6.2005e-08	0.00011835	-0.31256	chr6	31529993	+	cg06632549	38639133		AATTTCTACCCCTCTATTAAATAAAAACRATTTTCTCAAAATTTATAATC		II			NA	NA	NA	NA	NA	NA		OpenSea	GAGGCTTCAAAGAGGTCTAGTAAATGAGGGTTGAAAAGATTGTTGGGTTCAGGAACTAGA[CG]ATTACAAATTTTGAGAAAACCGTTTCCATTTAATAGAGGGGCAGAAATCACTTTACATAG	ATTTCTGCCCCTCTATTAAATGGAAACGGTTTTCTCAAAATTTGTAATCG																			chr6:31529669-31530309	4	chr6:31529583-31530674
410	cg05242734	-1.96493	0.42265	-5.65059	6.24583e-08	0.000118924	-0.316497	chr13	46915406	-	cg05242734	56767227		CTAATACCTCACAATAAATAATAATCTAACCAAACATTCATCTTCTTTCC		II			NA	NA	NA	NA	NA	NA		OpenSea	CAGCACTGCAACTGATGCCTCACAGTGGGTAATGGTCTGACCAAGCATTCATCTTCTTTC[CG]GCAGCCAAGGAAGAGTTGAACAGAAAACCCACACAATCAGGAAGACCCATTAAACAGCTA	TGATGCCTCACAGTGGGTAATGGTCTGACCAAGCATTCATCTTCTTTCCG					chr13:46915187-46915187				13:46915218-46915506	Unclassified_Cell_type_specific							chr13:46915165-46915830	3
411	cg13460223	-1.9898	1.20084	-5.63837	6.60017e-08	0.000125366	-0.279962	chr6	158221921	+	cg13460223	47735824		TAACTCCTAAATAAAACTCCTTAATTCACACTACAAAAAACTTTAAAAAC		II			NA	NA	NA	NA	NA	NA		OpenSea	CCTATTTCACTCTGTCTCTTTCCAGTCCATTCTGTCTGCTCCATTGACCATGGAAGCCCA[CG]TCTCCAAAGCTTTCTGTAGTGTGAATTAAGGAGCTCCATCTAGGAGCTATGATCTTGGCC	AGCTCCTAGATGGAGCTCCTTAATTCACACTACAGAAAGCTTTGGAGACG									6:158221725-158221959	Unclassified_Cell_type_specific									chr6:158221658-158222330	6	chr6:158221231-158222314
412	cg17836187	-1.94832	2.69076	-5.62958	6.86705e-08	0.000130118	-0.165146	chr21	36570494	+	cg17836187	86776927		TCTTCTAAACATTAATTCACTTTCTTTACTTATTTACTCCCAATTACTTC		II			NA	NA	NA	NA	NA	NA		OpenSea	ATGCAGGGGATTCCTGAAATAGTACTGAGTCATTAATCACTGATATCCTGGCTCAGTTCA[CG]AAGCAACTGGGAGTAAATAAGCAAAGAAAGTGAACTAATGCTTAGAAGATGGAAATACCC	CTTCTAAGCATTAGTTCACTTTCTTTGCTTATTTACTCCCAGTTGCTTCG							TRUE							RUNX1	ENST00000475045.1	3'UTR	chr21:36570280-36570735	3
413	cg23578758	-1.96491	2.44448	-5.6177	7.24464e-08	0.00013694	-0.185971	chr15	56332860	+	cg23578758	92745972		CATCAACCRAATAAAATAACTAACTTATCATCTAAACACTTTACCAACAC		II			rs8036222	0.032947	NA	NA	NA	NA		OpenSea	AGTGGCTGCAGCTCACATGTGTGACTCACGTTGGAACAGCGGGCTCACATAATAGCATCA[CG]TGCTGGCAAAGTGTTCAGATGACAAGCCAGTTACCTCATTCGGCTGATGCAATCCTGGAA	CGTGCTGGCAAAGTGTTCAGATGACAAGCCAGTTACCTCATTCGGCTGAT					chr15:56332751-56332751												chr15:56332745-56332975	3
414	cg07020366	-1.85556	2.16582	-5.61252	7.41588e-08	0.00013962	-0.19291	chr8	19246614	+	cg07020366	99649587		CTCCTAAAAAACTCCTACTCACTCTACAAAATTCAACTCCAAAACATAAC		II			rs17128340	0.013578	NA	NA	NA	NA		OpenSea	GCAGGTGCTCAGCAGGTCTAGGAGAAACTGAGACTGACTGCCTAGACTAGGATCAGGACA[CG]TCATGTTCTGGAGTTGAATCTTGCAGAGTGAGTAGGAGTTTTCCAGGAGGAAGCTGTGGA	TCCTGGAAAACTCCTACTCACTCTGCAAGATTCAACTCCAGAACATGACG	SH2D4A;SH2D4A;SH2D4A	NM_001174160;NM_001174159;NM_022071	Body;Body;Body														chr8:19246605-19247215	3
415	cg25020925	-1.94255	2.43005	-5.61233	7.42217e-08	0.00013962	-0.183717	chr8	42742938	-	cg25020925	76723257		AAAATAACAATCAAAACRAAACTAACCACAACTACCACAAATACTTAATC		II			NA	NA	NA	NA	NA	NA		OpenSea	GTGCATATACCAGGGTAGCAATCAAAGCGAAACTGACCACAACTGCCACAAGTACTTGGT[CG]CTTACTCCTTCTATAACTGAATCATCATCCAGTTTCAAACTTTGAACTTCACCTTGATAT	GGGTAGCAATCAAAGCGAAACTGACCACAACTGCCACAAGTACTTGGTCG	RNF170;RNF170;RNF170;RNF170;RNF170;RNF170	NM_001160224;NR_027669;NR_027668;NM_001160223;NM_030954;NM_001160225	Body;Body;Body;Body;Body;5'UTR								RNF170;RNF170	ENST00000526349.1;ENST00000319073.4	5'UTR;5'UTR	RNF170;RNF170;RNF170	ENST00000528318.1;ENST00000526349.1;ENST00000319073.4	3'UTR;5'UTR;5'UTR	chr8:42742805-42743050	3
416	cg26426910	-1.91173	0.30515	-5.56759	9.0744e-08	0.00017029	-0.309166	chr6	37207838	+	cg26426910	21779217		CAATCACACATACTTAAAAACTTTAAAAAATCCCAACAATTTTCTATCTC		II			NA	NA	NA	NA	NA	NA		OpenSea	TGGCAGCCTAGCACTTGGTCAGTAGCCTCTGGGTAATGTGTCTGGGTGGCTAAGAAGAGG[CG]AGACAGAAAACTGCTGGGACTTTTTAAAGCCTTTAAGTATGTGTGACTGTTTTGCCCTCT	AGTCACACATACTTAAAGGCTTTAAAAAGTCCCAGCAGTTTTCTGTCTCG	TMEM217;TMEM217;TMEM217;TMEM217;TMEM217	NR_104443;NR_104442;NM_145316;NM_001162900;NM_001286401	Body;Body;5'UTR;5'UTR;5'UTR								TMEM217;TMEM217;TMEM217	ENST00000497775.1;ENST00000336655.2;ENST00000356757.2	3'UTR;5'UTR;5'UTR	TMEM217;TMEM217;TMEM217;TMEM217;TMEM217	ENST00000497775.1;ENST00000478262.1;ENST00000357219.3;ENST00000336655.2;ENST00000356757.2	3'UTR;3'UTR;3'UTR;5'UTR;5'UTR	chr6:37207725-37208255	3
417	cg18633711	-1.97076	0.524376	-5.56578	9.14848e-08	0.000171268	-0.307642	chr6	37123271	-	cg18633711	61778848		AAACCATAAAACAAACCATAAATTCTAAAACCCCAAAATACACTAAAATC		II			NA	NA	NA	NA	NA	NA		OpenSea	GACTCTCTGGAGAGCCATGAGACAGACCATGGGTTCTGAAACCCCAAGGTACACTGGAGT[CG]CCTGGAGTGCTTATCAAAACACAGATCGCTGGGCTCCACCCCCGGAGTTTCTGATTCAGT	AGCCATGAGACAGACCATGGGTTCTGAAACCCCAAGGTACACTGGAGTCG					chr6:37123257-37123257				6:37123138-37123798	Unclassified							chr6:37123125-37123595	3
418	cg27370392	1.93797	-0.896292	5.55757	9.49149e-08	0.000177265	0.291754	chr20	39715734	-	cg27370392	97613967		AAATACACACTTTACAAACTTAACAAATTTACAAATCTTTTTCTTCCCTC		II			NA	NA	NA	NA	NA	NA		OpenSea	CCTACTAAAAGAAGTACACACTTTACAAGCTTGACAAATTTGCAGATCTTTTTCTTCCCT[CG]TAAGTCCGCAGACCTGTTTGTCTTTACCAGAAAAAACCACTTACTCTGATCTTTATCTCC	CGAGGGAAGAAAAAGATCTGCAAATTTGTCAAGCTTGTAAAGTGTGTACT	TOP1	NM_003286	Body														chr20:39715680-39716315	3
419	cg24391385	-1.88677	1.34413	-5.5542	9.63577e-08	0.00017953	-0.258918	chr2	65526509	-	cg24391385	65790838		ATTATACTAACCTATTACCAAATTTATTTTTCACTTACTCATTCACCCCC		II			NA	NA	NA	NA	NA	NA		OpenSea	ACAAACCTGAAATTGTACTGGCCTATTACCAAATTTATTTTTCACTTACTCATTCACCCC[CG]ACTCAGGGAACTCCCCTGTCAGCTGTCCTCCCTATGGTGACTCAGTGACCCAATCTGCTT	CGGGGGTGAATGAGTAAGTGAAAAATAAATTTGGTAATAGGCCAGTACAA																	chr2:65526400-65526715	3
420	cg14559922	-2.07326	1.49657	-5.5368	1.04161e-07	0.000193606	-0.274422	chr8	117436618	+	cg14559922	3745162		ATACTAATATATACCCCCATTAAAAATAATACRAATTCTAATTACTCTAC		II			NA	NA	NA	NA	NA	NA		OpenSea	CCACTACACACTCCCAGAATTTCTAAAATGAAAAAAAGACAAACCAAATATTGGCAAAGA[CG]TAGAGTAACCAGAACTCGCATCACTCCTAATGGGGGTATATATTAGTATAAACACTTTGG	TACTAATATATACCCCCATTAGGAGTGATGCGAGTTCTGGTTACTCTACG																	chr8:117436460-117436795	3
421	cg16464007	-1.96763	-0.343878	-5.53413	1.05408e-07	0.000195459	-0.318898	chr3	188002729	+	cg16464007	45795914		ATACTACCATTTTTCAATAAACAACCAAAACAAAAAATCAACTCTAAACC		II			NA	NA	NA	NA	NA	NA		OpenSea	CTTTCCCAGAAATTATTCCTCGAAGTATGACTCGAATCATTCCTCTGTTGGGAGATGTAT[CG]GTTCAGAGCTGACTTTCTGCTCTGGTTGTTTACTGAAAAATGGTAGCACTGGCAATTCAG	CGGTTCAGAGCTGACTTTCTGCTCTGGTTGTTTACTGAAAAATGGTAGCA	LPP;LPP;LPP	NM_001167672;NM_001167671;NM_005578	5'UTR;5'UTR;5'UTR				TRUE				LPP;LPP;LPP	ENST00000448637.1;ENST00000312675.4;ENST00000543006.1	5'UTR;5'UTR;5'UTR	LPP;LPP;LPP;LPP;LPP;LPP;LPP;LPP;LPP;LPP;LPP	ENST00000448637.1;ENST00000416784.1;ENST00000430340.1;ENST00000414139.1;ENST00000454789.1;ENST00000426274.1;ENST00000420410.1;ENST00000443217.1;ENST00000312675.4;ENST00000543006.1;ENST00000457242.1	5'UTR;5'UTR;5'UTR;5'UTR;5'UTR;5'UTR;5'UTR;5'UTR;5'UTR;5'UTR;5'UTR	chr3:188002280-188002790	3
422	cg06181433	-1.94372	1.76418	-5.51024	1.17275e-07	0.000216949	-0.236872	chr10	35628983	-	cg06181433	34752974		TAATTACAACCTATATATTACTTACTCTATAACAACTATCACCAACTACC		II			NA	NA	NA	NA	NA	NA	chr10:35625049-35626540	S_Shelf	AATGATAGTAATAATTGCAGCCTATGTATTACTTACTCTGTAGCAGCTGTCACCAGCTGC[CG]CTCTAAGTACTTGGATTCCATTCATTTACTTAGAACTCACAGTAACCCTATGGGTAATAT	CGGCAGCTGGTGACAGCTGCTACAGAGTAAGTAATACATAGGCTGCAATT	CCNY;CCNY;CCNY;CCNY;CCNY	NM_181698;NM_001282853;NM_001282854;NM_145012;NM_001282852	5'UTR;5'UTR;5'UTR;Body;Body								CCNY;CCNY;CCNY;CCNY	ENST00000374706.1;ENST00000265375.9;ENST00000456784.2;ENST00000492478.1	5'UTR;5'UTR;5'UTR;5'UTR	CCNY;CCNY;CCNY;CCNY;CCNY;CCNY	ENST00000374706.1;ENST00000490012.1;ENST00000493157.1;ENST00000265375.9;ENST00000456784.2;ENST00000492478.1	5'UTR;5'UTR;5'UTR;5'UTR;5'UTR;5'UTR	chr10:35628905-35629250	3
423	cg21720119	1.97448	-1.08903	5.50011	1.22691e-07	0.000226431	0.286001	chr6	37014590	+	cg21720119	4769553		ACAATATCATCAAAACAAATTTCTAAAACCTCTCTTTTTAACCRAAAACC		II			NA	NA	NA	NA	NA	NA	chr6:37012609-37012884	S_Shore	AAGAGGAAATGAGGAGAGACATGTGCAGAGGAAAGACCATGTGAAGAGAAAGAGAGAAGA[CG]GCTCCCGGCCAAAAAGAGAGGCTTCAGAAACCTGCCCTGATGACACTGTGCTCCTGGACT	CGGCTCCCGGCCAAAAAGAGAGGCTTCAGAAACCTGCCCTGATGACACTG									6:37014390-37014639	Unclassified_Cell_type_specific
424	cg05099985	-1.97076	0.0897049	-5.49571	1.2512e-07	0.00023037	-0.318134	chr1	16245931	+	cg05099985	59739567		CRTATTAAATACTAATCTAACACATTCRAAAAAAACCCATCTAACCACAC		II			NA	NA	NA	NA	NA	NA		OpenSea	TAATAGAAATTTTGCCTTTTATATTCAGCTGGGTTTTGGAAAGAGCATGCCTACAAACTG[CG]TGTGGCTAGATGGGCTTTCTTCGAATGTGTCAGATCAGTATTTAACACGACATTTCTGCC	GTGTTAAATACTGATCTGACACATTCGAAGAAAGCCCATCTAGCCACACG	SPEN	NM_015001	Body						1:16245875-16246126	Gene_Associated_Cell_type_specific	SPEN	ENST00000375753.2	3'UTR	SPEN	ENST00000375753.2	3'UTR	chr1:16245885-16246115	3
425	cg07195224	-2.04739	1.24771	-5.4932	1.2653e-07	0.000232418	-0.28624	chr1	159047034	+	cg07195224	82785279		CCTTAATTACAAAATACTCCATACCTTCATTATACTTATTCATATAATAC		II			NA	NA	NA	NA	NA	NA		OpenSea	GACACCCTCAAGGGAGGAGTGCAGGCACTCAAAGATTTGAGTCACAGGCAATGTGGTTCA[CG]TACTATATGAATAAGCACAATGAAGGTATGGAGTACTCTGTAATCAAGGGGAGGGGTTTT	CTTGATTACAGAGTACTCCATACCTTCATTGTGCTTATTCATATAGTACG	AIM2	NM_004833	TSS1500						1:159046463-159047507	Promoter_Associated	AIM2	ENST00000368130.4	TSS1500	AIM2;AIM2;AIM2	ENST00000368130.4;ENST00000368129.3;ENST00000411768.1	TSS1500;5'UTR;5'UTR	chr1:159046985-159047295	3
426	cg08631134	-2.0202	0.345386	-5.48713	1.29997e-07	0.000238226	-0.318722	chr9	21761378	-	cg08631134	94722504		CAACCRTTCTAAATTTATAACTACAAATACAAATTTTCCATCTCAACCAC		II			NA	NA	NA	NA	NA	NA		OpenSea	TGTGTACTTTGCAACCGTTCTAAATTTGTAGCTGCAAATGCAAGTTTTCCATCTCAGCCA[CG]CAGGCTTCATCAACCATATTTCTATTGCTCTTGTTATTTCTATTTCTGTTTTGAATTGCT	AACCGTTCTAAATTTGTAGCTGCAAATGCAAGTTTTCCATCTCAGCCACG																					chr9:21761212-21761751
427	cg04973925	-1.88637	1.1219	-5.47451	1.37497e-07	0.00025138	-0.271691	chr15	49218062	+	cg04973925	91710354		CTACCRAATTCTATAATATCTATTTCCATAATATCACTTAAATCTATCCC		II			NA	NA	NA	NA	NA	NA		OpenSea	CCTGTGGAGAGGGAAGTAACGACAGCCCACACTGAAGAGGGATGGTGTCAATAGGAAGGA[CG]GGACAGATTCAAGTGACATCATGGAAACAGATACTACAGAATTCGGCAGTTGATTTGATA	CGGGACAGATTCAAGTGACATCATGGAAACAGATACTACAGAATTCGGCA	SHC4	NM_203349	Body		chr15:49217829-49217829	DMR	TRUE										chr15:49217945-49218455	3
428	cg01230168	-2.03837	1.08189	-5.47196	1.39067e-07	0.000253655	-0.296916	chr3	105904987	+	cg01230168	93754589		AAAAAATTCCTATTAAAAACATAACTCAATCTCTCAACTCCTATATAACC		II			NA	NA	NA	NA	NA	NA		OpenSea	CACTTCAAGGTACTTAGAAAAAGGTACCTGGCTTATCAGCCAGATAAACCAATTTTTCCA[CG]GCCACATAGGAGTTGAGAGATTGAGTCATGTCTCTAACAGGAACTTCTTACTGCAGTTCT	CGGCCACATAGGAGTTGAGAGATTGAGTCATGTCTCTAACAGGAACTTCT																	chr3:105904865-105905130	3
429	cg17585031	-1.9693	-0.321424	-5.46749	1.41859e-07	0.000258146	-0.311077	chr17	25798942	+	cg17585031	2751942		ACTAAATTTCAATTACCACRATAAAAACTAACAACACAAAACACAATTCC		II			NA	NA	NA	NA	NA	NA		OpenSea	CAGCTGACTCATCTCTGTACTGAGGTGTGTAGGGACTTGGGAAATGTGTCTTGATTTGCA[CG]GAACTGTGCTCTGTGCTGTCAGCCTTCACCGTGGTAACTGAAACTCAGTTCTCTGATGTA	CGGAACTGTGCTCTGTGCTGTCAGCCTTCACCGTGGTAACTGAAACTCAG	KSR1	NM_014238	TSS200						17:25798737-25799223	Unclassified	KSR1	ENST00000398982.1	TSS200	KSR1	ENST00000398982.1	TSS200	chr17:25798740-25799290	3
430	cg05747633	-2.09208	2.53657	-5.46281	1.44833e-07	0.000262945	-0.192244	chr18	39527524	-	cg05747633	35657587		TAATCAAATTCCCTAATAAATCATAAACACACTAATCTAAAAAACTCTTC		II			NA	NA	NA	NA	NA	NA		OpenSea	AATCTTCATTTTAGTCAGATTCCCTAGTGAATCATAAGCACACTGGTCTAGAGAGCTCTT[CG]TTTCTTTCTAAGAATAAATATAGTCGATTCTCAGTATTCACAGATTCCATAATTGTTAAT	CGAAGAGCTCTCTAGACCAGTGTGCTTATGATTCACTAGGGAATCTGACT																			chr18:39527243-39527534	3
431	cg10567463	-2.0769	1.19121	-5.39746	1.93418e-07	0.000350336	-0.295578	chr5	40490647	+	cg10567463	88784132		ATTTAATATCTACCCAATCCAACTACCACCRTTAACTAATTTTAATCTTC		II			rs74570089	0.010383	NA	NA	NA	NA		OpenSea	TCTAAGAGGCTGTAATCTTGCACCATATGGAATTCCCCAAATTGTTTGTCTTAACTTTAG[CG]AAGACTAAAATTAGCTAACGGTGGCAGTTGGATTGGGCAGACATCAAATGAGGGTATTTC	TTTGATGTCTGCCCAATCCAACTGCCACCGTTAGCTAATTTTAGTCTTCG					chr5:40490442-40490442												chr5:40490520-40491210	3
432	cg05005082	-1.88906	0.785141	-5.39482	1.95689e-07	0.000353629	-0.289512	chr2	24799727	+	cg05005082	26648828		CAAAATACCATAATTCTTAATCAACTACCCTACTACTACAATAAATACCC		II			NA	NA	NA	NA	NA	NA		OpenSea	CTCTTTGATGATGATAAACAGATGATTTCACTTCATGCATTCTCCTCTCAGTTTCAGTGT[CG]GGTACCTACTGCAGTAGTAGGGTAGTTGATCAAGAATTATGGTATTCTGAGTCTTGGTCA	CGGGTACCTACTGCAGTAGTAGGGTAGTTGATCAAGAATTATGGTATTCT									2:24799650-24799813	Unclassified_Cell_type_specific	NCOA1;NCOA1;NCOA1;NCOA1;NCOA1	ENST00000538539.1;ENST00000406961.1;ENST00000469850.1;ENST00000405141.1;ENST00000407230.1	5'UTR;5'UTR;5'UTR;5'UTR;5'UTR	NCOA1;NCOA1;NCOA1;NCOA1;NCOA1;NCOA1	ENST00000538539.1;ENST00000496333.1;ENST00000406961.1;ENST00000469850.1;ENST00000405141.1;ENST00000407230.1	5'UTR;5'UTR;5'UTR;5'UTR;5'UTR;5'UTR	chr2:24799405-24799755	3
433	cg26816268	-1.92809	0.724649	-5.39418	1.96238e-07	0.000353802	-0.300729	chr1	206763683	-	cg26816268	14769258		CCAACCCTACCACTTACTAACTTTATATCTTCAACAAAAATCAACAAAAC		II			NA	NA	NA	NA	NA	NA		OpenSea	TCATTTTAGACCCAGCCCTACCACTTACTGGCTTTGTGTCTTCAGCAGAGATCAACAAGG[CG]GGACATGACCTTTCTTAGCCTCCACTCCCTTCAAGATCGTGCAAAACAAATCAAGTTTGT	CAGCCCTACCACTTACTGGCTTTGTGTCTTCAGCAGAGATCAACAAGGCG					chr1:206763465-206763465									EIF2D	ENST00000496193.1	3'UTR	chr1:206763400-206763695	3
434	cg17766305	1.97414	-0.807483	5.38684	2.0269e-07	0.000364592	0.296075	chr10	90147030	+	cg17766305	5784290		TATTACTAAAACTTCAAATCTACTTCTAAAAACTAACTTACTTACTTTCC		II			NA	NA	NA	NA	NA	NA		OpenSea	GAGAGGAATAGAGTGGGGGTGGGAGAAGTGGGGAGCAGAGAGAGACAGAGAATGAACTAG[CG]GAAAGCAAGCAAGTCAGCTTTTAGAAGTAGACCTGAAGCCCTAGCAACACTGAAAAGAGA	GTTGCTAGGGCTTCAGGTCTACTTCTAAAAGCTGACTTGCTTGCTTTCCG	RNLS;RNLS	NM_001031709;NM_018363	Body;Body				TRUE		10:90146997-90147236	Unclassified	RNLS	ENST00000466945.1	3'UTR	RNLS;RNLS	ENST00000466945.1;ENST00000481793.1	3'UTR;3'UTR	chr10:90146845-90147255	3
435	cg12935023	-2.05229	-1.20609	-5.38577	2.03649e-07	0.000365475	-0.27792	chr2	231839161	-	cg12935023	79763217		CCTAAACTCACTAATAATAACCAACTAACCTAAACATCAAAATAAAATAC		II			NA	NA	NA	NA	NA	NA		OpenSea	CAGCCTCTGGGCCTGGGCTCACTAGTGGTAGCCAGCTGACCTGAGCATCAGAGTAAGATG[CG]TGCCTGAAAAATTCCCCTGGTGGGGCCGGTCATGAAAAGTGCCGTTCTCCTCATTCATGT	CGCATCTTACTCTGATGCTCAGGTCAGCTGGCTACCACTAGTGAGCCCAG					chr2:231838825-231838825				2:231838726-231839510	Unclassified							chr2:231838940-231839550	3
436	cg24452282	-1.87385	1.64483	-5.38218	2.06903e-07	0.000370464	-0.23243	chr6	31542740	-	cg24452282	59787856		AAACCTACCCCAATAAAATCTATAAATTCCCRAAAATAATTTCACTCCCC		II			NA	NA	NA	NA	NA	NA		OpenSea	ATGAAAGAAGAAGGCCTGCCCCAGTGGGGTCTGTGAATTCCCGGGGGTGATTTCACTCCC[CG]GGGCTGTCCCAGGCTTGTCCCTGCTACCCCCACCCAGCCTTTCCTGAGGCCTCAAGCCTG	GGCCTGCCCCAGTGGGGTCTGTGAATTCCCGGGGGTGATTTCACTCCCCG	TNF	NM_000594	TSS1500								TNF	ENST00000449264.2	TSS1500	TNF	ENST00000449264.2	TSS1500	chr6:31542140-31542915	3
437	cg24732049	-1.97902	2.22279	-5.381	2.07974e-07	0.000371529	-0.2055	chr13	20994266	+	cg24732049	79780846		TATCCTCTTACATCAATTCAATATAATAATATTCAATCAACCCTTATAAC		II			NA	NA	NA	NA	NA	NA		OpenSea	AGCTTTCTTGGAAGCAAGACACAGACATTCCTGCGGAATGACTTGAGCAAATTTTGCTAA[CG]CTACAAGGGTTGATTGAACACCACCACATTGAACTGATGCAAGAGGACACTGAATCACAC	CGCTACAAGGGTTGATTGAACACCACCACATTGAACTGATGCAAGAGGAC	CRYL1	NM_015974	Body				TRUE		13:20993846-20994351	Unclassified							chr13:20993800-20994435	3
438	cg25898431	-2.09581	1.31795	-5.37694	2.11727e-07	0.000377369	-0.28718	chr2	228327367	-	cg25898431	98759110		CATAAACRAACTTAAAATTTTCRCCRTAAATCCTTTACTATAAATTCTAC		II			rs10175782	0.289337	NA	NA	NA	NA		OpenSea	ACTTCCCCACTCATAAGCGGACTTGGAATTTTCGCCGTAAGTCCTTTGCTATAAGTTCTA[CG]CACATTCAACAGGGACACCTCTGTGTAGCAAGTTACCTAAATGAATATTCAGGCTGTTTT	ATAAGCGGACTTGGAATTTTCGCCGTAAGTCCTTTGCTATAAGTTCTACG					chr2:228327180-228327180												chr2:228326580-228328110	3
439	cg01591526	2.00289	-0.672954	5.37631	2.12322e-07	0.000377567	0.303139	chr9	20373435	+	cg01591526	76794322		CAATACCAACTTATACAAACCTCCCCTATAATCTACCTTAACAAATACTC		II			NA	NA	NA	NA	NA	NA		OpenSea	TACTTTTGTCCAAGACAAGTAAGAAAAACCACATGTTTACAACTAGAAGTGTTTCAAAAG[CG]AGCACCTGTCAAGGTAGATCACAGGGGAGGCCTGCATAAGCTGGCACTGATCCTGTACTA	AGTGCCAGCTTATGCAGGCCTCCCCTGTGATCTACCTTGACAGGTGCTCG	MLLT3;MLLT3	NM_001286691;NM_004529	Body;Body								MLLT3;MLLT3;MLLT3;MLLT3	ENST00000380321.1;ENST00000380323.1;ENST00000475957.1;ENST00000355930.6	5'UTR;5'UTR;3'UTR;5'UTR	MLLT3;MLLT3;MLLT3;MLLT3;MLLT3;MLLT3;MLLT3	ENST00000488705.1;ENST00000468513.1;ENST00000491137.1;ENST00000380321.1;ENST00000380323.1;ENST00000475957.1;ENST00000355930.6	3'UTR;3'UTR;3'UTR;5'UTR;5'UTR;3'UTR;5'UTR	chr9:20373320-20373610	3
440	cg23093164	-2.05379	0.287985	-5.3319	2.58069e-07	0.000457876	-0.321514	chr21	35899468	+	cg23093164	77728908		CAAACCTTCATCCTTTTTCTTTTATAACATTTTCCATCTTAAAAAAAATC		II			NA	NA	NA	NA	NA	NA		OpenSea	TTTCCACTGGTAGTAATTCCATTCAGCTACTCAGACAACACGCTCCTCGGCCGAATGGGA[CG]ACCCTTCTTAAGATGGAAAATGTTACAAAAGAAAAAGGATGAAGGTCTGTGGCAATAAAC	CGACCCTTCTTAAGATGGAAAATGTTACAAAAGAAAAAGGATGAAGGTCT	RCAN1;RCAN1;RCAN1;RCAN1	NM_203418;NM_001285389;NM_004414;NM_203417	TSS200;Body;Body;5'UTR								RCAN1;RCAN1;RCAN1;RCAN1;RCAN1	ENST00000481448.1;ENST00000381132.2;ENST00000489903.1;ENST00000487990.1;ENST00000443408.2	TSS1500;TSS1500;3'UTR;5'UTR;5'UTR	RCAN1;RCAN1;RCAN1;RCAN1;RCAN1;RCAN1;RCAN1	ENST00000492600.1;ENST00000481448.1;ENST00000381132.2;ENST00000489903.1;ENST00000463276.1;ENST00000487990.1;ENST00000443408.2	TSS1500;TSS1500;TSS1500;3'UTR;3'UTR;5'UTR;5'UTR	chr21:35898625-35899475	3
441	cg07162647	-1.84248	1.1916	-5.32608	2.6473e-07	0.000468629	-0.26067	chr19	40466275	-	cg07162647	74658246		ACRTCACCTCCAATCCTATATACCCATTTAACTATAAAAAATTTCCACTC		II			NA	NA	NA	NA	NA	NA		OpenSea	AATCAGAAAGTACGTCACCTCCAGTCCTATGTACCCATTTGACTATGGAAAATTTCCACT[CG]AATGTCCCACAGGTACCTTAGCTCAACCTCATTGCTCTCCTTCCAATATGCCCCTCCTCC	CGAGTGGAAATTTTCCATAGTCAAATGGGTACATAGGACTGGAGGTGACG					chr19:40466097-40466097												chr19:40466225-40466450	3
442	cg02786370	-2.05031	-1.32277	-5.30674	2.88117e-07	0.000508875	-0.269276	chr4	2747928	-	cg02786370	91629948		CCAACCCCCACTAACAACTACAAAACTAAATAAAAAATCTCCTAAAACTC		II			NA	NA	NA	NA	NA	NA		OpenSea	CACAACCCAAACCAACCCCCACTAACAACTACAGAGCTGAATGAAAAGTCTCCTGAAACT[CG]TGTGTACCCTACAATTCTGACTGTATCTCAGTGACATAATTTTTGAGAATTCCCCTCAAA	CAACCCCCACTAACAACTACAGAGCTGAATGAAAAGTCTCCTGAAACTCG	TNIP2;TNIP2;TNIP2	NM_001161527;NM_001292016;NM_024309	Body;Body;Body						4:2747877-2748459	Unclassified	TNIP2	ENST00000505186.1	TSS200	TNIP2;TNIP2;TNIP2	ENST00000502256.1;ENST00000505186.1;ENST00000507686.1	TSS1500;TSS200;3'UTR	chr4:2747785-2748355	3
443	cg07143733	-2.0411	0.959517	-5.30023	2.96431e-07	0.000522377	-0.301498	chr21	26938557	+	cg07143733	73643152		TATCAATATAATCTCTAAAAATTCATAACACAATAAAATATCTTTAAAAC		II			NA	NA	NA	NA	NA	NA	chr21:26934423-26934805	S_Shelf	GTGTATTATAAGAAATCAATTTGGAAGGTGAGATACAAATGCAGTCTGAGAAAGTAAAGA[CG]TTTTAAAGACATTTTACTGTGTCATGAATTTTCAGAGACCACACTGACATGGTAAAAAGT	GTCAGTGTGGTCTCTGAAAATTCATGACACAGTAAAATGTCTTTAAAACG	MIR155HG	NR_001458	Body								MIR155HG	ENST00000456917.1	5'UTR	MIR155HG	ENST00000456917.1	5'UTR	chr21:26938220-26938670	3
444	cg17137500	1.92136	-2.75727	5.29379	3.04889e-07	0.000536072	0.150067	chr2	25557120	-	cg17137500	28656281		TAAATACTATTACTAAACAACCAACCCTAAACTTCCTAAAATAACAAAAC		II			NA	NA	NA	NA	NA	NA		OpenSea	GAAGAGGGTGGTAAGTGCTGTTGCTAAGCAACCAGCCCTGAGCTTCCTGGGGTAGCAAGA[CG]ACTGCAGACAGAGGAACTTGTATTTGCCCCCACCTCACCTCTCCACCCCATCATCTGGGT	AAGTGCTGTTGCTAAGCAACCAGCCCTGAGCTTCCTGGGGTAGCAAGACG	DNMT3A;DNMT3A;DNMT3A	NM_022552;NM_175630;NM_175629	5'UTR;5'UTR;5'UTR				TRUE		2:25556889-25557223	Unclassified_Cell_type_specific	DNMT3A;DNMT3A	ENST00000321117.5;ENST00000264709.3	5'UTR;5'UTR	DNMT3A;DNMT3A;DNMT3A	ENST00000321117.5;ENST00000380756.3;ENST00000264709.3	5'UTR;5'UTR;5'UTR	chr2:25556660-25557175	3
445	cg17869789	-2.01869	-1.40112	-5.25208	3.65671e-07	0.000641498	-0.259629	chr12	76373265	-	cg17869789	26717163		ATTCAATCTTCTCTCACATCACAAAACTATAATATAATCCTTTACACACC		II			NA	NA	NA	NA	NA	NA		OpenSea	AAATGGAAGTGATTCAGTCTTCTCTCACATCACAGAACTATAGTGTGATCCTTTGCACAC[CG]TTAAGTGATTTACATACAAGTGGTACCAGGGAGTGCTAGTATTCTCTTTCCACTCCCTTA	CGGTGTGCAAAGGATCACACTATAGTTCTGTGATGTGAGAGAAGACTGAA					chr12:76373014-76373014						RP11-114H23.1	ENST00000552856.1	3'UTR	RP11-114H23.1	ENST00000552856.1	3'UTR	chr12:76373060-76373310	3
446	cg21202809	-1.88198	2.06954	-5.24737	3.7323e-07	0.000653291	-0.200408	chr13	52107056	-	cg21202809	57789162		CAAAAATCACACAAAATACTAAACATTAACCCACAAATTCAAAAAATACC		II			NA	NA	NA	NA	NA	NA		OpenSea	CTTTCCACTACCAAAGATCACACAAAATGCTGGGCATTAACCCACAAGTTCAGAGAATGC[CG]TTGTTGCAACTGGAGAATCCAGCTGACTTGAGTTAGGGTACAGAGACTGAGAACTGGGTG	CGGCATTCTCTGAACTTGTGGGTTAATGCCCAGCATTTTGTGTGATCTTT											INTS6-AS1	ENST00000434512.1	5'UTR	INTS6-AS1	ENST00000434512.1	5'UTR	chr13:52106900-52107395	3
447	cg17355385	1.93866	-2.43803	5.2315	3.99857e-07	0.000698333	0.178152	chr20	62368837	-	cg17355385	58762532		RCAAAAACCCCRCAACCRCRAAAAATACAAATTTAAAACTACCAAATAAC		II			rs2236510	0.256789	NA	NA	NA	NA	chr20:62368955-62371962	N_Shore	GAACGGGAGACGCAGGAGCCCCGCAGCCGCGGGAGGTGCAGATTTGGGGCTGCCAGGTGG[CG]CCAGGTCCCCTTGGCCAGCCCCCAGCGCCCCTTTCTTCTGTCCCCAGGGCCTCGGCTTCA	CAGGAGCCCCGCAGCCGCGGGAGGTGCAGATTTGGGGCTGCCAGGTGGCG	LIME1;LIME1;LIME1	NM_001305654;NM_017806;NM_001305655	5'UTR;5'UTR;5'UTR						20:62368681-62368934	Promoter_Associated	LIME1;LIME1;LIME1;ZGPAT	ENST00000490824.1;ENST00000490824.1;ENST00000309546.3;ENST00000490623.1	1stExon;5'UTR;5'UTR;5'UTR	LIME1;LIME1;LIME1;LIME1;LIME1;LIME1;LIME1;LIME1;LIME1;SLC2A4RG;SLC2A4RG;LIME1;LIME1;LIME1;ZGPAT;ZGPAT	ENST00000496820.1;ENST00000444951.1;ENST00000490824.1;ENST00000490824.1;ENST00000465591.1;ENST00000309546.3;ENST00000487026.1;ENST00000480139.1;ENST00000494776.1;ENST00000467211.1;ENST00000476221.1;ENST00000493265.1;ENST00000493265.1;ENST00000489212.1;ENST00000490623.1;ENST00000486025.1	5'UTR;5'UTR;1stExon;5'UTR;5'UTR;5'UTR;5'UTR;5'UTR;TSS1500;TSS1500;TSS1500;1stExon;5'UTR;TSS200;5'UTR;5'UTR	chr20:62367365-62368895	3
448	cg09730457	-2.01105	2.51786	-5.22967	4.03052e-07	0.000702341	-0.182358	chr3	107363673	+	cg09730457	61615849		AATTCATCTAAATAATCCTATCTAAAATTAAATAACTCAATTACCACCCC		II			NA	NA	NA	NA	NA	NA		OpenSea	CCACATGAGACCAATTAATACTTTATTCATTCTTTCCAGCTTTTGTTTTTGTTAATAGCA[CG]GGGTGGCAACTGAGTCATCTAATTCTAGATAGGATTACTCAGATGAATCATTACATATTT	CGGGGTGGCAACTGAGTCATCTAATTCTAGATAGGATTACTCAGATGAAT	BBX;BBX;BBX	NM_001142568;NM_001276286;NM_020235	5'UTR;5'UTR;5'UTR								BBX;BBX;BBX;BBX;BBX;BBX	ENST00000415149.2;ENST00000325767.5;ENST00000402543.1;ENST00000325805.8;ENST00000416476.2;ENST00000406780.1	5'UTR;5'UTR;5'UTR;5'UTR;5'UTR;5'UTR	BBX;BBX;BBX;BBX;BBX;BBX;BBX;BBX;BBX;BBX;BBX;BBX;BBX;BBX;BBX;BBX;BBX;BBX	ENST00000413213.1;ENST00000449271.1;ENST00000425868.1;ENST00000449213.1;ENST00000415149.2;ENST00000325767.5;ENST00000402543.1;ENST00000325805.8;ENST00000485939.1;ENST00000427402.1;ENST00000416476.2;ENST00000454540.1;ENST00000431630.1;ENST00000456817.1;ENST00000437908.1;ENST00000456419.1;ENST00000402163.2;ENST00000406780.1	TSS1500;TSS1500;TSS1500;TSS1500;5'UTR;5'UTR;5'UTR;5'UTR;5'UTR;5'UTR;5'UTR;5'UTR;5'UTR;5'UTR;5'UTR;5'UTR;5'UTR;5'UTR	chr3:107363560-107363790	3
449	cg19019403	-1.97788	-0.402652	-5.20926	4.40324e-07	0.00076558	-0.314421	chr12	31899879	-	cg19019403	89713152		TAACTTTATCCAATTCTAAACAAAATATTTACTAACATACACACAAAACC		II			NA	NA	NA	NA	NA	NA		OpenSea	GCAAGTGTCGGTGGCTTTATCCAATTCTGAACAGGATATTTGCTAGCATGCACACAAGAC[CG]TAATTCCTCTTTCATAATGAATGCTACTAATGTTACACAATGTCAGATGAGTCACTTGAC	CGGTCTTGTGTGCATGCTAGCAAATATCCTGTTCAGAATTGGATAAAGCC					chr12:31899631-31899631				12:31899673-31900197	Unclassified_Cell_type_specific							chr12:31899760-31900075	3
450	cg04043098	-1.93749	0.302404	-5.19728	4.63761e-07	0.000804537	-0.311526	chr13	79934402	+	cg04043098	61807205		ATATACAATAATTCCCCTTTATCTATAAATAATATATTCCAAAACTCCTC		II			NA	NA	NA	NA	NA	NA		OpenSea	TGTGACTGTATAGGAAAAAGCATAGTATATGTAGGGTTTGGTACTCTGTGGTTTTACACA[CG]AGGAGTCTTGGAACATATCACCCACAGACAAAGGGGAATTACTGTACATTCAAATACAGT	CGAGGAGTCTTGGAACATATCACCCACAGACAAAGGGGAATTACTGTACA	RBM26;RBM26;RBM26	NM_022118;NM_001286632;NM_001286631	Body;Body;Body								RBM26	ENST00000484573.1	3'UTR	RBM26	ENST00000484573.1	3'UTR
451	cg15303012	-2.01761	1.30369	-5.19432	4.69715e-07	0.00081306	-0.279913	chr3	141275207	+	cg15303012	92775897		TTAAATCTTACAAAAACTCTAAATCAAATAATACTACTAATTTCCCTTCC		II			rs78656681	0.013578	NA	NA	NA	NA		OpenSea	CAAGTTGACTGAAAGAGTCACTAAATGTGACTCAAGTTTCTTATCCTGTGAAAGAATAAT[CG]GAAGGGAAACTAGCAGCACTACCTGACTCAGAGTTTTTGTAAGACCCAAAGCATGTGAGA	CGGAAGGGAAACTAGCAGCACTACCTGACTCAGAGTTTTTGTAAGACCCA	RASA2;RASA2;RASA2	NM_006506;NM_001303246;NM_001303245	Body;Body;Body								RASA2	ENST00000423660.2	5'UTR	RASA2	ENST00000423660.2	5'UTR	chr3:141275040-141275290	3
452	cg01076059	-2.10051	1.65283	-5.19134	4.75819e-07	0.000821804	-0.260494	chr10	123513816	+	cg01076059	39705581		ATTTCAAACTCATCTTATACTTTCTCTAACTCAATTCTATAATTAATCAC		II			rs115121019	0.011382	NA	NA	NA	NA		OpenSea	ACTCACATCTTGTATTCTGAATATTACTCTTCACAAAAAATAACTAGGGCTCCTTGGAGA[CG]TGACTAATTATAGAACTGAGTCAGAGAAAGTATAAGATGAGTCTGAAATATTTTGTGCCA	TTTCAGACTCATCTTATACTTTCTCTGACTCAGTTCTATAATTAGTCACG	ATE1;ATE1;ATE1;ATE1;ATE1;ATE1	NR_110006;NM_001288734;NM_001288735;NM_007041;NM_001001976;NM_001288736	Body;Body;Body;Body;Body;Body														chr10:123513665-123513975	3
453	cg08476925	-1.98527	1.59842	-5.16323	5.37166e-07	0.00092571	-0.25268	chr11	82690000	+	cg08476925	88761574		CCATAAATTCTTCCTAACCTTTCTTTTTCTCRATCTTTTAATCATTTCAC		II			NA	NA	NA	NA	NA	NA		OpenSea	TCAACCCATTTAACTTTCATTTTTAGTTTTCTTGCCACTTTACTCAGGGAGAGATAAAAA[CG]TGAAATGATTAAAAGACCGAGAAAAAGAAAGGCCAGGAAGAACCCATGGCCTAATCTAAG	CGTGAAATGATTAAAAGACCGAGAAAAAGAAAGGCCAGGAAGAACCCATG	RAB30;RAB30;RAB30;RAB30	NM_014488;NM_001286061;NM_001286060;NM_001286059	3'UTR;3'UTR;3'UTR;3'UTR				TRUE				RAB30;RP11-659G9.3	ENST00000533486.1;ENST00000527550.1	3'UTR;3'UTR	RAB30;RP11-659G9.3	ENST00000533486.1;ENST00000527550.1	3'UTR;3'UTR					chr11:82689464-82690159
454	cg24915158	1.8497	-2.37248	5.15746	5.50679e-07	0.000946908	0.172528	chr20	50117734	-	cg24915158	37796544		ATACAACTTCACAACAAACAACACTTCCTCTATACCTTTAACAAATATAC		II			NA	NA	NA	NA	NA	NA		OpenSea	CTGGCACTTTCATGCAGCTTCACAGCAGACAACACTTCCTCTATACCTTTGGCAGGTATG[CG]TCAGAACACTGTCTTAATAAACCTGCAAATGTGAATGGCACCCTCATGATACACACAGCT	CGCATACCTGCCAAAGGTATAGAGGAAGTGTTGTCTGCTGTGAAGCTGCA	NFATC2;NFATC2;NFATC2;NFATC2;NFATC2;NFATC2;NFATC2;NFATC2	NM_001258295;NM_001258297;NM_173091;NM_001258292;NM_001258294;NM_001258296;NM_012340;NM_001136021	Body;Body;Body;Body;Body;Body;Body;Body						20:50116811-50117886	Unclassified							chr20:50117285-50118015	3
455	cg04472664	-2.09393	1.27036	-5.15547	5.55429e-07	0.000952976	-0.284927	chrX	30668276	-	cg04472664	73763846		AATACTTTAACAAACATTACATCATTTAAATCTCACATTAACCCATCTAC		II			NA	NA	NA	NA	NA	NA	chrX:30670739-30671869	N_Shelf	TCTGCTTGTACAGTGCTTTAGCAGGCATTACATCATTTAAGTCTCACATTGACCCATCTA[CG]TCAGTGACATTTTCCCTATTTTACAAACAAGTAACAAGAAGCCATGGAAATAAATGAGTT	GTGCTTTAGCAGGCATTACATCATTTAAGTCTCACATTGACCCATCTACG									X:30668024-30668408	Unclassified							chrX:30667900-30668515	3
456	cg08498542	-2.04672	-1.01136	-5.14559	5.79538e-07	0.000992161	-0.28561	chr3	69261753	+	cg08498542	3658837		TTACAATTAATTTCCTCTCCTATACTTATAACTCACAAACCTTTCTTTAC		II			NA	NA	NA	NA	NA	NA		OpenSea	AAGCAAAACTGATTATGATCAGTGTCAAGAAGTATTTGCCAATTTCTATGAAACTGTGAA[CG]TAAAGAAAGGCCTGTGAGTCATAAGTACAGGAGAGGAAATTAACTGCAATATTTACTGTG	TGCAGTTAATTTCCTCTCCTGTACTTATGACTCACAGGCCTTTCTTTACG	FRMD4B	NM_015123	Body		chr3:69261592-69261592									FRMD4B;FRMD4B;FRMD4B	ENST00000483668.1;ENST00000487751.1;ENST00000470070.2	3'UTR;3'UTR;3'UTR	chr3:69261600-69261915	3
457	cg05673882	-1.94135	-1.62825	-5.14061	5.92075e-07	0.0010114	-0.236087	chr5	74862702	+	cg05673882	71672232		TTCCATTTTCCAATAACTTTCAAATTCTAATCTAAATCTCCAACATACAC		II			NA	NA	NA	NA	NA	NA		OpenSea	AAGCCGTTATTCTTAACGAGTGTGACACACACCAGTTTTGAGCAGTAGCAAAAGGAACAA[CG]TGCATGTTGGAGACTCAGATCAGAACTTGAAAGTCATTGGAAAATGGAAGAAAGGACAAT	CGTGCATGTTGGAGACTCAGATCAGAACTTGAAAGTCATTGGAAAATGGA	POLK	NM_016218	Body		chr5:74862624-74862624		TRUE				POLK;POLK	ENST00000380481.3;ENST00000506928.1	5'UTR;5'UTR	POLK;POLK;POLK;POLK;POLK	ENST00000508867.1;ENST00000380481.3;ENST00000507073.1;ENST00000510815.2;ENST00000506928.1	5'UTR;5'UTR;5'UTR;5'UTR;5'UTR	chr5:74862525-74862975	3
458	cg11065271	-2.02352	0.318185	-5.13615	6.03551e-07	0.00102876	-0.321186	chr6	159070607	-	cg11065271	99768980		TTAACAAAACAAAAACACTTCACRATACTAAATAATACTACCTAATACAC		II			NA	NA	NA	NA	NA	NA		OpenSea	CCATGCCTGAGTTAGCAGGGCAGGGACACTTCACGGTGCTGAGTAATACTACCTAGTACA[CG]CACAGCATTTTGAAGGTTCCCCTTGGTGATTTCATTACAATCTTCATCGCTCTTGGCCTG	TAGCAGGGCAGGGACACTTCACGGTGCTGAGTAATACTACCTAGTACACG	SYTL3	NM_001009991	TSS1500						6:159070574-159071212	Unclassified	SYTL3;SYTL3;SYTL3	ENST00000360448.3;ENST00000469735.1;ENST00000543689.1	TSS1500;TSS1500;TSS1500	SYTL3;SYTL3;SYTL3	ENST00000360448.3;ENST00000469735.1;ENST00000543689.1	TSS1500;TSS1500;TSS1500	chr6:159070465-159071135	3
459	cg24219822	1.87564	-1.98317	5.10595	6.87001e-07	0.00116845	0.207995	chr1	160808976	-	cg24219822	2677539		CCCACTTTTCTCTATATTATAACTAATTACCTCRTACTCTAAAAACTCAC		II			NA	NA	NA	NA	NA	NA		OpenSea	CTGCCTCAAAACCCACTTTTCTCTGTGTTGTGGCTGATTGCCTCGTGCTCTGAGAACTCA[CG]GTCAAGGTTTTCTCTTTGCTCATTTGGTTAACCTCCTCTGAGTGATGCCAAGAGCATAGA	CCACTTTTCTCTGTGTTGTGGCTGATTGCCTCGTGCTCTGAGAACTCACG	CD244;CD244;CD244	NM_001166664;NM_001166663;NM_016382	Body;Body;Body								CD244	ENST00000481677.1	TSS200	CD244	ENST00000481677.1	TSS200
460	cg09716921	-2.03015	2.03161	-5.09557	7.18188e-07	0.00121884	-0.224938	chr3	66519998	-	cg09716921	35624577		AAAACTCATACCTACCTCTATAATCCCATAAAATCTTACATATACTTCTC		II			NA	NA	NA	NA	NA	NA		OpenSea	AACTGAGAGAAGAAACTCATGCCTACCTCTGTGATCCCATAAGGTCTTACATGTGCTTCT[CG]GCCTTACTAGTTCACACATGTCATCCTGGTCTGTAGCTAATTTGAGTACAAGTCTACATC	AAACTCATGCCTACCTCTGTGATCCCATAAGGTCTTACATGTGCTTCTCG	LRIG1	NM_015541	Body				TRUE		3:66519706-66520135	Unclassified_Cell_type_specific				LRIG1;LRIG1;LRIG1	ENST00000495671.1;ENST00000498287.1;ENST00000475366.1	TSS1500;3'UTR;3'UTR	chr3:66519580-66520035	3
461	cg09696231	1.898	-2.46741	5.07259	7.92265e-07	0.00134163	0.172379	chr19	16485049	+	cg09696231	9619553		CTTAAAAAATACTTAAACAATTCTTATCTCACTAAATCCCAACAAAACCC		II			NA	NA	NA	NA	NA	NA		OpenSea	GACCTCCCTCCCCGCCTTTCCTCTTCCAGGAAATGGGCATGGCCTGGCCTGTCTCCCTCA[CG]GGTCTTGCTGGGACCTAGTGAGATAAGAACTGTTCAAGCACTTCCTAAGGGCCCATCAAT	CGGGTCTTGCTGGGACCTAGTGAGATAAGAACTGTTCAAGCACTTCCTAA	EPS15L1;EPS15L1;EPS15L1;EPS15L1;EPS15L1	NR_047665;NM_001258374;NR_047666;NM_021235;NM_001258375	Body;Body;Body;Body;Body														chr19:16484920-16485095	3
462	cg17031697	-1.93336	1.85219	-5.07135	7.96471e-07	0.00134584	-0.22928	chr12	94602306	+	cg17031697	14699978		AAAATTAAAAAACAACCAAATAATAACCACATTCAACTACRAAAAATCCC		II			NA	NA	NA	NA	NA	NA		OpenSea	TTTAGGAAGCCAAATACACTGTTTGGGCCCATCCATTCCTCATTCCGCTCGGATCCCCTC[CG]GGACTCCCCGTAGCTGAATGTGGTCATCATTTGGTTGCTTTTCAATCTCATGATTCATGT	CGGGACTCCCCGTAGCTGAATGTGGTCATCATTTGGTTGCTTTTCAATCT	PLXNC1	NM_005761	Body		chr12:94602005-94602005				12:94601644-94602454	Promoter_Associated							chr12:94602260-94602495	3
463	cg23019886	-1.95351	0.407388	-5.06727	8.1046e-07	0.00136652	-0.313237	chr12	6277045	-	cg23019886	21682150		ACCCTTAACATCCTAAACTACTATATAAACAAAACATAAATACCRATAAC		II			NA	NA	NA	NA	NA	NA		OpenSea	TCAAGCCTTTAGCCCTTGGCATCCTGGGCTACTGTGTGGGCAGAACATGGGTGCCGGTGA[CG]GCAGTGGTGGCGGTGGAGAGGCGGAGAGGAGGGAAAGGGTCCCTTCCTGACCAGCTGCTG	CCCTTGGCATCCTGGGCTACTGTGTGGGCAGAACATGGGTGCCGGTGACG					chr12:6276820-6276820		TRUE		12:6276966-6277351	Unclassified							chr12:6276405-6277275	3
464	cg03067385	-1.89523	2.45022	-5.06113	8.31959e-07	0.00139974	-0.1769	chr4	185234607	-	cg03067385	48795549		CTCCTATTTTACCCTTTTAATAAACAACATATCTCCTCAAAAAATATACC		II			NA	NA	NA	NA	NA	NA		OpenSea	CCACACACCAACTCCTGTTTTGCCCTTTTAATGGGCAGCATATCTCCTCAGAAGATGTGC[CG]CATGACCATTTTTGAGCCCACACCATCTTCACCCTCCTAGAATCTGCCTCTGATTCTTGG	CGGCACATCTTCTGAGGAGATATGCTGCCCATTAAAAGGGCAAAACAGGA																	chr4:185234460-185234755	3
465	cg05673431	-1.92824	-0.669826	-5.05524	8.53068e-07	0.00143217	-0.298442	chr17	25871504	+	cg05673431	96691852		ATCAAATCAACCACAAACAATTAATAAATACTACCRATACTACAACAAAC		II			NA	NA	NA	NA	NA	NA		OpenSea	ATTTTAGATGTTAGAGCTGGGACTAGAGCTGAGCTCCTTCGGCCCCAGATACTTAGTGAG[CG]CCTGCTGTAGTATCGGTAGCACCCACCAACTGTTTGTGGCTGACCTGATACTATTCTCTT	CGCCTGCTGTAGTATCGGTAGCACCCACCAACTGTTTGTGGCTGACCTGA	KSR1	NM_014238	5'UTR				TRUE		17:25871220-25871837	Unclassified_Cell_type_specific	KSR1	ENST00000398982.1	5'UTR	KSR1	ENST00000398982.1	5'UTR	chr17:25871380-25872155	3
466	cg12690978	-1.98577	0.73896	-5.03677	9.22809e-07	0.00154593	-0.306364	chr12	8801526	-	cg12690978	90772111		TATCTTTATTTCCACCATATATAATCTACAACCACACATTTTAAACCCTC		II			NA	NA	NA	NA	NA	NA		OpenSea	GAAGGTGAGAGTATCTTTGTTTCCACCATGTATGGTCTACAACCACACATTTTGGGCCCT[CG]TAATTGCCCCATAACATCTTTCTACCTTCTTCTACCTGAAATGTCACAGTAAGAAATGTT	CGAGGGCCCAAAATGTGTGGTTGTAGACCATACATGGTGGAAACAAAGAT	MFAP5	NM_003480	Body						12:8801211-8801623	Unclassified	MFAP5	ENST00000537608.1	3'UTR	MFAP5;MFAP5	ENST00000538694.1;ENST00000537608.1	3'UTR;3'UTR			chr12:8800324-8803068	6	chr12:8800681-8802297
467	cg00018179	-1.94019	0.0977251	-5.03136	9.44249e-07	0.00157846	-0.310003	chr15	72521159	+	cg00018179	10781983		CTACTAATAAAATTAAAATTAAAACCAAAATCAATAACCCCCAATTAACC		II			NA	NA	NA	NA	NA	NA	chr15:72522131-72524238	N_Shore	AGCAGGGGAGTCCTGACCTCCATCTCCTCTGTGACCTAGGGAGTGGCCACACCCTCAAGA[CG]GCCAACTGGGGGCTACTGACCCTGGCTCCAATCCTAATCTCACCAGCAGGCAGAGCAAGT	CGGCCAACTGGGGGCTACTGACCCTGGCTCCAATCCTAATCTCACCAGCA	PKM;PKM;PKM;PKM;PKM;PKM;PKM	NM_001206799;NM_001206796;NM_002654;NM_001206797;NM_182471;NM_182470;NM_001206798	Body;Body;5'UTR;5'UTR;5'UTR;5'UTR;5'UTR			RDMR			15:72520669-72521219	Promoter_Associated	PKM2;PKM2;PKM2;PKM2;PKM2;PKM2;PKM2;PKM2;PKM2	ENST00000568459.1;ENST00000565154.1;ENST00000565184.1;ENST00000389093.3;ENST00000335181.5;ENST00000319622.6;ENST00000327974.8;ENST00000568883.1;ENST00000449901.2	5'UTR;5'UTR;5'UTR;5'UTR;5'UTR;5'UTR;5'UTR;5'UTR;5'UTR	PKM2;PKM2;PKM2;PKM2;PKM2;PKM2;PKM2;PKM2;PKM2;PKM2;PKM2;PKM2;PKM2;PKM2;PKM2	ENST00000561609.1;ENST00000564276.1;ENST00000568459.1;ENST00000565154.1;ENST00000565184.1;ENST00000389093.3;ENST00000335181.5;ENST00000569857.1;ENST00000319622.6;ENST00000566809.1;ENST00000567087.1;ENST00000569050.1;ENST00000327974.8;ENST00000568883.1;ENST00000449901.2	TSS200;3'UTR;5'UTR;5'UTR;5'UTR;5'UTR;5'UTR;5'UTR;5'UTR;5'UTR;5'UTR;5'UTR;5'UTR;5'UTR;5'UTR	chr15:72520760-72522195	3
468	cg09180057	1.85785	-1.82629	5.02591	9.66376e-07	0.001612	0.218575	chr14	89687989	-	cg09180057	39810969		CTTAATTTTACCAACTTCCTCACTAAATCAAAAACCTTTATCAAACTTTC		II			NA	NA	NA	NA	NA	NA		OpenSea	GTCATAAAGAACTTGATTTTGCCAACTTCCTCACTGGATCAAAGGCCTTTGTCAGACTTT[CG]CCACTGTTTGTCTTATGCAGCAAGATCTCTCTCAGTGACACGGCTGGGAAGTAAAGTATC	TTGATTTTGCCAACTTCCTCACTGGATCAAAGGCCTTTGTCAGACTTTCG	FOXN3;FOXN3	NM_005197;NM_001085471	Body;Body											FOXN3;FOXN3	ENST00000555010.1;ENST00000557718.1	3'UTR;3'UTR	chr14:89687780-89688030	3
469	cg17593035	-1.90275	2.19451	-4.98739	1.13759e-06	0.00189356	-0.19446	chr14	98179588	-	cg17593035	33681247		ATCTATAAAATTAAAATAACATCACCATTACRCTACATTACCTATCATAC		II			NA	NA	NA	NA	NA	NA		OpenSea	ACTCAGTTCCTATCTATAAAATTGGGATGACATCACCATTACGCTGCATTGCCTGTCATG[CG]TCAGGCGCTGTTCTAAGTGCTTACGTGTTCTGACTCATTTACTCCTCACCAAAACTCTAG	CGCATGACAGGCAATGCAGCGTAATGGTGATGTCATCCCAATTTTATAGA																	chr14:98179385-98179710	3
470	cg19707677	-1.98236	1.36435	-4.97718	1.18771e-06	0.00197278	-0.267319	chr1	207271346	-	cg19707677	7730155		CTCTCCTACCTCCAAAAAAATAATTTTACTTTAAACTACTTTATAATACC		II			NA	NA	NA	NA	NA	NA		OpenSea	TCACTTGGGTCCTCTCCTACCTCCAGGAAAATGGTTTTACTTTGAACTGCTTTGTAATAC[CG]AGATAACTTAAGCATGCATTGAGGCTCAAGGGCAGGGAGGTGGATTCCATCACAGCATGA	CGGTATTACAAAGCAGTTCAAAGTAAAACCATTTTCCTGGAGGTAGGAGA	C4BPB;C4BPB;C4BPB;C4BPB;C4BPB	NM_001017364;NM_001017365;NM_001017366;NM_000716;NM_001017367	Body;Body;Body;Body;Body						1:207271194-207271553	Unclassified_Cell_type_specific	C4BPB;C4BPB	ENST00000470767.1;ENST00000470767.1	1stExon;5'UTR	C4BPB;C4BPB;C4BPB	ENST00000469326.1;ENST00000470767.1;ENST00000470767.1	5'UTR;1stExon;5'UTR	chr1:207271185-207271515	3
471	cg06143806	-2.05579	1.35195	-4.97651	1.19106e-06	0.00197415	-0.284436	chr11	110244072	-	cg06143806	5727535		AATTTCTATCTCAACTTTCTTTTTACTCATTTAAAAACAACTAAAAATAC		II			NA	NA	NA	NA	NA	NA		OpenSea	GTGAATAAGGAGGTTTCTATCTCAGCTTTCTTTTTGCTCATTTAAAGACAACTGAGAGTA[CG]ACAGGGTAATTGTTTTGTTTTAAAGCACTGTAATTTAGTTCCTTTCTGGACCTTCTATGT	GTTTCTATCTCAGCTTTCTTTTTGCTCATTTAAAGACAACTGAGAGTACG					chr11:110244062-110244062		TRUE		11:110243841-110244448	Unclassified_Cell_type_specific	RP11-347E10.1	ENST00000526605.1	5'UTR	RP11-347E10.1;RP11-347E10.1	ENST00000526605.1;ENST00000526703.1	5'UTR;5'UTR	chr11:110243800-110244455	3
472	cg09037630	-1.86177	1.48769	-4.96152	1.26877e-06	0.00209849	-0.241664	chr6	31528239	-	cg09037630	60755966		AAATTCCCCTAAAATAAAAACTATTCACTTTCTCTAACCACATAATTTCC		II			NA	NA	NA	NA	NA	NA		OpenSea	AGCCCTGGTGGGGGTTCCCCTGAGATAAGGGCTGTTCACTTTCTCTGACCACATGGTTTC[CG]CTTCTGTGTCTCTTGTTTCCTAGGCTGATAAAAATACTGAGCCCTAGAGGCCCTGGCTTC	GGTTCCCCTGAGATAAGGGCTGTTCACTTTCTCTGACCACATGGTTTCCG							TRUE		6:31527646-31528349	Unclassified							chr6:31528025-31528470	3
473	cg00883689	-1.92293	0.728229	-4.95038	1.32972e-06	0.00219464	-0.294851	chr2	54802904	+	cg00883689	81627305		CTCCTCTCCTTTTAATTAAAAAATTTATAAACAAATTCAAAAAAATTCCC		II			NA	NA	NA	NA	NA	NA		OpenSea	CATCTGTTATGATGCAATTAAGCAGTGACTCAGTGGCGTGAAGGCTCAGTTTCGATGTAT[CG]GGAACTCCTTTGAATCTGTCCACAAACTTCTCAACCAAAAGGAGAGGAGAAATGTGTACA	CGGGAACTCCTTTGAATCTGTCCACAAACTTCTCAACCAAAAGGAGAGGA	SPTBN1;SPTBN1	NM_178313;NM_003128	Body;Body				TRUE										chr2:54802505-54803075	3
474	cg14744121	-2.01777	2.13126	-4.94565	1.35646e-06	0.00223406	-0.215516	chr1	24866581	-	cg14744121	75718302		TTTATCTTTTAAACTCCCCTCRATATATAAATCATCTTCRTCAAAATACC		II			NA	NA	NA	NA	NA	NA		OpenSea	CTGAATACTTATTTGTCTTTTAAACTCCCCTCGGTGTATGGATCATCTTCGTCAGAATGC[CG]TTGTTTCATTGTGAATCAGGGGAAAATGTTAATCATTTGGAGACTGTTTTCTTATTACCA	CGGCATTCTGACGAAGATGATCCATACACCGAGGGGAGTTTAAAAGACAA	LOC100506985	NR_109781	Body								RP4-594I10.2	ENST00000445805.1	TSS1500	RP4-594I10.2	ENST00000445805.1	TSS1500	chr1:24866480-24866890	3
475	cg05704952	-2.01516	-0.366835	-4.94338	1.36945e-06	0.00225069	-0.317421	chr4	113040636	-	cg05704952	11736225		CACTAATCCAAAAAACCCACTAAAAAAACTATAATAACTATAAAAAATTC		II			NA	NA	NA	NA	NA	NA		OpenSea	GGTATCACTATCACTAATCCAGGAAACCCACTGAAGGGACTGTGGTGACTATAAGGAGTT[CG]TTCCATGTTGTTTGTGTGGTGCTGACCGTTCCCATTCACCTCCGGCAGCTAACACACAAG	ACTAATCCAGGAAACCCACTGAAGGGACTGTGGTGACTATAAGGAGTTCG																	chr4:113040440-113040715	3
476	cg03502601	-1.9495	1.00222	-4.9371	1.40609e-06	0.00230606	-0.283069	chr17	78865373	+	cg03502601	45710889		TTAAAACAAAACCRTACAATTAACATCAAAAACAAAAACCATCCCTTTTC		II			NA	NA	NA	NA	NA	NA	chr17:78863569-78863813	S_Shore	GAGCCAGTGGCCTGCCGTCTCCCAGCACTCTGCTATTCCAAGGCCTCTGCTCTGACGGTT[CG]AAAAGGGATGGTCCCTGTTTCTGATGCCAATTGCACGGTTTTGTCTTAACCTTTCTTTTT	TAAGACAAAACCGTGCAATTGGCATCAGAAACAGGGACCATCCCTTTTCG	RPTOR;RPTOR	NM_001163034;NM_020761	Body;Body	low-CpG:76479950-76479969			TRUE	17:76479664-76479969	17:78864954-78866627	Unclassified	RPTOR	ENST00000575542.1	5'UTR	RPTOR;RPTOR	ENST00000575542.1;ENST00000577161.1	5'UTR;5'UTR	chr17:78864825-78865775	3
477	cg06229614	-1.98387	-0.730852	-4.93314	1.42966e-06	0.0023398	-0.298904	chr8	29381775	-	cg06229614	79643193		AACTAAAACRCCCTATCTTTTCCTCATATTTTTACTTAAATACAATACAC		II			NA	NA	NA	NA	NA	NA		OpenSea	GAGGCAAAATCAGCTGAGGCGCCCTATCTTTTCCTCATATTTTTGCTTAGATGCAATGCA[CG]TATTCCAAGTGAGTCCCTACACAAGATAATGATTGTTTCAGAACCTTAGATGACATCATT	CGTGCATTGCATCTAAGCAAAAATATGAGGAAAAGATAGGGCGCCTCAGC					chr8:29381671-29381671				8:29381677-29382041	Unclassified_Cell_type_specific							chr8:29381725-29382135	3
478	cg08310597	-1.98572	-0.0817763	-4.93131	1.44068e-06	0.00235291	-0.323326	chr3	18911824	+	cg08310597	77669442		CACTCTTTCCCTCCTTAACAATCAAAACTTAATTTAATTTCCTACTTTCC		II			rs116036138	0.010783	NA	NA	NA	NA		OpenSea	TATAGGAAACTCTTCAGCAGTTTCCACTGAAACCTTAGAAAATCTTACTTTCATGGGTTA[CG]GAAAGCAGGAAACCAAATTAAGTTTTGACTGCCAAGGAGGGAAAGAGTGAATCATTTTCA	CGGAAAGCAGGAAACCAAATTAAGTTTTGACTGCCAAGGAGGGAAAGAGT											AC105750.1	ENST00000425799.2	5'UTR	AC105750.1	ENST00000425799.2	5'UTR	chr3:18911765-18911975	3
479	cg00362567	-1.92416	1.55784	-4.93009	1.44807e-06	0.00236004	-0.248962	chr6	135410330	+	cg00362567	62618176		ATATCCCCAAATTATTTTTTCTCCAAAATTCAAATATAAAACCATATTCC		II			NA	NA	NA	NA	NA	NA		OpenSea	AATGGAATGTTAATTTTTTAATCTGCATAAGATTGAAATTACAGTTAAGATCCTGTTTGA[CG]GAACATGGTTTCACATTTGAACTCTGGAGAAAAAATAACCTGGGGACATGGGTTCTCATT	CGGAACATGGTTTCACATTTGAACTCTGGAGAAAAAATAACCTGGGGACA																			chr6:135408186-135410387	6	chr6:135408465-135411066
480	cg21917510	-2.01479	1.64245	-4.92538	1.47698e-06	0.00240215	-0.257087	chr11	85887699	+	cg21917510	94757162		CCCTCCACCTCAAAATTATTCTAAAAATTAAATAAAATCATCTATATAAC		II			NA	NA	NA	NA	NA	NA		OpenSea	AATGACTCATCAAATCTGAAATCTGATAAAGGGAACTTACATTTGCGTAGTGTAGAATAT[CG]TCACATAGATGATCTCATTTAATTCTCAGAACAACCCTGAGGTGGAGGGTGGGGTGCGTG	CGTCACATAGATGATCTCATTTAATTCTCAGAACAACCCTGAGGTGGAGG					chr11:85887618-85887618												chr11:85887560-85887995	3
481	cg00736744	-1.90033	-1.57312	-4.89987	1.64361e-06	0.00266759	-0.238935	chr1	66748057	+	cg00736744	23674106		TTTAAACAATAAATAATACACTAAAAATATATCTCCCACAACTCTATTAC		II			NA	NA	NA	NA	NA	NA		OpenSea	CTTTTGGGTTTTGAGTAAGCCATCCTGGCAGGGAAAAGAGGCAGGGGAGAATTTTTAGGA[CG]TAACAGAGCTGTGGGAGACATATCTCCAGTGCATTACTCACTGCTTAAAAGACACCCCCA	TTAAGCAGTGAGTAATGCACTGGAGATATGTCTCCCACAGCTCTGTTACG	PDE4B;PDE4B;PDE4B;PDE4B;PDE4B	NM_001037341;NM_002600;NM_001297440;NM_001297441;NM_001037340	Body;Body;Body;Body;Body		chr1:66747978-66747978				1:66747965-66748425	Unclassified							chr1:66747965-66748315	3
482	cg26643039	-2.00141	-0.987757	-4.88134	1.77589e-06	0.0028763	-0.281044	chr14	70141887	-	cg26643039	79743207		AATTTTAATAACTAACTTTAACACTATTTCCAAAAACTAAAACTATTACC		II			rs60314170	0.105232	NA	NA	NA	NA		OpenSea	GGTTTGAAGATGGTTTTAATGACTGGCTTTGACACTGTTTCCAGAAGCTGAGACTGTTGC[CG]TGCTTAAGTTCACACCTACCTGGGGGCCTCAGTTTTGCTCACCTTGCTTCTATAAAACTG	CGGCAACAGTCTCAGCTTCTGGAAACAGTGTCAAAGCCAGTCATTAAAAC	SUSD6	NM_014734	Body											KIAA0247	ENST00000556993.1	5'UTR	chr14:70141800-70142210	3
483	cg22610399	-1.98871	1.47051	-4.87147	1.85058e-06	0.00299106	-0.264801	chr2	38950230	+	cg22610399	8606569		ATTATACCCTATTTATCTCTATACCCTCTAAACATAAAACAAAACCTTTC		II			NA	NA	NA	NA	NA	NA		OpenSea	ACAGTTGCCTCTGGGTTTTTTTCTGCCTCTCCTGCCTTCATTCATCAGTTTTTCAATCAA[CG]AAAGGCTCTGCTTCATGCCCAGAGGGTACAGAGATAAATAGGGCACAATTCTTGCCCTTT	TTGTGCCCTATTTATCTCTGTACCCTCTGGGCATGAAGCAGAGCCTTTCG	GALM	NM_138801	Body						2:38950005-38950285	Unclassified				GALM	ENST00000444351.1	3'UTR			chr2:38949390-38950650	6	chr2:38949246-38950767
484	cg24231804	-1.92944	0.586858	-4.86764	1.88031e-06	0.00303284	-0.303887	chr15	67316861	+	cg24231804	24722555		AACRAAACCTAAAAATAAATCATCTTTCCCTCAACTACCAAACTATCCAC		II			rs143865697	0.010184	NA	NA	NA	NA		OpenSea	AAACAAAACCACCCACAAATAGCTTGAGGCAGAAAAAAGATTGTACCATATCATGGCAAT[CG]TGGACAGTTTGGCAGCTGAGGGAAAGATGACTCATTCCCAGGCTCCGCTTGCATAATCCT	CGTGGACAGTTTGGCAGCTGAGGGAAAGATGACTCATTCCCAGGCTCCGC							TRUE				RP11-798K3.2	ENST00000558071.1	3'UTR	RP11-798K3.2	ENST00000558071.1	3'UTR	chr15:67316785-67317035	3
485	cg05432558	-1.9049	1.30286	-4.86681	1.88686e-06	0.00303713	-0.263449	chr17	62632136	-	cg05432558	26675154		TCTTTACTAACATTTATTATTTTCCCATTATTATAACCCTTCTAATAATC		II			rs78978657	0.048323	NA	NA	NA	NA		OpenSea	ATTTCTCCACATCTTTGCTAACATTTGTTATTTTCCCATTATTATAGCCCTTCTAGTGGT[CG]TGAAGTAGTATCCCATTGTGGTTTTCATTTTCATTTCCCTAATGATTCATGATATTGGGC	CGACCACTAGAAGGGCTATAATAATGGGAAAATAACAAATGTTAGCAAAG	SMURF2	NM_022739	Body														chr17:62631785-62632430	3
486	cg13947866	-1.88556	-1.13387	-4.8652	1.89959e-06	0.00305132	-0.269878	chr12	123218275	-	cg13947866	48616564		TTTTTTAACAAATAAAAAATATTCTTCATTCTACATTCTCAAATACTATC		II			NA	NA	NA	NA	NA	NA		OpenSea	CTTAGCCTGGATTTTTTAACAAATGGAAAATATTCTTCATTCTACATTCTCAGATACTGT[CG]GGATTCTTGTAAACACAAATACTTCCTTTTTTTTCCACATGACTAACACCTGCCTTTCTT	TTTTTAACAAATGGAAAATATTCTTCATTCTACATTCTCAGATACTGTCG					chr12:123218047-123218047												chr12:123218020-123218290	3
487	cg06442437	-1.95138	1.43042	-4.86118	1.93164e-06	0.00309074	-0.262746	chr2	102679203	+	cg06442437	48720596		ATACTATCTATCTACTACRACATACATAATCACTACTATTTTCAATAAAC		II			NA	NA	NA	NA	NA	NA		OpenSea	CCCACGCATTCTTAAGCAGAGGTCATTGCATACATTTAATCTTTTCTTGGTAACTTAACA[CG]TCCATTGAAAACAGTAGTGATTATGTATGCCGCAGCAGACAGACAGCATGAGATGGTGGT	CGTCCATTGAAAACAGTAGTGATTATGTATGCCGCAGCAGACAGACAGCA					chr2:102678622-102678622												chr2:102678640-102679230	3
488	cg04429873	-1.92689	0.44837	-4.86113	1.93205e-06	0.00309074	-0.305668	chr16	89416597	+	cg04429873	76717913		TTATATTCCCACCAACRTTAAATAAAAATTCCATCTACTCTATCCTTACC		II			NA	NA	NA	NA	NA	NA		OpenSea	AAATTAAAACCGCAATTCACTAGAATGGCTAAAATGGAAAAGATGGACTACACCATGTAA[CG]GCAAGGACAGAGCAGATGGAATTCCCATTCAACGCTGGTGGGAACACAAAACTGAGTGGT	CGGCAAGGACAGAGCAGATGGAATTCCCATTCAACGCTGGTGGGAACACA	ANKRD11;ANKRD11;ANKRD11;ANKRD11	NR_045839;NM_013275;NM_001256183;NM_001256182	Body;5'UTR;5'UTR;5'UTR								ANKRD11;ANKRD11	ENST00000378330.2;ENST00000301030.4	5'UTR;5'UTR	ANKRD11;ANKRD11;ANKRD11;ANKRD11	ENST00000562816.1;ENST00000378330.2;ENST00000378332.2;ENST00000301030.4	3'UTR;5'UTR;5'UTR;5'UTR			chr16:89416320-89416948	3
489	cg15953461	-1.87364	1.24851	-4.82662	2.22991e-06	0.00355994	-0.261567	chr14	77489763	-	cg15953461	79668337		ACCTCCACACCAAAATTCTAAACRAACCAATAATTTATTTCTCCCCAAAC		II			NA	NA	NA	NA	NA	NA	chr14:77491938-77495276	N_Shelf	ACACCAGCCCGGCCTCCACACCAGAGTTCTGGGCGAACCAGTGATTTGTTTCTCCCCAAA[CG]TGCCTGTACCCATCCCCACCTCCCAGTCTTCCCACTCCTTTGATGGGAGTGGAGTGGGGG	CCTCCACACCAGAGTTCTGGGCGAACCAGTGATTTGTTTCTCCCCAAACG						RDMR	TRUE		14:77489667-77491013	Unclassified							chr14:77489280-77490175	3
490	cg00042419	-1.83713	1.01265	-4.81299	2.35954e-06	0.00375921	-0.272523	chr22	32879152	+	cg00042419	90800894		ATAACAATAATAATATATACCTAACACTTTACCAAAAAACACTATCCTCC		II			NA	NA	NA	NA	NA	NA		OpenSea	AGTGTCCTCTGAAAATCTAGTTTCATGAGATGGTGTCACAGGGATGTTGACTGCTGAGGA[CG]GAGGATAGTGTTTTTTGGTAAAGTGTTAGGCACACACTATTATTGTTATTAGACTCCTCA	CGGAGGATAGTGTTTTTTGGTAAAGTGTTAGGCACACACTATTATTGTTA	FBXO7;FBXO7;FBXO7	NM_012179;NM_001033024;NM_001257990	Body;Body;Body											FBXO7;FBXO7	ENST00000492535.1;ENST00000425028.1	5'UTR;3'UTR			chr22:32878711-32879238	6	chr22:32878487-32879299
491	cg22014687	-1.89466	2.19095	-4.805	2.43882e-06	0.00387759	-0.195316	chr2	30379115	-	cg22014687	23780567		ATCCCACTAAAACCTCACAATTCTTTTCTAAAATTATACATACTCAAAAC		II			NA	NA	NA	NA	NA	NA		OpenSea	TATCTACTTGTATCCCACTGAAACCTCACAATTCTTTTCTGAAATTATACATGCTCAGAA[CG]TATACTTAACATTTATGCTAAACCTTTTTTCTCACCTCTCTGCCAGTGCTTTACATCATT	CGTTCTGAGCATGTATAATTTCAGAAAAGAATTGTGAGGTTTCAGTGGGA	YPEL5;YPEL5;YPEL5;YPEL5	NM_001127401;NM_001127400;NM_001127399;NM_016061	5'UTR;5'UTR;5'UTR;5'UTR								YPEL5;YPEL5;YPEL5;YPEL5;YPEL5	ENST00000495673.1;ENST00000379519.3;ENST00000261353.4;ENST00000402003.3;ENST00000402708.1	TSS200;5'UTR;5'UTR;5'UTR;5'UTR	YPEL5;YPEL5;YPEL5;YPEL5;YPEL5;YPEL5;YPEL5;YPEL5	ENST00000495673.1;ENST00000379519.3;ENST00000261353.4;ENST00000490211.2;ENST00000402003.3;ENST00000402708.1;ENST00000470120.1;ENST00000492439.1	TSS200;5'UTR;5'UTR;5'UTR;5'UTR;5'UTR;5'UTR;5'UTR
492	cg12035123	-1.94794	-1.74459	-4.79584	2.53297e-06	0.00401911	-0.235164	chr3	111261303	+	cg12035123	4722828		ATATTCATTAATAATCATTTCTAAATTCTAACATCTCTCTTATACCTACC		II			NA	NA	NA	NA	NA	NA		OpenSea	CTGCTGAAATTGATCACCAAAGGACAAATCATTACTAAGGGTTTCAGTTATGTATTTAAG[CG]GCAGGTATAAGAGAGATGCTAGAATCTAGAAATGATTACTAATGAACACTAAAAATAAGA	CGGCAGGTATAAGAGAGATGCTAGAATCTAGAAATGATTACTAATGAACA	CD96;CD96	NM_005816;NM_198196	Body;Body																chr3:111260628-111261583	5
493	cg20114199	1.846	-1.48209	4.77208	2.79382e-06	0.00441693	0.239561	chr12	124208547	+	cg20114199	9622460		TAAAATTCACACCACATATTAACTAAAACATTCCRAAAACTATAATAAAC		II			NA	NA	NA	NA	NA	NA		OpenSea	GGAAATCCGAGAAATGACAGCACCTGTGGTTAGAGACGAGGGCCAGTCTTGGGGGTCTCA[CG]CTCATCACAGCCTTCGGAATGTTTTAGCTAATATGTGGTGTGAACTTCACAGAAATTACC	CGCTCATCACAGCCTTCGGAATGTTTTAGCTAATATGTGGTGTGAACTTC	ATP6V0A2	NM_012463	Body											ATP6V0A2;ATP6V0A2;ATP6V0A2	ENST00000504192.2;ENST00000504192.2;ENST00000540368.1	5'UTR;1stExon;5'UTR	chr12:124208320-124208615	3
494	cg20510033	-1.97679	-1.436	-4.77197	2.79501e-06	0.00441693	-0.250615	chr1	8960134	-	cg20510033	90637216		TAAACCCTAAATTCTAACCRCTCCTCTAAATTACTCATCACTAAATTTCC		II			NA	NA	NA	NA	NA	NA		OpenSea	TGGCCTCTATATAAGCCCTAAGTTCTAACCGCTCCTCTGAGTTACTCATCACTGAATTTC[CG]TTGCAGGTGATTCATGAGTTTCCAGGAAAGGGGTGGGTGATTTCCAGAATGAGGGTTCCT	CGGAAATTCAGTGATGAGTAACTCAGAGGAGCGGTTAGAACTTAGGGCTT									1:8959962-8960312	Unclassified_Cell_type_specific							chr1:8960025-8960375	3
495	cg14293975	-1.94623	2.0589	-4.75835	2.95624e-06	0.00466228	-0.209903	chr5	90167401	-	cg14293975	73613908		TATTCTAAATAAAACTACAATAACATTATCATATTTACAACATAACTTTC		II			NA	NA	NA	NA	NA	NA		OpenSea	AGAGTGAGTAATATTCTGAATGAGGCTACAGTGACATTATCATGTTTGCAACATAGCTTT[CG]TTACTAGGAAAATTTGTGAGGCAAATCCAGACTTTACCAAAAAATACCAGTTTGGAACCT	CGAAAGCTATGTTGCAAACATGATAATGTCACTGTAGCCTCATTCAGAAT	ADGRV1;ADGRV1	NR_003149;NM_032119	Body;Body		chr5:90167234-90167234						GPR98	ENST00000399043.4	3'UTR	GPR98	ENST00000399043.4	3'UTR	chr5:90167220-90167450	3
496	cg00041030	-1.95193	-0.411029	-4.75372	3.01295e-06	0.00474215	-0.308352	chr14	91694672	+	cg00041030	18760950		TTAAAACCATAACTACRAAACTAAACTCCCCTAATCTAAATAAATCAACC		II			NA	NA	NA	NA	NA	NA		OpenSea	TCACTGACCGTGTCCCATTACACTCTTACAATATCCTGTGCTGGTTGCACTGCTGAGTGA[CG]GCTGACTCACCCAGATCAGGGGAGTCCAGCTTCGCAGCCATGGCCCCAAATGTTTGTTGA	CGGCTGACTCACCCAGATCAGGGGAGTCCAGCTTCGCAGCCATGGCCCCA							TRUE										chr14:91694385-91695735	3
497	cg10258381	-1.85349	-0.395355	-4.75163	3.03894e-06	0.00477343	-0.299816	chr10	73486251	+	cg10258381	18707217		AAACAATTACAAAAACCCAAATATCTTCCCAACTCTTCTTAAAACAAAAC		II			NA	NA	NA	NA	NA	NA		OpenSea	TCAGGGGCTGTGCTGGGGTGGGTGACTCAGCCCTGACCCAGCTCCTGCTGACACCTCCAA[CG]CTTTGCCCCAAGAAGAGCTGGGAAGACACCTGGGTCCTTGCAACTGCCCTGAGTGAGACC	CGCTTTGCCCCAAGAAGAGCTGGGAAGACACCTGGGTCCTTGCAACTGCC	C10orf105;CDH23;CDH23	NM_001168390;NM_001171930;NM_022124	5'UTR;Body;Body		chr10:73486064-73486064				10:73485404-73486677	Unclassified	C10orf105	ENST00000545760.1	5'UTR	CDH23;C10orf105	ENST00000493280.1;ENST00000545760.1	5'UTR;5'UTR	chr10:73485760-73486355	3
498	cg06881965	-1.89123	1.68258	-4.74513	3.12119e-06	0.00489278	-0.23332	chr14	69600007	+	cg06881965	97804307		ATCTAACAAATCTAACTCATTTACTTTACTACCTAACCTCTTATATTTAC		II			NA	NA	NA	NA	NA	NA		OpenSea	TCTGAATCTAGGTAATGTGGCTCCAGAAACCATGCTCCTTACCATGATGCAATCCAGCCT[CG]CAAATATAAGAGGCCAGGCAGCAAAGTAAATGAGTCAGACTTGCCAGATTAAGTGACAGA	CGCAAATATAAGAGGCCAGGCAGCAAAGTAAATGAGTCAGACTTGCCAGA	DCAF5	NM_003861	Body				TRUE				DCAF5;DCAF5	ENST00000554215.1;ENST00000556847.1	5'UTR;5'UTR	DCAF5;DCAF5;DCAF5;DCAF5;DCAF5	ENST00000556111.1;ENST00000553943.1;ENST00000554215.1;ENST00000556847.1;ENST00000554681.1	5'UTR;3'UTR;5'UTR;5'UTR;5'UTR	chr14:69599840-69600315	3
499	cg00045357	-1.98227	1.39726	-4.72495	3.3905e-06	0.00530431	-0.269955	chr5	138750111	+	cg00045357	53759145		AAAATCACAAATACCCTTTAATCCTCCACACCTAATCTAATACCTAAAAC		II			NA	NA	NA	NA	NA	NA		OpenSea	ATTTCAAGCTTTTTCTTACAATTAAATATAAGAAACATTTAGTCATTTATTCACAAAACA[CG]TCTTAGGTACTAGACCAGGTGTGGAGGATTAAAGGGCACCTGTGACCCTGCAGTCCAACA	CGTCTTAGGTACTAGACCAGGTGTGGAGGATTAAAGGGCACCTGTGACCC	DNAJC18	NM_152686	Body											DNAJC18;DNAJC18;DNAJC18	ENST00000510770.1;ENST00000508445.1;ENST00000515559.1	3'UTR;3'UTR;TSS200			chr5:138749612-138750219	6
500	cg18065767	-1.84835	1.32643	-4.71647	3.51017e-06	0.00548054	-0.25456	chr2	191583522	+	cg18065767	80780135		ATCATAAAAATCRTAACTACCACATCTAATTTACTAAACAATCCTTATTC		II			NA	NA	NA	NA	NA	NA		OpenSea	TGGCAGAACTGAAGGCAAGTGACTGTAGAAAAATAAATTATTTCACGCCTGTACTTCCTA[CG]AACAAGGATTGTTTAGTAAACTAGATGTGGTAGCCACGATTTTCATGATCAACAGAGTGG	TCATGAAAATCGTGGCTACCACATCTAGTTTACTAAACAATCCTTGTTCG									2:191583488-191583825	Unclassified_Cell_type_specific									chr2:191583360-191584113	6	chr2:191583146-191584547
501	cg09047090	-1.89089	0.896448	-4.71235	3.56984e-06	0.00556257	-0.288475	chr20	49109706	-	cg09047090	82637372		TTAACTAATTTCAACAAAAAACCCCAACATTCTTAATCATCATAAAACTC		II			NA	NA	NA	NA	NA	NA		OpenSea	TGTTACCTCAGTTGGCTAATTTCAGCAAAAAGCCCCAACATTCTTAGTCATCATAAAACT[CG]TTTGCTGAGTATGACTGACTCACCTGGTATTTCATAAAGTGCTACTTATGAGACCCACAA	CGAGTTTTATGATGACTAAGAATGTTGGGGCTTTTTGCTGAAATTAGCCA																	chr20:49109540-49109875	3
502	cg05056497	-1.93226	0.173333	-4.71065	3.59471e-06	0.00559017	-0.30883	chr21	35899448	-	cg05056497	19670935		ACAACATAATTTCCACTAATAATAATTCCATTCAACTACTCAAACAACAC		II			NA	NA	NA	NA	NA	NA		OpenSea	CAACCTCTCTTGCAGCATAGTTTCCACTGGTAGTAATTCCATTCAGCTACTCAGACAACA[CG]CTCCTCGGCCGAATGGGACGACCCTTCTTAAGATGGAAAATGTTACAAAAGAAAAAGGAT	CAGCATAGTTTCCACTGGTAGTAATTCCATTCAGCTACTCAGACAACACG	RCAN1;RCAN1;RCAN1	NM_203417;NM_004414;NM_203418	5'UTR;Body;TSS200								RCAN1;RCAN1;RCAN1;RCAN1;RCAN1	ENST00000381132.2;ENST00000481448.1;ENST00000489903.1;ENST00000487990.1;ENST00000443408.2	TSS200;TSS1500;3'UTR;5'UTR;5'UTR	RCAN1;RCAN1;RCAN1;RCAN1;RCAN1;RCAN1;RCAN1	ENST00000381132.2;ENST00000492600.1;ENST00000481448.1;ENST00000489903.1;ENST00000463276.1;ENST00000487990.1;ENST00000443408.2	TSS200;TSS1500;TSS1500;3'UTR;3'UTR;5'UTR;5'UTR	chr21:35898625-35899475	3
503	cg13636954	-1.79811	2.25728	-4.7069	3.65033e-06	0.00566538	-0.182214	chr14	98179595	-	cg13636954	4760585		AAATTAAAATAACATCACCATTACRCTACATTACCTATCATACRTCAAAC		II			NA	NA	NA	NA	NA	NA		OpenSea	TCCTATCTATAAAATTGGGATGACATCACCATTACGCTGCATTGCCTGTCATGCGTCAGG[CG]CTGTTCTAAGTGCTTACGTGTTCTGACTCATTTACTCCTCACCAAAACTCTAGGAAGTAC	CGCCTGACGCATGACAGGCAATGCAGCGTAATGGTGATGTCATCCCAATT																	chr14:98179385-98179710	3
504	cg09803959	-1.95447	-0.726089	-4.68469	3.99659e-06	0.00619048	-0.292212	chr17	78865514	+	cg09803959	19655982		ACTTTCATACTAAACCACAAAATAACTCAAAACCACCACCAACTCCTACC		II			rs2289764	0.38139	NA	NA	NA	NA	chr17:78863569-78863813	S_Shore	TCACTGCTGCTCCACAATCATTTTCCAGCCCCAGTGACTGTTATTGTCCCTTCTCCCTCT[CG]GCAGGAGCTGGTGGTGGCTCTGAGTCATCTTGTGGTTCAGTATGAAAGCAATTTCTGCAC	CGGCAGGAGCTGGTGGTGGCTCTGAGTCATCTTGTGGTTCAGTATGAAAG	RPTOR;RPTOR	NM_001163034;NM_020761	Body;Body				TRUE	17:76480109-76480351	17:78864954-78866627	Unclassified	RPTOR;RPTOR	ENST00000306801.3;ENST00000575542.1	ExonBnd;5'UTR	RPTOR;RPTOR;RPTOR	ENST00000306801.3;ENST00000575542.1;ENST00000577161.1	ExonBnd;5'UTR;5'UTR	chr17:78864825-78865775	3
505	cg11099072	-1.95268	-1.27498	-4.65322	4.54214e-06	0.00702156	-0.26091	chr1	172731458	+	cg11099072	27706959		TATTACTTCTCTACTCCTTAACCACAAATTTCTTCCATTTAATACAAAAC		II			NA	NA	NA	NA	NA	NA		OpenSea	TTGTTTTTGTGAAACTCTTTGGTTTTGACTCTGACCTTTATCTTATAGTGGAAGGTAGGG[CG]TTCTGTATTAAATGGAAGAAACTTGTGGTTAAGGAGTAGAGAAGCAATAATTGGAGAGGC	ATTGCTTCTCTACTCCTTAACCACAAGTTTCTTCCATTTAATACAGAACG																	chr1:172730700-172731475	3
506	cg07506970	-1.96255	2.54226	-4.64823	4.63497e-06	0.0071509	-0.177577	chr21	36522256	-	cg07506970	24745888		ATTTAAACATTCTTTTAAAAATATACRTCTAATTTCCAAATTACCAACCC		II			rs16992884	0.047923	NA	NA	NA	NA		OpenSea	ATTCCATTCAGATTTAGACATTCTTTTAAGAGTATGCGTCTGATTTCCAAATTACCAGCC[CG]ATAGTTCTGACTAATGGAAAATAATGCACTACTTTGCTTCAGGCAAAGTCAAGTATTTGA	CGGGCTGGTAATTTGGAAATCAGACGCATACTCTTAAAAGAATGTCTAAA														RUNX1	ENST00000475045.1	3'UTR	chr21:36522100-36522395	3
507	cg01740768	-1.86205	2.84173	-4.63695	4.85175e-06	0.0074706	-0.144433	chr3	15541901	-	cg01740768	62734873		TCTATTCTAAATCATATTCTTACAACTCTTCATTTTTCAAATTTCATTTC		II			NA	NA	NA	NA	NA	NA		OpenSea	TCCTGACTTTCTCTATTCTGAGTCATATTCTTGCAGCTCTTCATTTTTCAAATTTCATTT[CG]CAAACCTTCAGAGATGGAAGTTTTGCCACTTTTCACACCAAAAGCACTTACTGTGTTTTT	CTATTCTGAGTCATATTCTTGCAGCTCTTCATTTTTCAAATTTCATTTCG	COLQ;COLQ	NM_080539;NM_005677	Body;Body														chr3:15541605-15541930	3
508	cg19363332	-1.87497	1.97024	-4.63589	4.87272e-06	0.00748812	-0.210745	chr8	77897727	+	cg19363332	98622178		CCATTATAAAATAACTACCACAATCAAATTAATTACATCAATCACCACCC		II			NA	NA	NA	NA	NA	NA		OpenSea	TGCCAAGAGCAAATCTGAAGTGTCCTCATCACACACATACACACAGGTGGTAAGTAACTA[CG]GGTGGTGATTGATGTAATTAACTTGATTGTGGCAGTCATTTCACAATGGATACATATATG	CGGGTGGTGATTGATGTAATTAACTTGATTGTGGCAGTCATTTCACAATG	PEX2;PEX2;PEX2;PEX2	NM_001079867;NM_000318;NM_001172087;NM_001172086	5'UTR;5'UTR;5'UTR;5'UTR								PEX2;PEX2;PEX2;PEX2	ENST00000357039.4;ENST00000522527.1;ENST00000520103.1;ENST00000419564.2	5'UTR;5'UTR;5'UTR;5'UTR	PEX2;PEX2;PEX2;PEX2;PEX2	ENST00000518986.1;ENST00000357039.4;ENST00000522527.1;ENST00000520103.1;ENST00000419564.2	5'UTR;5'UTR;5'UTR;5'UTR;5'UTR	chr8:77897460-77897730	3
509	cg00108440	-1.92378	-0.95893	-4.6216	5.16266e-06	0.00791809	-0.273812	chr2	103034576	-	cg00108440	5682344		TATACTCAACTATACCAACTTTACCTTTATTAAAATACTAAACTCTTAAC		II			NA	NA	NA	NA	NA	NA		OpenSea	TGGAGCTTTGATGTGCTCAGCTGTGCCAGCTTTACCTTTATTAGAATACTAGACTCTTGA[CG]GAGGATGTTATCTAGACTTCACCAAGATGGTTTCTAGACAAAACTCATTACAACTATTGT	GTGCTCAGCTGTGCCAGCTTTACCTTTATTAGAATACTAGACTCTTGACG	IL18RAP	NM_003853	TSS1500						2:103034475-103035137	Unclassified_Cell_type_specific	IL18RAP	ENST00000264260.2	TSS1500	IL18RAP;IL18RAP	ENST00000264260.2;ENST00000450855.1	TSS1500;TSS1500	chr2:103034460-103034750	3
510	cg21027742	-1.91182	-1.28452	-4.61622	5.27605e-06	0.00807613	-0.248961	chr5	130730032	+	cg21027742	97640139		ACTAAAAATACTAAACCCAATATTAACTAAAATCAACATTTCCRCTCTAC		II			NA	NA	NA	NA	NA	NA		OpenSea	ATCTGCATTCTGTAAAAGAGGTACTTTCCCATGATGTAGGCATGAAGTGGTGCCAGTAAG[CG]TAGAGCGGAAATGTTGACTTTAGTTAACATTGGGTTTAGCATTTCCAGTGCAGCATTATC	CTGGAAATGCTAAACCCAATGTTAACTAAAGTCAACATTTCCGCTCTACG	CDC42SE2;CDC42SE2	NM_001038702;NM_020240	3'UTR;3'UTR						5:130729848-130730149	Gene_Associated	CDC42SE2;CDC42SE2;CDC42SE2	ENST00000505065.1;ENST00000395246.1;ENST00000360515.3	3'UTR;3'UTR;3'UTR	CDC42SE2;CDC42SE2;CDC42SE2;CDC42SE2	ENST00000505065.1;ENST00000395246.1;ENST00000360515.3;ENST00000506929.1	3'UTR;3'UTR;3'UTR;5'UTR	chr5:130729860-130730130	3
511	cg19907913	-1.90244	1.44475	-4.61112	5.38591e-06	0.00822817	-0.254522	chr17	455636	+	cg19907913	73668185		TAAAACAAACATAAACCAAACCTCAACTTTCACATCAACCACTTATTAAC		II			NA	NA	NA	NA	NA	NA		OpenSea	TGAGAATTTTGATTCTTCGTCAATAAGTGGTTGATGTGAAAGCTGAGAATTTTGATTCTT[CG]TCAATAAGTGGTTGATGTGAAAGCTGAGGCCTGGCCCATGCCTGTCTCATTTAATGGCAG	CGTCAATAAGTGGTTGATGTGAAAGCTGAGGCCTGGCCCATGCCTGTCTC	VPS53;VPS53	NM_001128159;NM_018289	Body;Body								RP5-1029F21.2;VPS53	ENST00000574008.1;ENST00000576149.1	TSS200;3'UTR	RP5-1029F21.2;VPS53;VPS53;VPS53	ENST00000574008.1;ENST00000572607.1;ENST00000576149.1;ENST00000573028.1	TSS200;3'UTR;3'UTR;3'UTR	chr17:455620-455835	3
512	cg09626225	-1.89816	2.14628	-4.60869	5.43896e-06	0.00829298	-0.198909	chr1	236046950	-	cg09626225	42660584		ACCAAAAAATCATTAAAATAACTTCTTAAAAACCCTTACRTTACTTTTTC		II			rs115868536	0.019768	NA	NA	NA	NA		OpenSea	CTCTTCTCAAAGCCAAAAGGTCATTGGGATGGCTTCTTAGAAGCCCTTGCGTTGCTTTTT[CG]TTTGGTAACGGGGCTAGGAAATCTCTGTGTCACCAGGAAGGCGAGTGGCCCTCTCTCCCT	CCAAAAGGTCATTGGGATGGCTTCTTAGAAGCCCTTGCGTTGCTTTTTCG	LYST;LYST;LYST	NM_001301365;NR_102436;NM_001301365	1stExon;Body;5'UTR				TRUE				LYST	ENST00000536965.1	TSS200	LYST;LYST;LYST	ENST00000536965.1;ENST00000468107.1;ENST00000489585.1	TSS200;TSS200;TSS200	chr1:236046485-236047270	3
513	cg23522480	1.86575	0.0661785	4.58843	5.90154e-06	0.00898076	0.305753	chr2	100755547	+	cg23522480	49777135		TTTATATTTAAATAATAATTATATAAATTAATATTCACCACTTCCCTTCC		II			NA	NA	NA	NA	NA	NA		OpenSea	TGGGGGTAGAATGCCTTTCTGTTTGCCAATTTATCATCAAAGGGGCAAGAGGATGAAGGG[CG]GAAGGGAAGTGGTGAATATCAACTTATACAACCACCACTCAAACACAAACTCTTTGCATG	TTGTGTTTGAGTGGTGGTTGTATAAGTTGATATTCACCACTTCCCTTCCG	AFF3	NM_002285	5'UTR								AFF3;AFF3	ENST00000317233.4;ENST00000483600.1	5'UTR;3'UTR	AFF3;AFF3;AFF3	ENST00000317233.4;ENST00000416492.1;ENST00000483600.1	5'UTR;5'UTR;3'UTR					chr2:100755448-100756066
514	cg08067349	-1.94248	1.55742	-4.56904	6.37971e-06	0.00968953	-0.24727	chr12	102187313	+	cg08067349	43711254		ATTCAAAATATAACCATATCTAATAAAAAAACAACTAACTCATTAACCTC		II			NA	NA	NA	NA	NA	NA		OpenSea	TTACATGATCAATTTAACTTTGGCAAAACTGACAAATGGAAGGAGACTGTGTGATCTGCA[CG]AGGTCAATGAGTCAGTTGTTTTCCTATTAGACATGGTCACACTCTGAATCTTTCATTCTA	TTCAGAGTGTGACCATGTCTAATAGGAAAACAACTGACTCATTGACCTCG	GNPTAB	NM_024312	Body		chr12:102187051-102187051												chr12:102187260-102187530	3
515	cg22568103	-1.91499	0.81872	-4.55839	6.65814e-06	0.0100928	-0.286743	chr9	3746471	+	cg22568103	77803431		TATATAATAAAATACATTCTTCTCTAACTAATTTCTTCTTCTCAACACAC		II			NA	NA	NA	NA	NA	NA		OpenSea	GGCAGCAATAAAAGCCAATGACTTTTGCTAAATTTCTTCTCACAATTTCTAATGAGTCAA[CG]TGTGCTGAGAAGAAGAAATTAGTCAGAGAAGAATGTATCCTATTATACAGTTCCACTTTT	CGTGTGCTGAGAAGAAGAAATTAGTCAGAGAAGAATGTATCCTATTATAC																	chr9:3746420-3746695	3
516	cg07921759	-1.90954	0.213752	-4.53496	7.31277e-06	0.0110636	-0.311715	chr14	55203969	+	cg07921759	40708919		ATTTAATCACTCACCTTTCATCCCACTACCTTCTTCTTAAAATATATTAC		II			NA	NA	NA	NA	NA	NA		OpenSea	AGCAGTGTAGCCTCTTCAGGAAGTGGTGGGAGTGAACACTTAGAAGATCAGACCACTGCT[CG]TAACACATTCCAAGAAGAAGGTAGTGGGATGAAAGGTGAGTGACTAAATGAGAAACCACT	TTTAGTCACTCACCTTTCATCCCACTACCTTCTTCTTGGAATGTGTTACG	SAMD4A;SAMD4A	NM_001161576;NM_015589	Body;Body				TRUE										chr14:55203885-55204435	3
517	cg02352281	-1.834	1.52711	-4.529	7.48882e-06	0.011308	-0.237993	chr3	46139305	-	cg02352281	39699894	45758949	TACTCCAAACCCCTATATCTCCAACACCAAAAATATCAAAATAAACAACA	TACTCCGAACCCCTATATCTCCAACACCAAAAATATCAAAATAAACGACG	I	A	Red	rs62243876	0.170527	NA	NA	NA	NA		OpenSea	CTGTGATTGCCTTGCTCCGGACCCCTATGTCTCCAGCACCAAGAGTGTCAGGGTAGACGA[CG]GTGTGGAGCTCAGTGGAGGCGGATAAGGGGGCTGTAGTCATTTTGAAACCTTACGGTATT	TGCTCCGGACCCCTATGTCTCCAGCACCAAGAGTGTCAGGGTAGACGACG					chr3:46139244-46139244		TRUE		3:46139269-46139386	Unclassified_Cell_type_specific							chr3:46139280-46139735	3
518	cg11266624	-1.86211	1.79133	-4.52851	7.50366e-06	0.0113086	-0.223505	chr13	43571711	+	cg11266624	27763988		ATTCATTTATCACAACTAAAAAAACCCTTCAAAATAATCTCCCTATCAAC		II			NA	NA	NA	NA	NA	NA		OpenSea	TAGCTGCAGGAATGGAAGGAATTTCCCTTAACTTTGGGGAAACTTCTGTAGACTCAGTGG[CG]TTGACAGGGAGATTACCCTGAAGGGTTTCTTTAGCTGTGATAAATGAATCAAACAGAAAC	TTCATTTATCACAGCTAAAGAAACCCTTCAGGGTAATCTCCCTGTCAACG																	chr13:43571540-43571815	3
519	cg26265441	-1.94646	2.27651	-4.52065	7.74279e-06	0.0116465	-0.198041	chr15	67320284	-	cg26265441	4715174		TTTTATAACATTAACTACATATACATTATTATACAACCATCTAAAATAAC		II			NA	NA	NA	NA	NA	NA		OpenSea	TAAGTATGCAGTTTTATGACATTAACTACATGTGCATTGTTATGCAACCATCTAGGATGA[CG]TTCTAACCTCATTTCAAGCTTAGCCGCATTCACTATCTTTCCAGGACTAGGGTAGTTTTC	CGTCATCCTAGATGGTTGCATAACAATGCACATGTAGTTAATGTCATAAA											RP11-798K3.2	ENST00000558071.1	3'UTR	RP11-798K3.2	ENST00000558071.1	3'UTR	chr15:67320200-67320535	3
520	cg03725784	-1.7878	1.52469	-4.49857	8.45404e-06	0.0126919	-0.233065	chr14	61992305	-	cg03725784	7605198		TTATAATAATTAACTAACAAAACTAATAACCCAACACTTTCTCTCCCTAC		II			NA	NA	NA	NA	NA	NA		OpenSea	TGCAGAGCTGATTGTAATAGTTGACTGACAAAACTGATGGCCCAGCACTTTCTCTCCCTG[CG]CGATTCCTGCTGCCCATGACAGCAGCTGAGTAATAAGCAGTCAGACCTCTTACCTGGGAC	TGTAATAGTTGACTGACAAAACTGATGGCCCAGCACTTTCTCTCCCTGCG	PRKCH	NM_006255	Body				TRUE							PRKCH;PRKCH;PRKCH;PRKCH;PRKCH	ENST00000555110.1;ENST00000555382.1;ENST00000555233.1;ENST00000536400.1;ENST00000555628.1	5'UTR;TSS200;5'UTR;5'UTR;5'UTR	chr14:61991940-61992495	3
521	cg10387581	-1.81346	1.72403	-4.49467	8.58635e-06	0.0128658	-0.220579	chr1	206330041	-	cg10387581	35628882		CACRTAAATTAAATCCCTACCCAAATAAAAATCACTAATATACTCCAAAC		II			NA	NA	NA	NA	NA	NA		OpenSea	TCACCTTCCCCCACGTGAGTTGAGTCCCTGCCCAGGTGGAAATCACTGATGTGCTCCAGG[CG]CTGGAGAGCCCAAAAAAGAGTGGGAGTTTCCTAGAAGCCAGGGGAGGGGAGGTGCGTGGT	CGCCTGGAGCACATCAGTGATTTCCACCTGGGCAGGGACTCAACTCACGT	CTSE;CTSE	NM_001910;NM_148964	Body;Body														chr1:206329645-206330130	3
522	cg06864186	-1.93243	1.92559	-4.48679	8.85929e-06	0.0132493	-0.226633	chr10	90430556	+	cg06864186	89667949		CTTTACCCCTAACAACAAAAAAAATCCTATTATAAATCATATAACTCTTC		II			NA	NA	NA	NA	NA	NA		OpenSea	GTTGTAGGGATTTTAGCTTTCACTCTGATAAAAAAAGAAAACTGCAGAATAATTTTGAAT[CG]AAGAGTTACATGATTCATAACAGGATCCCTTTTGTTGCCAGGGGCAAAGAGGCAGGAGCA	CGAAGAGTTACATGATTCATAACAGGATCCCTTTTGTTGCCAGGGGCAAA	LIPF;LIPF;LIPF;LIPF	NM_001198830;NM_001198829;NM_004190;NM_001198828	Body;Body;Body;Body														chr10:90430240-90430635	3
523	cg09167044	1.95414	-2.41337	4.47929	9.12671e-06	0.0136231	0.180694	chr17	38501412	+	cg09167044	92650550	18636246	AACTACAAACATCCACATACTTCACATTCTTAAACATCTAAAAACAAACA	AACTACGAACATCCACGTACTTCACATTCTTAAACGTCTAAAAACGAACG	I	A	Red	NA	NA	NA	NA	NA	NA	chr17:38501396-38501839	Island	GGGGGTGCACAGGATGTGGCTCCCCATCTGTCTCCCACCAATCTCCGCCACTCACACCTC[CG]CCCGCTCCCAGACGTCCAAGAATGTGAAGCACGTGGATGCCCGTAGTTGGGGGAGGGGGA	CGCCCGCTCCCAGACGTCCAAGAATGTGAAGCACGTGGATGCCCGTAGTT	RARA;RARA;RARA;RARA	NM_001145301;NM_000964;NM_001145302;NM_001024809	Body;Body;Body;Body				TRUE		17:38500943-38502323	Unclassified	RARA	ENST00000475125.1	TSS200	RARA	ENST00000475125.1	TSS200	chr17:38501185-38502295	3
524	cg02253134	-1.9206	0.816393	-4.44863	1.03042e-05	0.0153514	-0.292736	chr5	88141393	-	cg02253134	14795192		CACTTTCACTATTTATCATAATCTTTTCCATTCATTTACCTAAATCTTAC		II			NA	NA	NA	NA	NA	NA		OpenSea	GAGGAAGAGTACACTTTCACTATTTGTCATGATCTTTTCCATTCATTTACCTGAATCTTA[CG]CATCACAGTTCCCTTCCTGTGTGATAAGCTTATCTAAAGTAGGAAACAAGCAATAATGCA	ACTTTCACTATTTGTCATGATCTTTTCCATTCATTTACCTGAATCTTACG	MEF2C;MEF2C;MEF2C;MEF2C	NM_001193350;NM_002397;NM_001193347;NM_001131005	5'UTR;5'UTR;5'UTR;5'UTR								MEF2C;MEF2C;MEF2C;MEF2C;MEF2C;MEF2C;MEF2C;MEF2C	ENST00000508569.1;ENST00000510942.1;ENST00000514028.1;ENST00000514015.1;ENST00000437473.2;ENST00000504921.2;ENST00000340208.5;ENST00000424173.2	5'UTR;5'UTR;5'UTR;5'UTR;5'UTR;5'UTR;5'UTR;5'UTR	MEF2C;MEF2C;MEF2C;MEF2C;MEF2C;MEF2C;MEF2C;MEF2C;MEF2C;MEF2C;MEF2C;MEF2C;MEF2C;MEF2C;MEF2C	ENST00000511086.1;ENST00000508610.1;ENST00000513252.1;ENST00000508569.1;ENST00000510942.1;ENST00000514028.1;ENST00000514015.1;ENST00000503075.1;ENST00000437473.2;ENST00000504921.2;ENST00000502983.1;ENST00000340208.5;ENST00000424173.2;ENST00000515093.1;ENST00000509349.1	3'UTR;5'UTR;5'UTR;5'UTR;5'UTR;5'UTR;5'UTR;5'UTR;5'UTR;5'UTR;5'UTR;5'UTR;5'UTR;3'UTR;3'UTR	chr5:88141020-88141435	3
525	cg06996485	-1.88871	-1.04017	-4.44684	1.03772e-05	0.0154307	-0.269681	chr21	36339951	+	cg06996485	52810912		AATATTAAAATTAATAAATCACCCTCACTATCACAATCACCTCAAACCTC		II			NA	NA	NA	NA	NA	NA		OpenSea	AAAGGATTCTCCAGCCCCATAGTGGTGAGAAGTGACACAGAGTCACATTACATAAAATGA[CG]AGGCCTGAGGTGATTGTGACAGTGAGGGTGACTCATTAATCCCAACACTGGGATCCTCTG	CGAGGCCTGAGGTGATTGTGACAGTGAGGGTGACTCATTAATCCCAACAC	RUNX1	NM_001754	Body		chr21:36339843-36339843						RUNX1;RUNX1;RUNX1	ENST00000431176.1;ENST00000486278.2;ENST00000399245.2	5'UTR;5'UTR;5'UTR	RUNX1;RUNX1;RUNX1;RUNX1;RUNX1	ENST00000482318.1;ENST00000431176.1;ENST00000486278.2;ENST00000399245.2;ENST00000475045.1	3'UTR;5'UTR;5'UTR;5'UTR;3'UTR	chr21:36339825-36340275	3
526	cg12938260	-1.88574	2.24014	-4.4407	1.06318e-05	0.0157792	-0.190939	chr19	12223581	+	cg12938260	42628289		ACATTACTTACACTCATAAAAATTCTCTCCAATATAACTCCTTTAATAAC		II			NA	NA	NA	NA	NA	NA		OpenSea	GAAAAACGCTATAAATGCAAGCAATGTGGAAAACCCTTCATTTATTTCAATGCCTTTCAA[CG]TCATCAAAGGAGCCACACTGGAGAGAACCCCTATGAGTGTAAGCAATGTGGGAAAGCCTG	CGTCATCAAAGGAGCCACACTGGAGAGAACCCCTATGAGTGTAAGCAATG	ZNF788	NR_027049	Body								AC022415.1;ZNF788	ENST00000397759.3;ENST00000430298.1	1stExon;3'UTR	AC022415.1;ZNF788	ENST00000397759.3;ENST00000430298.1	1stExon;3'UTR					chr19:12222249-12223955
527	cg14127767	-1.91614	0.357924	-4.43349	1.09383e-05	0.0162033	-0.308799	chr10	6183284	+	cg14127767	31808113		TACTTTCATTATTACTCACCAAACTTACAAATATATCTACTAACATCTCC		II			NA	NA	NA	NA	NA	NA	chr10:6186520-6187855	N_Shelf	ATGCTAAGAACTCCTCTGGAGCACAGCAGTGCTCACATCAATAGTCCAGCAGATTGAGCA[CG]GAGATGTCAGCAGACACACTTGCAAGTTTGGTGAGTAATAATGAAAGTACTCAGTTCCGT	CGGAGATGTCAGCAGACACACTTGCAAGTTTGGTGAGTAATAATGAAAGT									10:6182425-6183654	Unclassified							chr10:6182245-6184095	3
528	cg06639053	-1.89067	1.33368	-4.42707	1.12181e-05	0.0165864	-0.26014	chr12	111837470	-	cg06639053	90671552		CTTTAATCTCTATTAAAAATAACTCATTAAAACCAAATATAAAAACTCAC		II			NA	NA	NA	NA	NA	NA	chr12:111834869-111835085	S_Shelf	CGTCACTTCCACTTTAGTCTCTGTTAGAAATGACTCATTAAGGCCAGGTGTGGGGGCTCA[CG]CCTGTAATCCCAGCACTTTGGGAGGCCGAGGCGAGCGGATCACGAGGTCAGGAGATCAAG	TTTAGTCTCTGTTAGAAATGACTCATTAAGGCCAGGTGTGGGGGCTCACG									12:111837272-111837484	Unclassified_Cell_type_specific	RP3-473L9.4;RP3-473L9.4	ENST00000552663.1;ENST00000548846.1	5'UTR;5'UTR	RP3-473L9.4;RP3-473L9.4	ENST00000552663.1;ENST00000548846.1	5'UTR;5'UTR	chr12:111837105-111837475	3
529	cg17694130	-1.82785	2.14838	-4.37541	1.37386e-05	0.0202746	-0.19026	chr4	14858290	+	cg17694130	38806106	82748196	CACTATTACAAACCTTTCCCAAACCCCATACTAATAAATCCTTCTCTCCA	CACTATTACGAACCTTTCCCAAACCCCATACTAATAAATCCTTCTCTCCG	I	T	Red	NA	NA	NA	NA	NA	NA		OpenSea	CAGTGAGTCATAACGCTGTTTGTCCTGGGAGGAGGGAGGGTGATGGGGTGTGAGTCACAA[CG]GAGAGAAGGACTCACTAGTATGGGGCTTGGGAAAGGCCCGTAATAGTGACGTCTTCCAGT	CGGAGAGAAGGACTCACTAGTATGGGGCTTGGGAAAGGCCCGTAATAGTG					chr4:14857906-14857906		TRUE		4:14857871-14858365	Unclassified_Cell_type_specific	LINC00504	ENST00000505089.1	3'UTR	LINC00504;LINC00504;LINC00504	ENST00000509654.1;ENST00000515031.1;ENST00000505089.1	3'UTR;3'UTR;3'UTR	chr4:14858005-14858395	3
530	cg01297872	-1.94351	1.64978	-4.36829	1.41259e-05	0.0208067	-0.242712	chr6	45674277	-	cg01297872	46684293		TTCAATTCTACTATTACTCCTTCCCCTTCAAATTCTCAAAACAAAATATC		II			NA	NA	NA	NA	NA	NA		OpenSea	TGACATTTAATTTCAGTTCTACTATTACTCCTTCCCCTTCAGATTCTCAGGGCAGGGTGT[CG]AGGTGGAGGGGCCCTCCTTGTGAGGAAGCAGCAGCAGCAGATTTTGCTGATGGTTGAAGA	TCAGTTCTACTATTACTCCTTCCCCTTCAGATTCTCAGGGCAGGGTGTCG																	chr6:45674120-45674390	3
531	cg08954948	-1.88127	-0.83175	-4.34783	1.52986e-05	0.0224917	-0.27193	chr10	6100768	-	cg08954948	57739113		ATACAAACTCTCAAAATTTCCACAATTCTAAAAAAAATACCTTCAATAAC		II			rs3134883	0.202276	NA	NA	NA	NA		OpenSea	GATCAAGGGACATACAAGCTCTCAGAATTTCCACAGTTCTGAGAAAGGTGCCTTCAATAA[CG]TGCCATATTGGTAATACCAGGAGAATTCTCTTTCTGACCACATCCCAGAGCCCAGTAATA	TACAAGCTCTCAGAATTTCCACAGTTCTGAGAAAGGTGCCTTCAATAACG	IL2RA;IL2RA;IL2RA	NM_000417;NM_001308243;NM_001308242	Body;Body;Body		chr10:6100768-6100768						IL2RA	ENST00000488980.1	3'UTR	IL2RA	ENST00000488980.1	3'UTR	chr10:6100640-6101075	3
532	cg08656816	-1.85793	1.16974	-4.34616	1.53987e-05	0.0225963	-0.261945	chr17	34207454	-	cg08656816	83626589		AAAAAACATCCCCTAAAAAAAATTTCCAAAATAACAACCAAACATTAACC		II			rs2280788	0.025359	NA	NA	NA	NA		OpenSea	TAGGGCCAGTTGAGGGGCATCCCCTAAGGGGAGTTTCCAAAATAGCAACCAAGCATTGGC[CG]GTATCATAAGTGAAATTGCACAAAACGGAAAAGAAAACTGAAATAGCCTCCGGAAATTCG	CGGCCAATGCTTGGTTGCTATTTTGGAAACTCCCCTTAGGGGATGCCCCT	CCL5	NM_002985	TSS200	low-CpG:31231475-31231586					17:34207247-34207565	Unclassified	CCL5;CCL5;CCL5;CCL5;AC015849.2	ENST00000293272.2;ENST00000463941.1;ENST00000293272.2;ENST00000366113.3;ENST00000413928.1	1stExon;TSS200;5'UTR;5'UTR;5'UTR	CCL5;CCL5;CCL5;CCL5;AC015849.2	ENST00000293272.2;ENST00000463941.1;ENST00000293272.2;ENST00000366113.3;ENST00000413928.1	1stExon;TSS200;5'UTR;5'UTR;5'UTR	chr17:34207165-34208035	3
533	cg01323675	-1.93824	-0.916682	-4.33228	1.62522e-05	0.023804	-0.278895	chr4	111208492	-	cg01323675	70697959		ATATTAACATAACTCATTCCCTCACTCCTTTAAAAATAAACTCAAATTTC		II			NA	NA	NA	NA	NA	NA		OpenSea	TCTGCTTTCAAATGTTGGCATGACTCATTCCCTCACTCCTTTGAGAATGAGCTCAAATTT[CG]TTTTGTCAGTGAGAACCGAAACTGTATACACCCACATAGCTTACTGTGTATATTTACAGG	TGTTGGCATGACTCATTCCCTCACTCCTTTGAGAATGAGCTCAAATTTCG																	chr4:111208360-111208630	3
534	cg09687334	-1.86597	1.2017	-4.32948	1.64301e-05	0.0240195	-0.265268	chr2	137120585	-	cg09687334	49706868		TATATCATCTCAATTACCACTATCACTACAAAATAAATATTATTATCCCC		II			rs12615012	0.373403	NA	NA	NA	NA		OpenSea	GCTCTTTTGCATATATCATCTCAATTACCACTATCACTGCAGGGTAGGTATTATTGTCCC[CG]TGGTTCAGGTAAGGAAACTGAAGTTGAGCCAAATTAAGGTCATGCAATAAGTGGCAGAGC	CGGGGACAATAATACCTACCCTGCAGTGATAGTGGTAATTGAGATGATAT									2:137120370-137120642	Unclassified							chr2:137120305-137120595	3
535	cg03311759	-1.89657	1.96889	-4.32778	1.65391e-05	0.0241337	-0.211895	chr15	56491552	-	cg03311759	13786234		AATTATTTTCCTTTTTTACTATCCTTCCACRTATAAATATCTTTCCTTAC		II			NA	NA	NA	NA	NA	NA		OpenSea	GCTTTCTAATGAGTTATTTTCCTTTTTTGCTGTCCTTCCACGTATAGGTATCTTTCCTTA[CG]TGATTGCTGGTTGCTCCAAATGCTGAATTTTACCATTGTAATATTTAAAAATAGCTAATT	GTTATTTTCCTTTTTTGCTGTCCTTCCACGTATAGGTATCTTTCCTTACG	RFX7	NM_022841	Body								RFX7;RFX7	ENST00000559447.2;ENST00000422057.1	5'UTR;5'UTR	RFX7;RFX7	ENST00000559447.2;ENST00000422057.1	5'UTR;5'UTR			chr15:56491303-56491567	3
536	cg04520393	-1.85232	1.07663	-4.31599	1.7313e-05	0.0252157	-0.272292	chr5	100163937	-	cg04520393	20661974		TTTCACTTCTCRAATTCATTACACACTAAAACCTACATAAACCAACTACC		II			NA	NA	NA	NA	NA	NA		OpenSea	TCTGGGGGAGTTTTCACTTCTCGGGTTCATTACACACTGGGGCCTGCATAAACCAACTAC[CG]TGTAAAACCCTAATGAGCTGATGAGTAATAAATTGATACGTGCTGAAATAAGGAACATTT	CGGTAGTTGGTTTATGCAGGCCCCAGTGTGTAATGAACCCGAGAAGTGAA	ST8SIA4	NM_005668	Body		chr5:100163819-100163819				5:100163910-100164050	Unclassified_Cell_type_specific							chr5:100163840-100164435	3
537	cg05815089	-1.83692	1.51104	-4.31501	1.73783e-05	0.0252638	-0.233604	chr2	24800923	-	cg05815089	87744861		TATATTTTCCATAAATTTACACATAAATAAACAATAACATACCTCACAAC		II			NA	NA	NA	NA	NA	NA		OpenSea	TTCTATGGGAATGTATTTTCCATAGGTTTACACATGGGTAGGCAGTGACATACCTCACAA[CG]TACTCTTTTGCTTGGCTACTGGCAAATTTTTTTGGATTTTATTTCTGATACTTCTAGTTT	CGTTGTGAGGTATGTCACTGCCTACCCATGTGTAAACCTATGGAAAATAC											NCOA1;NCOA1;NCOA1;NCOA1;NCOA1	ENST00000538539.1;ENST00000406961.1;ENST00000469850.1;ENST00000405141.1;ENST00000407230.1	5'UTR;5'UTR;5'UTR;5'UTR;5'UTR	NCOA1;NCOA1;NCOA1;NCOA1;NCOA1;NCOA1	ENST00000538539.1;ENST00000496333.1;ENST00000406961.1;ENST00000469850.1;ENST00000405141.1;ENST00000407230.1	5'UTR;5'UTR;5'UTR;5'UTR;5'UTR;5'UTR			chr2:24800222-24801604	6	chr2:24800072-24801215
538	cg05351692	1.79987	-0.128199	4.31357	1.74754e-05	0.0253577	0.290593	chr5	55884362	+	cg05351692	97708540		AATCTCTAATTAACAACCCTAAAAACTAATAAACACAAATTCAAATCTCC		II			NA	NA	NA	NA	NA	NA		OpenSea	ACTACTTCCACTTCATGGGTAAGGAAACCAGAATCTCAAAGAAGTTCAATCAGTCAGGGA[CG]GAGATCTGAACCTGTGTCTACCAGTCCCCAGGGCTGTTAATCAGAGACCTTTACAGAGGG	CGGAGATCTGAACCTGTGTCTACCAGTCCCCAGGGCTGTTAATCAGAGAC	C5orf67	NM_001287053	5'UTR								AC022431.2	ENST00000438651.1	5'UTR	AC022431.2	ENST00000438651.1	5'UTR			chr5:55884239-55885571	6
539	cg10532358	-1.89428	-0.0370954	-4.30901	1.77871e-05	0.0257621	-0.304511	chr2	161080729	-	cg10532358	25756136		TTCTAACTTATTCCTATCATATCTAACRTAACTCTTTAATTCCTAAACCC		II			NA	NA	NA	NA	NA	NA		OpenSea	TGGTTAAGGACTTCTGGCTTGTTCCTGTCATGTCTGACGTGGCTCTTTAATTCCTAAACC[CG]AGTCCTCAGGGTCTGTACAGCCACCTCTTCTTTCCCTGATGACTCACCTTCAGCTCTGAA	CGGGTTTAGGAATTAAAGAGCCACGTCAGACATGACAGGAACAAGCCAGA					chr2:161080666-161080666				2:161080449-161080837	Unclassified_Cell_type_specific	ITGB6	ENST00000485635.1	3'UTR	ITGB6;ITGB6	ENST00000485635.1;ENST00000498478.1	3'UTR;3'UTR	chr2:161080625-161080895	3
540	cg07462448	-1.91743	1.4243	-4.30336	1.81801e-05	0.0262826	-0.253751	chr10	115441840	-	cg07462448	82805424		RTATCTAAAATCAAACATTCCCCACTTAATTACCACCCTAAACTATAATC		II			NA	NA	NA	NA	NA	NA	chr10:115439007-115440196	S_Shore	ACTGAAATGACGTGTCTGAGATCAGGCATTCCCCACTTGGTTACCACCCTGGGCTATGAT[CG]CTCTTTGGAGGTTCCAAAAATCAAGCCCAGTCTCATAGGAATAAGAAAGTAACTAATTGT	TGTCTGAGATCAGGCATTCCCCACTTGGTTACCACCCTGGGCTATGATCG	CASP7;CASP7;CASP7;CASP7	NM_033340;NM_033339;NM_033338;NM_001227	5'UTR;5'UTR;5'UTR;5'UTR		chr10:115441699-115441699				10:115441513-115441966	Unclassified	CASP7;CASP7;CASP7;CASP7;CASP7;CASP7;CASP7	ENST00000369331.3;ENST00000369321.2;ENST00000345633.4;ENST00000369318.3;ENST00000369319.3;ENST00000369316.1;ENST00000369315.1	5'UTR;5'UTR;5'UTR;5'UTR;5'UTR;5'UTR;5'UTR	CASP7;CASP7;CASP7;CASP7;CASP7;CASP7;CASP7;CASP7	ENST00000429617.1;ENST00000369331.3;ENST00000369321.2;ENST00000345633.4;ENST00000369318.3;ENST00000369319.3;ENST00000369316.1;ENST00000369315.1	5'UTR;5'UTR;5'UTR;5'UTR;5'UTR;5'UTR;5'UTR;5'UTR	chr10:115441620-115441875	3
541	cg15393941	1.86256	-1.44889	4.29676	1.86501e-05	0.0269122	0.244694	chr1	59408670	-	cg15393941	75633539		ATATTCCCCAAAATTACTAAAAATACCTACRAATTTACACACAAACAAAC		II			NA	NA	NA	NA	NA	NA		OpenSea	CAGCTTTCTTTATGTTCCCCAAAGTTGCTAAAAATGCCTGCGGGTTTGCACACAAGCAGA[CG]TGCTCACAATGCTGGGTGGCTTCTGTCTTCTTGGCTCCAGCACGAAGAGACCTGGCAGGT	TGTTCCCCAAAGTTGCTAAAAATGCCTGCGGGTTTGCACACAAGCAGACG																	chr1:59408480-59408835	3
542	cg11812438	-1.89407	2.35612	-4.28206	1.97388e-05	0.0284306	-0.183552	chr4	48067995	-	cg11812438	5777472		ATTATATAAATTAAAATCTCAATAATAACAACCTTCTATCTTTCCTCACC		II			rs6447614	0.496605	NA	NA	NA	NA		OpenSea	TGTAAATTCATGTTATGTGAATTGAGGTCTCAGTAATAACAGCCTTCTGTCTTTCCTCAC[CG]TAACAGGAGTCATAGGAAAGGGGGTGTGATAGTCTCAGAAACAGCCTAGCATCTCATACA	CGGTGAGGAAAGACAGAAGGCTGTTATTACTGAGACCTCAATTCACATAA																			chr4:48067480-48068066	6	chr4:48067407-48068188
543	cg01053405	-1.85062	2.14581	-4.26435	2.11322e-05	0.0303815	-0.198264	chr16	24764990	+	cg01053405	95761488		CCTAACTCATATAAATATCTACCTAAATACACCTACTAACTCCTACTAAC		II			NA	NA	NA	NA	NA	NA		OpenSea	ATATGAGGAATTGTGAGTCACAGGGTTTTTAAGACAGGTTTCCTGGAACTTGTCTTTTGT[CG]CTAGTAGGAGCCAGCAGGTGTATCCAGGCAGATATCTACATGAGCCAGGTGGGCAGGCCC	CGCTAGTAGGAGCCAGCAGGTGTATCCAGGCAGATATCTACATGAGCCAG	TNRC6A	NM_014494	Body								TNRC6A	ENST00000562829.1	5'UTR	TNRC6A	ENST00000562829.1	5'UTR	chr16:24764840-24765070	3
544	cg26212586	-1.87628	1.20463	-4.26186	2.13357e-05	0.0306178	-0.26155	chr5	124271865	+	cg26212586	28692274		TTCCTATAACAAAACCTCTAAACTCTTAAAATTTCCCAAATAATAAAAAC		II			NA	NA	NA	NA	NA	NA		OpenSea	AGTCACATCATTAGCATAAACTCCAGTGTGGTCAGAGAGGTCTACCATGAATAATAAAGA[CG]CTTCTATCACTTGGGAAATTCCAAGAGTTTAGAGGCTCTGTCACAGGAACCAGGGGCACA	CGCTTCTATCACTTGGGAAATTCCAAGAGTTTAGAGGCTCTGTCACAGGA					chr5:124271562-124271562												chr5:124271505-124271975	3
545	cg06578716	-1.90625	2.00265	-4.24973	2.23532e-05	0.032019	-0.210763	chr19	30343398	-	cg06578716	13704877		CCTAAAATTACCATCTACTAATTTCATCACCACAAATCACTTTTTATATC		II			NA	NA	NA	NA	NA	NA		OpenSea	ATGAGAGCTGCCCTAAAGTTACCATCTGCTAGTTTCATCACCACAGGTCACTTTTTATGT[CG]TATCCATTGGTTTTCTTTTCTCTGGAGTTTGGGTCTTGTTTTCCTGTTTTCACATGTCTG	CGACATAAAAAGTGACCTGTGGTGATGAAACTAGCAGATGGTAACTTTAG									19:30343302-30343446	Unclassified_Cell_type_specific									chr19:30342708-30343495	6
546	cg26800893	1.80559	-2.59333	4.23967	2.32324e-05	0.0332175	0.152232	chr11	67184596	-	cg26800893	32691859		CCATAAACAAAACAAACAAAAAACTCTACTACTATAAAACAAACTAAAAC		II			NA	NA	NA	NA	NA	NA	chr11:67182965-67183393	S_Shore	TGGGGTTGCCTCCATGAACAAAACAAGCAGAAAACTCTGCTGCTGTGAAGCAAGCTAAGG[CG]GAGCCCAGCATGGCAGGGGCGGGAGGGGCTGGCTGGCAAGACATTGCTTCCTGCCCTCCC	CGCCTTAGCTTGCTTCACAGCAGCAGAGTTTTCTGCTTGTTTTGTTCATG	ATPGD1;ATPGD1	NM_020811;NM_001166222	5'UTR;Body				TRUE		11:67184317-67184927	Unclassified_Cell_type_specific	CARNS1;CARNS1	ENST00000539452.1;ENST00000423745.2	5'UTR;5'UTR	CARNS1;CARNS1;CARNS1;CARNS1;CARNS1;CARNS1	ENST00000529925.1;ENST00000539452.1;ENST00000423745.2;ENST00000531388.1;ENST00000531958.1;ENST00000531388.1	5'UTR;5'UTR;5'UTR;1stExon;5'UTR;5'UTR	chr11:67184360-67184715	3
547	cg23671410	-1.88625	1.67752	-4.2322	2.39067e-05	0.034119	-0.236849	chr6	52119978	-	cg23671410	81606921		ACACTAAAACAACCACACTTCTAAAAAATATATTACTTTCACTCCTACAC		II			NA	NA	NA	NA	NA	NA		OpenSea	ATCCAGTGAGAGCACTGAAACAACCACACTTCTGAGAAATGTGTTACTTTCACTCCTGCA[CG]GATCTGACTCAGAATGATGATTCTCAGGTTCTCCTAATTTCAGTTGAAATGCTGTGGAAG	CACTGAAACAACCACACTTCTGAGAAATGTGTTACTTTCACTCCTGCACG																	chr6:52119840-52120155	3
548	cg06035956	-1.87151	2.98652	-4.20094	2.69371e-05	0.0383739	-0.134391	chr5	379099	-	cg06035956	44646966		ATACACTAAAATTCATTCTTTTCRACATTCAATAAAATATAACTACCACC		II			NA	NA	NA	NA	NA	NA		OpenSea	TAAAAATTTACATACACTAAAGTTCATTCTTTTCGGCATTCAGTGGGATGTGACTGCCAC[CG]TCATGAAGATTCAGAGCCATCCCCTCCCCAAACATTTCTCCTCTGCTGCTGTTTGCAGTC	CGGTGGCAGTCACATCCCACTGAATGCCGAAAAGAATGAACTTTAGTGTA	AHRR;AHRR	NM_020731;NM_001242412	Body;Body		chr5:378611-378611		TRUE				AHRR	ENST00000512529.1	5'UTR	AHRR;AHRR	ENST00000512529.1;ENST00000514523.1	5'UTR;5'UTR			chr5:370387-379104	6	chr5:370444-379762
549	cg08799257	-1.90287	-0.19185	-4.19943	2.70928e-05	0.0385253	-0.305198	chr11	60859078	+	cg08799257	70602848		AAACCCAACTCTCTTATCCTAAAAACCCAACATAAAAATATTTAACTAAC		II			NA	NA	NA	NA	NA	NA		OpenSea	AAAGAGGTAAACCTCCAGGCCCCACACAGAGAAATCCCCCACCTCCGACTGGACTCGGCA[CG]CCAGTCAAACACTTTCATGCTGGGTTCCTAGGACAAGAGAGCTGGGCCTCGGGACCATCC	CGCCAGTCAAACACTTTCATGCTGGGTTCCTAGGACAAGAGAGCTGGGCC					chr11:60858994-60858994		TRUE										chr11:60858580-60859555	3
550	cg27060295	1.79457	-1.81729	4.18524	2.85952e-05	0.0405877	0.21023	chr7	8171773	-	cg27060295	71684210		ATAACCTAACTACAAACACTACTACAAAAATAAAAACCAACAAACATAAC		II			NA	NA	NA	NA	NA	NA		OpenSea	TTGCTTACCAGATAACCTAACTACAGACACTGCTGCAAAAATAAGAGCCAACAGACATGA[CG]TACTCACATCCTCACCTGTCTCCAACTCCGTGACCTTGCAGGCATTGCCTCTCCTTTCTA	CGTCATGTCTGTTGGCTCTTATTTTTGCAGCAGTGTCTGTAGTTAGGTTA	ICA1;ICA1;ICA1;ICA1	NM_004968;NM_001276478;NM_022307;NM_001136020	Body;Body;Body;Body		chr7:8171530-8171530				7:8171526-8172246	Promoter_Associated				ICA1;ICA1	ENST00000455539.1;ENST00000486677.1	3'UTR;3'UTR	chr7:8171340-8172175	3
551	cg09224040	1.86128	-0.037146	4.18129	2.90281e-05	0.0411274	0.298322	chr6	35014879	-	cg09224040	93799924		TAAAATCTAAAAACTCTATCAACTTCATTTATACACCTTCTTCCTATTTC		II			NA	NA	NA	NA	NA	NA		OpenSea	GTGCTTTAAACTGAAGTCTAGGGACTCTGTCAACTTCATTTATACACCTTCTTCCTGTTT[CG]CAAGTTCAGAGGTAATTAGGAGTGGTAAACTGCAGGAAATCTCAAGGCAGCTGATGGATC	GAAGTCTAGGGACTCTGTCAACTTCATTTATACACCTTCTTCCTGTTTCG	ANKS1A	NM_015245	Body				TRUE				ANKS1A	ENST00000373990.3	5'UTR	ANKS1A	ENST00000373990.3	5'UTR	chr6:35014780-35015755	3
552	cg11803027	-1.9463	0.128275	-4.17753	2.94447e-05	0.0416421	-0.307903	chr12	66150884	+	cg11803027	34798203		TATATATAATAAAAAATCTACTACAACCACCTTAAAAAATACAATCAACC		II			NA	NA	NA	NA	NA	NA		OpenSea	CAAACAGTCAAACTGAGAAGGTTCTCAGTCTTCTTGTTTCCGAATGAATCATCCATTTCA[CG]GTTGATTGTACTTCCCAAGGTGGCTGCAGTAGATCTCTTATCATACATACTCTTCTTACA	CGGTTGATTGTACTTCCCAAGGTGGCTGCAGTAGATCTCTTATCATACAT																	chr12:66150740-66151050	3
553	cg17266406	-1.82003	0.502691	-4.17563	2.96585e-05	0.0418686	-0.290367	chr2	60743021	+	cg17266406	42669268		ATTCCCTTATTAAATCTTTCTCRAATTAACTTATTCACTTCCTATTCAAC		II			NA	NA	NA	NA	NA	NA		OpenSea	CAGGCCACTCAACCCACTGTGAGGTCTTACTGTGGGGATTACCGAGTCACCACCAGGCTG[CG]CTGAACAGGAAGTGAACAAGTCAATTCGAGAAAGATCCAATAAGGGAATATTCTCTGGGC	TTCCCTTATTGGATCTTTCTCGAATTGACTTGTTCACTTCCTGTTCAGCG	BCL11A;BCL11A;BCL11A	NM_022893;NM_138559;NM_018014	Body;Body;Body		chr2:60742807-60742807		TRUE		2:60742917-60743703	Gene_Associated_Cell_type_specific	BCL11A;BCL11A	ENST00000477659.1;ENST00000537768.1	3'UTR;5'UTR	BCL11A;BCL11A;BCL11A;BCL11A	ENST00000477659.1;ENST00000537768.1;ENST00000489516.2;ENST00000492272.1	3'UTR;5'UTR;3'UTR;3'UTR	chr2:60742800-60743395	3
554	cg08423568	-1.94853	2.17567	-4.16689	3.06581e-05	0.0432016	-0.205575	chr9	20355400	+	cg08423568	58680227		ACRTTTTACCAAAAATAAACACATCATTTCTTAAAACACAAAAAATAATC		II			NA	NA	NA	NA	NA	NA		OpenSea	TTCACATTCTAAAATTACTCATATGCACAAAACTGATACAGCTTTGGAAATGAAGATGGC[CG]ACTATCTTCTGTGTTTTAAGAAATGATGTGTTTACCCTTGGTAAAACGCCAAGTGCTTTT	CGTTTTACCAAGGGTAAACACATCATTTCTTAAAACACAGAAGATAGTCG	MLLT3;MLLT3	NM_001286691;NM_004529	Body;Body											MLLT3;MLLT3	ENST00000469261.1;ENST00000488705.1	3'UTR;3'UTR	chr9:20355140-20355455	3
555	cg20651018	1.86636	-2.2584	4.14672	3.30895e-05	0.0465438	0.185642	chr11	3035856	+	cg20651018	26743264		CCTTCTTTAATACTTTTAAAAAAACCCACATAACTTCTTTATTCTCTTAC		II			NA	NA	NA	NA	NA	NA		OpenSea	CCCAGGAGGTGTGTTTTGGTTTTTTGTTTTTAAAGAAAATAAATATCTTAGTATCATTTG[CG]CAAGAGAACAAAGAAGCTATGTGGGTTTTCTTAAAAGCACCAAAGAAGGTTCATATCAGG	CGCAAGAGAACAAAGAAGCTATGTGGGTTTTCTTAAAAGCACCAAAGAAG	CARS;CARS;CARS;CARS	NM_001014437;NM_001751;NM_001014438;NM_139273	Body;Body;Body;Body		chr11:3035655-3035655		TRUE		11:3035313-3036318	Unclassified_Cell_type_specific				CARS;CARS;CARS	ENST00000531387.1;ENST00000529772.1;ENST00000526890.1	3'UTR;3'UTR;3'UTR	chr11:3035180-3036035	3
556	cg16936094	-1.88662	1.84396	-4.14575	3.32107e-05	0.0466302	-0.223298	chr10	15164788	-	cg16936094	64640559		ATACCTCCAAAAAACTTTACTTATATAAATTATACATATCCACACTTATC		II			NA	NA	NA	NA	NA	NA		OpenSea	ATAATGATTGAGTACCTCCAAAGAGCTTTGCTTATGTGGGTTATGCATATCCACACTTAT[CG]CATTAGAAATCAAAACTGAGAACATTTTTAAACAAAAGACTACAGAAATACACATGCCAC	TACCTCCAAAGAGCTTTGCTTATGTGGGTTATGCATATCCACACTTATCG	NMT2	NM_004808	Body				TRUE		10:15164758-15164968	Unclassified_Cell_type_specific	RP11-455B2.7;NMT2	ENST00000451677.1;ENST00000441445.1	5'UTR;5'UTR	RP11-455B2.7;NMT2	ENST00000451677.1;ENST00000441445.1	5'UTR;5'UTR	chr10:15164725-15165270	3
557	cg14223098	-1.79464	2.29533	-4.12995	3.52504e-05	0.0493901	-0.178465	chr1	198139188	+	cg14223098	99666474		TCAAACAATAAAACCTCCTTCATACCATATTCTATAAACCTTACAAAAAC		II			NA	NA	NA	NA	NA	NA		OpenSea	AATGCCCAGAACAATTGAGCTGTTGGTTTCAGGAAAGGTCTAGGATGAATGCCAGGCACA[CG]TCTCTGCAAGGCCCACAGAACATGGTATGAAGGAGGTCTTATTGTTTGAAATAGGTAAAG	CAAACAATAAGACCTCCTTCATACCATGTTCTGTGGGCCTTGCAGAGACG	NEK7	NM_133494	5'UTR								NEK7;NEK7;NEK7	ENST00000367385.4;ENST00000538004.1;ENST00000367383.1	5'UTR;5'UTR;5'UTR	NEK7;NEK7;NEK7;NEK7	ENST00000367385.4;ENST00000442588.1;ENST00000538004.1;ENST00000367383.1	5'UTR;5'UTR;5'UTR;5'UTR	chr1:198138880-198139230	3
558	cg04276755	-1.89024	0.0801379	-4.12956	3.53028e-05	0.0493901	-0.310939	chr3	72504716	-	cg04276755	99644927		CATCRACCTTATAATTACCATAATTCTTTAAAATCTTCTCTCAAAACCAC		II			NA	NA	NA	NA	NA	NA		OpenSea	AAATATTTGGCCATCGGCCTTGTGATTACCATGATTCTTTAAAGTCTTCTCTCAAAACCA[CG]TCAAGAGATCCTTTTAAGATGCTGGTGACTCACCTGCACAAAATCCTCAAATGACTTTCA	CGTGGTTTTGAGAGAAGACTTTAAAGAATCATGGTAATCACAAGGCCGAT					chr3:72504479-72504479												chr3:72504460-72504775	3
[truncated: 4 more columns]
