# Supplementary material for: Epigenetic dysregulation of naive CD4+ T-cell activation genes in childhood food allergy
Source: Nat Commun. 2018 Aug 17;9:3308. doi: 10.1038/s41467-018-05608-4 (PMC6098117; doi:10.1038/s41467-018-05608-4)
Supplement: Supplementary file 6 — Supplementary Data 3 [file 41467_2018_5608_MOESM6_ESM.xlsx]

## Sheet: baseline_CD3pos
Supplementary Data 3 -Differentially expressed genes in food allergy
transcript ID	entrez ID	symbol	chromosome	start	end	biotype	description	log FoldChange (case-control)	Average Expression	t statistic	P.Value	adjusted.P.Value	B score	direction
ENSG00000215700	55629	PNRC2	GL000191.1	29663	33264	protein_coding		-5.57795	3.50487	-3.69585	0.000427125	0.0137262	-0.110393	down
ENSG00000173137	203054	ADCK5	8	145596790	145618457	protein_coding	aarF domain containing kinase 5 [Source:HGNC Symbol;Acc:21738]	-2.52263	0.781798	-3.20537	0.00201512	0.0345666	-1.44295	down
ENSG00000257313	NA	CR753846.2	HSCHR6_MHC_DBB	32593633	32594538	protein_coding		-1.9262	-2.10288	-3.08594	0.00283511	0.0420538	-2.36461	down
ENSG00000233609	NA	RP11-62H7.2	8	8818710	8836535	pseudogene		-1.62857	-2.93211	-3.47196	0.000855523	0.0212701	-1.80291	down
ENSG00000183625	1232	CCR3	3	46205096	46308197	protein_coding	chemokine (C-C motif) receptor 3 [Source:HGNC Symbol;Acc:1604]	-1.62274	-2.83251	-3.49899	0.000784252	0.0204339	-1.80529	down
ENSG00000172640	121275	OR10AD1	12	48596081	48597170	protein_coding	olfactory receptor, family 10, subfamily AD, member 1 [Source:HGNC Symbol;Acc:14819]	-1.56061	-2.0478	-4.68656	1.2e-05	0.001392	0.535452	down
ENSG00000268043	NA	AC244394.1	HG1287_PATCH	147646386	147682613	protein_coding	Neuroblastoma breakpoint family member 11 [Source:UniProtKB/TrEMBL;Acc:H7BYX2]	-1.544	2.67965	-3.64644	0.000498476	0.0152595	-0.206087	down
ENSG00000121075	9496	TBX4	17	59529765	59562471	protein_coding	T-box 4 [Source:HGNC Symbol;Acc:11603]	-1.50344	-2.23964	-3.81651	0.000273995	0.0103737	-1.15476	down
ENSG00000158125	7498	XDH	2	31557187	31637581	protein_coding	xanthine dehydrogenase [Source:HGNC Symbol;Acc:12805]	-1.49654	-0.965069	-4.69822	1.14e-05	0.0013401	1.6973	down
ENSG00000111249	23316	CUX2	12	111471828	111788358	protein_coding	cut-like homeobox 2 [Source:HGNC Symbol;Acc:19347]	-1.46243	-1.05153	-3.80107	0.000288723	0.0107426	-0.545919	down
ENSG00000167780	8435	SOAT2	12	53497302	53518322	protein_coding	sterol O-acyltransferase 2 [Source:HGNC Symbol;Acc:11178]	-1.4248	-2.44298	-3.31378	0.00141163	0.0285719	-1.88882	down
ENSG00000123838	722	C4BPA	1	207277607	207318317	protein_coding	complement component 4 binding protein, alpha [Source:HGNC Symbol;Acc:1325]	-1.37051	-2.72412	-3.29871	0.00147951	0.0291941	-2.24287	down
ENSG00000074803	6557	SLC12A1	15	48483861	48596275	protein_coding	solute carrier family 12 (sodium/potassium/chloride transporter), member 1 [Source:HGNC Symbol;Acc:10910]	-1.3703	-2.30089	-3.69267	0.000415577	0.0135163	-1.35642	down
ENSG00000229659	NA	RP11-345K20.2	10	75182017	75182454	pseudogene		-1.35814	-2.47124	-3.02652	0.00337545	0.0468261	-2.6007	down
ENSG00000101333	5332	PLCB4	20	9049410	9461889	protein_coding	phospholipase C, beta 4 [Source:HGNC Symbol;Acc:9059]	-1.34577	-2.25767	-3.08877	0.00280628	0.0418811	-2.34525	down
ENSG00000235833	NA	AC159540.14	2	98140412	98141439	pseudogene		-1.33731	-1.83483	-3.56043	0.000642579	0.0180113	-1.43566	down
ENSG00000162599	4774	NFIA	1	61330931	61928465	protein_coding	nuclear factor I/A [Source:HGNC Symbol;Acc:7784]	-1.2861	0.980689	-5.12191	2.22e-06	0.000493057	3.84866	down
ENSG00000155754	151254	ALS2CR11	2	202352148	202483901	protein_coding	amyotrophic lateral sclerosis 2 (juvenile) chromosome region, candidate 11 [Source:HGNC Symbol;Acc:14438]	-1.26937	-1.58747	-3.96515	0.000164482	0.00779594	-0.526192	down
ENSG00000198756	23127	COLGALT2	1	183898796	184006863	protein_coding	collagen beta(1-O)galactosyltransferase 2 [Source:HGNC Symbol;Acc:16790]	-1.19843	-1.0767	-3.8422	0.000251066	0.00990536	-0.282954	down
ENSG00000215867	NA	KRT18P57	1	112190913	112192166	pseudogene	keratin 18 pseudogene 57 [Source:HGNC Symbol;Acc:48884]	-1.18943	-2.18286	-3.45089	0.000915292	0.021816	-1.81886	down
ENSG00000218358	646024	RAET1K	6	150319155	150326293	pseudogene	retinoic acid early transcript 1K pseudogene [Source:HGNC Symbol;Acc:16797]	-1.1639	-1.78159	-3.0862	0.00282788	0.0420371	-2.20525	down
ENSG00000115361	33	ACADL	2	211052663	211090215	protein_coding	acyl-CoA dehydrogenase, long chain [Source:HGNC Symbol;Acc:88]	-1.08371	-1.55862	-3.57481	0.000613112	0.0174445	-1.27362	down
ENSG00000166569	339302	CPLX4	18	56942388	56985881	protein_coding	complexin 4 [Source:HGNC Symbol;Acc:24330]	-1.06004	-1.96647	-3.18322	0.00211097	0.0353968	-2.18366	down
ENSG00000185304	729857	RGPD2	2	88055474	88285309	protein_coding	RANBP2-like and GRIP domain containing 2 [Source:HGNC Symbol;Acc:32415]	-1.05402	2.25261	-3.7684	0.000327247	0.0116475	0.157223	down
ENSG00000176293	7694	ZNF135	19	58570607	58597677	protein_coding	zinc finger protein 135 [Source:HGNC Symbol;Acc:12919]	-1.03617	1.49578	-4.44078	2.99e-05	0.00259162	2.05538	down
ENSG00000216809	NA	RP11-57K17.1	6	118773632	118776155	pseudogene		-1.025	-1.29409	-3.23436	0.00180528	0.0325206	-1.94758	down
ENSG00000151079	3742	KCNA6	12	4918342	4960277	protein_coding	potassium voltage-gated channel, shaker-related subfamily, member 6 [Source:HGNC Symbol;Acc:6225]	-1.02489	-1.3111	-2.99332	0.00372121	0.0497897	-2.10733	down
ENSG00000134588	83844	USP26	X	132158659	132231137	protein_coding	ubiquitin specific peptidase 26 [Source:HGNC Symbol;Acc:13485]	-1.02438	-2.1385	-3.00441	0.0036022	0.048781	-2.52697	down
ENSG00000198464	147657	ZNF480	19	52800430	52829175	protein_coding	zinc finger protein 480 [Source:HGNC Symbol;Acc:23305]	-0.989157	4.38593	-8.68209	5.41e-13	1.02e-08	18.9671	down
ENSG00000198326	100288797	TMEM239	20	2795614	2800930	protein_coding	transmembrane protein 239 [Source:HGNC Symbol;Acc:40044]	-0.954064	-2.07519	-3.06939	0.00297311	0.0431544	-2.37884	down
ENSG00000205822	NA	TPTE2P6	13	24982295	25171814	pseudogene	transmembrane phosphoinositide 3-phosphatase and tensin homolog 2 pseudogene 6 [Source:HGNC Symbol;Acc:42644]	-0.941635	-1.20619	-3.42289	0.00100085	0.0228529	-1.4011	down
ENSG00000235931	NA	C10orf40	10	61715188	61720671	protein_coding	chromosome 10 open reading frame 40 [Source:HGNC Symbol;Acc:23524]	-0.939325	-1.50327	-3.09895	0.0027222	0.0413458	-2.15756	down
ENSG00000161640	114132	SIGLEC11	19	50452242	50464429	protein_coding	sialic acid binding Ig-like lectin 11 [Source:HGNC Symbol;Acc:15622]	-0.933328	-1.14307	-3.96663	0.00016364	0.00777557	-0.273855	down
ENSG00000183775	57528	KCTD16	5	143550396	143865249	protein_coding	potassium channel tetramerization domain containing 16 [Source:HGNC Symbol;Acc:29244]	-0.928077	-1.044	-3.31709	0.00139715	0.0283997	-1.51406	down
ENSG00000182836	345557	PLCXD3	5	41307056	41510730	protein_coding	phosphatidylinositol-specific phospholipase C, X domain containing 3 [Source:HGNC Symbol;Acc:31822]	-0.925067	-0.982711	-3.06852	0.00298082	0.0431544	-2.08973	down
ENSG00000179023	127707	KLHDC7A	1	18807424	18812478	protein_coding	kelch domain containing 7A [Source:HGNC Symbol;Acc:26791]	-0.922329	-1.63471	-3.29545	0.0014946	0.0294302	-1.79151	down
ENSG00000175604	NA	RP11-276H1.3	16	12180603	12184159	protein_coding		-0.903593	-0.949599	-3.20706	0.00196288	0.0340642	-1.81719	down
ENSG00000144908	10840	ALDH1L1	3	125822412	125916837	protein_coding	aldehyde dehydrogenase 1 family, member L1 [Source:HGNC Symbol;Acc:3978]	-0.888485	-0.581907	-3.43751	0.000955294	0.0223028	-1.20378	down
ENSG00000165757	57608	KIAA1462	10	30301729	30404423	protein_coding	KIAA1462 [Source:HGNC Symbol;Acc:29283]	-0.864923	-0.342365	-4.47248	2.66e-05	0.00239648	1.52114	down
ENSG00000248874	NA	C5orf17	5	23951457	24178372	protein_coding	chromosome 5 open reading frame 17 [Source:HGNC Symbol;Acc:26630]	-0.859483	0.476746	-3.98689	0.000152513	0.00747276	0.465634	down
ENSG00000036565	6570	SLC18A1	8	20002366	20040717	protein_coding	solute carrier family 18 (vesicular monoamine transporter), member 1 [Source:HGNC Symbol;Acc:10934]	-0.85834	-1.25261	-3.12264	0.00253547	0.0395854	-2.04001	down
ENSG00000143110	128346	C1orf162	1	112016414	112021134	protein_coding	chromosome 1 open reading frame 162 [Source:HGNC Symbol;Acc:28344]	-0.855783	3.98479	-5.66836	2.47e-07	0.000140948	6.65928	down
ENSG00000198099	127	ADH4	4	100044808	100078949	protein_coding	alcohol dehydrogenase 4 (class II), pi polypeptide [Source:HGNC Symbol;Acc:252]	-0.851339	0.0772557	-4.26148	5.76e-05	0.00403976	1.01568	down
ENSG00000268759	101060588	AC135983.2	15	32774822	32780287	protein_coding	Protein LOC100996413 [Source:UniProtKB/TrEMBL;Acc:M0R198]	-0.851162	-0.628791	-3.27222	0.00160632	0.0304639	-1.60441	down
ENSG00000132623	63926	ANKEF1	20	9966774	10037410	protein_coding	ankyrin repeat and EF-hand domain containing 1 [Source:HGNC Symbol;Acc:15803]	-0.847618	2.95609	-6.00126	6.22e-08	5.65e-05	7.855	down
ENSG00000082196	114899	C1QTNF3	5	34019553	34043937	protein_coding	C1q and tumor necrosis factor related protein 3 [Source:HGNC Symbol;Acc:14326]	-0.844556	0.683943	-4.06556	0.000115808	0.00625962	0.673118	down
ENSG00000180083	259239	WFDC11	20	44277202	44298909	protein_coding	WAP four-disulfide core domain 11 [Source:HGNC Symbol;Acc:20478]	-0.838832	-1.29184	-3.07406	0.00293213	0.0430107	-2.17635	down
ENSG00000269001	390963	ZNF818P	19	53716241	53716649	pseudogene	zinc finger protein 818, pseudogene [Source:HGNC Symbol;Acc:33265]	-0.823354	0.700823	-3.1881	0.0020798	0.035058	-1.52796	down
ENSG00000174038	138724	C9orf131	9	35041092	35045988	protein_coding	chromosome 9 open reading frame 131 [Source:HGNC Symbol;Acc:31418]	-0.815789	-0.453651	-3.10192	0.00269813	0.0412447	-1.92312	down
ENSG00000267041	342892	ZNF850	19	37205285	37263727	protein_coding	zinc finger protein 850 [Source:HGNC Symbol;Acc:27994]	-0.799582	3.84625	-7.13211	4.94e-10	2.97e-06	12.5334	down
ENSG00000187193	4501	MT1X	16	56716336	56718108	protein_coding	metallothionein 1X [Source:HGNC Symbol;Acc:7405]	-0.79692	2.56893	-3.45707	0.000904011	0.0216687	-0.736063	down
ENSG00000267260	NA	CTD-2162K18.4	19	37264055	37267980	protein_coding	Uncharacterized protein [Source:UniProtKB/TrEMBL;Acc:K7ESP3]	-0.796596	0.972463	-3.66933	0.000449109	0.0142148	-0.213599	down
ENSG00000188227	390927	ZNF793	19	37997841	38039664	protein_coding	zinc finger protein 793 [Source:HGNC Symbol;Acc:33115]	-0.791255	3.11606	-5.38099	7.92e-07	0.000240966	5.58388	down
ENSG00000267508	646915	ZNF285	19	44886459	44905774	protein_coding	zinc finger protein 285 [Source:HGNC Symbol;Acc:13079]	-0.787229	2.28406	-5.28182	1.18e-06	0.000317527	5.06363	down
ENSG00000154783	152273	FGD5	3	14860469	14975895	protein_coding	FYVE, RhoGEF and PH domain containing 5 [Source:HGNC Symbol;Acc:19117]	-0.786671	-0.534816	-3.89679	0.000208278	0.00886895	-0.0922034	down
ENSG00000205625	NA	RP11-15G8.1	6	155027777	155028929	pseudogene		-0.764872	-0.283654	-4.21096	6.91e-05	0.00451758	0.75967	down
ENSG00000179583	4261	CIITA	16	10971055	11026079	protein_coding	class II, major histocompatibility complex, transactivator [Source:HGNC Symbol;Acc:7067]	-0.753052	1.53376	-5.43013	6.5e-07	0.000215041	5.35042	down
ENSG00000183166	83698	CALN1	7	71244476	71912136	protein_coding	calneuron 1 [Source:HGNC Symbol;Acc:13248]	-0.749298	-0.834815	-3.01726	0.00346877	0.0474754	-2.07272	down
ENSG00000197134	113835	ZNF257	19	22235254	22274282	protein_coding	zinc finger protein 257 [Source:HGNC Symbol;Acc:13498]	-0.744101	2.84693	-3.58997	0.000587197	0.0168598	-0.371436	down
ENSG00000273422	642280	ZNF876P	HG174_HG254_PATCH	212610	255985	pseudogene	zinc finger protein 876, pseudogene [Source:HGNC Symbol;Acc:32472]	-0.737252	-1.17034	-4.23626	6.31e-05	0.00428914	0.436834	down
ENSG00000198155	642280	ZNF876P	4	206399	249774	pseudogene	zinc finger protein 876, pseudogene [Source:HGNC Symbol;Acc:32472]	-0.737213	-1.17017	-4.23572	6.32e-05	0.00428914	0.435675	down
ENSG00000179869	154664	ABCA13	7	48211055	48687092	protein_coding	ATP-binding cassette, sub-family A (ABC1), member 13 [Source:HGNC Symbol;Acc:14638]	-0.735132	0.0485366	-3.19996	0.00200596	0.0345449	-1.56089	down
ENSG00000125851	5126	PCSK2	20	17206752	17465223	protein_coding	proprotein convertase subtilisin/kexin type 2 [Source:HGNC Symbol;Acc:8744]	-0.735035	-1.20031	-3.14128	0.00239708	0.0384699	-2.01018	down
ENSG00000149201	60494	CCDC81	11	86085778	86134151	protein_coding	coiled-coil domain containing 81 [Source:HGNC Symbol;Acc:26281]	-0.731244	-0.41363	-3.24815	0.00173031	0.0316736	-1.54414	down
ENSG00000160471	125965	COX6B2	19	55860674	55866182	protein_coding	cytochrome c oxidase subunit VIb polypeptide 2 (testis) [Source:HGNC Symbol;Acc:24380]	-0.730049	-0.42408	-3.58133	0.000600191	0.0171027	-0.826956	down
ENSG00000197928	342926	ZNF677	19	53731577	53758151	protein_coding	zinc finger protein 677 [Source:HGNC Symbol;Acc:28730]	-0.728963	3.82833	-4.14936	8.7e-05	0.00519451	1.30648	down
ENSG00000109956	27087	B3GAT1	11	134248398	134281812	protein_coding	beta-1,3-glucuronyltransferase 1 (glucuronosyltransferase P) [Source:HGNC Symbol;Acc:921]	-0.724549	-0.446973	-3.17337	0.0021751	0.0362146	-1.74313	down
ENSG00000105697	57817	HAMP	19	35771619	35776046	protein_coding	hepcidin antimicrobial peptide [Source:HGNC Symbol;Acc:15598]	-0.722232	0.41311	-4.80215	7.7e-06	0.00108365	2.75316	down
ENSG00000065308	9697	TRAM2	6	52362200	52441713	protein_coding	translocation associated membrane protein 2 [Source:HGNC Symbol;Acc:16855]	-0.713345	3.99311	-6.67754	3.53e-09	6.66e-06	10.673	down
ENSG00000123870	NA	ZNF137P	19	53091758	53100660	pseudogene	zinc finger protein 137, pseudogene [Source:HGNC Symbol;Acc:12921]	-0.712508	2.31748	-4.82022	7.18e-06	0.00104283	3.47769	down
ENSG00000251046	NA	ZNF969P	4	111337054	111339660	pseudogene	zinc finger protein 969, pseudogene [Source:HGNC Symbol;Acc:44211]	-0.711298	0.0402332	-4.44391	2.96e-05	0.00257376	1.53021	down
ENSG00000123901	10888	GPR83	11	94110477	94134585	protein_coding	G protein-coupled receptor 83 [Source:HGNC Symbol;Acc:4523]	-0.7029	-0.212736	-4.10491	0.000100797	0.00569289	0.53786	down
ENSG00000245680	92285	ZNF585B	19	37672481	37709055	protein_coding	zinc finger protein 585B [Source:HGNC Symbol;Acc:30948]	-0.699428	4.69861	-6.98297	9.44e-10	2.97e-06	12.0137	down
ENSG00000185518	9899	SV2B	15	91643180	91844539	protein_coding	synaptic vesicle glycoprotein 2B [Source:HGNC Symbol;Acc:16874]	-0.696832	-0.582011	-3.13587	0.00243647	0.0388547	-1.83401	down
ENSG00000262943	NA	ALOX12P2	17	6757180	6857426	pseudogene	arachidonate 12-lipoxygenase pseudogene 2 [Source:HGNC Symbol;Acc:432]	-0.695984	0.551705	-3.44578	0.000930374	0.0219522	-0.860348	down
ENSG00000162409	5563	PRKAA2	1	57110995	57181008	protein_coding	protein kinase, AMP-activated, alpha 2 catalytic subunit [Source:HGNC Symbol;Acc:9377]	-0.692541	-1.22588	-3.02137	0.00342712	0.0471217	-2.13806	down
ENSG00000185869	374899	ZNF829	19	37379026	37407193	protein_coding	zinc finger protein 829 [Source:HGNC Symbol;Acc:34032]	-0.670438	3.8232	-6.98688	9.28e-10	2.97e-06	11.9387	down
ENSG00000272281	101930578	TPTE2P2	13	52793479	52908412	pseudogene	transmembrane phosphoinositide 3-phosphatase and tensin homolog 2 pseudogene 2 [Source:HGNC Symbol;Acc:38076]	-0.668958	-0.0857934	-3.32478	0.00136397	0.0280587	-1.32152	down
ENSG00000140022	85439	STON2	14	81727000	81902809	protein_coding	stonin 2 [Source:HGNC Symbol;Acc:30652]	-0.668169	-0.0971815	-3.23737	0.0017887	0.032382	-1.49016	down
ENSG00000213988	7643	ZNF90	19	20188803	20237885	protein_coding	zinc finger protein 90 [Source:HGNC Symbol;Acc:13165]	-0.667911	1.83293	-3.64268	0.000490538	0.0150948	-0.200166	down
ENSG00000261352	7643	ZNF90	HG730_PATCH	20188803	20237885	protein_coding	zinc finger protein 90 [Source:HGNC Symbol;Acc:13165]	-0.667856	1.83298	-3.64218	0.000491354	0.0150948	-0.201588	down
ENSG00000154553	27295	PDLIM3	4	186422851	186456766	protein_coding	PDZ and LIM domain 3 [Source:HGNC Symbol;Acc:20767]	-0.661114	-0.743118	-3.11134	0.00262298	0.0404968	-1.91199	down
ENSG00000204794	NA	PGM5P1	9	68741234	68809906	pseudogene	phosphoglucomutase 5 pseudogene 1 [Source:HGNC Symbol;Acc:28452]	-0.66022	0.230982	-3.03296	0.00331199	0.0462392	-1.91814	down
ENSG00000164855	101927064	TMEM184A	7	1581871	1600457	protein_coding	transmembrane protein 184A [Source:HGNC Symbol;Acc:28797]	-0.657688	0.464384	-3.75188	0.000340865	0.0119296	-0.137689	down
ENSG00000119943	84795	PYROXD2	10	100143322	100174941	protein_coding	pyridine nucleotide-disulphide oxidoreductase domain 2 [Source:HGNC Symbol;Acc:23517]	-0.656264	1.3953	-4.09208	0.000105472	0.00584268	0.986303	down
ENSG00000196437	148266	ZNF569	19	37902057	37960177	protein_coding	zinc finger protein 569 [Source:HGNC Symbol;Acc:24737]	-0.655594	3.51403	-6.8026	2.06e-09	4.32e-06	11.1316	down
ENSG00000254004	339324	ZNF260	19	37001597	37019562	protein_coding	zinc finger protein 260 [Source:HGNC Symbol;Acc:13499]	-0.65406	4.48986	-6.82972	1.83e-09	4.32e-06	11.3567	down
ENSG00000091513	7018	TF	3	133464800	133497850	protein_coding	transferrin [Source:HGNC Symbol;Acc:11740]	-0.652022	0.397784	-3.49794	0.000786923	0.0204479	-0.803533	down
ENSG00000170385	7779	SLC30A1	1	211744910	211752084	protein_coding	solute carrier family 30 (zinc transporter), member 1 [Source:HGNC Symbol;Acc:11012]	-0.650131	3.66899	-3.4631	0.000887803	0.0215346	-0.803165	down
ENSG00000261739	653061	GOLGA8S	15	23599895	23612378	protein_coding	golgin A8 family, member S [Source:HGNC Symbol;Acc:44409]	-0.647307	0.770918	-3.2089	0.00195188	0.0339044	-1.41579	down
ENSG00000181894	79673	ZNF329	19	58637619	58666477	protein_coding	zinc finger protein 329 [Source:HGNC Symbol;Acc:14209]	-0.6452	4.26423	-5.64594	2.7e-07	0.000145674	6.65374	down
ENSG00000157330	93190	C1orf158	1	12806163	12823847	protein_coding	chromosome 1 open reading frame 158 [Source:HGNC Symbol;Acc:28567]	-0.644597	-0.400206	-3.48283	0.000826166	0.0209192	-1.04122	down
ENSG00000227986	NA	TRIM60P18	7	63815456	63816577	pseudogene	tripartite motif containing 60 pseudogene 18 [Source:HGNC Symbol;Acc:38490]	-0.638042	0.640799	-4.05868	0.000118644	0.00637635	0.72962	down
ENSG00000203896	54923	LIME1	20	62366815	62370456	protein_coding	Lck interacting transmembrane adaptor 1 [Source:HGNC Symbol;Acc:26016]	-0.63413	3.55484	-3.24849	0.00173612	0.0316736	-1.34945	down
ENSG00000256229	90649	ZNF486	19	20278037	20311299	protein_coding	zinc finger protein 486 [Source:HGNC Symbol;Acc:20807]	-0.63236	3.34189	-4.73815	9.83e-06	0.0012352	3.3104	down
ENSG00000263255	90649	ZNF486	HG730_PATCH	20278037	20311299	protein_coding	zinc finger protein 486 [Source:HGNC Symbol;Acc:20807]	-0.63211	3.34199	-4.73449	9.97e-06	0.0012352	3.29764	down
ENSG00000139679	10161	LPAR6	13	48963707	49018840	protein_coding	lysophosphatidic acid receptor 6 [Source:HGNC Symbol;Acc:15520]	-0.62628	5.24923	-5.11448	2.3e-06	0.000504544	4.6181	down
ENSG00000176928	51301	GCNT4	5	74323289	74326724	protein_coding	glucosaminyl (N-acetyl) transferase 4, core 2 [Source:HGNC Symbol;Acc:17973]	-0.625257	3.50264	-3.89443	0.00020997	0.00890086	0.546891	down
ENSG00000143458	126626	GABPB2	1	151043054	151098018	protein_coding	GA binding protein transcription factor, beta subunit 2 [Source:HGNC Symbol;Acc:28441]	-0.624678	5.46251	-6.8522	1.66e-09	4.32e-06	11.498	down
ENSG00000172794	326624	RAB37	17	72666717	72743474	protein_coding	RAB37, member RAS oncogene family [Source:HGNC Symbol;Acc:30268]	-0.624186	3.2185	-3.13284	0.00246956	0.0390821	-1.65847	down
ENSG00000116574	58480	RHOU	1	228870824	228882416	protein_coding	ras homolog family member U [Source:HGNC Symbol;Acc:17794]	-0.618554	2.9239	-3.03135	0.00334229	0.0465306	-1.91918	down
ENSG00000126945	100529097	HNRNPH2	X	100663283	100669121	protein_coding	heterogeneous nuclear ribonucleoprotein H2 (H') [Source:HGNC Symbol;Acc:5042]	-0.616221	5.00705	-5.75172	1.75e-07	0.000110071	7.05699	down
ENSG00000152454	10172	ZNF256	19	58452201	58459043	protein_coding	zinc finger protein 256 [Source:HGNC Symbol;Acc:13049]	-0.61577	3.35562	-5.18095	1.76e-06	0.000414892	4.88204	down
ENSG00000166432	84460	ZMAT1	X	101137262	101187004	protein_coding	zinc finger, matrin-type 1 [Source:HGNC Symbol;Acc:29377]	-0.615537	3.06998	-3.61234	0.000542135	0.0161629	-0.282754	down
ENSG00000100228	9609	RAB36	22	23487513	23506537	protein_coding	RAB36, member RAS oncogene family [Source:HGNC Symbol;Acc:9775]	-0.615078	-0.661879	-3.18345	0.00210948	0.0353968	-1.75212	down
ENSG00000268642	100529097	HNRNPH2	HG1439_PATCH	100663283	100669121	protein_coding	heterogeneous nuclear ribonucleoprotein H2 (H') [Source:HGNC Symbol;Acc:5042]	-0.612378	5.00451	-5.75447	1.73e-07	0.000110071	7.06786	down
ENSG00000169495	203100	HTRA4	8	38831683	38846181	protein_coding	HtrA serine peptidase 4 [Source:HGNC Symbol;Acc:26909]	-0.612204	0.996475	-3.27328	0.00160106	0.0304639	-1.25796	down
ENSG00000256667	NA	KLRAP1	12	10741077	10752434	pseudogene	killer cell lectin-like receptor subfamily A pseudogene 1 [Source:HGNC Symbol;Acc:6372]	-0.610884	1.93689	-5.04106	3.05e-06	0.000587468	4.15593	down
ENSG00000131914	79727	LIN28A	1	26737269	26756213	protein_coding	lin-28 homolog A (C. elegans) [Source:HGNC Symbol;Acc:15986]	-0.605341	-0.414889	-3.37764	0.00115524	0.0250582	-1.2718	down
ENSG00000258405	147660	ZNF578	19	52956829	53015407	protein_coding	zinc finger protein 578 [Source:HGNC Symbol;Acc:26449]	-0.604567	0.713432	-3.70647	0.000396876	0.0131461	-0.187199	down
ENSG00000135842	116496	FAM129A	1	184759858	184943682	protein_coding	family with sequence similarity 129, member A [Source:HGNC Symbol;Acc:16784]	-0.604415	3.73168	-3.08425	0.00286558	0.0423971	-1.86272	down
ENSG00000260644	NA	HERC2P5	16	32752635	32787517	pseudogene	hect domain and RLD 2 pseudogene 5 [Source:HGNC Symbol;Acc:4873]	-0.600968	0.821365	-4.06767	0.000114954	0.00624566	0.780445	down
ENSG00000172828	23491	CES3	16	66995140	67009051	protein_coding	carboxylesterase 3 [Source:HGNC Symbol;Acc:1865]	-0.599772	2.33633	-4.76793	8.77e-06	0.00116551	3.32381	down
ENSG00000136161	1102	RCBTB2	13	49063095	49107369	protein_coding	regulator of chromosome condensation (RCC1) and BTB (POZ) domain containing protein 2 [Source:HGNC Symbol;Acc:1914]	-0.598295	3.28169	-3.72233	0.000376391	0.0127702	0.00251022	down
ENSG00000009765	389434	IYD	6	150690028	150727105	protein_coding	iodotyrosine deiodinase [Source:HGNC Symbol;Acc:21071]	-0.594471	0.893893	-3.59948	0.000565532	0.0165658	-0.448427	down
ENSG00000188171	199777	ZNF626	19	20802867	20844402	protein_coding	zinc finger protein 626 [Source:HGNC Symbol;Acc:30461]	-0.593219	2.77154	-5.01488	3.38e-06	0.000637768	4.24296	down
ENSG00000161551	84765	ZNF577	19	52359055	52394203	protein_coding	zinc finger protein 577 [Source:HGNC Symbol;Acc:28673]	-0.590858	2.95761	-4.01107	0.000140182	0.00714703	0.905143	down
ENSG00000221995	9220	TIAF1	17	27400537	27418537	protein_coding	TGFB1-induced anti-apoptotic factor 1 [Source:HGNC Symbol;Acc:11803]	-0.590483	1.81675	-3.78386	0.000306038	0.0111761	0.186477	down
ENSG00000262249	199777	ZNF626	HG730_PATCH	20730870	20772405	protein_coding	zinc finger protein 626 [Source:HGNC Symbol;Acc:30461]	-0.59038	2.77083	-5.00954	3.45e-06	0.000644748	4.22408	down
ENSG00000177721	389289	ANXA2R	5	43039335	43043272	protein_coding	annexin A2 receptor [Source:HGNC Symbol;Acc:33463]	-0.587828	3.55688	-3.49044	0.000806162	0.0206862	-0.650265	down
ENSG00000213976	NA	CTD-2561J22.2	19	21565667	21569979	pseudogene		-0.586405	0.886802	-3.07112	0.00295785	0.043023	-1.73741	down
ENSG00000186335	153201	SLC36A2	5	150694539	150727151	protein_coding	solute carrier family 36 (proton/amino acid symporter), member 2 [Source:HGNC Symbol;Acc:18762]	-0.579074	0.366397	-3.05927	0.00306386	0.0439518	-1.85293	down
ENSG00000153666	101059918	GOLGA8I	15	23255242	23268823	protein_coding	golgin A8 family, member I [Source:HGNC Symbol;Acc:26660]	-0.578863	2.94577	-3.85788	0.000237985	0.00957217	0.429937	down
ENSG00000152926	51351	ZNF117	7	64432154	64467062	protein_coding	zinc finger protein 117 [Source:HGNC Symbol;Acc:12897]	-0.577654	2.93768	-4.67968	1.23e-05	0.00141098	3.09576	down
ENSG00000128805	58504	ARHGAP22	10	49654077	49864310	protein_coding	Rho GTPase activating protein 22 [Source:HGNC Symbol;Acc:30320]	-0.576321	0.586541	-3.36998	0.0011835	0.0254858	-1.07179	down
ENSG00000203392	NA	AC105020.1	15	75970672	75973093	protein_coding	Uncharacterized protein; cDNA FLJ12988 fis, clone NT2RP3000080 [Source:UniProtKB/TrEMBL;Acc:Q9H960]	-0.576174	-0.122564	-3.05439	0.00310851	0.0444571	-1.9006	down
ENSG00000159915	353355	ZNF233	19	44754318	44779470	protein_coding	zinc finger protein 233 [Source:HGNC Symbol;Acc:30946]	-0.575733	1.94863	-3.99918	0.000146122	0.0073115	0.815399	down
ENSG00000197635	1803	DPP4	2	162848751	162931052	protein_coding	dipeptidyl-peptidase 4 [Source:HGNC Symbol;Acc:3009]	-0.575336	6.27366	-4.37041	3.98e-05	0.00316433	1.8296	down
ENSG00000266086	NA	RP11-159D12.5	17	56066399	56082614	protein_coding	Uncharacterized protein [Source:UniProtKB/TrEMBL;Acc:J3QKU1]	-0.572074	1.56779	-3.44957	0.000919178	0.021838	-0.741545	down
ENSG00000142583	6518	SLC2A5	1	9095166	9148537	protein_coding	solute carrier family 2 (facilitated glucose/fructose transporter), member 5 [Source:HGNC Symbol;Acc:11010]	-0.571167	1.13621	-3.44826	0.000923023	0.0218608	-0.804135	down
ENSG00000171649	284307	ZIK1	19	58089824	58105145	protein_coding	zinc finger protein interacting with K protein 1 [Source:HGNC Symbol;Acc:33104]	-0.571161	4.25723	-4.78124	8.34e-06	0.00113167	3.44617	down
ENSG00000198046	63934	ZNF667	19	56950694	56989434	protein_coding	zinc finger protein 667 [Source:HGNC Symbol;Acc:28854]	-0.562254	3.14383	-3.10155	0.00270567	0.0412609	-1.73819	down
ENSG00000166704	80095	ZNF606	19	58488421	58514717	protein_coding	zinc finger protein 606 [Source:HGNC Symbol;Acc:25879]	-0.56101	3.44278	-4.71032	1.09e-05	0.0013043	3.21102	down
ENSG00000189164	84503	ZNF527	19	37861963	37883968	protein_coding	zinc finger protein 527 [Source:HGNC Symbol;Acc:29385]	-0.56006	3.65588	-6.40793	1.12e-08	1.68e-05	9.57869	down
ENSG00000157542	3763	KCNJ6	21	38979678	39288749	protein_coding	potassium inwardly-rectifying channel, subfamily J, member 6 [Source:HGNC Symbol;Acc:6267]	-0.559817	1.30522	-3.26877	0.00162356	0.0305049	-1.24097	down
ENSG00000177432	266812	NAP1L5	4	89617066	89619386	protein_coding	nucleosome assembly protein 1-like 5 [Source:HGNC Symbol;Acc:19968]	-0.558337	2.02843	-4.00894	0.000141228	0.00716165	0.881188	down
ENSG00000120693	4093	SMAD9	13	37418968	37494902	protein_coding	SMAD family member 9 [Source:HGNC Symbol;Acc:6774]	-0.557669	0.802061	-3.40547	0.00105782	0.0235799	-0.927622	down
ENSG00000272602	255403	ZNF595	HG174_HG254_PATCH	53333	162774	protein_coding	Homo sapiens zinc finger protein 595 (ZNF595), transcript variant 1, mRNA. [Source:RefSeq mRNA;Acc:NM_182524]	-0.557293	3.95346	-2.99808	0.00369528	0.049614	-2.12773	down
ENSG00000181007	284406	ZFP82	19	36874022	36909558	protein_coding	ZFP82 zinc finger protein [Source:HGNC Symbol;Acc:28682]	-0.55208	3.62696	-6.18835	2.83e-08	2.97e-05	8.71685	down
ENSG00000115648	79083	MLPH	2	238394071	238463961	protein_coding	melanophilin [Source:HGNC Symbol;Acc:29643]	-0.55159	0.162182	-3.57286	0.000617028	0.0175032	-0.665385	down
ENSG00000109906	7704	ZBTB16	11	113930315	114121398	protein_coding	zinc finger and BTB domain containing 16 [Source:HGNC Symbol;Acc:12930]	-0.550698	1.11681	-3.30742	0.00143992	0.028774	-1.14196	down
ENSG00000173698	10149	GPR64	X	19007427	19140755	protein_coding	G protein-coupled receptor 64 [Source:HGNC Symbol;Acc:4516]	-0.548803	0.0708039	-3.26398	0.00164778	0.0308065	-1.40562	down
ENSG00000023902	51177	PLEKHO1	1	150121373	150136916	protein_coding	pleckstrin homology domain containing, family O member 1 [Source:HGNC Symbol;Acc:24310]	-0.548422	3.69463	-3.30988	0.00142892	0.0287368	-1.18496	down
ENSG00000166532	57494	RIMKLB	12	8834196	8935691	protein_coding	ribosomal modification protein rimK-like family member B [Source:HGNC Symbol;Acc:29228]	-0.548241	3.93591	-3.82439	0.000266753	0.0102009	0.292403	down
ENSG00000165929	123036	TC2N	14	92246095	92333880	protein_coding	tandem C2 domains, nuclear [Source:HGNC Symbol;Acc:19859]	-0.544242	7.46855	-4.04921	0.000125611	0.00661624	0.7079	down
ENSG00000142065	57677	ZFP14	19	36827162	36870101	protein_coding	ZFP14 zinc finger protein [Source:HGNC Symbol;Acc:29312]	-0.538688	3.70255	-5.6071	3.17e-07	0.000153229	6.44386	down
ENSG00000228284	100509457	HLA-DQA1	HSCHR6_MHC_MCF	32631439	32652184	protein_coding	major histocompatibility complex, class II, DQ alpha 1 [Source:HGNC Symbol;Acc:4942]	-0.5386	4.00516	-3.5885	0.000586584	0.0168598	-0.43702	down
ENSG00000196263	57573	ZNF471	19	57019212	57041590	protein_coding	zinc finger protein 471 [Source:HGNC Symbol;Acc:23226]	-0.53835	3.533	-4.39244	3.58e-05	0.00290893	2.12984	down
ENSG00000121406	256051	ZNF549	19	58038693	58068910	protein_coding	zinc finger protein 549 [Source:HGNC Symbol;Acc:26632]	-0.53811	4.36284	-6.12451	3.71e-08	3.68e-05	8.51	down
ENSG00000176049	9832	JAKMIP2	5	146967990	147162338	protein_coding	janus kinase and microtubule interacting protein 2 [Source:HGNC Symbol;Acc:29067]	-0.536887	2.16297	-3.39644	0.00108855	0.024045	-0.883792	down
ENSG00000213967	730087	ZNF726	19	24097678	24127961	protein_coding	zinc finger protein 726 [Source:HGNC Symbol;Acc:32462]	-0.53583	2.61021	-5.54508	4.08e-07	0.000178938	6.14372	down
ENSG00000159128	3460	IFNGR2	21	34775202	34851655	protein_coding	interferon gamma receptor 2 (interferon gamma transducer 1) [Source:HGNC Symbol;Acc:5440]	-0.53509	2.6554	-4.29217	5.16e-05	0.00378434	1.79261	down
ENSG00000215126	101060578	CBWD7	9	42668608	42714962	protein_coding	COBW domain containing 7 [Source:HGNC Symbol;Acc:31977]	-0.534652	2.84922	-3.31778	0.00139414	0.0283814	-1.12436	down
ENSG00000198040	100287515	ZNF84	12	133613878	133639885	protein_coding	zinc finger protein 84 [Source:HGNC Symbol;Acc:13159]	-0.534508	4.98457	-5.29816	1.1e-06	0.000310785	5.31502	down
ENSG00000262795	3460	IFNGR2	HSCHR21_4_CTG1_1	34757299	34861212	protein_coding	interferon gamma receptor 2 (interferon gamma transducer 1) [Source:HGNC Symbol;Acc:5440]	-0.531906	2.65742	-4.26445	5.7e-05	0.00403941	1.70358	down
ENSG00000160229	NA	ZNF66	19	20959110	20991922	protein_coding	zinc finger protein 66 [Source:HGNC Symbol;Acc:13135]	-0.531743	1.79871	-3.57221	0.000618349	0.0175143	-0.409572	down
ENSG00000164070	22824	HSPA4L	4	128702976	128761888	protein_coding	heat shock 70kDa protein 4-like [Source:HGNC Symbol;Acc:17041]	-0.524346	2.99117	-3.29979	0.00147454	0.0291876	-1.21037	down
ENSG00000088756	79822	ARHGAP28	18	6729717	6915715	protein_coding	Rho GTPase activating protein 28 [Source:HGNC Symbol;Acc:25509]	-0.523257	1.04273	-3.58495	0.000593112	0.0169359	-0.460298	down
ENSG00000177359	100509445	RP11-551L14.1	12	31264586	31359088	pseudogene		-0.523031	1.45382	-3.22258	0.0018718	0.0330924	-1.34142	down
ENSG00000251369	162972	ZNF550	19	58046625	58071231	protein_coding	zinc finger protein 550 [Source:HGNC Symbol;Acc:28643]	-0.522341	4.65258	-5.77137	1.61e-07	0.000110071	7.14134	down
ENSG00000196867	140612	ZFP28	19	57050317	57068169	protein_coding	ZFP28 zinc finger protein [Source:HGNC Symbol;Acc:17801]	-0.522141	3.20016	-3.15665	0.00228825	0.0375679	-1.5822	down
ENSG00000163817	54716	SLC6A20	3	45796942	45838027	protein_coding	solute carrier family 6 (proline IMINO transporter), member 20 [Source:HGNC Symbol;Acc:30927]	-0.518439	1.31736	-3.88027	0.000220427	0.00919941	0.367565	down
ENSG00000152049	23704	KCNE4	2	223916532	224063117	protein_coding	potassium voltage-gated channel, Isk-related family, member 4 [Source:HGNC Symbol;Acc:6244]	-0.517769	1.66314	-3.48119	0.000830524	0.0210014	-0.668847	down
ENSG00000189042	163081	ZNF567	19	37178514	37218603	protein_coding	zinc finger protein 567 [Source:HGNC Symbol;Acc:28696]	-0.516099	3.78582	-5.62009	3e-07	0.000153165	6.53972	down
ENSG00000197808	92283	ZNF461	19	37128094	37157755	protein_coding	zinc finger protein 461 [Source:HGNC Symbol;Acc:21629]	-0.515355	3.06623	-4.64948	1.38e-05	0.0015118	2.99094	down
ENSG00000166343	118490	MSS51	10	75183339	75193319	protein_coding	MSS51 mitochondrial translational activator [Source:HGNC Symbol;Acc:21000]	-0.514815	1.56866	-3.16495	0.00223138	0.0368266	-1.48641	down
ENSG00000269657	NA	AC079210.1	17	66539369	66542970	protein_coding	Uncharacterized protein; cDNA FLJ45097 fis, clone BRAWH3031054 [Source:UniProtKB/TrEMBL;Acc:Q6ZSZ7]	-0.514711	1.53516	-4.0598	0.000118178	0.00636944	0.949521	down
ENSG00000140795	91807	MYLK3	16	46740891	46824319	protein_coding	myosin light chain kinase 3 [Source:HGNC Symbol;Acc:29826]	-0.513926	1.96223	-3.7696	0.000321126	0.0115385	0.150673	down
ENSG00000196275	84163	GTF2IRD2	7	74210483	74267847	protein_coding	GTF2I repeat domain containing 2 [Source:HGNC Symbol;Acc:30775]	-0.513913	3.05351	-3.73839	0.000356673	0.0122333	0.0809721	down
ENSG00000197056	79830	ZMYM1	1	35525387	35581460	protein_coding	zinc finger, MYM-type 1 [Source:HGNC Symbol;Acc:26253]	-0.513804	3.62825	-4.52557	2.19e-05	0.00207385	2.57839	down
ENSG00000164638	222962	SLC29A4	7	5314000	5346501	protein_coding	solute carrier family 29 (equilibrative nucleoside transporter), member 4 [Source:HGNC Symbol;Acc:23097]	-0.512935	1.45153	-3.51544	0.000743673	0.0197032	-0.57185	down
ENSG00000186017	84924	ZNF566	19	36936021	36980804	protein_coding	zinc finger protein 566 [Source:HGNC Symbol;Acc:25919]	-0.512894	3.70814	-5.18253	1.75e-06	0.000414892	4.89992	down
ENSG00000164764	157869	SBSPON	8	73976775	74036323	protein_coding	somatomedin B and thrombospondin, type 1 domain containing [Source:HGNC Symbol;Acc:30362]	-0.512542	1.44103	-3.68159	0.000431189	0.0138333	-0.152683	down
ENSG00000197863	388536	ZNF790	19	37308330	37341689	protein_coding	zinc finger protein 790 [Source:HGNC Symbol;Acc:33114]	-0.51095	3.31798	-4.82904	6.94e-06	0.00102331	3.62757	down
ENSG00000262578	100129842	ZNF737	HG730_PATCH	20646634	20676618	protein_coding	zinc finger protein 737 [Source:HGNC Symbol;Acc:32468]	-0.509218	2.99527	-4.65964	1.32e-05	0.00146856	3.01988	down
ENSG00000237440	100129842	ZNF737	19	20718631	20748615	protein_coding	zinc finger protein 737 [Source:HGNC Symbol;Acc:32468]	-0.509114	2.99522	-4.66064	1.32e-05	0.00146856	3.02325	down
ENSG00000221947	389668	XKR9	8	71581600	71702606	protein_coding	XK, Kell blood group complex subunit-related family, member 9 [Source:HGNC Symbol;Acc:20937]	-0.509055	1.72654	-3.55671	0.000650416	0.0181233	-0.45765	down
ENSG00000183508	54855	FAM46C	1	118148556	118170994	protein_coding	family with sequence similarity 46, member C [Source:HGNC Symbol;Acc:24712]	-0.50803	3.5135	-3.21345	0.00192789	0.0336115	-1.50097	down
ENSG00000198440	147949	ZNF583	19	56909335	56947404	protein_coding	zinc finger protein 583 [Source:HGNC Symbol;Acc:26427]	-0.507833	2.57885	-4.15053	8.57e-05	0.0051708	1.32945	down
ENSG00000167232	7644	ZNF91	19	23487793	23578362	protein_coding	zinc finger protein 91 [Source:HGNC Symbol;Acc:13166]	-0.505693	5.29982	-7.99692	1.11e-11	1.05e-07	16.2722	down
ENSG00000176222	342908	ZNF404	19	44376515	44405537	protein_coding	zinc finger protein 404 [Source:HGNC Symbol;Acc:19417]	-0.50496	1.71798	-3.24738	0.0017344	0.0316736	-1.2739	down
ENSG00000167383	7772	ZNF229	19	44921685	44952766	protein_coding	zinc finger protein 229 [Source:HGNC Symbol;Acc:13022]	-0.50214	2.4226	-3.15537	0.00229709	0.0376149	-1.53584	down
ENSG00000132749	9633	MTL5	11	68474908	68519032	protein_coding	metallothionein-like 5, testis-specific (tesmin) [Source:HGNC Symbol;Acc:7446]	-0.498963	1.88581	-3.77665	0.000313578	0.0114116	0.179613	down
ENSG00000189157	100129583	FAM47E	4	77135193	77204933	protein_coding	family with sequence similarity 47, member E [Source:HGNC Symbol;Acc:34343]	-0.497931	1.89087	-4.33661	4.39e-05	0.00337937	1.8339	down
ENSG00000180479	51276	ZNF571	19	38045684	38085673	protein_coding	zinc finger protein 571 [Source:HGNC Symbol;Acc:25000]	-0.497561	3.31161	-4.87962	5.72e-06	0.000918763	3.79605	down
ENSG00000114656	57501	KIAA1257	3	128628709	128721533	protein_coding	KIAA1257 [Source:HGNC Symbol;Acc:29231]	-0.495127	2.29252	-4.31777	4.7e-05	0.00353104	1.84698	down
ENSG00000186020	57711	ZNF529	19	37025676	37096178	protein_coding	zinc finger protein 529 [Source:HGNC Symbol;Acc:29328]	-0.495075	4.92319	-6.20879	2.6e-08	2.89e-05	8.87127	down
ENSG00000255537	NA	AP000708.1	11	125365110	125369424	protein_coding		-0.494256	0.676505	-3.01842	0.00345694	0.0473923	-1.88648	down
ENSG00000198556	285989	ZNF789	7	99070464	99101273	protein_coding	zinc finger protein 789 [Source:HGNC Symbol;Acc:27801]	-0.493942	4.14068	-5.47007	5.53e-07	0.000208615	5.98343	down
ENSG00000015475	637	BID	22	18216906	18257536	protein_coding	BH3 interacting domain death agonist [Source:HGNC Symbol;Acc:1050]	-0.488485	4.008	-4.50803	2.34e-05	0.00219158	2.49336	down
ENSG00000171827	148268	ZNF570	19	37958487	37976260	protein_coding	zinc finger protein 570 [Source:HGNC Symbol;Acc:26416]	-0.485512	2.74507	-4.83359	6.82e-06	0.00102154	3.59732	down
ENSG00000267554	NA	RP11-686D22.10	17	33797088	33797647	pseudogene		-0.484435	1.93631	-3.08784	0.00281409	0.0419265	-1.67975	down
ENSG00000135299	22881	ANKRD6	6	90142889	90343553	protein_coding	ankyrin repeat domain 6 [Source:HGNC Symbol;Acc:17280]	-0.480808	2.20144	-3.8158	0.000274658	0.0103737	0.309062	down
ENSG00000196172	148213	ZNF681	19	23921997	23941693	protein_coding	zinc finger protein 681 [Source:HGNC Symbol;Acc:26457]	-0.480364	4.01308	-4.87818	5.75e-06	0.000918763	3.79867	down
ENSG00000197753	222662	LHFPL5	6	35773070	35801651	protein_coding	lipoma HMGIC fusion partner-like 5 [Source:HGNC Symbol;Acc:21253]	-0.47531	1.72593	-3.32576	0.0013598	0.0280035	-1.07656	down
ENSG00000198093	65251	ZNF649	19	52392477	52408293	protein_coding	zinc finger protein 649 [Source:HGNC Symbol;Acc:25741]	-0.475035	3.97084	-5.06627	2.76e-06	0.000560837	4.48137	down
ENSG00000118690	84071	ARMC2	6	109169619	109295186	protein_coding	armadillo repeat containing 2 [Source:HGNC Symbol;Acc:23045]	-0.47488	1.42102	-3.41625	0.00102221	0.0230488	-0.849456	down
ENSG00000188283	163087	ZNF383	19	37708828	37734828	protein_coding	zinc finger protein 383 [Source:HGNC Symbol;Acc:18609]	-0.474411	3.98135	-5.92637	8.49e-08	7.28e-05	7.72201	down
ENSG00000198740	22834	ZNF652	17	47366568	47439835	protein_coding	zinc finger protein 652 [Source:HGNC Symbol;Acc:29147]	-0.47217	4.48226	-5.54698	4.05e-07	0.000178938	6.27456	down
ENSG00000197062	NA	RP5-874C20.3	6	28234788	28245974	pseudogene		-0.471925	3.38711	-4.41736	3.26e-05	0.00274936	2.21442	down
ENSG00000074706	26034	IPCEF1	6	154475631	154677926	protein_coding	interaction protein for cytohesin exchange factors 1 [Source:HGNC Symbol;Acc:21204]	-0.471902	5.8091	-3.85346	0.000242506	0.0097126	0.230983	down
ENSG00000167555	84436	ZNF528	19	52901102	52921665	protein_coding	zinc finger protein 528 [Source:HGNC Symbol;Acc:29384]	-0.471301	3.74982	-4.22094	6.67e-05	0.00443945	1.56095	down
ENSG00000164221	153733	CCDC112	5	114602885	114632528	protein_coding	coiled-coil domain containing 112 [Source:HGNC Symbol;Acc:28599]	-0.471252	1.79427	-4.10873	9.94e-05	0.0056505	1.12306	down
ENSG00000198453	374900	ZNF568	19	37407231	37489602	protein_coding	zinc finger protein 568 [Source:HGNC Symbol;Acc:25392]	-0.469417	3.92206	-4.87436	5.83e-06	0.000924579	3.78881	down
ENSG00000069431	10060	ABCC9	12	21950335	22094336	protein_coding	ATP-binding cassette, sub-family C (CFTR/MRP), member 9 [Source:HGNC Symbol;Acc:60]	-0.467873	3.20137	-3.75929	0.000332476	0.011767	0.131299	down
ENSG00000248483	134187	POU5F2	5	93070508	93077343	protein_coding	POU domain class 5, transcription factor 2 [Source:HGNC Symbol;Acc:26367]	-0.467782	1.36029	-3.09185	0.0027806	0.0416957	-1.67117	down
ENSG00000184898	375287	RBM43	2	152104454	152118393	protein_coding	RNA binding motif protein 43 [Source:HGNC Symbol;Acc:24790]	-0.466691	4.1543	-3.31776	0.0013947	0.0283814	-1.25261	down
ENSG00000083814	79891	ZNF671	19	58231119	58238992	protein_coding	zinc finger protein 671 [Source:HGNC Symbol;Acc:26279]	-0.465446	4.35148	-5.44502	6.12e-07	0.000215041	5.8883	down
ENSG00000183647	348327	ZNF530	19	58111253	58124090	protein_coding	zinc finger protein 530 [Source:HGNC Symbol;Acc:29297]	-0.460012	3.48241	-4.59696	1.68e-05	0.00170851	2.82136	down
ENSG00000134146	89978	DPH6	15	35509546	35838394	protein_coding	diphthamine biosynthesis 6 [Source:HGNC Symbol;Acc:30543]	-0.459723	2.59064	-3.83561	0.000256767	0.0100183	0.369853	down
ENSG00000181450	339500	ZNF678	1	227751244	227865144	protein_coding	zinc finger protein 678 [Source:HGNC Symbol;Acc:28652]	-0.45909	3.41989	-4.75399	9.25e-06	0.0012121	3.36592	down
ENSG00000159885	7673	ZNF222	19	44529494	44537265	protein_coding	zinc finger protein 222 [Source:HGNC Symbol;Acc:13015]	-0.458212	2.24352	-3.79891	0.000290848	0.0108003	0.249064	down
ENSG00000154099	123872	DNAAF1	16	84178865	84212373	protein_coding	dynein, axonemal, assembly factor 1 [Source:HGNC Symbol;Acc:30539]	-0.456258	0.214621	-3.01553	0.00348648	0.0475429	-1.93057	down
ENSG00000197044	126068	ZNF441	19	11877815	11894893	protein_coding	zinc finger protein 441 [Source:HGNC Symbol;Acc:20875]	-0.456043	3.67826	-3.8808	0.00022003	0.00919941	0.478679	down
ENSG00000100351	9402	GRAP2	22	40297086	40369725	protein_coding	GRB2-related adaptor protein 2 [Source:HGNC Symbol;Acc:4563]	-0.455543	6.92159	-6.29112	1.84e-08	2.31e-05	9.16044	down
ENSG00000184635	81931	ZNF93	19	20011722	20046384	protein_coding	zinc finger protein 93 [Source:HGNC Symbol;Acc:13169]	-0.455446	4.12623	-5.04668	2.99e-06	0.000580616	4.40202	down
ENSG00000173626	100128327	TRAPPC3L	6	116816152	116866773	protein_coding	trafficking protein particle complex 3-like [Source:HGNC Symbol;Acc:21090]	-0.455138	1.46853	-3.32145	0.00137823	0.0281985	-1.10243	down
ENSG00000203326	NA	ZNF525	19	53868946	53895470	protein_coding	zinc finger protein 525 [Source:HGNC Symbol;Acc:29423]	-0.452925	4.81908	-4.89106	5.47e-06	0.000889279	3.80154	down
ENSG00000161298	84911	ZNF382	19	37095719	37119499	protein_coding	zinc finger protein 382 [Source:HGNC Symbol;Acc:17409]	-0.452853	3.2273	-4.40012	3.48e-05	0.00284689	2.15707	down
ENSG00000197016	388566	ZNF470	19	57078880	57100279	protein_coding	zinc finger protein 470 [Source:HGNC Symbol;Acc:22220]	-0.452457	3.96927	-4.83601	6.76e-06	0.00102017	3.64677	down
ENSG00000121413	65982	ZSCAN18	19	58595205	58629794	protein_coding	zinc finger and SCAN domain containing 18 [Source:HGNC Symbol;Acc:21037]	-0.451957	4.12	-3.53204	0.000704728	0.0191556	-0.620837	down
ENSG00000103995	22995	CEP152	15	49005125	49103343	protein_coding	centrosomal protein 152kDa [Source:HGNC Symbol;Acc:29298]	-0.449207	4.57497	-3.41678	0.00102304	0.0230488	-1.04972	down
ENSG00000214776	728715	RP11-726G1.1	12	9620148	9728864	pseudogene		-0.44816	2.88698	-3.37716	0.001157	0.0250582	-0.961939	down
ENSG00000256383	NA	AC020910.2	19	35166998	35168486	pseudogene		-0.446905	1.52791	-3.47722	0.000841205	0.0210278	-0.675189	down
ENSG00000269327	203523	ZNF449	HG1443_HG1444_PATCH	134478825	134497181	protein_coding	zinc finger protein 449 [Source:HGNC Symbol;Acc:21039]	-0.446799	1.79992	-3.47101	0.000858147	0.0212701	-0.6951	down
ENSG00000173275	203523	ZNF449	X	134478721	134497077	protein_coding	zinc finger protein 449 [Source:HGNC Symbol;Acc:21039]	-0.446738	1.79968	-3.46901	0.000863687	0.0213029	-0.700449	down
ENSG00000131849	7691	ZNF132	19	58944181	58951589	protein_coding	zinc finger protein 132 [Source:HGNC Symbol;Acc:12916]	-0.4467	2.37469	-3.25241	0.00170773	0.0313982	-1.27624	down
ENSG00000197961	7675	ZNF121	19	9671029	9695209	protein_coding	zinc finger protein 121 [Source:HGNC Symbol;Acc:12904]	-0.446404	5.72294	-5.3695	8.29e-07	0.000244468	5.53444	down
ENSG00000240225	147947	ZNF542	19	56879468	56891197	pseudogene	zinc finger protein 542 [Source:HGNC Symbol;Acc:25393]	-0.443833	4.48366	-3.84831	0.000245885	0.00978561	0.277603	down
ENSG00000146757	168374	ZNF92	7	64838712	64866038	protein_coding	zinc finger protein 92 [Source:HGNC Symbol;Acc:13168]	-0.443802	4.54094	-4.66517	1.3e-05	0.00146406	3.00387	down
ENSG00000083817	55659	ZNF416	19	58082934	58090295	protein_coding	zinc finger protein 416 [Source:HGNC Symbol;Acc:20645]	-0.443769	2.7317	-3.41714	0.00101934	0.0230488	-0.839406	down
ENSG00000184588	5142	PDE4B	1	66258197	66840259	protein_coding	phosphodiesterase 4B, cAMP-specific [Source:HGNC Symbol;Acc:8781]	-0.443748	6.12913	-3.02462	0.00342721	0.0471217	-2.31707	down
ENSG00000138760	950	SCARB2	4	77079890	77135046	protein_coding	scavenger receptor class B, member 2 [Source:HGNC Symbol;Acc:1665]	-0.442138	3.82958	-3.26894	0.00162269	0.0305049	-1.31806	down
ENSG00000132694	9826	ARHGEF11	1	156904632	157015162	protein_coding	Rho guanine nucleotide exchange factor (GEF) 11 [Source:HGNC Symbol;Acc:14580]	-0.442048	4.10611	-3.04692	0.00317814	0.0451449	-1.8639	down
ENSG00000256771	56242	ZNF253	19	19976695	20005483	protein_coding	zinc finger protein 253 [Source:HGNC Symbol;Acc:13497]	-0.44022	4.70781	-4.1752	7.85e-05	0.00487225	1.31754	down
ENSG00000151338	145282	MIPOL1	14	37667118	38021566	protein_coding	mirror-image polydactyly 1 [Source:HGNC Symbol;Acc:21460]	-0.438416	5.30498	-4.08953	0.000106428	0.00587034	0.996935	down
ENSG00000115904	6654	SOS1	2	39208537	39351486	protein_coding	son of sevenless homolog 1 (Drosophila) [Source:HGNC Symbol;Acc:11187]	-0.438189	7.11528	-3.47923	0.000846197	0.0211146	-1.08789	down
ENSG00000178665	349075	ZNF713	7	55955169	56009918	protein_coding	zinc finger protein 713 [Source:HGNC Symbol;Acc:22043]	-0.437827	2.45242	-3.89699	0.000208137	0.00886895	0.551832	down
ENSG00000133138	54885	TBC1D8B	X	106045910	106119375	protein_coding	TBC1 domain family, member 8B (with GRAM domain) [Source:HGNC Symbol;Acc:24715]	-0.437291	4.34356	-3.31595	0.0014021	0.02844	-1.2639	down
ENSG00000168679	9122	SLC16A4	1	110905470	110933704	protein_coding	solute carrier family 16, member 4 [Source:HGNC Symbol;Acc:10925]	-0.435849	1.24957	-3.07125	0.0029567	0.043023	-1.72141	down
ENSG00000131437	11127	KIF3A	5	132028320	132073330	protein_coding	kinesin family member 3A [Source:HGNC Symbol;Acc:6319]	-0.435333	5.4202	-4.45352	2.86e-05	0.00250716	2.1882	down
ENSG00000180346	166815	TIGD2	4	90033968	90036050	protein_coding	tigger transposable element derived 2 [Source:HGNC Symbol;Acc:18333]	-0.434648	2.38873	-3.34581	0.00127699	0.0267399	-1.02527	down
ENSG00000081665	440515	ZNF506	19	19896648	19932560	protein_coding	zinc finger protein 506 [Source:HGNC Symbol;Acc:23780]	-0.433766	5.81791	-4.71295	1.08e-05	0.00129957	3.1002	down
ENSG00000196967	199704	ZNF585A	19	37597636	37663643	protein_coding	zinc finger protein 585A [Source:HGNC Symbol;Acc:26305]	-0.433251	4.29199	-4.89731	5.34e-06	0.000875634	3.86103	down
ENSG00000137040	26953	RANBP6	9	6011043	6015618	protein_coding	RAN binding protein 6 [Source:HGNC Symbol;Acc:9851]	-0.433015	5.84146	-4.72779	1.02e-05	0.00124417	3.14858	down
ENSG00000147121	55634	KRBOX4	X	46306292	46356857	protein_coding	KRAB box domain containing 4 [Source:HGNC Symbol;Acc:26007]	-0.430256	4.24507	-5.02684	3.23e-06	0.000614797	4.32948	down
ENSG00000177873	285267	ZNF619	3	40518604	40531727	protein_coding	zinc finger protein 619 [Source:HGNC Symbol;Acc:26910]	-0.429481	3.26883	-3.50092	0.000779383	0.0203351	-0.651619	down
ENSG00000109046	26118	WSB1	17	25621102	25640657	protein_coding	WD repeat and SOCS box containing 1 [Source:HGNC Symbol;Acc:19221]	-0.427745	6.64675	-3.4962	0.000799481	0.020603	-1.00492	down
ENSG00000165512	7570	ZNF22	10	45495923	45500774	protein_coding	zinc finger protein 22 [Source:HGNC Symbol;Acc:13012]	-0.427155	5.86414	-4.70468	1.12e-05	0.00131587	3.06038	down
ENSG00000171606	10782	ZNF274	19	58694396	58724928	protein_coding	zinc finger protein 274 [Source:HGNC Symbol;Acc:13068]	-0.427151	5.5494	-5.10128	2.41e-06	0.000516546	4.54438	down
ENSG00000181019	1728	NQO1	16	69740899	69760854	protein_coding	NAD(P)H dehydrogenase, quinone 1 [Source:HGNC Symbol;Acc:2874]	-0.426698	3.59477	-3.06378	0.00302311	0.0435327	-1.91408	down
ENSG00000197124	91120	ZNF682	19	20107867	20150315	protein_coding	zinc finger protein 682 [Source:HGNC Symbol;Acc:28857]	-0.425085	2.76534	-3.77515	0.000315173	0.0114116	0.187101	down
ENSG00000196081	NA	ZNF724P	19	23404401	23433192	protein_coding	zinc finger protein 724, pseudogene [Source:HGNC Symbol;Acc:32460]	-0.422102	2.78459	-5.37517	8.11e-07	0.000242753	5.55027	down
ENSG00000219448	NA	RP11-193H22.2	6	157998119	158003309	pseudogene		-0.420727	3.399	-3.35869	0.00122632	0.0260528	-1.04212	down
ENSG00000151773	160857	CCDC122	13	44398045	44453827	protein_coding	coiled-coil domain containing 122 [Source:HGNC Symbol;Acc:26478]	-0.42035	3.35863	-3.67234	0.000444646	0.0141518	-0.139456	down
ENSG00000172687	NA	ZNF738	19	21541732	21562104	protein_coding	zinc finger protein 738 [Source:HGNC Symbol;Acc:32469]	-0.419198	3.41715	-3.28889	0.00152536	0.029849	-1.27679	down
ENSG00000036530	10858	CYP46A1	14	100150641	100193638	protein_coding	cytochrome P450, family 46, subfamily A, polypeptide 1 [Source:HGNC Symbol;Acc:2641]	-0.410318	2.28119	-3.65387	0.000472714	0.014715	-0.16467	down
ENSG00000182141	7562	ZNF708	19	21473962	21512227	protein_coding	zinc finger protein 708 [Source:HGNC Symbol;Acc:12945]	-0.409157	4.67141	-5.48019	5.31e-07	0.00020812	6.01819	down
ENSG00000071575	28951	TRIB2	2	12857015	12882860	protein_coding	tribbles pseudokinase 2 [Source:HGNC Symbol;Acc:30809]	-0.408786	5.75665	-3.56631	0.000630362	0.0178278	-0.579043	down
ENSG00000140993	91151	TIGD7	16	3348832	3355729	protein_coding	tigger transposable element derived 7 [Source:HGNC Symbol;Acc:18331]	-0.408685	3.29052	-3.30798	0.00143743	0.028774	-1.18257	down
ENSG00000170417	130827	TMEM182	2	103353367	103460352	protein_coding	transmembrane protein 182 [Source:HGNC Symbol;Acc:26391]	-0.407957	3.57647	-3.84928	0.000245076	0.00977658	0.372321	down
ENSG00000114166	8850	KAT2B	3	20081515	20195896	protein_coding	K(lysine) acetyltransferase 2B [Source:HGNC Symbol;Acc:8638]	-0.407357	5.34054	-3.92411	0.000189579	0.00845443	0.426743	down
ENSG00000188738	401024	FSIP2	2	186603355	186698017	protein_coding	fibrous sheath interacting protein 2 [Source:HGNC Symbol;Acc:21675]	-0.404938	3.18333	-3.01999	0.00344101	0.0472457	-1.92896	down
ENSG00000213762	7693	ZNF134	19	58125601	58134724	protein_coding	zinc finger protein 134 [Source:HGNC Symbol;Acc:12918]	-0.404878	4.61011	-4.8177	7.25e-06	0.00104283	3.56243	down
ENSG00000273274	728116	ZBTB8B	1	32930670	32962287	protein_coding	zinc finger and BTB domain containing 8B [Source:HGNC Symbol;Acc:37057]	-0.403948	1.46489	-3.47707	0.000841603	0.0210278	-0.689278	down
ENSG00000196138	NA	AC005831.1	12	3797876	3799650	pseudogene		-0.403717	2.22047	-3.1484	0.00234603	0.0379549	-1.53082	down
ENSG00000130413	65975	STK33	11	8413418	8615836	protein_coding	serine/threonine kinase 33 [Source:HGNC Symbol;Acc:14568]	-0.402306	3.39983	-3.97527	0.000158805	0.00766165	0.78287	down
ENSG00000198521	7594	ZNF43	19	21987752	22034927	protein_coding	zinc finger protein 43 [Source:HGNC Symbol;Acc:13109]	-0.400838	4.25144	-5.5256	4.41e-07	0.000186917	6.19405	down
ENSG00000181666	100507342	HKR1	19	37803739	37860267	protein_coding	HKR1, GLI-Kruppel zinc finger family member [Source:HGNC Symbol;Acc:4928]	-0.400379	5.29911	-5.88014	1.03e-07	8.44e-05	7.55458	down
ENSG00000204519	90233	ZNF551	19	58193337	58228669	protein_coding	zinc finger protein 551 [Source:HGNC Symbol;Acc:25108]	-0.400263	4.82447	-5.00088	3.57e-06	0.000653958	4.20884	down
ENSG00000262928	7594	ZNF43	HSCHR19_2_CTG3	21997231	22044406	protein_coding	zinc finger protein 43 [Source:HGNC Symbol;Acc:13109]	-0.400216	4.25109	-5.51244	4.66e-07	0.000186917	6.14378	down
ENSG00000167384	7733	ZNF180	19	44979854	45004576	protein_coding	zinc finger protein 180 [Source:HGNC Symbol;Acc:12970]	-0.397301	4.05591	-5.65504	2.6e-07	0.000144477	6.68776	down
ENSG00000111816	2444	FRK	6	116252312	116381921	protein_coding	fyn-related kinase [Source:HGNC Symbol;Acc:3955]	-0.397073	4.72547	-3.71587	0.000384611	0.0128992	-0.139384	down
ENSG00000205930	NA	C21orf49	21	34144411	34266043	protein_coding	chromosome 21 open reading frame 49 [Source:HGNC Symbol;Acc:1290]	-0.395731	0.807824	-3.07682	0.00290809	0.042858	-1.75645	down
ENSG00000129824	6192	RPS4Y1	Y	2709527	2800041	protein_coding	ribosomal protein S4, Y-linked 1 [Source:HGNC Symbol;Acc:10425]	-0.39564	3.48417	-3.2951	0.00149623	0.0294316	-1.39554	down
ENSG00000197933	55552	ZNF823	19	11832080	11849824	protein_coding	zinc finger protein 823 [Source:HGNC Symbol;Acc:30936]	-0.394531	2.71183	-4.59383	1.7e-05	0.00171934	2.7784	down
ENSG00000101695	54941	RNF125	18	29598335	29653176	protein_coding	ring finger protein 125, E3 ubiquitin protein ligase [Source:HGNC Symbol;Acc:21150]	-0.394164	6.17223	-4.23038	6.44e-05	0.00432238	1.38245	down
ENSG00000159882	7773	ZNF230	19	44507100	44518078	protein_coding	zinc finger protein 230 [Source:HGNC Symbol;Acc:13024]	-0.394118	3.36203	-4.84756	6.47e-06	0.000989353	3.68502	down
ENSG00000263140	NA	C21orf49	HSCHR21_3_CTG1_1	34144411	34271837	protein_coding	chromosome 21 open reading frame 49 [Source:HGNC Symbol;Acc:1290]	-0.393277	0.808287	-3.05521	0.00310097	0.0443829	-1.80539	down
ENSG00000156218	57188	ADAMTSL3	15	84322838	84708594	protein_coding	ADAMTS-like 3 [Source:HGNC Symbol;Acc:14633]	-0.392542	3.84608	-3.14912	0.00234096	0.0379447	-1.66362	down
ENSG00000106003	3955	LFNG	7	2552163	2568811	protein_coding	LFNG O-fucosylpeptide 3-beta-N-acetylglucosaminyltransferase [Source:HGNC Symbol;Acc:6560]	-0.391354	4.99216	-3.27277	0.00160376	0.0304639	-1.47892	down
ENSG00000264547	NA	RP11-192H23.4	HG883_PATCH	26782771	26941216	protein_coding	Uncharacterized protein [Source:UniProtKB/TrEMBL;Acc:E9PMD0]	-0.391343	2.0056	-3.19417	0.00204169	0.0347327	-1.41559	down
ENSG00000189298	80317	ZKSCAN3	6	28317691	28336947	protein_coding	zinc finger with KRAB and SCAN domains 3 [Source:HGNC Symbol;Acc:13853]	-0.391229	3.47952	-3.30785	0.00143801	0.028774	-1.19474	down
ENSG00000131115	7770	ZNF227	19	44711700	44741421	protein_coding	zinc finger protein 227 [Source:HGNC Symbol;Acc:13020]	-0.389563	4.90456	-4.922	4.85e-06	0.000809957	3.90958	down
ENSG00000069869	4734	NEDD4	15	56119120	56285944	protein_coding	neural precursor cell expressed, developmentally down-regulated 4, E3 ubiquitin protein ligase [Source:HGNC Symbol;Acc:7727]	-0.388416	5.60975	-4.09885	0.00010298	0.00574794	0.966715	down
ENSG00000125772	56261	GPCPD1	20	5525085	5591672	protein_coding	glycerophosphocholine phosphodiesterase GDE1 homolog (S. cerevisiae) [Source:HGNC Symbol;Acc:26957]	-0.387099	5.78374	-3.77539	0.000314913	0.0114116	-0.0536233	down
ENSG00000122483	343099	CCDC18	1	93645476	93744287	protein_coding	coiled-coil domain containing 18 [Source:HGNC Symbol;Acc:30370]	-0.386888	3.86348	-3.13161	0.00246797	0.0390821	-1.75646	down
ENSG00000188321	84527	ZNF559	19	9434448	9461838	protein_coding	zinc finger protein 559 [Source:HGNC Symbol;Acc:28197]	-0.386158	4.378	-3.0484	0.00316422	0.0449811	-1.98047	down
ENSG00000196584	7516	XRCC2	7	152341864	152373250	protein_coding	X-ray repair complementing defective repair in Chinese hamster cells 2 [Source:HGNC Symbol;Acc:12829]	-0.385936	4.4254	-4.26414	5.71e-05	0.00403941	1.62712	down
ENSG00000139287	121278	TPH2	12	72332626	72580398	protein_coding	tryptophan hydroxylase 2 [Source:HGNC Symbol;Acc:20692]	-0.385499	2.3357	-3.43754	0.000955192	0.0223028	-0.771731	down
ENSG00000147894	203228	C9orf72	9	27546544	27573864	protein_coding	chromosome 9 open reading frame 72 [Source:HGNC Symbol;Acc:28337]	-0.385302	4.2817	-4.47581	2.63e-05	0.00238654	2.38071	down
ENSG00000227471	441282	AKR1B15	7	134233888	134264627	protein_coding	aldo-keto reductase family 1, member B15 [Source:HGNC Symbol;Acc:37281]	-0.383401	2.92508	-3.42587	0.000991387	0.0227903	-0.827937	down
ENSG00000176024	79898	ZNF613	19	52430400	52452012	protein_coding	zinc finger protein 613 [Source:HGNC Symbol;Acc:25827]	-0.382586	2.90496	-3.82948	0.000262182	0.0100935	0.347317	down
ENSG00000117616	101928189	C1orf63	1	25568728	25664704	protein_coding	chromosome 1 open reading frame 63 [Source:HGNC Symbol;Acc:25234]	-0.381859	5.75067	-3.10007	0.00272184	0.0413458	-2.02729	down
ENSG00000197619	284370	ZNF615	19	52494585	52511483	protein_coding	zinc finger protein 615 [Source:HGNC Symbol;Acc:24740]	-0.38169	4.21877	-4.10218	0.000101775	0.0057288	1.12682	down
ENSG00000167380	7769	ZNF226	19	44669226	44682534	protein_coding	zinc finger protein 226 [Source:HGNC Symbol;Acc:13019]	-0.38013	3.91484	-4.19832	7.23e-05	0.00459156	1.48083	down
ENSG00000181896	94039	ZNF101	19	19779605	19794318	protein_coding	zinc finger protein 101 [Source:HGNC Symbol;Acc:12881]	-0.378905	7.15459	-5.79364	1.47e-07	0.000106839	7.15042	down
ENSG00000227671	100500849	MIR3916	1	247353153	247374158	pseudogene	microRNA 3916 [Source:HGNC Symbol;Acc:38912]	-0.377234	5.44399	-3.65806	0.000466201	0.0145844	-0.402271	down
ENSG00000067955	865	CBFB	16	67063019	67134961	protein_coding	core-binding factor, beta subunit [Source:HGNC Symbol;Acc:1539]	-0.376299	6.78477	-5.85093	1.16e-07	9.13e-05	7.37828	down
ENSG00000167562	55762	ZNF701	19	53059075	53090427	protein_coding	zinc finger protein 701 [Source:HGNC Symbol;Acc:25597]	-0.375204	4.0782	-4.28948	5.21e-05	0.00380656	1.76071	down
ENSG00000256683	59348	ZNF350	19	52467596	52490109	protein_coding	zinc finger protein 350 [Source:HGNC Symbol;Acc:16656]	-0.374421	3.69074	-3.97595	0.00015843	0.00766165	0.77121	down
ENSG00000174718	55196	KIAA1551	12	32112304	32146039	protein_coding	KIAA1551 [Source:HGNC Symbol;Acc:25559]	-0.373647	8.10545	-3.49431	0.000801262	0.0206208	-1.04443	down
ENSG00000173480	147687	ZNF417	19	58411664	58427978	protein_coding	zinc finger protein 417 [Source:HGNC Symbol;Acc:20646]	-0.371002	4.52911	-5.40568	7.17e-07	0.000221753	5.73828	down
ENSG00000198420	101930003	FAM115A	7	143548468	143599291	protein_coding	family with sequence similarity 115, member A [Source:HGNC Symbol;Acc:22201]	-0.3702	5.08542	-3.38735	0.00112032	0.0245454	-1.20429	down
ENSG00000138193	51196	PLCE1	10	95753746	96092580	protein_coding	phospholipase C, epsilon 1 [Source:HGNC Symbol;Acc:17175]	-0.368524	2.60829	-3.06411	0.00302018	0.0435327	-1.77268	down
ENSG00000197775	NA	DHRS4-AS1	14	24407940	24409196	protein_coding		-0.368028	2.96146	-4.24569	6.1e-05	0.00419588	1.65013	down
ENSG00000188177	376940	ZC3H6	2	113033171	113097640	protein_coding	zinc finger CCCH-type containing 6 [Source:HGNC Symbol;Acc:24762]	-0.365955	5.1179	-3.42344	0.000999086	0.0228529	-1.06548	down
ENSG00000129204	84669	USP6	17	5019733	5078329	protein_coding	ubiquitin specific peptidase 6 (Tre-2 oncogene) [Source:HGNC Symbol;Acc:12629]	-0.365453	2.20075	-3.83288	0.000259167	0.0100183	0.353118	down
ENSG00000197140	203102	ADAM32	8	38964509	39142430	protein_coding	ADAM metallopeptidase domain 32 [Source:HGNC Symbol;Acc:15479]	-0.364439	4.26766	-3.35166	0.00125376	0.0265144	-1.15867	down
ENSG00000162929	84542	KIAA1841	2	61293006	61391960	protein_coding	KIAA1841 [Source:HGNC Symbol;Acc:29387]	-0.364351	3.01802	-3.43483	0.000963488	0.0224593	-0.813988	down
ENSG00000101751	11201	POLI	18	51795774	51847636	protein_coding	polymerase (DNA directed) iota [Source:HGNC Symbol;Acc:9182]	-0.364011	4.16566	-3.48947	0.000808705	0.0206862	-0.756632	down
ENSG00000121417	10520	ZNF211	19	58141761	58154147	protein_coding	zinc finger protein 211 [Source:HGNC Symbol;Acc:13003]	-0.363742	4.37425	-4.11512	9.72e-05	0.00555739	1.17273	down
ENSG00000197608	284371	ZNF841	19	52567719	52599018	protein_coding	zinc finger protein 841 [Source:HGNC Symbol;Acc:27611]	-0.363522	4.10331	-3.217	0.00190406	0.0333737	-1.53719	down
ENSG00000197497	79788	ZNF665	19	53662466	53696639	protein_coding	zinc finger protein 665 [Source:HGNC Symbol;Acc:25885]	-0.363092	2.34869	-3.30069	0.00147043	0.0291367	-1.14406	down
ENSG00000180257	100529240	ZNF816	19	53430388	53466164	protein_coding	zinc finger protein 816 [Source:HGNC Symbol;Acc:26995]	-0.361883	4.13091	-3.49467	0.000795261	0.0205786	-0.749503	down
ENSG00000197050	147923	ZNF420	19	37498759	37621216	protein_coding	zinc finger protein 420 [Source:HGNC Symbol;Acc:20649]	-0.361401	4.06271	-4.14818	8.65e-05	0.00517979	1.28583	down
ENSG00000120696	84078	KBTBD7	13	41763969	41768702	protein_coding	kelch repeat and BTB (POZ) domain containing 7 [Source:HGNC Symbol;Acc:25266]	-0.361084	4.3007	-4.02091	0.000135445	0.00698096	0.849546	down
ENSG00000198538	7576	ZNF28	19	53300662	53360853	protein_coding	zinc finger protein 28 [Source:HGNC Symbol;Acc:13073]	-0.361058	4.18378	-3.51642	0.000741308	0.0196958	-0.703335	down
ENSG00000163386	101928050	NBPF10	1	145289772	145370303	protein_coding	neuroblastoma breakpoint family, member 10 [Source:HGNC Symbol;Acc:31992]	-0.360413	5.50694	-3.16417	0.00224102	0.0369236	-1.86928	down
ENSG00000204130	55680	RUFY2	10	70100864	70167051	protein_coding	RUN and FYVE domain containing 2 [Source:HGNC Symbol;Acc:19761]	-0.357355	3.36522	-3.73424	0.000361667	0.0123747	0.0461387	down
ENSG00000197302	101928852	ZNF720	16	31724550	31806190	protein_coding	zinc finger protein 720 [Source:HGNC Symbol;Acc:26987]	-0.355191	4.75642	-4.2631	5.73e-05	0.00403941	1.59894	down
ENSG00000119900	79627	OGFRL1	6	71998506	72018653	protein_coding	opioid growth factor receptor-like 1 [Source:HGNC Symbol;Acc:21378]	-0.354278	3.7053	-3.02476	0.00339303	0.0469598	-2.0225	down
ENSG00000152439	374928	ZNF773	19	58011283	58029772	protein_coding	zinc finger protein 773 [Source:HGNC Symbol;Acc:30487]	-0.353629	3.89695	-4.46859	2.7e-05	0.00241628	2.37619	down
ENSG00000142188	757	TMEM50B	21	34804792	34852318	protein_coding	transmembrane protein 50B [Source:HGNC Symbol;Acc:1280]	-0.353466	3.89438	-4.07802	0.000110837	0.0060701	1.09276	down
ENSG00000155016	113612	CYP2U1	4	108852525	108874613	protein_coding	cytochrome P450, family 2, subfamily U, polypeptide 1 [Source:HGNC Symbol;Acc:20582]	-0.353291	3.43011	-3.75507	0.000337233	0.0118686	0.100715	down
ENSG00000198707	80184	CEP290	12	88442793	88535993	protein_coding	centrosomal protein 290kDa [Source:HGNC Symbol;Acc:29021]	-0.350584	4.77032	-3.14731	0.00235376	0.0380149	-1.81595	down
ENSG00000180376	285331	CCDC66	3	56591189	56655846	protein_coding	coiled-coil domain containing 66 [Source:HGNC Symbol;Acc:27709]	-0.350316	4.97785	-3.34638	0.0012747	0.0267399	-1.25038	down
ENSG00000179941	79738	BBS10	12	76738254	76742222	protein_coding	Bardet-Biedl syndrome 10 [Source:HGNC Symbol;Acc:26291]	-0.349648	3.79129	-3.54831	0.000668442	0.0184349	-0.547881	down
ENSG00000196705	170959	ZNF431	19	21324827	21373034	protein_coding	zinc finger protein 431 [Source:HGNC Symbol;Acc:20809]	-0.34941	4.93432	-5.26899	1.24e-06	0.000329488	5.20008	down
ENSG00000154153	54463	FAM134B	5	16473147	16617167	protein_coding	family with sequence similarity 134, member B [Source:HGNC Symbol;Acc:25964]	-0.349276	5.67512	-3.35041	0.00125867	0.0265884	-1.34737	down
ENSG00000178913	6879	TAF7	5	140698057	140700330	protein_coding	TAF7 RNA polymerase II, TATA box binding protein (TBP)-associated factor, 55kDa [Source:HGNC Symbol;Acc:11541]	-0.347976	6.65224	-4.616	1.56e-05	0.00164395	2.69984	down
ENSG00000197372	171392	ZNF675	19	23708433	23870022	protein_coding	zinc finger protein 675 [Source:HGNC Symbol;Acc:30768]	-0.34793	4.75254	-5.07302	2.69e-06	0.000552111	4.47409	down
ENSG00000164066	27152	INTU	4	128544426	128647892	protein_coding	inturned planar cell polarity protein [Source:HGNC Symbol;Acc:29239]	-0.347383	4.30741	-3.27697	0.00158282	0.0303749	-1.37882	down
ENSG00000086300	29887	SNX10	7	26331541	26413949	protein_coding	sorting nexin 10 [Source:HGNC Symbol;Acc:14974]	-0.346604	4.30062	-3.10139	0.00270242	0.0412447	-1.87812	down
ENSG00000263160	757	TMEM50B	HSCHR21_4_CTG1_1	34804792	34861875	protein_coding	transmembrane protein 50B [Source:HGNC Symbol;Acc:1280]	-0.346481	3.8973	-4.03555	0.000128679	0.00670554	0.956647	down
ENSG00000172164	6641	SNTB1	8	121547985	121825513	protein_coding	syntrophin, beta 1 (dystrophin-associated protein A1, 59kDa, basic component 1) [Source:HGNC Symbol;Acc:11168]	-0.346352	5.95591	-3.38651	0.0011248	0.0245866	-1.29403	down
ENSG00000213096	9534	ZNF254	19	24216276	24312654	protein_coding	zinc finger protein 254 [Source:HGNC Symbol;Acc:13047]	-0.345452	4.28871	-5.417	6.85e-07	0.000215398	5.78036	down
ENSG00000219626	375190	FAM228B	2	24299396	24392509	protein_coding	family with sequence similarity 228, member B [Source:HGNC Symbol;Acc:24736]	-0.345101	4.07767	-3.64171	0.000492116	0.0150948	-0.289601	down
ENSG00000104205	100533105	SGK3	8	67624653	67774257	protein_coding	serum/glucocorticoid regulated kinase family, member 3 [Source:HGNC Symbol;Acc:10812]	-0.344314	3.66205	-3.61657	0.000534649	0.0160384	-0.31775	down
ENSG00000196268	284443	ZNF493	19	21579921	21610375	protein_coding	zinc finger protein 493 [Source:HGNC Symbol;Acc:23708]	-0.344295	4.93295	-4.23249	6.39e-05	0.00430828	1.5103	down
ENSG00000162086	7627	ZNF75A	16	3355406	3368852	protein_coding	zinc finger protein 75a [Source:HGNC Symbol;Acc:13146]	-0.344109	4.82868	-3.45741	0.000896404	0.0216552	-0.938068	down
ENSG00000104375	6788	STK3	8	99413631	99955055	protein_coding	serine/threonine kinase 3 [Source:HGNC Symbol;Acc:11406]	-0.343497	3.49527	-3.9118	0.000197796	0.00855783	0.561826	down
ENSG00000164985	11168	PSIP1	9	15464064	15511017	protein_coding	PC4 and SFRS1 interacting protein 1 [Source:HGNC Symbol;Acc:9527]	-0.343309	8.05191	-5.47565	5.41e-07	0.00020812	5.87564	down
ENSG00000264528	51175	TUBE1	HG1304_PATCH	112391980	112408732	protein_coding	tubulin, epsilon 1 [Source:HGNC Symbol;Acc:20775]	-0.342622	3.66625	-4.38298	3.7e-05	0.00297301	2.08495	down
ENSG00000117543	51611	DPH5	1	101455179	101491644	protein_coding	diphthamide biosynthesis 5 [Source:HGNC Symbol;Acc:24270]	-0.34238	5.75862	-5.43225	6.44e-07	0.000215041	5.77146	down
ENSG00000074935	51175	TUBE1	6	112391980	112408732	protein_coding	tubulin, epsilon 1 [Source:HGNC Symbol;Acc:20775]	-0.342349	3.66617	-4.37528	3.81e-05	0.00304512	2.059	down
ENSG00000150477	57536	KIAA1328	18	34409069	34812135	protein_coding	KIAA1328 [Source:HGNC Symbol;Acc:29248]	-0.341887	5.46114	-3.69581	0.000411248	0.0134568	-0.287523	down
ENSG00000182986	162967	ZNF320	19	53367043	53400946	protein_coding	zinc finger protein 320 [Source:HGNC Symbol;Acc:13842]	-0.340683	4.48332	-3.51015	0.000756505	0.019987	-0.741316	down
ENSG00000164162	10393	ANAPC10	4	145888264	146019693	protein_coding	anaphase promoting complex subunit 10 [Source:HGNC Symbol;Acc:24077]	-0.340444	3.7528	-4.13925	8.92e-05	0.00525547	1.26541	down
ENSG00000251247	25850	ZNF345	19	37341263	37403931	protein_coding	zinc finger protein 345 [Source:HGNC Symbol;Acc:16367]	-0.339486	3.40897	-3.13524	0.0024411	0.0388547	-1.64276	down
ENSG00000151849	55835	CENPJ	13	25457171	25497018	protein_coding	centromere protein J [Source:HGNC Symbol;Acc:17272]	-0.338292	4.06888	-2.99329	0.00372156	0.0497897	-2.15273	down
ENSG00000102893	5257	PHKB	16	47495034	47735434	protein_coding	phosphorylase kinase, beta [Source:HGNC Symbol;Acc:8927]	-0.337401	5.28035	-4.63482	1.45e-05	0.00156317	2.84565	down
ENSG00000109103	9094	UNC119	17	26873725	26879686	protein_coding	unc-119 homolog (C. elegans) [Source:HGNC Symbol;Acc:12565]	-0.334594	5.07173	-3.76161	0.000329891	0.0117195	-0.0657816	down
ENSG00000139508	283537	SLC46A3	13	29274201	29293107	protein_coding	solute carrier family 46, member 3 [Source:HGNC Symbol;Acc:27501]	-0.333935	3.85367	-4.14149	8.85e-05	0.00525211	1.29429	down
ENSG00000198642	55958	KLHL9	9	21329670	21335379	protein_coding	kelch-like family member 9 [Source:HGNC Symbol;Acc:18732]	-0.332156	5.75111	-3.94383	0.000177095	0.0080889	0.462695	down
ENSG00000162600	115209	OMA1	1	58881056	59012474	protein_coding	OMA1 zinc metallopeptidase [Source:HGNC Symbol;Acc:29661]	-0.331054	4.08138	-3.13149	0.00246887	0.0390821	-1.77515	down
ENSG00000003436	7035	TFPI	2	188328957	188430487	protein_coding	tissue factor pathway inhibitor (lipoprotein-associated coagulation inhibitor) [Source:HGNC Symbol;Acc:11760]	-0.329344	4.75237	-4.45678	2.82e-05	0.00249898	2.2675	down
ENSG00000251192	641339	ZNF674	X	46357162	46404892	protein_coding	zinc finger protein 674 [Source:HGNC Symbol;Acc:17625]	-0.328554	2.74554	-3.43454	0.000964378	0.0224593	-0.794561	down
ENSG00000008282	6856	SYPL1	7	105730949	105753022	protein_coding	synaptophysin-like 1 [Source:HGNC Symbol;Acc:11507]	-0.327829	6.01524	-4.20951	6.94e-05	0.00451758	1.30302	down
ENSG00000163633	100506746	C4orf36	4	87797358	87857354	protein_coding	chromosome 4 open reading frame 36 [Source:HGNC Symbol;Acc:28386]	-0.327776	2.58502	-3.25069	0.00171681	0.0314732	-1.28987	down
ENSG00000188596	101928871	C12orf55	12	96883349	97269333	protein_coding	chromosome 12 open reading frame 55 [Source:HGNC Symbol;Acc:26456]	-0.327771	3.4575	-3.39882	0.00108036	0.02392	-0.940896	down
ENSG00000183765	11200	CHEK2	22	29083731	29138410	protein_coding	checkpoint kinase 2 [Source:HGNC Symbol;Acc:16627]	-0.327408	3.93478	-3.21683	0.00190509	0.0333737	-1.54562	down
ENSG00000163029	79677	SMC6	2	17845079	17981509	protein_coding	structural maintenance of chromosomes 6 [Source:HGNC Symbol;Acc:20466]	-0.326415	5.35425	-5.10699	2.36e-06	0.000510869	4.5588	down
ENSG00000174799	9662	CEP135	4	56815037	56899529	protein_coding	centrosomal protein 135kDa [Source:HGNC Symbol;Acc:29086]	-0.325608	5.20699	-3.46532	0.000873949	0.0214106	-0.964225	down
ENSG00000171497	5481	PPID	4	159630286	159644548	protein_coding	peptidylprolyl isomerase D [Source:HGNC Symbol;Acc:9257]	-0.323717	6.14236	-5.22469	1.48e-06	0.000362401	4.95896	down
ENSG00000105708	7561	ZNF14	19	19821280	19843906	protein_coding	zinc finger protein 14 [Source:HGNC Symbol;Acc:12924]	-0.323667	4.53344	-4.29345	5.13e-05	0.00378151	1.73939	down
ENSG00000119397	11064	CNTRL	9	123837141	123939888	protein_coding	centriolin [Source:HGNC Symbol;Acc:1858]	-0.322488	6.94843	-3.4975	0.000788042	0.0204479	-1.00427	down
ENSG00000099860	4616	GADD45B	19	2476120	2478257	protein_coding	growth arrest and DNA-damage-inducible, beta [Source:HGNC Symbol;Acc:4096]	-0.32232	5.17682	-3.11993	0.00255624	0.0397863	-1.9557	down
ENSG00000101347	25939	SAMHD1	20	35518632	35580246	protein_coding	SAM domain and HD domain 1 [Source:HGNC Symbol;Acc:15925]	-0.321913	8.01189	-3.4775	0.000841169	0.0210278	-1.09268	down
ENSG00000234444	728927	ZNF736	7	63767837	63815238	protein_coding	zinc finger protein 736 [Source:HGNC Symbol;Acc:32467]	-0.321811	5.41724	-3.39476	0.00109435	0.0241447	-1.21409	down
ENSG00000172244	375444	C5orf34	5	43486803	43515247	protein_coding	chromosome 5 open reading frame 34 [Source:HGNC Symbol;Acc:24738]	-0.321649	3.16042	-3.13057	0.00247573	0.0391469	-1.67979	down
ENSG00000144451	79582	SPAG16	2	214149113	215275225	protein_coding	sperm associated antigen 16 [Source:HGNC Symbol;Acc:23225]	-0.321259	3.19929	-3.30483	0.00145161	0.0288852	-1.20714	down
ENSG00000197937	84671	ZNF347	19	53627325	53662328	protein_coding	zinc finger protein 347 [Source:HGNC Symbol;Acc:16447]	-0.320828	3.90833	-3.48971	0.000808081	0.0206862	-0.738548	down
ENSG00000145241	1060	CENPC	4	68337521	68411324	protein_coding	centromere protein C [Source:HGNC Symbol;Acc:1854]	-0.320823	5.38231	-4.00186	0.000144763	0.00726278	0.677525	down
ENSG00000138398	9360	PPIG	2	170440850	170497916	protein_coding	peptidylprolyl isomerase G (cyclophilin G) [Source:HGNC Symbol;Acc:14650]	-0.320631	6.78981	-4.6034	1.64e-05	0.00170373	2.63927	down
ENSG00000189079	196528	ARID2	12	46123448	46301823	protein_coding	AT rich interactive domain 2 (ARID, RFX-like) [Source:HGNC Symbol;Acc:18037]	-0.320357	5.86194	-4.77464	8.55e-06	0.00115226	3.30687	down
ENSG00000078487	55063	ZCWPW1	7	99998449	100026615	protein_coding	zinc finger, CW type with PWWP domain 1 [Source:HGNC Symbol;Acc:23486]	-0.319876	2.49431	-3.06746	0.00299021	0.0432571	-1.75551	down
ENSG00000187325	51616	TAF9B	X	77385245	77395203	protein_coding	TAF9B RNA polymerase II, TATA box binding protein (TBP)-associated factor, 31kDa [Source:HGNC Symbol;Acc:17306]	-0.318637	4.36542	-3.31189	0.00142	0.0286491	-1.32956	down
ENSG00000269257	51616	TAF9B	HG1426_PATCH	77390702	77400660	protein_coding	TAF9B RNA polymerase II, TATA box binding protein (TBP)-associated factor, 31kDa [Source:HGNC Symbol;Acc:17306]	-0.31837	4.36457	-3.30892	0.00143319	0.028774	-1.33784	down
ENSG00000186812	84307	ZNF397	18	32820994	32847097	protein_coding	zinc finger protein 397 [Source:HGNC Symbol;Acc:18818]	-0.31806	4.57364	-3.5325	0.00070369	0.019155	-0.679498	down
ENSG00000151882	56477	CCL28	5	43376747	43412493	protein_coding	chemokine (C-C motif) ligand 28 [Source:HGNC Symbol;Acc:17700]	-0.317912	3.86081	-3.78715	0.000302657	0.0111178	0.140522	down
ENSG00000142556	80110	ZNF614	19	52516018	52533493	protein_coding	zinc finger protein 614 [Source:HGNC Symbol;Acc:24722]	-0.31743	4.61108	-3.95804	0.000168593	0.00786343	0.608156	down
ENSG00000117906	5955	RCN2	15	77223960	77242601	protein_coding	reticulocalbin 2, EF-hand calcium binding domain [Source:HGNC Symbol;Acc:9935]	-0.317238	5.45215	-4.00968	0.000140869	0.00716165	0.679808	down
ENSG00000172660	8148	TAF15	17	34136459	34191619	protein_coding	TAF15 RNA polymerase II, TATA box binding protein (TBP)-associated factor, 68kDa [Source:HGNC Symbol;Acc:11547]	-0.316834	7.47528	-3.298	0.00148604	0.0292922	-1.62638	down
ENSG00000166669	80063	ATF7IP2	16	10420291	10577495	protein_coding	activating transcription factor 7 interacting protein 2 [Source:HGNC Symbol;Acc:20397]	-0.316079	4.96858	-3.57311	0.000616536	0.0175032	-0.591203	down
ENSG00000080822	56650	CLDND1	3	98216756	98241910	protein_coding	claudin domain containing 1 [Source:HGNC Symbol;Acc:1322]	-0.315735	6.71408	-4.0917	0.000105617	0.00584268	0.881402	down
ENSG00000184602	8303	SNN	16	11762270	11773015	protein_coding	stannin [Source:HGNC Symbol;Acc:11149]	-0.315587	5.43019	-3.55688	0.00065005	0.0181233	-0.710167	down
ENSG00000261923	5140	PDE3B	HG873_PATCH	14665269	14892350	protein_coding	phosphodiesterase 3B, cGMP-inhibited [Source:HGNC Symbol;Acc:8779]	-0.315361	6.27541	-3.32956	0.00134372	0.0278548	-1.44532	down
ENSG00000159917	9310	ZNF235	19	44732882	44809199	protein_coding	zinc finger protein 235 [Source:HGNC Symbol;Acc:12866]	-0.315027	3.30306	-3.35867	0.0012264	0.0260528	-1.03092	down
ENSG00000015171	10771	ZMYND11	10	180405	300577	protein_coding	zinc finger, MYND-type containing 11 [Source:HGNC Symbol;Acc:16966]	-0.313973	5.16244	-3.62806	0.000514792	0.0156378	-0.449853	down
ENSG00000185670	79842	ZBTB3	11	62515791	62521660	protein_coding	zinc finger and BTB domain containing 3 [Source:HGNC Symbol;Acc:22918]	-0.313441	3.24231	-3.73972	0.000355077	0.0122007	0.06368	down
ENSG00000270647	8148	TAF15	HG385_PATCH	34136474	34191634	protein_coding	TAF15 RNA polymerase II, TATA box binding protein (TBP)-associated factor, 68kDa [Source:HGNC Symbol;Acc:11547]	-0.312454	7.47248	-3.24157	0.00176937	0.0321729	-1.7873	down
ENSG00000152270	5140	PDE3B	11	14665269	14892350	protein_coding	phosphodiesterase 3B, cGMP-inhibited [Source:HGNC Symbol;Acc:8779]	-0.311755	6.27376	-3.29374	0.00150257	0.0294948	-1.54805	down
ENSG00000156232	123720	WHAMM	15	83478380	83503611	protein_coding	WAS protein homolog associated with actin, golgi membranes and microtubules [Source:HGNC Symbol;Acc:30493]	-0.310629	4.39928	-3.19253	0.00205195	0.034872	-1.6093	down
ENSG00000198182	101927758	ZNF607	19	38187264	38210691	protein_coding	zinc finger protein 607 [Source:HGNC Symbol;Acc:28192]	-0.309015	3.86329	-3.83864	0.000254125	0.00996635	0.312117	down
ENSG00000128915	79664	NARG2	15	60711808	60771359	protein_coding	NMDA receptor regulated 2 [Source:HGNC Symbol;Acc:29885]	-0.308941	6.46672	-5.57305	3.64e-07	0.000167474	6.29201	down
ENSG00000256294	7768	ZNF225	19	44616334	44637027	protein_coding	zinc finger protein 225 [Source:HGNC Symbol;Acc:13018]	-0.308557	3.28644	-4.27555	5.48e-05	0.00395737	1.74711	down
ENSG00000132424	25957	PNISR	6	99845927	99873207	protein_coding	PNN-interacting serine/arginine-rich protein [Source:HGNC Symbol;Acc:21222]	-0.306679	7.23511	-2.99516	0.00370849	0.0496853	-2.43104	down
ENSG00000188785	147694	ZNF548	19	57901218	57912786	protein_coding	zinc finger protein 548 [Source:HGNC Symbol;Acc:26561]	-0.306005	5.17808	-3.4562	0.000899884	0.0216552	-0.967124	down
ENSG00000164631	7559	ZNF12	7	6728064	6746554	protein_coding	zinc finger protein 12 [Source:HGNC Symbol;Acc:12902]	-0.30571	5.46842	-3.50288	0.000774467	0.0202348	-0.882979	down
ENSG00000188295	79862	ZNF669	1	247263264	247267674	protein_coding	zinc finger protein 669 [Source:HGNC Symbol;Acc:25736]	-0.305654	3.57998	-4.2582	5.83e-05	0.00407275	1.67747	down
ENSG00000148219	23245	ASTN2	9	119187504	120177348	protein_coding	astrotactin 2 [Source:HGNC Symbol;Acc:17021]	-0.305349	4.56806	-3.08334	0.00285215	0.0422647	-1.95877	down
ENSG00000105136	79744	ZNF419	19	57999079	58006048	protein_coding	zinc finger protein 419 [Source:HGNC Symbol;Acc:20648]	-0.304903	3.76605	-3.07884	0.00289069	0.0426681	-1.83508	down
ENSG00000215699	100996657	SRSF10	GL000191.1	36277	50281	protein_coding	cDNA FLJ30749 fis, clone FEBRA2000402, highly similar to FUS-interacting serine-arginine-rich protein 1; cDNA FLJ43846 fis, clone TESTI4006393, highly similar to FUS-interacting serine-arginine-rich protein 1 [Source:UniProtKB/TrEMBL;Acc:B3KNY6]	-0.304807	6.36425	-3.98792	0.000151968	0.0074654	0.547906	down
ENSG00000171862	5728	PTEN	10	89622870	89731687	protein_coding	phosphatase and tensin homolog [Source:HGNC Symbol;Acc:9588]	-0.303567	6.78574	-3.89362	0.000210558	0.00890574	0.225458	down
ENSG00000120784	22835	ZFP30	19	38104650	38183238	protein_coding	ZFP30 zinc finger protein [Source:HGNC Symbol;Acc:29555]	-0.303478	4.08396	-3.53062	0.000707979	0.0192163	-0.650635	down
ENSG00000106799	7046	TGFBR1	9	101866320	101916474	protein_coding	transforming growth factor, beta receptor 1 [Source:HGNC Symbol;Acc:11772]	-0.302613	6.21568	-3.09259	0.00277573	0.041689	-2.14384	down
ENSG00000170006	201799	TMEM154	4	153539784	153601317	protein_coding	transmembrane protein 154 [Source:HGNC Symbol;Acc:26489]	-0.302324	5.3879	-4.53224	2.13e-05	0.00203319	2.48154	down
ENSG00000152620	133686	NADK2	5	36192694	36242381	protein_coding	NAD kinase 2, mitochondrial [Source:HGNC Symbol;Acc:26404]	-0.301997	4.59681	-3.45069	0.000915882	0.021816	-0.961442	down
ENSG00000173611	286205	SCAI	9	127704887	127905785	protein_coding	suppressor of cancer cell invasion [Source:HGNC Symbol;Acc:26709]	-0.301524	5.34597	-3.95622	0.000169657	0.00786343	0.544589	down
ENSG00000138468	57337	SENP7	3	101043049	101232085	protein_coding	SUMO1/sentrin specific peptidase 7 [Source:HGNC Symbol;Acc:30402]	-0.30052	6.17107	-3.74464	0.000349266	0.0121113	-0.182231	down
ENSG00000197601	84188	FAR1	11	13690217	13753893	protein_coding	fatty acyl CoA reductase 1 [Source:HGNC Symbol;Acc:26222]	-0.299953	5.77134	-3.69023	0.000418962	0.0135562	-0.359072	down
ENSG00000174839	201627	DENND6A	3	57611184	57678816	protein_coding	DENN/MADD domain containing 6A [Source:HGNC Symbol;Acc:26635]	-0.299762	5.26628	-4.24474	6.12e-05	0.00419588	1.50974	down
ENSG00000198039	101929245	ZNF273	7	64330550	64391344	protein_coding	zinc finger protein 273 [Source:HGNC Symbol;Acc:13067]	-0.299577	4.25592	-3.8335	0.00025862	0.0100183	0.239932	down
ENSG00000131381	64145	ZFYVE20	3	15111580	15140670	protein_coding	zinc finger, FYVE domain containing 20 [Source:HGNC Symbol;Acc:20759]	-0.299373	4.98958	-4.30047	5e-05	0.00371549	1.71865	down
ENSG00000196110	374879	ZNF699	19	9404951	9420514	protein_coding	zinc finger protein 699 [Source:HGNC Symbol;Acc:24750]	-0.299057	3.32693	-3.08886	0.00280552	0.0418811	-1.77155	down
ENSG00000198799	9860	LRIG2	1	113615831	113674882	protein_coding	leucine-rich repeats and immunoglobulin-like domains 2 [Source:HGNC Symbol;Acc:20889]	-0.298316	5.36824	-5.05969	2.84e-06	0.000568242	4.40049	down
ENSG00000177917	151188	ARL6IP6	2	153574407	153617767	protein_coding	ADP-ribosylation-like factor 6 interacting protein 6 [Source:HGNC Symbol;Acc:24048]	-0.294689	5.00691	-4.07971	0.000110179	0.00605951	0.952613	down
ENSG00000170629	349152	DPY19L2P2	7	102815580	102920857	pseudogene	DPY19L2 pseudogene 2 [Source:HGNC Symbol;Acc:21764]	-0.294276	3.40467	-3.10142	0.00270216	0.0412447	-1.77421	down
ENSG00000204611	90317	ZNF616	19	52616344	52643175	protein_coding	zinc finger protein 616 [Source:HGNC Symbol;Acc:28062]	-0.293408	4.29077	-3.42675	0.00098864	0.0227903	-0.980175	down
ENSG00000107560	22841	RAB11FIP2	10	119764427	119806114	protein_coding	RAB11 family interacting protein 2 (class I) [Source:HGNC Symbol;Acc:29152]	-0.29303	4.4484	-3.35192	0.00125274	0.0265144	-1.19158	down
ENSG00000109323	4126	MANBA	4	103552660	103682151	protein_coding	mannosidase, beta A, lysosomal [Source:HGNC Symbol;Acc:6831]	-0.291609	4.16761	-3.15232	0.00231845	0.0377406	-1.73447	down
ENSG00000143951	51057	WDPCP	2	63348518	64054977	protein_coding	WD repeat containing planar cell polarity effector [Source:HGNC Symbol;Acc:28027]	-0.291499	4.22512	-3.59431	0.0005752	0.016642	-0.461915	down
ENSG00000198131	27300	ZNF544	19	58739960	58788815	protein_coding	zinc finger protein 544 [Source:HGNC Symbol;Acc:16759]	-0.290996	5.26151	-3.83531	0.000257027	0.0100183	0.142274	down
ENSG00000147601	7013	TERF1	8	73921099	73960357	protein_coding	telomeric repeat binding factor (NIMA-interacting) 1 [Source:HGNC Symbol;Acc:11728]	-0.290708	5.2619	-4.84608	6.5e-06	0.000989353	3.59924	down
ENSG00000198625	4194	MDM4	1	204485511	204542871	protein_coding	Mdm4 p53 binding protein homolog (mouse) [Source:HGNC Symbol;Acc:6974]	-0.289476	7.03414	-3.61649	0.000534784	0.0160384	-0.64264	down
ENSG00000096746	3189	HNRNPH3	10	70090931	70102948	protein_coding	heterogeneous nuclear ribonucleoprotein H3 (2H9) [Source:HGNC Symbol;Acc:5043]	-0.289069	7.95684	-5.0038	3.53e-06	0.000652891	4.07338	down
ENSG00000040341	27067	STAU2	8	74332604	74659943	protein_coding	staufen double-stranded RNA binding protein 2 [Source:HGNC Symbol;Acc:11371]	-0.28829	5.1886	-4.67813	1.23e-05	0.00141098	2.99532	down
ENSG00000182923	80254	CEP63	3	134204585	134293859	protein_coding	centrosomal protein 63kDa [Source:HGNC Symbol;Acc:25815]	-0.286386	5.04254	-4.41212	3.33e-05	0.00279035	2.0821	down
ENSG00000075089	64431	ACTR6	12	100592900	100635643	protein_coding	ARP6 actin-related protein 6 homolog (yeast) [Source:HGNC Symbol;Acc:24025]	-0.285005	4.99897	-3.94787	0.000174638	0.00803503	0.526287	down
ENSG00000158691	9753	ZSCAN12	6	28346732	28367511	protein_coding	zinc finger and SCAN domain containing 12 [Source:HGNC Symbol;Acc:13172]	-0.284732	4.10177	-3.25472	0.0016956	0.0313051	-1.44513	down
ENSG00000117632	3925	STMN1	1	26210672	26233482	protein_coding	stathmin 1 [Source:HGNC Symbol;Acc:6510]	-0.28471	8.06013	-3.55765	0.000648433	0.0181233	-0.865884	down
ENSG00000111875	25842	ASF1A	6	119215384	119230332	protein_coding	anti-silencing function 1A histone chaperone [Source:HGNC Symbol;Acc:20995]	-0.284533	5.39271	-3.41573	0.0010239	0.0230488	-1.15424	down
ENSG00000083535	10464	PIBF1	13	73356197	73590591	protein_coding	progesterone immunomodulatory binding factor 1 [Source:HGNC Symbol;Acc:23352]	-0.284524	4.44745	-3.34561	0.00127779	0.0267399	-1.24311	down
ENSG00000034533	28990	ASTE1	3	130732719	130746493	protein_coding	asteroid homolog 1 (Drosophila) [Source:HGNC Symbol;Acc:25021]	-0.284512	3.94874	-3.38246	0.00113779	0.024813	-1.04843	down
ENSG00000189180	7581	ZNF33A	10	38299578	38354016	protein_coding	zinc finger protein 33A [Source:HGNC Symbol;Acc:13096]	-0.284222	6.19143	-3.86787	0.000229988	0.00941106	0.192366	down
ENSG00000183808	389677	RBM12B	8	94741584	94753245	protein_coding	RNA binding motif protein 12B [Source:HGNC Symbol;Acc:32310]	-0.283983	5.86552	-4.12566	9.37e-05	0.00543601	1.04107	down
ENSG00000145687	23635	SSBP2	5	80708840	81047616	protein_coding	single-stranded DNA binding protein 2 [Source:HGNC Symbol;Acc:15831]	-0.28366	5.01808	-3.05012	0.00314813	0.0448537	-2.0803	down
ENSG00000153130	60592	SCOC	4	141178440	141306880	protein_coding	short coiled-coil protein [Source:HGNC Symbol;Acc:20335]	-0.28366	5.82859	-3.39663	0.00108789	0.024045	-1.25345	down
ENSG00000256087	9668	ZNF432	19	52534632	52598991	protein_coding	zinc finger protein 432 [Source:HGNC Symbol;Acc:20810]	-0.28354	4.14572	-3.19156	0.00205802	0.0349437	-1.61835	down
ENSG00000054267	51742	ARID4B	1	235294949	235491534	protein_coding	AT rich interactive domain 4B (RBP1-like) [Source:HGNC Symbol;Acc:15550]	-0.282748	6.79576	-4.32255	4.62e-05	0.0035123	1.6618	down
ENSG00000196387	7699	ZNF140	12	133656424	133684130	protein_coding	zinc finger protein 140 [Source:HGNC Symbol;Acc:12925]	-0.282082	4.71867	-4.4004	3.47e-05	0.00284689	2.07158	down
ENSG00000196214	90321	ZNF766	19	52772824	52795977	protein_coding	zinc finger protein 766 [Source:HGNC Symbol;Acc:28063]	-0.28185	5.38562	-4.74813	9.46e-06	0.00121711	3.24651	down
ENSG00000189369	23708	GSPT2	X	51486481	51489324	protein_coding	G1 to S phase transition 2 [Source:HGNC Symbol;Acc:4622]	-0.281848	3.29092	-3.82314	0.000267897	0.0102058	0.304537	down
ENSG00000268273	23708	GSPT2	HG1433_PATCH	51486385	51489228	protein_coding	G1 to S phase transition 2 [Source:HGNC Symbol;Acc:4622]	-0.28153	3.2905	-3.82264	0.000268347	0.0102058	0.303038	down
ENSG00000131725	54521	WDR44	X	117480036	117583924	protein_coding	WD repeat domain 44 [Source:HGNC Symbol;Acc:30512]	-0.281346	5.10011	-3.96958	0.000161976	0.00773547	0.589376	down
ENSG00000106415	113263	GLCCI1	7	8008425	8133902	protein_coding	glucocorticoid induced transcript 1 [Source:HGNC Symbol;Acc:18713]	-0.279927	4.91719	-3.19691	0.00202469	0.0345666	-1.71066	down
ENSG00000165244	195828	ZNF367	9	99148223	99180611	protein_coding	zinc finger protein 367 [Source:HGNC Symbol;Acc:18320]	-0.279763	4.08633	-3.60671	0.000552265	0.016329	-0.436065	down
ENSG00000166477	123169	LEO1	15	52230222	52264003	protein_coding	Leo1, Paf1/RNA polymerase II complex component, homolog (S. cerevisiae) [Source:HGNC Symbol;Acc:30401]	-0.279581	5.42573	-4.68007	1.23e-05	0.00141098	2.98947	down
ENSG00000198482	388558	ZNF808	19	53030905	53067717	protein_coding	zinc finger protein 808 [Source:HGNC Symbol;Acc:33230]	-0.278933	4.95791	-4.35481	4.11e-05	0.0032269	1.89965	down
ENSG00000164654	54468	MIOS	7	7606503	7648560	protein_coding	missing oocyte, meiosis regulator, homolog (Drosophila) [Source:HGNC Symbol;Acc:21905]	-0.278851	5.3852	-4.86953	5.94e-06	0.000934082	3.67508	down
ENSG00000171843	4300	MLLT3	9	20341663	20622542	protein_coding	myeloid/lymphoid or mixed-lineage leukemia (trithorax homolog, Drosophila); translocated to, 3 [Source:HGNC Symbol;Acc:7136]	-0.278431	6.49651	-4.73311	1e-05	0.0012352	3.11735	down
ENSG00000102699	143	PARP4	13	24995064	25086948	protein_coding	poly (ADP-ribose) polymerase family, member 4 [Source:HGNC Symbol;Acc:271]	-0.278119	6.75739	-4.02399	0.000133995	0.00692517	0.650814	down
ENSG00000182551	55256	ADI1	2	3501132	3523507	protein_coding	acireductone dioxygenase 1 [Source:HGNC Symbol;Acc:30576]	-0.278036	5.45536	-3.88715	0.000215287	0.00906513	0.286385	down
ENSG00000151239	5756	TWF1	12	44187526	44200178	protein_coding	twinfilin actin-binding protein 1 [Source:HGNC Symbol;Acc:9620]	-0.277945	4.98815	-4.40225	3.45e-05	0.00284689	2.05033	down
ENSG00000115137	51277	DNAJC27	2	25166505	25194963	protein_coding	DnaJ (Hsp40) homolog, subfamily C, member 27 [Source:HGNC Symbol;Acc:30290]	-0.276383	3.29306	-3.26036	0.0016663	0.0310612	-1.31289	down
ENSG00000080824	3320	HSP90AA1	14	102547075	102606036	protein_coding	heat shock protein 90kDa alpha (cytosolic), class A member 1 [Source:HGNC Symbol;Acc:5253]	-0.276374	10.0759	-3.97241	0.000160392	0.00769883	0.424476	down
ENSG00000205268	5150	PDE7A	8	66629745	66754557	protein_coding	phosphodiesterase 7A [Source:HGNC Symbol;Acc:8791]	-0.276074	7.47685	-4.54675	2.02e-05	0.00195578	2.43486	down
ENSG00000173214	91749	KIAA1919	6	111580551	111592370	protein_coding	KIAA1919 [Source:HGNC Symbol;Acc:21053]	-0.276052	3.39173	-3.59866	0.000567056	0.0165844	-0.377728	down
ENSG00000074621	9187	SLC24A1	15	65903704	65953333	protein_coding	solute carrier family 24 (sodium/potassium/calcium exchanger), member 1 [Source:HGNC Symbol;Acc:10975]	-0.276044	3.97069	-3.07245	0.00294617	0.0430206	-1.92303	down
ENSG00000113272	54974	THG1L	5	157158205	157168456	protein_coding	tRNA-histidine guanylyltransferase 1-like (S. cerevisiae) [Source:HGNC Symbol;Acc:26053]	-0.275434	4.30685	-3.32253	0.0013736	0.0281499	-1.3022	down
ENSG00000111731	9847	C2CD5	12	22601517	22697480	protein_coding	C2 calcium-dependent domain containing 5 [Source:HGNC Symbol;Acc:29062]	-0.2737	6.23227	-4.70757	1.1e-05	0.00130969	3.04148	down
ENSG00000196417	91661	ZNF765	19	53893046	53930574	protein_coding	zinc finger protein 765 [Source:HGNC Symbol;Acc:25092]	-0.272965	4.92374	-4.73518	9.94e-06	0.0012352	3.2291	down
ENSG00000156052	2776	GNAQ	9	80331003	80646374	protein_coding	guanine nucleotide binding protein (G protein), q polypeptide [Source:HGNC Symbol;Acc:4390]	-0.270919	5.79543	-4.35958	4.03e-05	0.00318448	1.83925	down
ENSG00000204514	730051	ZNF814	19	58360099	58400442	protein_coding	zinc finger protein 814 [Source:HGNC Symbol;Acc:33258]	-0.270755	4.8281	-3.37136	0.00117836	0.0254331	-1.19228	down
ENSG00000100503	51199	NIN	14	51186481	51297839	protein_coding	ninein (GSK3B interacting protein) [Source:HGNC Symbol;Acc:14906]	-0.27043	7.3925	-4.54515	2.03e-05	0.00195746	2.41804	down
ENSG00000136938	10541	ANP32B	9	100745643	100778225	protein_coding	acidic (leucine-rich) nuclear phosphoprotein 32 family, member B [Source:HGNC Symbol;Acc:16677]	-0.270024	8.27431	-4.04175	0.000125913	0.00661624	0.664736	down
ENSG00000151466	101927137	SCLT1	4	129786076	130014764	protein_coding	sodium channel and clathrin linker 1 [Source:HGNC Symbol;Acc:26406]	-0.268389	4.04264	-3.44633	0.000928755	0.0219522	-0.903349	down
ENSG00000154957	7566	ZNF18	17	11880756	11900827	protein_coding	zinc finger protein 18 [Source:HGNC Symbol;Acc:12969]	-0.268325	3.59562	-3.38611	0.00112475	0.0245866	-1.01	down
ENSG00000102543	81602	CDADC1	13	49822047	49867618	protein_coding	cytidine and dCMP deaminase domain containing 1 [Source:HGNC Symbol;Acc:20299]	-0.268017	2.97998	-3.40956	0.0010442	0.0233662	-0.889963	down
ENSG00000082258	905	CCNT2	2	135675805	135716912	protein_coding	cyclin T2 [Source:HGNC Symbol;Acc:1600]	-0.267772	5.82475	-3.9001	0.000205922	0.00882843	0.3246	down
ENSG00000197008	7697	ZNF138	7	64254766	64294054	protein_coding	zinc finger protein 138 [Source:HGNC Symbol;Acc:12922]	-0.266667	3.62956	-3.07643	0.00291145	0.0428623	-1.87271	down
ENSG00000197857	101060181	ZNF44	19	12335501	12405702	protein_coding	zinc finger protein 44 [Source:HGNC Symbol;Acc:13110]	-0.265287	5.13647	-3.24428	0.00175106	0.0318843	-1.52234	down
ENSG00000047410	7175	TPR	1	186280784	186344825	protein_coding	translocated promoter region, nuclear basket protein [Source:HGNC Symbol;Acc:12017]	-0.264957	8.17608	-3.95808	0.00016857	0.00786343	0.393997	down
ENSG00000100941	5411	PNN	14	39644387	39652422	protein_coding	pinin, desmosome associated protein [Source:HGNC Symbol;Acc:9162]	-0.264938	7.26088	-3.84628	0.0002476	0.00981245	0.0549051	down
ENSG00000139163	55500	ETNK1	12	22778009	22843599	protein_coding	ethanolamine kinase 1 [Source:HGNC Symbol;Acc:24649]	-0.263576	6.65744	-3.5202	0.000732294	0.0196222	-0.938803	down
ENSG00000108264	6871	TADA2A	17	35766965	35839835	protein_coding	transcriptional adaptor 2A [Source:HGNC Symbol;Acc:11531]	-0.263304	4.76799	-3.5998	0.000564932	0.0165658	-0.536669	down
ENSG00000196459	6399	TRAPPC2	X	13730363	13752754	protein_coding	trafficking protein particle complex 2 [Source:HGNC Symbol;Acc:23068]	-0.262971	4.86479	-3.54412	0.000677628	0.0186067	-0.70214	down
ENSG00000157540	1859	DYRK1A	21	38738092	38889753	protein_coding	dual-specificity tyrosine-(Y)-phosphorylation regulated kinase 1A [Source:HGNC Symbol;Acc:3091]	-0.262496	7.31833	-4.23261	6.39e-05	0.00430828	1.32779	down
ENSG00000164104	3148	HMGB2	4	174252846	174256276	protein_coding	high mobility group box 2 [Source:HGNC Symbol;Acc:5000]	-0.262436	7.83366	-3.66589	0.000454262	0.014282	-0.520907	down
ENSG00000092140	55632	G2E3	14	31028329	31089269	protein_coding	G2/M-phase specific E3 ubiquitin protein ligase [Source:HGNC Symbol;Acc:20338]	-0.262435	5.26423	-3.07347	0.0029373	0.0430196	-2.10376	down
ENSG00000196646	7695	ZNF136	19	12273879	12300064	protein_coding	zinc finger protein 136 [Source:HGNC Symbol;Acc:12920]	-0.260892	4.73902	-3.88056	0.000220209	0.00919941	0.360565	down
ENSG00000108960	23531	MMD	17	53469974	53499353	protein_coding	monocyte to macrophage differentiation-associated [Source:HGNC Symbol;Acc:7153]	-0.260621	3.78433	-3.30564	0.00144792	0.0288422	-1.28307	down
ENSG00000261900	9849	ZNF518A	HG339_PATCH	97889472	97965046	protein_coding	zinc finger protein 518A [Source:HGNC Symbol;Acc:29009]	-0.260445	5.58344	-3.37374	0.00116955	0.0252719	-1.28376	down
ENSG00000130818	79088	ZNF426	19	9638667	9649303	protein_coding	zinc finger protein 426 [Source:HGNC Symbol;Acc:20725]	-0.260142	4.02867	-3.95756	0.000168869	0.00786343	0.660788	down
ENSG00000119979	404636	FAM45A	10	120863598	120897496	protein_coding	family with sequence similarity 45, member A [Source:HGNC Symbol;Acc:31793]	-0.259814	4.36947	-3.41344	0.0010314	0.0231622	-1.04326	down
ENSG00000262599	57189	KIAA1147	HSCHR7_1_CTG6	141356528	141401956	protein_coding	KIAA1147 [Source:HGNC Symbol;Acc:29472]	-0.258568	6.29088	-3.6932	0.000414835	0.0135157	-0.376914	down
ENSG00000172673	387357	THEMIS	6	128029217	128239776	protein_coding	thymocyte selection associated [Source:HGNC Symbol;Acc:21569]	-0.258379	7.0214	-3.01024	0.00354109	0.0480916	-2.4085	down
ENSG00000187626	387032	ZKSCAN4	6	28212401	28227011	protein_coding	zinc finger with KRAB and SCAN domains 4 [Source:HGNC Symbol;Acc:13854]	-0.257846	3.13276	-3.32996	0.00134205	0.0278508	-1.11131	down
ENSG00000214753	221092	HNRNPUL2	11	62480102	62494821	protein_coding	heterogeneous nuclear ribonucleoprotein U-like 2 [Source:HGNC Symbol;Acc:25451]	-0.257175	8.25693	-3.50638	0.000765763	0.0200909	-1.02888	down
ENSG00000257093	57189	KIAA1147	7	141356528	141401953	protein_coding	KIAA1147 [Source:HGNC Symbol;Acc:29472]	-0.256976	6.29336	-3.66947	0.000448894	0.0142148	-0.45061	down
ENSG00000136754	10006	ABI1	10	27035522	27150016	protein_coding	abl-interactor 1 [Source:HGNC Symbol;Acc:11320]	-0.256642	6.46924	-4.42506	3.17e-05	0.00271608	2.02499	down
ENSG00000186814	100101467	ZSCAN30	18	32831032	32870196	protein_coding	zinc finger and SCAN domain containing 30 [Source:HGNC Symbol;Acc:33517]	-0.255766	5.09089	-3.21436	0.00191957	0.0334974	-1.68248	down
ENSG00000174720	51574	LARP7	4	113558120	113578748	protein_coding	La ribonucleoprotein domain family, member 7 [Source:HGNC Symbol;Acc:24912]	-0.255763	5.68101	-3.47731	0.000840957	0.0210278	-0.995095	down
ENSG00000086666	54469	ZFAND6	15	80351910	80430735	protein_coding	zinc finger, AN1-type domain 6 [Source:HGNC Symbol;Acc:30164]	-0.255692	5.38478	-4.5483	2.01e-05	0.00195578	2.52732	down
ENSG00000172671	93550	ZFAND4	10	46111043	46168228	protein_coding	zinc finger, AN1-type domain 4 [Source:HGNC Symbol;Acc:23504]	-0.255223	3.90611	-3.61126	0.000544076	0.0161629	-0.372301	down
ENSG00000083896	91746	YTHDC1	4	69176105	69215807	protein_coding	YTH domain containing 1 [Source:HGNC Symbol;Acc:30626]	-0.254555	7.17426	-5.44796	6.05e-07	0.000215041	5.78722	down
ENSG00000134086	7428	VHL	3	10182692	10193904	protein_coding	von Hippel-Lindau tumor suppressor, E3 ubiquitin protein ligase [Source:HGNC Symbol;Acc:12687]	-0.254467	6.56015	-3.91995	0.00019232	0.00847648	0.320462	down
ENSG00000131018	23345	SYNE1	6	152442819	152958936	protein_coding	spectrin repeat containing, nuclear envelope 1 [Source:HGNC Symbol;Acc:17089]	-0.253567	7.10252	-3.74726	0.000346204	0.0120272	-0.231772	down
ENSG00000161048	222236	NAPEPLD	7	102740223	102790007	protein_coding	N-acyl phosphatidylethanolamine phospholipase D [Source:HGNC Symbol;Acc:21683]	-0.253238	3.98265	-3.51952	0.000733915	0.0196377	-0.644809	down
ENSG00000203705	128387	TATDN3	1	212965170	212989968	protein_coding	TatD DNase domain containing 3 [Source:HGNC Symbol;Acc:27010]	-0.252515	3.40369	-3.13517	0.00244162	0.0388547	-1.68832	down
ENSG00000155099	55529	TMEM55A	8	92006024	92053292	protein_coding	transmembrane protein 55A [Source:HGNC Symbol;Acc:25452]	-0.251964	3.42046	-3.06691	0.00299516	0.0432955	-1.86352	down
ENSG00000122484	79871	RPAP2	1	92764522	92867613	protein_coding	RNA polymerase II associated protein 2 [Source:HGNC Symbol;Acc:25791]	-0.251831	6.51527	-3.65066	0.000477771	0.0148235	-0.519532	down
ENSG00000142875	5567	PRKACB	1	84543745	84704181	protein_coding	protein kinase, cAMP-dependent, catalytic, beta [Source:HGNC Symbol;Acc:9381]	-0.251565	7.51565	-3.59574	0.000572523	0.016642	-0.723431	down
ENSG00000196670	643836	ZFP62	5	180274611	180288286	protein_coding	ZFP62 zinc finger protein [Source:HGNC Symbol;Acc:23241]	-0.250918	4.85363	-3.076	0.0029152	0.0428623	-2.00532	down
ENSG00000140350	8125	ANP32A	15	69070874	69113236	protein_coding	acidic (leucine-rich) nuclear phosphoprotein 32 family, member A [Source:HGNC Symbol;Acc:13233]	-0.250842	7.96979	-3.91546	0.00019532	0.00854951	0.255178	down
ENSG00000127152	64919	BCL11B	14	99635624	99737861	protein_coding	B-cell CLL/lymphoma 11B (zinc finger protein) [Source:HGNC Symbol;Acc:13222]	-0.250718	7.63079	-3.09144	0.00278402	0.0417138	-2.19032	down
ENSG00000172795	167227	DCP2	5	112312399	112356667	protein_coding	decapping mRNA 2 [Source:HGNC Symbol;Acc:24452]	-0.249728	7.11335	-3.06554	0.00300731	0.043438	-2.26342	down
ENSG00000148700	120	ADD3	10	111756126	111895323	protein_coding	adducin 3 (gamma) [Source:HGNC Symbol;Acc:245]	-0.249021	8.179	-3.64694	0.000483693	0.014958	-0.582836	down
ENSG00000125482	7270	TTF1	9	135251008	135282209	protein_coding	transcription termination factor, RNA polymerase I [Source:HGNC Symbol;Acc:12397]	-0.248453	5.26169	-3.77053	0.000320126	0.0115245	-0.063879	down
ENSG00000148019	84131	CEP78	9	80850978	80894606	protein_coding	centrosomal protein 78kDa [Source:HGNC Symbol;Acc:25740]	-0.247342	5.6482	-3.34882	0.001265	0.0266923	-1.37022	down
ENSG00000198346	126017	ZNF813	19	53970989	54006950	protein_coding	zinc finger protein 813 [Source:HGNC Symbol;Acc:33257]	-0.246654	4.58812	-3.55077	0.000663111	0.0183415	-0.660434	down
ENSG00000196236	63929	XPNPEP3	22	41253081	41363838	protein_coding	X-prolyl aminopeptidase (aminopeptidase P) 3, putative [Source:HGNC Symbol;Acc:28052]	-0.246569	4.91567	-3.44252	0.000940131	0.022113	-1.02757	down
ENSG00000141446	114799	ESCO1	18	19109242	19180845	protein_coding	establishment of sister chromatid cohesion N-acetyltransferase 1 [Source:HGNC Symbol;Acc:24645]	-0.246058	5.64965	-3.92551	0.000188664	0.00844391	0.395469	down
ENSG00000166012	100302240	TAF1D	11	93463114	93517557	protein_coding	TATA box binding protein (TBP)-associated factor, RNA polymerase I, D, 41kDa [Source:HGNC Symbol;Acc:28759]	-0.245677	6.96845	-3.86181	0.000234805	0.00956255	0.111347	down
ENSG00000133393	123811	FOPNL	16	15959577	15982482	protein_coding	FGFR1OP N-terminal like [Source:HGNC Symbol;Acc:26435]	-0.245082	5.37599	-3.37829	0.00115288	0.0250582	-1.26778	down
ENSG00000166164	29117	BRD7	16	50347398	50402845	protein_coding	bromodomain containing 7 [Source:HGNC Symbol;Acc:14310]	-0.244813	6.45452	-3.73382	0.000362179	0.0123747	-0.269526	down
ENSG00000145860	153830	RNF145	5	158584417	158637061	protein_coding	ring finger protein 145 [Source:HGNC Symbol;Acc:20853]	-0.243148	6.95431	-4.07756	0.000111017	0.0060701	0.813064	down
ENSG00000138071	10097	ACTR2	2	65454887	65498387	protein_coding	ARP2 actin-related protein 2 homolog (yeast) [Source:HGNC Symbol;Acc:169]	-0.241983	9.36531	-3.29376	0.00150247	0.0294948	-1.66474	down
ENSG00000139737	122060	SLAIN1	13	78272023	78338377	protein_coding	SLAIN motif family, member 1 [Source:HGNC Symbol;Acc:26387]	-0.241832	4.78221	-3.76442	0.000326782	0.0116475	-0.0391965	down
ENSG00000163527	201595	STT3B	3	31574130	31679112	protein_coding	STT3B, subunit of the oligosaccharyltransferase complex (catalytic) [Source:HGNC Symbol;Acc:30611]	-0.241152	7.95814	-3.79484	0.000294877	0.010907	-0.131413	down
ENSG00000143149	223	ALDH9A1	1	165631453	165668100	protein_coding	aldehyde dehydrogenase 9 family, member A1 [Source:HGNC Symbol;Acc:412]	-0.240979	5.73108	-3.45067	0.000915938	0.021816	-1.08774	down
ENSG00000170949	90338	ZNF160	19	53569859	53606689	protein_coding	zinc finger protein 160 [Source:HGNC Symbol;Acc:12948]	-0.239949	5.991	-3.22632	0.00185045	0.0329605	-1.74281	down
ENSG00000069509	139341	FUNDC1	X	44382885	44402247	protein_coding	FUN14 domain containing 1 [Source:HGNC Symbol;Acc:28746]	-0.239501	3.61599	-3.33575	0.00131792	0.0274408	-1.16804	down
ENSG00000152443	284309	ZNF776	19	58258164	58269527	protein_coding	zinc finger protein 776 [Source:HGNC Symbol;Acc:26765]	-0.238507	5.28182	-3.88259	0.00021868	0.00918747	0.329093	down
ENSG00000049245	9341	VAMP3	1	7831329	7841492	protein_coding	vesicle-associated membrane protein 3 [Source:HGNC Symbol;Acc:12644]	-0.238326	4.33865	-3.18389	0.00210663	0.0353869	-1.65576	down
ENSG00000113522	10111	RAD50	5	131891711	131980313	protein_coding	RAD50 homolog (S. cerevisiae) [Source:HGNC Symbol;Acc:9816]	-0.238034	6.59616	-3.28279	0.00155453	0.0301891	-1.62971	down
ENSG00000133302	84250	ANKRD32	5	93954052	94075141	protein_coding	ankyrin repeat domain 32 [Source:HGNC Symbol;Acc:25408]	-0.23682	4.05541	-3.42039	0.00100884	0.0229564	-0.982347	down
ENSG00000143437	405	ARNT	1	150782181	150849244	protein_coding	aryl hydrocarbon receptor nuclear translocator [Source:HGNC Symbol;Acc:700]	-0.236748	6.48259	-3.69153	0.000417158	0.0135443	-0.408416	down
ENSG00000130544	79230	ZNF557	19	7069455	7087979	protein_coding	zinc finger protein 557 [Source:HGNC Symbol;Acc:28632]	-0.236223	4.43513	-3.23601	0.00179617	0.0324861	-1.52608	down
ENSG00000120837	4801	NFYB	12	104510855	104532067	protein_coding	nuclear transcription factor Y, beta [Source:HGNC Symbol;Acc:7805]	-0.236218	5.30198	-3.42879	0.000982223	0.0227794	-1.10844	down
ENSG00000213799	91664	ZNF845	19	53837002	53858122	protein_coding	zinc finger protein 845 [Source:HGNC Symbol;Acc:25112]	-0.235883	4.58546	-3.41817	0.00101601	0.0230488	-1.01626	down
ENSG00000213186	286827	TRIM59	3	160150233	160203561	protein_coding	tripartite motif containing 59 [Source:HGNC Symbol;Acc:30834]	-0.235712	5.48957	-3.29912	0.00147764	0.0291877	-1.50371	down
ENSG00000167333	55128	TRIM68	11	4619902	4629489	protein_coding	tripartite motif containing 68 [Source:HGNC Symbol;Acc:21161]	-0.235603	3.91921	-3.46555	0.00087332	0.0214106	-0.817439	down
ENSG00000166024	27291	R3HCC1L	10	99894387	100004654	protein_coding	R3H domain and coiled-coil containing 1-like [Source:HGNC Symbol;Acc:23512]	-0.235589	4.96951	-4.4721	2.67e-05	0.00239648	2.29153	down
ENSG00000051825	10198	MPHOSPH9	12	123636867	123728561	protein_coding	M-phase phosphoprotein 9 [Source:HGNC Symbol;Acc:7215]	-0.235428	6.05791	-3.66934	0.000449099	0.0142148	-0.442318	down
ENSG00000012048	672	BRCA1	17	41196312	41277500	protein_coding	breast cancer 1, early onset [Source:HGNC Symbol;Acc:1100]	-0.234466	4.68352	-3.04079	0.00323622	0.0454565	-2.02073	down
ENSG00000221909	221786	FAM200A	7	99143931	99156159	protein_coding	family with sequence similarity 200, member A [Source:HGNC Symbol;Acc:25401]	-0.234079	3.52394	-3.02609	0.00337972	0.0468443	-1.9802	down
ENSG00000178980	6415	SEPW1	19	48281829	48287943	protein_coding	selenoprotein W, 1 [Source:HGNC Symbol;Acc:10752]	-0.233292	5.57941	-3.51595	0.000742442	0.0196982	-0.869849	down
ENSG00000186272	7565	ZNF17	19	57922531	57933307	protein_coding	zinc finger protein 17 [Source:HGNC Symbol;Acc:12958]	-0.233211	3.65155	-3.23972	0.00177578	0.032241	-1.41039	down
ENSG00000108055	9126	SMC3	10	112327449	112364394	protein_coding	structural maintenance of chromosomes 3 [Source:HGNC Symbol;Acc:2468]	-0.233161	7.36998	-4.33701	4.38e-05	0.00337937	1.68286	down
ENSG00000121940	23155	CLCC1	1	109472130	109506111	protein_coding	chloride channel CLIC-like 1 [Source:HGNC Symbol;Acc:29675]	-0.23313	4.69115	-3.0447	0.00319905	0.0453736	-2.09917	down
ENSG00000134758	51444	RNF138	18	29671818	29711524	protein_coding	ring finger protein 138, E3 ubiquitin protein ligase [Source:HGNC Symbol;Acc:17765]	-0.232879	6.80464	-3.45198	0.000912115	0.0218075	-1.15137	down
ENSG00000152601	4154	MBNL1	3	151961617	152183569	protein_coding	muscleblind-like splicing regulator 1 [Source:HGNC Symbol;Acc:6923]	-0.232784	9.14142	-3.62045	0.000527874	0.0159325	-0.69012	down
ENSG00000105483	22900	CARD8	19	48684027	48759203	protein_coding	caspase recruitment domain family, member 8 [Source:HGNC Symbol;Acc:17057]	-0.232539	7.49061	-3.10062	0.00270859	0.0412721	-2.16649	down
ENSG00000129292	51105	PHF20L1	8	133787618	133861052	protein_coding	PHD finger protein 20-like 1 [Source:HGNC Symbol;Acc:24280]	-0.232479	6.44398	-4.10706	0.000100035	0.00566686	0.939196	down
ENSG00000112029	26271	FBXO5	6	153291664	153304714	protein_coding	F-box protein 5 [Source:HGNC Symbol;Acc:13584]	-0.232367	5.00394	-3.20113	0.00199876	0.0345449	-1.71904	down
ENSG00000132356	5562	PRKAA1	5	40759481	40798476	protein_coding	protein kinase, AMP-activated, alpha 1 catalytic subunit [Source:HGNC Symbol;Acc:9376]	-0.232228	6.6443	-3.5874	0.000588374	0.0168679	-0.725676	down
ENSG00000104687	2936	GSR	8	30535583	30585443	protein_coding	glutathione reductase [Source:HGNC Symbol;Acc:4623]	-0.232059	5.99454	-3.95687	0.000169276	0.00786343	0.465399	down
ENSG00000105968	94239	H2AFV	7	44866390	44887682	protein_coding	H2A histone family, member V [Source:HGNC Symbol;Acc:20664]	-0.23181	7.00675	-3.60814	0.000549678	0.0163037	-0.689031	down
ENSG00000162869	129285	PPP1R21	2	48667737	48742525	protein_coding	protein phosphatase 1, regulatory subunit 21 [Source:HGNC Symbol;Acc:30595]	-0.231779	5.21496	-3.48841	0.00081146	0.0206862	-0.918707	down
ENSG00000136811	4957	ODF2	9	131217465	131263571	protein_coding	outer dense fiber of sperm tails 2 [Source:HGNC Symbol;Acc:8114]	-0.231602	5.80403	-3.2769	0.00158321	0.0303749	-1.59138	down
ENSG00000160654	917	CD3G	11	118215059	118225876	protein_coding	CD3g molecule, gamma (CD3-TCR complex) [Source:HGNC Symbol;Acc:1675]	-0.231509	7.41279	-3.11129	0.00262336	0.0404968	-2.13873	down
ENSG00000075292	100507113	ZNF638	2	71503691	71662199	protein_coding	zinc finger protein 638 [Source:HGNC Symbol;Acc:17894]	-0.231484	7.10664	-3.98829	0.000151776	0.0074654	0.522442	down
ENSG00000160131	203547	VMA21	X	150564987	150577836	protein_coding	VMA21 vacuolar H+-ATPase homolog (S. cerevisiae) [Source:HGNC Symbol;Acc:22082]	-0.231422	6.03957	-3.17164	0.00218656	0.0363732	-1.91304	down
ENSG00000145833	9879	DDX46	5	134094469	134190823	protein_coding	DEAD (Asp-Glu-Ala-Asp) box polypeptide 46 [Source:HGNC Symbol;Acc:18681]	-0.231316	7.38008	-3.94425	0.000176838	0.0080889	0.363617	down
ENSG00000187514	100506248	PTMA	2	232571605	232578251	protein_coding	prothymosin, alpha [Source:HGNC Symbol;Acc:9623]	-0.231288	10.9811	-3.10312	0.00268843	0.0411979	-2.20436	down
ENSG00000182903	170960	ZNF721	4	419604	492945	protein_coding	zinc finger protein 721 [Source:HGNC Symbol;Acc:29425]	-0.230391	4.73857	-3.45838	0.000893628	0.0216398	-0.933792	down
ENSG00000118620	80264	ZNF430	19	21203426	21242856	protein_coding	zinc finger protein 430 [Source:HGNC Symbol;Acc:20808]	-0.230147	5.29618	-3.92706	0.000187663	0.00842874	0.449694	down
ENSG00000166377	374868	ATP9B	18	76829285	77138283	protein_coding	ATPase, class II, type 9B [Source:HGNC Symbol;Acc:13541]	-0.229881	5.02222	-3.92815	0.000186953	0.00841689	0.49136	down
ENSG00000134597	51634	RBMX2	X	129535943	129547317	protein_coding	RNA binding motif protein, X-linked 2 [Source:HGNC Symbol;Acc:24282]	-0.229755	4.84484	-3.77412	0.000316264	0.0114291	-0.0121883	down
ENSG00000272580	170960	ZNF721	HG174_HG254_PATCH	425815	499156	protein_coding	zinc finger protein 721 [Source:HGNC Symbol;Acc:29425]	-0.229728	4.73767	-3.44806	0.000923613	0.0218608	-0.963919	down
ENSG00000189403	3146	HMGB1	13	31032884	31191734	protein_coding	high mobility group box 1 [Source:HGNC Symbol;Acc:4983]	-0.229575	8.92319	-3.18991	0.0020684	0.0350255	-1.95601	down
ENSG00000164548	29896	TRA2A	7	23544399	23571660	protein_coding	transformer 2 alpha homolog (Drosophila) [Source:HGNC Symbol;Acc:16645]	-0.229133	6.99547	-3.38425	0.00113138	0.0247018	-1.35518	down
ENSG00000198887	23137	SMC5	9	72873937	72969804	protein_coding	structural maintenance of chromosomes 5 [Source:HGNC Symbol;Acc:20465]	-0.228052	6.65067	-3.61784	0.000532422	0.0160185	-0.638857	down
ENSG00000135269	26136	TES	7	115850547	115898837	protein_coding	testis derived transcript (3 LIM domains) [Source:HGNC Symbol;Acc:14620]	-0.227868	7.02467	-3.23034	0.00182776	0.0328057	-1.79857	down
ENSG00000116754	9295	SRSF11	1	70671365	70718735	protein_coding	serine/arginine-rich splicing factor 11 [Source:HGNC Symbol;Acc:10782]	-0.227581	8.12099	-4.31849	4.69e-05	0.00353104	1.60637	down
ENSG00000144445	151050	KANSL1L	2	210886147	211036107	protein_coding	KAT8 regulatory NSL complex subunit 1-like [Source:HGNC Symbol;Acc:26310]	-0.226828	4.38481	-3.23494	0.00180207	0.0325206	-1.50393	down
ENSG00000108468	10951	CBX1	17	46147414	46178883	protein_coding	chromobox homolog 1 [Source:HGNC Symbol;Acc:1551]	-0.22611	6.49487	-3.97971	0.00015637	0.0076419	0.509345	down
ENSG00000156976	100302143	EIF4A2	3	186500994	186507689	protein_coding	eukaryotic translation initiation factor 4A2 [Source:HGNC Symbol;Acc:3284]	-0.225989	8.61409	-3.65115	0.000476998	0.0148235	-0.587906	down
ENSG00000132780	4678	NASP	1	46049518	46084566	protein_coding	nuclear autoantigenic sperm protein (histone-binding) [Source:HGNC Symbol;Acc:7644]	-0.225577	7.25456	-4.54792	2.01e-05	0.00195578	2.42874	down
ENSG00000116478	3065	HDAC1	1	32757687	32799236	protein_coding	histone deacetylase 1 [Source:HGNC Symbol;Acc:4852]	-0.225184	7.7136	-4.98519	3.8e-06	0.000681952	4.0079	down
ENSG00000134152	79768	KATNBL1	15	34432875	34502297	protein_coding	katanin p80 subunit B-like 1 [Source:HGNC Symbol;Acc:26199]	-0.22518	4.77273	-3.64441	0.000487755	0.0150401	-0.402092	down
ENSG00000111790	26127	FGFR1OP2	12	27091316	27119583	protein_coding	FGFR1 oncogene partner 2 [Source:HGNC Symbol;Acc:23098]	-0.225175	6.51425	-3.50753	0.00076293	0.0200724	-0.969908	down
ENSG00000108395	4591	TRIM37	17	57059999	57184282	protein_coding	tripartite motif containing 37 [Source:HGNC Symbol;Acc:7523]	-0.225106	4.97726	-4.1784	7.76e-05	0.00483289	1.28514	down
ENSG00000168564	55602	CDKN2AIP	4	184365744	184369351	protein_coding	CDKN2A interacting protein [Source:HGNC Symbol;Acc:24325]	-0.224748	5.76362	-4.80528	7.61e-06	0.0010788	3.42318	down
ENSG00000116918	7257	TSNAX	1	231664399	231702270	protein_coding	translin-associated factor X [Source:HGNC Symbol;Acc:12380]	-0.224455	6.12193	-3.71694	0.000383235	0.0128865	-0.305618	down
ENSG00000143753	8560	DEGS1	1	224363458	224381143	protein_coding	delta(4)-desaturase, sphingolipid 1 [Source:HGNC Symbol;Acc:13709]	-0.224303	5.77372	-3.99571	0.000147903	0.00735536	0.60836	down
ENSG00000165097	221656	KDM1B	6	18155560	18224084	protein_coding	lysine (K)-specific demethylase 1B [Source:HGNC Symbol;Acc:21577]	-0.224225	4.00322	-3.07379	0.00293449	0.0430119	-1.93105	down
ENSG00000083123	594	BCKDHB	6	80816364	81055987	protein_coding	branched chain keto acid dehydrogenase E1, beta polypeptide [Source:HGNC Symbol;Acc:987]	-0.224171	4.13902	-3.28488	0.00154451	0.0300987	-1.37804	down
ENSG00000131051	9584	RBM39	20	34291531	34330234	protein_coding	RNA binding motif protein 39 [Source:HGNC Symbol;Acc:15923]	-0.223969	8.1049	-3.17459	0.00216705	0.0361124	-1.98249	down
ENSG00000196757	90592	ZNF700	19	12035883	12061588	protein_coding	zinc finger protein 700 [Source:HGNC Symbol;Acc:25292]	-0.223549	4.76595	-3.27599	0.00158766	0.0303749	-1.47038	down
ENSG00000269334	7569	ZNF182	HG1436_HG1432_PATCH	47834250	47863377	protein_coding	zinc finger protein 182 [Source:HGNC Symbol;Acc:13001]	-0.223536	3.57474	-3.12699	0.00250253	0.0391984	-1.71529	down
ENSG00000131845	57343	ZNF304	19	57862675	57871266	protein_coding	zinc finger protein 304 [Source:HGNC Symbol;Acc:13505]	-0.223493	4.62396	-3.11084	0.0026269	0.0405183	-1.89907	down
ENSG00000147118	7569	ZNF182	X	47834250	47863377	protein_coding	zinc finger protein 182 [Source:HGNC Symbol;Acc:13001]	-0.223466	3.57495	-3.1242	0.00252361	0.0394411	-1.72274	down
ENSG00000126777	3895	KTN1	14	56025790	56168244	protein_coding	kinectin 1 (kinesin receptor) [Source:HGNC Symbol;Acc:6467]	-0.222899	7.48445	-3.49363	0.000797919	0.0205981	-1.04741	down
ENSG00000064933	5378	PMS1	2	190649107	190742355	protein_coding	PMS1 postmeiotic segregation increased 1 (S. cerevisiae) [Source:HGNC Symbol;Acc:9121]	-0.222293	4.70038	-3.25931	0.00167175	0.0310971	-1.52451	down
ENSG00000165525	9147	NEMF	14	50249997	50319921	protein_coding	nuclear export mediator factor [Source:HGNC Symbol;Acc:10663]	-0.221991	5.94798	-3.66694	0.00045269	0.0142798	-0.43875	down
ENSG00000137871	145783	ZNF280D	15	56922379	57210769	protein_coding	zinc finger protein 280D [Source:HGNC Symbol;Acc:25953]	-0.221936	5.17964	-3.3285	0.0013482	0.0278864	-1.34382	down
ENSG00000094975	51430	SUCO	1	172501489	172580971	protein_coding	SUN domain containing ossification factor [Source:HGNC Symbol;Acc:1240]	-0.221602	5.74226	-3.53838	0.000690368	0.0188468	-0.811366	down
ENSG00000088035	29929	ALG6	1	63833261	63904233	protein_coding	ALG6, alpha-1,3-glucosyltransferase [Source:HGNC Symbol;Acc:23157]	-0.220772	4.48841	-3.49792	0.000786964	0.0204479	-0.799288	down
ENSG00000113368	4001	LMNB1	5	126112315	126172712	protein_coding	lamin B1 [Source:HGNC Symbol;Acc:6637]	-0.220467	6.87322	-3.20309	0.00198686	0.0344169	-1.84393	down
ENSG00000183943	5613	PRKX	X	3522411	3631649	protein_coding	protein kinase, X-linked [Source:HGNC Symbol;Acc:9441]	-0.219806	6.81823	-3.47742	0.000840669	0.0210278	-1.07227	down
ENSG00000138668	3184	HNRNPD	4	83273651	83295656	protein_coding	heterogeneous nuclear ribonucleoprotein D (AU-rich element RNA binding protein 1, 37kDa) [Source:HGNC Symbol;Acc:5036]	-0.219562	8.733	-3.83388	0.000258285	0.0100183	-0.0172199	down
ENSG00000124795	7913	DEK	6	18224099	18265054	protein_coding	DEK oncogene [Source:HGNC Symbol;Acc:2768]	-0.219195	7.93532	-3.78626	0.000303564	0.0111193	-0.155531	down
ENSG00000138185	953	ENTPD1	10	97471536	97637023	protein_coding	ectonucleoside triphosphate diphosphohydrolase 1 [Source:HGNC Symbol;Acc:3363]	-0.218995	5.18075	-4.03723	0.000127924	0.00670322	0.803721	down
ENSG00000131966	55860	ACTR10	14	58666798	58701750	protein_coding	actin-related protein 10 homolog (S. cerevisiae) [Source:HGNC Symbol;Acc:17372]	-0.218952	5.23872	-3.21971	0.00188835	0.0332914	-1.69766	down
ENSG00000198466	84914	ZNF587	19	58361225	58376480	protein_coding	zinc finger protein 587 [Source:HGNC Symbol;Acc:30955]	-0.217999	5.66493	-3.45701	0.00089754	0.0216552	-1.04005	down
ENSG00000012660	60481	ELOVL5	6	53132196	53213947	protein_coding	ELOVL fatty acid elongase 5 [Source:HGNC Symbol;Acc:21308]	-0.217929	6.97144	-4.24384	6.14e-05	0.00419588	1.37311	down
ENSG00000134186	55119	PRPF38B	1	109234945	109244425	protein_coding	pre-mRNA processing factor 38B [Source:HGNC Symbol;Acc:25512]	-0.21763	7.20875	-3.47021	0.000860356	0.021271	-1.10635	down
ENSG00000116350	6429	SRSF4	1	29474255	29508499	protein_coding	serine/arginine-rich splicing factor 4 [Source:HGNC Symbol;Acc:10786]	-0.217134	6.94475	-5.0575	2.86e-06	0.000568242	4.29551	down
ENSG00000116903	149371	EXOC8	1	231468480	231473598	protein_coding	exocyst complex component 8 [Source:HGNC Symbol;Acc:24659]	-0.217073	5.67323	-3.06161	0.00304262	0.0437136	-2.16659	down
ENSG00000156504	159090	FAM122B	X	133903596	133931262	protein_coding	family with sequence similarity 122B [Source:HGNC Symbol;Acc:30490]	-0.217058	5.75181	-3.44419	0.000935127	0.0220228	-1.10149	down
ENSG00000092871	117584	RFFL	17	33333009	33416338	protein_coding	ring finger and FYVE-like domain containing E3 ubiquitin protein ligase [Source:HGNC Symbol;Acc:24821]	-0.216497	6.00042	-3.25206	0.00170956	0.0314012	-1.63692	down
ENSG00000165322	94134	ARHGAP12	10	32094365	32217742	protein_coding	Rho GTPase activating protein 12 [Source:HGNC Symbol;Acc:16348]	-0.216338	4.50232	-3.03441	0.0032978	0.0460812	-2.05163	down
ENSG00000180353	3059	HCLS1	3	121350246	121379774	protein_coding	hematopoietic cell-specific Lyn substrate 1 [Source:HGNC Symbol;Acc:4844]	-0.215945	8.42512	-3.78361	0.0003063	0.0111761	-0.173755	down
ENSG00000165275	158234	TRMT10B	9	37753804	37778969	protein_coding	tRNA methyltransferase 10 homolog B (S. cerevisiae) [Source:HGNC Symbol;Acc:26454]	-0.215114	4.29358	-3.13442	0.00244714	0.0388775	-1.78228	down
ENSG00000100815	9321	TRIP11	14	92432335	92507240	protein_coding	thyroid hormone receptor interactor 11 [Source:HGNC Symbol;Acc:12305]	-0.214988	5.75519	-3.31477	0.00140727	0.0285143	-1.46868	down
ENSG00000132485	9406	ZRANB2	1	71528974	71546980	protein_coding	zinc finger, RAN-binding domain containing 2 [Source:HGNC Symbol;Acc:13058]	-0.214788	7.09668	-3.51699	0.000739938	0.0196958	-0.964057	down
ENSG00000163743	25898	RCHY1	4	76404247	76439974	protein_coding	ring finger and CHY zinc finger domain containing 1, E3 ubiquitin protein ligase [Source:HGNC Symbol;Acc:17479]	-0.214597	5.248	-3.56059	0.000642232	0.0180113	-0.710952	down
ENSG00000148730	1979	EIF4EBP2	10	72164135	72188374	protein_coding	eukaryotic translation initiation factor 4E binding protein 2 [Source:HGNC Symbol;Acc:3289]	-0.214573	7.13386	-4.2296	6.46e-05	0.00432238	1.32196	down
ENSG00000156802	29028	ATAD2	8	124332090	124428590	protein_coding	ATPase family, AAA domain containing 2 [Source:HGNC Symbol;Acc:30123]	-0.21438	6.28438	-3.29149	0.00151312	0.0296402	-1.53739	down
ENSG00000139436	9815	GIT2	12	110367607	110434194	protein_coding	G protein-coupled receptor kinase interacting ArfGAP 2 [Source:HGNC Symbol;Acc:4273]	-0.214283	6.6579	-3.31296	0.00141528	0.0285845	-1.54408	down
ENSG00000106443	9678	PHF14	7	11013499	11209250	protein_coding	PHD finger protein 14 [Source:HGNC Symbol;Acc:22203]	-0.21422	5.64888	-3.99519	0.000148168	0.00735536	0.617726	down
ENSG00000106615	6009	RHEB	7	151163098	151217206	protein_coding	Ras homolog enriched in brain [Source:HGNC Symbol;Acc:10011]	-0.2141	4.95569	-3.59142	0.000580684	0.0167493	-0.587817	down
ENSG00000144381	3329	HSPD1	2	198351305	198381461	protein_coding	heat shock 60kDa protein 1 (chaperonin) [Source:HGNC Symbol;Acc:5261]	-0.213911	8.87695	-3.27737	0.0015809	0.0303749	-1.70159	down
ENSG00000080839	5933	RBL1	20	35624752	35724398	protein_coding	retinoblastoma-like 1 (p107) [Source:HGNC Symbol;Acc:9893]	-0.213411	5.69444	-3.1988	0.00201303	0.0345666	-1.80423	down
ENSG00000127483	50809	HP1BP3	1	21069154	21113816	protein_coding	heterochromatin protein 1, binding protein 3 [Source:HGNC Symbol;Acc:24973]	-0.213298	7.83334	-3.48707	0.000814959	0.0207189	-1.07305	down
ENSG00000186448	10168	ZNF197	3	44626380	44689963	protein_coding	zinc finger protein 197 [Source:HGNC Symbol;Acc:12988]	-0.213193	4.76795	-3.25464	0.00169602	0.0313051	-1.5431	down
ENSG00000166912	54893	MTMR10	15	31231144	31283810	protein_coding	myotubularin related protein 10 [Source:HGNC Symbol;Acc:25999]	-0.213141	5.3187	-3.50527	0.000768527	0.0201075	-0.853891	down
ENSG00000198783	91603	ZNF830	17	33288549	33290205	protein_coding	zinc finger protein 830 [Source:HGNC Symbol;Acc:28291]	-0.211627	4.78989	-3.04111	0.00323321	0.0454565	-2.10722	down
ENSG00000162704	10092	ARPC5	1	183592401	183604892	protein_coding	actin related protein 2/3 complex, subunit 5, 16kDa [Source:HGNC Symbol;Acc:708]	-0.210198	8.09728	-3.32637	0.00135719	0.0280035	-1.55734	down
ENSG00000181163	4869	NPM1	5	170814120	170838141	protein_coding	nucleophosmin (nucleolar phosphoprotein B23, numatrin) [Source:HGNC Symbol;Acc:7910]	-0.206037	10.3601	-3.08944	0.00280072	0.0418643	-2.24145	down
ENSG00000102241	27336	HTATSF1	X	135579238	135594505	protein_coding	HIV-1 Tat specific factor 1 [Source:HGNC Symbol;Acc:5276]	-0.204756	6.49406	-3.4603	0.000888143	0.0215346	-1.10967	down
ENSG00000102710	55578	SUPT20H	13	37583449	37633850	protein_coding	suppressor of Ty 20 homolog (S. cerevisiae) [Source:HGNC Symbol;Acc:20596]	-0.204506	6.27003	-4.17004	8e-05	0.00491621	1.16162	down
ENSG00000107938	26098	EDRF1	10	127408084	127452712	protein_coding	erythroid differentiation regulatory factor 1 [Source:HGNC Symbol;Acc:24640]	-0.201895	5.26546	-3.36619	0.00119771	0.0256163	-1.27159	down
ENSG00000133985	23508	TTC9	14	71108504	71142077	protein_coding	tetratricopeptide repeat domain 9 [Source:HGNC Symbol;Acc:20267]	-0.201595	5.02199	-3.07554	0.00291921	0.0428878	-1.99437	down
ENSG00000137955	692085	RABGGTB	1	76251879	76260764	protein_coding	Rab geranylgeranyltransferase, beta subunit [Source:HGNC Symbol;Acc:9796]	-0.201411	6.30337	-3.51493	0.000744894	0.0197078	-0.932085	down
ENSG00000120802	7112	TMPO	12	98909290	98944157	protein_coding	thymopoietin [Source:HGNC Symbol;Acc:11875]	-0.20057	8.38579	-3.22729	0.00184494	0.0329605	-1.84321	down
ENSG00000065243	5586	PKN2	1	89149905	89301938	protein_coding	protein kinase N2 [Source:HGNC Symbol;Acc:9406]	-0.200312	5.45337	-3.04382	0.00320739	0.0453993	-2.17911	down
ENSG00000147133	6872	TAF1	X	70586114	70752224	protein_coding	TAF1 RNA polymerase II, TATA box binding protein (TBP)-associated factor, 250kDa [Source:HGNC Symbol;Acc:11535]	-0.19936	6.37219	-3.45504	0.000903218	0.0216687	-1.10304	down
ENSG00000218739	NA	CEBPZ-AS1	2	37423631	37443336	protein_coding	CEBPZ antisense RNA 1 [Source:HGNC Symbol;Acc:49288]	-0.198886	5.94908	-3.02173	0.00342346	0.0471217	-2.31482	down
ENSG00000122122	54440	SASH3	X	128913955	128929177	protein_coding	SAM and SH3 domain containing 3 [Source:HGNC Symbol;Acc:15975]	-0.198345	7.37762	-3.6249	0.00052018	0.0157507	-0.648029	down
ENSG00000116044	4780	NFE2L2	2	178092323	178257425	protein_coding	nuclear factor, erythroid 2-like 2 [Source:HGNC Symbol;Acc:7782]	-0.198092	6.64193	-3.21677	0.0019054	0.0333737	-1.82045	down
ENSG00000166598	100500842	HSP90B1	12	104323885	104347423	protein_coding	heat shock protein 90kDa beta (Grp94), member 1 [Source:HGNC Symbol;Acc:12028]	-0.198011	8.98653	-3.02648	0.00337593	0.0468261	-2.40555	down
ENSG00000080371	23011	RAB21	12	72148654	72184699	protein_coding	RAB21, member RAS oncogene family [Source:HGNC Symbol;Acc:18263]	-0.197876	6.33722	-3.47769	0.00083994	0.0210278	-1.05185	down
ENSG00000048649	51773	RSF1	11	77371041	77532063	protein_coding	remodeling and spacing factor 1 [Source:HGNC Symbol;Acc:18118]	-0.196117	6.36784	-3.39362	0.00109831	0.0241512	-1.29105	down
ENSG00000241685	10552	ARPC1A	7	98923521	98985787	protein_coding	actin related protein 2/3 complex, subunit 1A, 41kDa [Source:HGNC Symbol;Acc:703]	-0.195175	5.14	-3.5465	0.000672388	0.0184897	-0.740569	down
ENSG00000169764	7360	UGP2	2	64068074	64118696	protein_coding	UDP-glucose pyrophosphorylase 2 [Source:HGNC Symbol;Acc:12527]	-0.194081	6.62151	-3.55703	0.000649742	0.0181233	-0.829144	down
ENSG00000077514	10714	POLD3	11	74204896	74380162	protein_coding	polymerase (DNA-directed), delta 3, accessory subunit [Source:HGNC Symbol;Acc:20932]	-0.192473	5.20287	-3.10596	0.00266567	0.0409823	-1.99327	down
ENSG00000165943	64112	MOAP1	14	93648541	93651273	protein_coding	modulator of apoptosis 1 [Source:HGNC Symbol;Acc:16658]	-0.192326	5.35109	-3.34541	0.0012786	0.0267399	-1.32915	down
ENSG00000158417	9669	EIF5B	2	99953816	100017789	protein_coding	eukaryotic translation initiation factor 5B [Source:HGNC Symbol;Acc:30793]	-0.192138	7.42425	-3.37718	0.00115691	0.0250582	-1.38718	down
ENSG00000133773	29080	CCDC59	12	82617460	82752584	protein_coding	coiled-coil domain containing 59 [Source:HGNC Symbol;Acc:25005]	-0.191519	5.38863	-3.00233	0.00362432	0.0489834	-2.31245	down
ENSG00000148660	818	CAMK2G	10	75572259	75634343	protein_coding	calcium/calmodulin-dependent protein kinase II gamma [Source:HGNC Symbol;Acc:1463]	-0.190416	5.48313	-3.19414	0.00204191	0.0347327	-1.76502	down
ENSG00000125977	8894	EIF2S2	20	32676104	32700138	protein_coding	eukaryotic translation initiation factor 2, subunit 2 beta, 38kDa [Source:HGNC Symbol;Acc:3266]	-0.190183	7.80769	-3.18738	0.00208437	0.0350754	-1.94545	down
ENSG00000236287	101928029	ZBED5	11	10833621	10880343	protein_coding	zinc finger, BED-type containing 5 [Source:HGNC Symbol;Acc:30803]	-0.189867	5.89823	-3.10689	0.00265823	0.0409011	-2.04053	down
ENSG00000033030	55596	ZCCHC8	12	122957417	122985518	protein_coding	zinc finger, CCHC domain containing 8 [Source:HGNC Symbol;Acc:25265]	-0.188982	5.60535	-3.22794	0.00184126	0.0329605	-1.70596	down
ENSG00000140632	84656	GLYR1	16	4853204	4897343	protein_coding	glyoxylate reductase 1 homolog (Arabidopsis) [Source:HGNC Symbol;Acc:24434]	-0.188844	6.86609	-3.12244	0.00253704	0.0395854	-2.09455	down
ENSG00000155827	56254	RNF20	9	104296133	104325622	protein_coding	ring finger protein 20, E3 ubiquitin protein ligase [Source:HGNC Symbol;Acc:10062]	-0.188402	5.9657	-3.59695	0.00057024	0.016642	-0.66186	down
ENSG00000188342	2963	GTF2F2	13	45694650	45858237	protein_coding	general transcription factor IIF, polypeptide 2, 30kDa [Source:HGNC Symbol;Acc:4653]	-0.188363	4.57528	-3.52765	0.00071483	0.0193188	-0.73471	down
ENSG00000112062	1432	MAPK14	6	35995488	36079013	protein_coding	mitogen-activated protein kinase 14 [Source:HGNC Symbol;Acc:6876]	-0.188271	6.5326	-4.5003	2.4e-05	0.00223314	2.28147	down
ENSG00000122566	3181	HNRNPA2B1	7	26229547	26241149	protein_coding	heterogeneous nuclear ribonucleoprotein A2/B1 [Source:HGNC Symbol;Acc:5033]	-0.187213	10.5422	-3.09204	0.00277898	0.0416957	-2.23455	down
ENSG00000138041	57223	SMEK2	2	55774428	55846015	protein_coding	SMEK homolog 2, suppressor of mek1 (Dictyostelium) [Source:HGNC Symbol;Acc:29267]	-0.186864	7.74595	-3.67219	0.00044487	0.0141518	-0.511678	down
ENSG00000143742	6726	SRP9	1	225965531	225978168	protein_coding	signal recognition particle 9kDa [Source:HGNC Symbol;Acc:11304]	-0.186375	8.07588	-3.10232	0.00269488	0.0412298	-2.18843	down
ENSG00000144747	7110	TMF1	3	69068978	69101484	protein_coding	TATA element modulatory factor 1 [Source:HGNC Symbol;Acc:11870]	-0.184912	6.51443	-3.05558	0.00309762	0.0443686	-2.25843	down
ENSG00000185515	79184	BRCC3	X	154299695	154351349	protein_coding	BRCA1/BRCA2-containing complex, subunit 3 [Source:HGNC Symbol;Acc:24185]	-0.182823	4.30662	-3.86005	0.000236225	0.00956255	0.316191	down
ENSG00000147649	92140	MTDH	8	98656407	98740998	protein_coding	metadherin [Source:HGNC Symbol;Acc:29608]	-0.182717	7.78571	-3.96789	0.000162927	0.00776126	0.429027	down
ENSG00000269884	79184	BRCC3	HG1497_PATCH	154239888	154291542	protein_coding	BRCA1/BRCA2-containing complex, subunit 3 [Source:HGNC Symbol;Acc:24185]	-0.182686	4.30653	-3.86072	0.000235688	0.00956255	0.318306	down
ENSG00000174579	55167	MSL2	3	135867764	135916083	protein_coding	male-specific lethal 2 homolog (Drosophila) [Source:HGNC Symbol;Acc:25544]	-0.182285	6.94192	-3.1966	0.00202665	0.0345666	-1.88499	down
ENSG00000113597	80006	TRAPPC13	5	64920543	64962060	protein_coding	trafficking protein particle complex 13 [Source:HGNC Symbol;Acc:25828]	-0.182029	4.57573	-3.02287	0.00341203	0.0470845	-2.14442	down
ENSG00000184007	8073	PTP4A2	1	32372022	32410457	protein_coding	protein tyrosine phosphatase type IVA, member 2 [Source:HGNC Symbol;Acc:9635]	-0.180964	8.40594	-3.06865	0.00297966	0.0431544	-2.28583	down
ENSG00000125944	10236	HNRNPR	1	23630264	23670829	protein_coding	heterogeneous nuclear ribonucleoprotein R [Source:HGNC Symbol;Acc:5047]	-0.179937	7.97323	-4.31978	4.66e-05	0.00353104	1.6092	down
ENSG00000125352	7737	RNF113A	X	119004497	119005791	protein_coding	ring finger protein 113A [Source:HGNC Symbol;Acc:12974]	-0.179273	4.64113	-2.99642	0.0036876	0.0495897	-2.22963	down
ENSG00000092470	79968	WDR76	15	44119161	44160617	protein_coding	WD repeat domain 76 [Source:HGNC Symbol;Acc:25773]	-0.179108	5.47903	-3.21831	0.00189645	0.0333719	-1.70251	down
ENSG00000163950	7884	SLBP	4	1694527	1714282	protein_coding	stem-loop binding protein [Source:HGNC Symbol;Acc:10904]	-0.179063	5.93056	-3.13516	0.00244169	0.0388547	-1.99822	down
ENSG00000165494	51585	PCF11	11	82868030	82898493	protein_coding	PCF11 cleavage and polyadenylation factor subunit [Source:HGNC Symbol;Acc:30097]	-0.178262	7.05759	-3.29919	0.00147733	0.0291877	-1.59317	down
ENSG00000115310	57142	RTN4	2	55199325	55339757	protein_coding	reticulon 4 [Source:HGNC Symbol;Acc:14085]	-0.177781	6.61875	-3.91399	0.000196309	0.00855033	0.290295	down
ENSG00000107581	8661	EIF3A	10	120794356	120840316	protein_coding	eukaryotic translation initiation factor 3, subunit A [Source:HGNC Symbol;Acc:3271]	-0.176938	8.65325	-3.55444	0.000655251	0.0181979	-0.887989	down
ENSG00000120616	80314	EPC1	10	32556679	32667726	protein_coding	enhancer of polycomb homolog 1 (Drosophila) [Source:HGNC Symbol;Acc:19876]	-0.176108	6.1617	-3.4884	0.000811482	0.0206862	-0.972616	down
ENSG00000136628	2058	EPRS	1	220141943	220220000	protein_coding	glutamyl-prolyl-tRNA synthetase [Source:HGNC Symbol;Acc:3418]	-0.175614	8.03487	-3.2587	0.00167487	0.0310971	-1.74839	down
ENSG00000214114	100527950	MYCBP	1	39328636	39347289	protein_coding	MYC binding protein [Source:HGNC Symbol;Acc:7554]	-0.174978	5.11866	-3.32322	0.00137062	0.0281343	-1.39607	down
ENSG00000168724	134218	DNAJC21	5	34929698	34959069	protein_coding	DnaJ (Hsp40) homolog, subfamily C, member 21 [Source:HGNC Symbol;Acc:27030]	-0.174012	6.0686	-3.87131	0.000227297	0.00936184	0.185603	down
ENSG00000170234	114825	PWWP2A	5	159488808	159546430	protein_coding	PWWP domain containing 2A [Source:HGNC Symbol;Acc:29406]	-0.173579	4.85239	-3.03678	0.00327488	0.0458288	-2.13297	down
ENSG00000137764	5607	MAP2K5	15	67835047	68099461	protein_coding	mitogen-activated protein kinase kinase 5 [Source:HGNC Symbol;Acc:6845]	-0.173506	4.42596	-3.08528	0.00283569	0.0420538	-1.96808	down
ENSG00000114098	25852	ARMC8	3	137906109	138017231	protein_coding	armadillo repeat containing 8 [Source:HGNC Symbol;Acc:24999]	-0.171377	5.63827	-3.40213	0.0010691	0.0237264	-1.20483	down
ENSG00000137656	84811	BUD13	11	116618886	116643704	protein_coding	BUD13 homolog (S. cerevisiae) [Source:HGNC Symbol;Acc:28199]	-0.171014	5.14601	-3.15426	0.00230482	0.0376761	-1.87328	down
ENSG00000116731	7799	PRDM2	1	14026693	14151574	protein_coding	PR domain containing 2, with ZNF domain [Source:HGNC Symbol;Acc:9347]	-0.170687	6.39421	-2.99636	0.0036882	0.0495897	-2.39493	down
ENSG00000135297	25821	MTO1	6	74171301	74218959	protein_coding	mitochondrial tRNA translation optimization 1 [Source:HGNC Symbol;Acc:19261]	-0.170058	5.88667	-3.4	0.00107634	0.023859	-1.24557	down
ENSG00000025293	51230	PHF20	20	34359896	34538303	protein_coding	PHD finger protein 20 [Source:HGNC Symbol;Acc:16098]	-0.168741	6.16445	-3.41044	0.00104128	0.0233286	-1.23698	down
ENSG00000155729	130535	KCTD18	2	201353675	201384507	protein_coding	potassium channel tetramerization domain containing 18 [Source:HGNC Symbol;Acc:26446]	-0.168648	4.86642	-3.21992	0.00188713	0.0332914	-1.65117	down
ENSG00000164924	7534	YWHAZ	8	101928753	101965616	protein_coding	tyrosine 3-monooxygenase/tryptophan 5-monooxygenase activation protein, zeta [Source:HGNC Symbol;Acc:12855]	-0.167566	9.5783	-3.11613	0.0025856	0.0401458	-2.16609	down
ENSG00000122545	989	2007-09-01	7	35840542	35944917	protein_coding	septin 7 [Source:HGNC Symbol;Acc:1717]	-0.166755	7.95748	-3.48897	0.00081	0.0206862	-1.07557	down
ENSG00000198081	7541	ZBTB14	18	5289018	5297052	protein_coding	zinc finger and BTB domain containing 14 [Source:HGNC Symbol;Acc:12860]	-0.166654	5.46571	-3.65709	0.0004677	0.0146071	-0.42249	down
ENSG00000065559	6416	MAP2K4	17	11924141	12047147	protein_coding	mitogen-activated protein kinase kinase 4 [Source:HGNC Symbol;Acc:6844]	-0.165294	5.85317	-3.07796	0.00289827	0.0427466	-2.15627	down
ENSG00000080503	6595	SMARCA2	9	2015342	2193624	protein_coding	SWI/SNF related, matrix associated, actin dependent regulator of chromatin, subfamily a, member 2 [Source:HGNC Symbol;Acc:11098]	-0.164102	7.18886	-3.20153	0.00199635	0.0345449	-1.8804	down
ENSG00000168411	55159	RFWD3	16	74655292	74700779	protein_coding	ring finger and WD repeat domain 3 [Source:HGNC Symbol;Acc:25539]	-0.163919	6.55346	-2.99583	0.00369399	0.049614	-2.41769	down
ENSG00000093000	10762	NUP50	22	45559722	45583896	protein_coding	nucleoporin 50kDa [Source:HGNC Symbol;Acc:8065]	-0.162603	7.75269	-3.27946	0.00157066	0.0303749	-1.68457	down
ENSG00000136950	81873	ARPC5L	9	127624409	127640003	protein_coding	actin related protein 2/3 complex, subunit 5-like [Source:HGNC Symbol;Acc:23366]	-0.161336	5.32372	-3.04841	0.00316407	0.0449811	-2.17634	down
ENSG00000125304	9375	TM9SF2	13	100153671	100216260	protein_coding	transmembrane 9 superfamily member 2 [Source:HGNC Symbol;Acc:11865]	-0.159041	6.94717	-3.59646	0.000571155	0.016642	-0.72165	down
ENSG00000122779	8805	TRIM24	7	138145079	138274738	protein_coding	tripartite motif containing 24 [Source:HGNC Symbol;Acc:11812]	-0.158236	5.10289	-3.07602	0.00291508	0.0428623	-2.08016	down
ENSG00000114416	8087	FXR1	3	180585929	180700541	protein_coding	fragile X mental retardation, autosomal homolog 1 [Source:HGNC Symbol;Acc:4023]	-0.157911	7.1321	-3.56127	0.000640828	0.0180113	-0.83653	down
ENSG00000058272	4659	PPP1R12A	12	80167343	80329240	protein_coding	protein phosphatase 1, regulatory subunit 12A [Source:HGNC Symbol;Acc:7618]	-0.157621	6.94575	-3.2529	0.00170512	0.0313982	-1.73302	down
ENSG00000172939	9943	OXSR1	3	38206580	38296979	protein_coding	oxidative stress responsive 1 [Source:HGNC Symbol;Acc:8508]	-0.156879	6.67175	-3.89444	0.000209967	0.00890086	0.226549	down
ENSG00000168522	2339	FNTA	8	42889337	42940931	protein_coding	farnesyltransferase, CAAX box, alpha [Source:HGNC Symbol;Acc:3782]	-0.156512	6.75197	-3.52271	0.000726361	0.0195186	-0.934071	down
ENSG00000092199	3183	HNRNPC	14	21677295	21737653	protein_coding	heterogeneous nuclear ribonucleoprotein C (C1/C2) [Source:HGNC Symbol;Acc:5035]	-0.155885	9.68398	-3.14953	0.00233805	0.0379447	-2.07387	down
ENSG00000129071	8930	MBD4	3	129149787	129158878	protein_coding	methyl-CpG binding domain protein 4 [Source:HGNC Symbol;Acc:6919]	-0.155024	5.57395	-3.2714	0.0016104	0.0304639	-1.58631	down
ENSG00000112701	26054	SENP6	6	76311225	76427997	protein_coding	SUMO1/sentrin specific peptidase 6 [Source:HGNC Symbol;Acc:20944]	-0.154727	6.73625	-3.41582	0.00102361	0.0230488	-1.24893	down
ENSG00000017797	10928	RALBP1	18	9475007	9538114	protein_coding	ralA binding protein 1 [Source:HGNC Symbol;Acc:9841]	-0.153006	6.42201	-3.62925	0.000512773	0.0156015	-0.596557	down
ENSG00000116489	829	CAPZA1	1	113161795	113214241	protein_coding	capping protein (actin filament) muscle Z-line, alpha 1 [Source:HGNC Symbol;Acc:1488]	-0.152892	7.99557	-3.12772	0.00249702	0.0391984	-2.11588	down
ENSG00000172262	100506639	ZNF131	5	43065278	43192123	protein_coding	zinc finger protein 131 [Source:HGNC Symbol;Acc:12915]	-0.149919	5.86408	-3.37836	0.00115262	0.0250582	-1.29824	down
ENSG00000136527	6434	TRA2B	3	185633694	185655924	protein_coding	transformer 2 beta homolog (Drosophila) [Source:HGNC Symbol;Acc:10781]	-0.149726	7.87656	-3.33099	0.00133771	0.0277913	-1.53918	down
ENSG00000091527	55573	CDV3	3	133292574	133309105	protein_coding	CDV3 homolog (mouse) [Source:HGNC Symbol;Acc:26928]	-0.149523	8.41948	-3.01697	0.00347175	0.0474754	-2.42547	down
ENSG00000135090	51347	TAOK3	12	118587606	118810750	protein_coding	TAO kinase 3 [Source:HGNC Symbol;Acc:18133]	-0.148495	6.45388	-3.75612	0.000336039	0.0118487	-0.202101	down
ENSG00000138032	5495	PPM1B	2	44395108	44471523	protein_coding	protein phosphatase, Mg2+/Mn2+ dependent, 1B [Source:HGNC Symbol;Acc:9276]	-0.147319	6.50824	-3.0325	0.00331646	0.0462392	-2.31862	down
ENSG00000126773	64430	PCNXL4	14	60558629	60635851	protein_coding	pecanex-like 4 (Drosophila) [Source:HGNC Symbol;Acc:20349]	-0.144841	5.53241	-3.00106	0.00363778	0.0491217	-2.31824	down
ENSG00000116062	2956	MSH6	2	47922669	48037240	protein_coding	mutS homolog 6 [Source:HGNC Symbol;Acc:7329]	-0.144614	7.17991	-3.1027	0.00269185	0.0412167	-2.16208	down
ENSG00000117751	5511	PPP1R8	1	28157289	28178187	protein_coding	protein phosphatase 1, regulatory subunit 8 [Source:HGNC Symbol;Acc:9296]	-0.139729	6.383	-3.09847	0.00272608	0.0413715	-2.13873	down
ENSG00000145216	81608	FIP1L1	4	54243810	55161439	protein_coding	factor interacting with PAPOLA and CPSF1 [Source:HGNC Symbol;Acc:19124]	-0.137962	6.20821	-3.18255	0.00211525	0.0354371	-1.89307	down
ENSG00000012963	55148	UBR7	14	93673401	93695561	protein_coding	ubiquitin protein ligase E3 component n-recognin 7 (putative) [Source:HGNC Symbol;Acc:20344]	-0.131243	6.05985	-3.23411	0.0018067	0.0325206	-1.73709	down
ENSG00000015479	724102	MATR3	5	138609441	138667360	protein_coding	matrin 3 [Source:HGNC Symbol;Acc:6912]	-0.125692	8.86949	-3.22597	0.00185241	0.0329605	-1.85386	down
ENSG00000186001	84859	LRCH3	3	197518097	197615307	protein_coding	leucine-rich repeats and calponin homology (CH) domain containing 3 [Source:HGNC Symbol;Acc:28637]	-0.122539	6.00515	-3.00227	0.00362494	0.0489834	-2.36023	down
ENSG00000101337	9777	TM9SF4	20	30697309	30755061	protein_coding	transmembrane 9 superfamily protein member 4 [Source:HGNC Symbol;Acc:30797]	0.121561	6.46279	3.0896	0.00279938	0.0418643	-2.16857	up
ENSG00000196235	6829	SUPT5H	19	39926796	39967310	protein_coding	suppressor of Ty 5 homolog (S. cerevisiae) [Source:HGNC Symbol;Acc:11469]	0.131159	7.65255	3.04185	0.00322611	0.0454565	-2.34389	up
ENSG00000179262	5886	RAD23A	19	13056669	13064456	protein_coding	RAD23 homolog A (S. cerevisiae) [Source:HGNC Symbol;Acc:9812]	0.144121	6.88082	3.10434	0.00267864	0.0411146	-2.14777	up
ENSG00000177479	10425	ARIH2	3	48956254	49023815	protein_coding	ariadne RBR E3 ubiquitin protein ligase 2 [Source:HGNC Symbol;Acc:690]	0.151731	6.97404	3.26704	0.00163227	0.0306075	-1.69565	up
ENSG00000171204	55863	TMEM126B	11	85339629	85347580	protein_coding	transmembrane protein 126B [Source:HGNC Symbol;Acc:30883]	0.152309	5.48467	3.02233	0.00341743	0.0470906	-2.26855	up
ENSG00000023330	211	ALAS1	3	52232102	52248343	protein_coding	aminolevulinate, delta-, synthase 1 [Source:HGNC Symbol;Acc:396]	0.154448	5.86753	3.27297	0.00160257	0.0304639	-1.60439	up
ENSG00000058262	29927	SEC61A1	3	127770484	127790526	protein_coding	Sec61 alpha 1 subunit (S. cerevisiae) [Source:HGNC Symbol;Acc:18276]	0.155077	7.64507	3.19437	0.00204047	0.0347327	-1.92413	up
ENSG00000105669	11316	COPE	19	19010323	19030206	protein_coding	coatomer protein complex, subunit epsilon [Source:HGNC Symbol;Acc:2234]	0.156653	6.34943	3.04948	0.00315414	0.0449055	-2.27097	up
ENSG00000134046	8932	MBD2	18	51679079	51751158	protein_coding	methyl-CpG binding domain protein 2 [Source:HGNC Symbol;Acc:6917]	0.158247	6.0581	3.01537	0.0034881	0.0475429	-2.34275	up
ENSG00000159377	5692	PSMB4	1	151372010	151374420	protein_coding	proteasome (prosome, macropain) subunit, beta type, 4 [Source:HGNC Symbol;Acc:9541]	0.15965	7.44032	3.35972	0.00122236	0.0260255	-1.44484	up
ENSG00000135956	55654	TMEM127	2	96914254	96931732	protein_coding	transmembrane protein 127 [Source:HGNC Symbol;Acc:26038]	0.160468	5.81708	3.17908	0.00213773	0.0357502	-1.86665	up
ENSG00000072736	4775	NFATC3	16	68118654	68263162	protein_coding	nuclear factor of activated T-cells, cytoplasmic, calcineurin-dependent 3 [Source:HGNC Symbol;Acc:7777]	0.161838	7.65326	3.44558	0.000930965	0.0219522	-1.19875	up
ENSG00000143294	5546	PRCC	1	156720402	156770607	protein_coding	papillary renal cell carcinoma (translocation-associated) [Source:HGNC Symbol;Acc:9343]	0.162299	6.06562	2.99803	0.00367026	0.0494188	-2.38862	up
ENSG00000107021	54662	TBC1D13	9	131549483	131572711	protein_coding	TBC1 domain family, member 13 [Source:HGNC Symbol;Acc:25571]	0.163242	5.22435	3.14664	0.0023586	0.0380326	-1.88417	up
ENSG00000198858	91300	R3HDM4	19	896503	913240	protein_coding	R3H domain containing 4 [Source:HGNC Symbol;Acc:28270]	0.163351	6.12104	3.18784	0.00208148	0.035058	-1.84767	up
ENSG00000160294	8888	MCM3AP	21	47655047	47706211	protein_coding	minichromosome maintenance complex component 3 associated protein [Source:HGNC Symbol;Acc:6946]	0.163583	7.15659	3.0939	0.00276361	0.0416395	-2.18483	up
ENSG00000126561	6776	STAT5A	17	40439565	40463961	protein_coding	signal transducer and activator of transcription 5A [Source:HGNC Symbol;Acc:11366]	0.163722	7.33582	3.19026	0.00206617	0.0350255	-1.92772	up
ENSG00000149923	5531	PPP4C	16	30087299	30096698	protein_coding	protein phosphatase 4, catalytic subunit [Source:HGNC Symbol;Acc:9319]	0.164332	6.31273	3.22572	0.00185385	0.0329605	-1.78159	up
ENSG00000135597	85021	REPS1	6	139224630	139309398	protein_coding	RALBP1 associated Eps domain containing 1 [Source:HGNC Symbol;Acc:15578]	0.165802	5.84714	3.19861	0.00201423	0.0345666	-1.82093	up
ENSG00000166224	8879	SGPL1	10	72575717	72640930	protein_coding	sphingosine-1-phosphate lyase 1 [Source:HGNC Symbol;Acc:10817]	0.166329	5.32405	3.1127	0.00261231	0.0404254	-2.00226	up
ENSG00000137076	7094	TLN1	9	35696945	35732392	protein_coding	talin 1 [Source:HGNC Symbol;Acc:11845]	0.17052	8.85466	2.99522	0.00370062	0.0496151	-2.48857	up
ENSG00000176087	113829	SLC35A4	5	139944041	139948688	protein_coding	solute carrier family 35, member A4 [Source:HGNC Symbol;Acc:20753]	0.170881	6.39998	3.16604	0.00222406	0.0367935	-1.95393	up
ENSG00000115234	9784	SNX17	2	27593389	27599995	protein_coding	sorting nexin 17 [Source:HGNC Symbol;Acc:14979]	0.171375	6.50663	3.53351	0.000701376	0.0191196	-0.894003	up
ENSG00000174437	488	ATP2A2	12	110718561	110788898	protein_coding	ATPase, Ca++ transporting, cardiac muscle, slow twitch 2 [Source:HGNC Symbol;Acc:812]	0.172251	7.52524	3.0858	0.00283128	0.0420538	-2.21817	up
ENSG00000136718	92856	IMP4	2	131099798	131105383	protein_coding	IMP4, U3 small nucleolar ribonucleoprotein, homolog (yeast) [Source:HGNC Symbol;Acc:30856]	0.172659	6.07807	3.16504	0.00223079	0.0368266	-1.93462	up
ENSG00000090487	51324	SPG21	15	65255362	65282648	protein_coding	spastic paraplegia 21 (autosomal recessive, Mast syndrome) [Source:HGNC Symbol;Acc:20373]	0.173279	5.87547	3.60472	0.000555893	0.0164106	-0.639069	up
ENSG00000158796	9191	DEDD	1	161090764	161102478	protein_coding	death effector domain containing [Source:HGNC Symbol;Acc:2755]	0.173559	5.40761	3.59509	0.00057374	0.016642	-0.624543	up
ENSG00000173120	22992	KDM2A	11	66886740	67025558	protein_coding	lysine (K)-specific demethylase 2A [Source:HGNC Symbol;Acc:13606]	0.173785	8.01157	4.16994	8e-05	0.00491621	1.10102	up
ENSG00000067225	5315	PKM	15	72491370	72524164	protein_coding	pyruvate kinase, muscle [Source:HGNC Symbol;Acc:9021]	0.174136	10.065	3.16929	0.00220221	0.0365369	-2.01596	up
ENSG00000100060	4242	MFNG	22	37865101	37882439	protein_coding	MFNG O-fucosylpeptide 3-beta-N-acetylglucosaminyltransferase [Source:HGNC Symbol;Acc:7038]	0.175611	7.34402	3.15468	0.00230193	0.0376614	-2.02647	up
ENSG00000169955	65988	ZNF747	16	30537244	30546668	protein_coding	zinc finger protein 747 [Source:HGNC Symbol;Acc:28350]	0.176531	4.25626	3.138	0.0024209	0.0387344	-1.79021	up
ENSG00000197694	6709	SPTAN1	9	131314866	131395941	protein_coding	spectrin, alpha, non-erythrocytic 1 [Source:HGNC Symbol;Acc:11273]	0.176544	8.47491	3.37092	0.00118	0.0254394	-1.43101	up
ENSG00000166716	9640	ZNF592	15	85291866	85349659	protein_coding	zinc finger protein 592 [Source:HGNC Symbol;Acc:28986]	0.179101	6.61195	3.04392	0.00320642	0.0453993	-2.29063	up
ENSG00000010256	7384	UQCRC1	3	48636435	48648409	protein_coding	ubiquinol-cytochrome c reductase core protein I [Source:HGNC Symbol;Acc:12585]	0.17923	6.39415	3.15227	0.00231877	0.0377406	-1.98346	up
ENSG00000178252	11180	WDR6	3	49044495	49053386	protein_coding	WD repeat domain 6 [Source:HGNC Symbol;Acc:12758]	0.180053	7.68401	3.01165	0.00352651	0.047928	-2.4208	up
ENSG00000141867	23476	BRD4	19	15347647	15443356	protein_coding	bromodomain containing 4 [Source:HGNC Symbol;Acc:13575]	0.180272	6.9486	3.63744	0.000499105	0.0152595	-0.595702	up
ENSG00000124688	9587	MAD2L1BP	6	43597277	43608689	protein_coding	MAD2L1 binding protein [Source:HGNC Symbol;Acc:21059]	0.182663	4.90898	3.37392	0.0011689	0.0252719	-1.22949	up
ENSG00000105221	208	AKT2	19	40736224	40791443	protein_coding	v-akt murine thymoma viral oncogene homolog 2 [Source:HGNC Symbol;Acc:392]	0.182665	7.54032	3.07295	0.00294179	0.0430206	-2.25554	up
ENSG00000172270	682	BSG	19	571297	583493	protein_coding	basigin (Ok blood group) [Source:HGNC Symbol;Acc:1116]	0.183384	6.92375	3.52284	0.000726072	0.0195186	-0.946588	up
ENSG00000171148	10474	TADA3	3	9821544	9834695	protein_coding	transcriptional adaptor 3 [Source:HGNC Symbol;Acc:19422]	0.183784	6.30338	3.0711	0.00295804	0.043023	-2.20678	up
ENSG00000092929	201294	UNC13D	17	73823306	73840798	protein_coding	unc-13 homolog D (C. elegans) [Source:HGNC Symbol;Acc:23147]	0.184967	6.66725	3.21439	0.00191936	0.0334974	-1.83031	up
ENSG00000103512	101930025	NOMO1	16	14927538	14990017	protein_coding	NODAL modulator 1 [Source:HGNC Symbol;Acc:30060]	0.185144	5.85754	3.75132	0.000341508	0.01193	-0.18084	up
ENSG00000067182	7132	TNFRSF1A	12	6437923	6451280	protein_coding	tumor necrosis factor receptor superfamily, member 1A [Source:HGNC Symbol;Acc:11916]	0.186561	5.60327	2.99181	0.00373765	0.0499496	-2.35237	up
ENSG00000135632	10322	SMYD5	2	73441350	73454365	protein_coding	SMYD family member 5 [Source:HGNC Symbol;Acc:16258]	0.187051	5.20823	3.39251	0.00110218	0.0242043	-1.20744	up
ENSG00000131408	7376	NR1H2	19	50832910	50886239	protein_coding	nuclear receptor subfamily 1, group H, member 2 [Source:HGNC Symbol;Acc:7965]	0.187494	5.67073	3.02575	0.00338315	0.0468574	-2.27671	up
ENSG00000089693	8079	MLF2	12	6857170	6876641	protein_coding	myeloid leukemia factor 2 [Source:HGNC Symbol;Acc:7126]	0.187532	6.4051	3.09513	0.00275349	0.0415534	-2.14858	up
ENSG00000089057	9962	SLC23A2	20	4833002	4990939	protein_coding	solute carrier family 23 (ascorbic acid transporter), member 2 [Source:HGNC Symbol;Acc:10973]	0.188096	5.86044	3.26546	0.00164025	0.0307265	-1.62844	up
ENSG00000135677	2799	GNS	12	65107225	65153227	protein_coding	glucosamine (N-acetyl)-6-sulfatase [Source:HGNC Symbol;Acc:4422]	0.188108	6.04676	3.01608	0.00348083	0.0475129	-2.33575	up
ENSG00000076108	11176	BAZ2A	12	56989380	57030600	protein_coding	bromodomain adjacent to zinc finger domain, 2A [Source:HGNC Symbol;Acc:962]	0.188184	7.87826	3.02305	0.00341013	0.0470845	-2.39727	up
ENSG00000177830	66005	CHID1	11	867357	915058	protein_coding	chitinase domain containing 1 [Source:HGNC Symbol;Acc:28474]	0.188581	4.96783	3.46121	0.000885553	0.0215272	-0.982508	up
ENSG00000143374	102465529	TARS2	1	150459887	150480078	protein_coding	threonyl-tRNA synthetase 2, mitochondrial (putative) [Source:HGNC Symbol;Acc:30740]	0.189452	5.1853	3.27002	0.00161729	0.0304639	-1.5556	up
ENSG00000078902	54472	TOLLIP	11	1295601	1330884	protein_coding	toll interacting protein [Source:HGNC Symbol;Acc:16476]	0.18953	4.92843	3.15299	0.00231369	0.0377345	-1.84888	up
ENSG00000070366	23293	SMG6	17	1963133	2207065	protein_coding	SMG6 nonsense mediated mRNA decay factor [Source:HGNC Symbol;Acc:17809]	0.189827	6.47497	3.36675	0.0011956	0.0256002	-1.3849	up
ENSG00000103197	7249	TSC2	16	2097466	2138716	protein_coding	tuberous sclerosis 2 [Source:HGNC Symbol;Acc:12363]	0.19128	5.83901	3.1886	0.00207668	0.035058	-1.82743	up
ENSG00000179632	84232	MAF1	8	145159402	145162514	protein_coding	MAF1 homolog (S. cerevisiae) [Source:HGNC Symbol;Acc:24966]	0.19289	6.23049	3.14131	0.0023968	0.0384699	-2.00237	up
ENSG00000162402	23358	USP24	1	55532032	55680786	protein_coding	ubiquitin specific peptidase 24 [Source:HGNC Symbol;Acc:12623]	0.19304	7.71227	3.25797	0.00167865	0.0311061	-1.74405	up
ENSG00000214160	10195	ALG3	3	183960089	183967336	protein_coding	ALG3, alpha-1,3- mannosyltransferase [Source:HGNC Symbol;Acc:23056]	0.193881	4.54334	3.06514	0.0030109	0.0434565	-2.0401	up
ENSG00000080189	51006	SLC35C2	20	44978167	44993043	protein_coding	solute carrier family 35 (GDP-fucose transporter), member C2 [Source:HGNC Symbol;Acc:17117]	0.19461	5.66433	3.63362	0.000505444	0.0154034	-0.505385	up
ENSG00000077235	2975	GTF3C1	16	27470876	27561234	protein_coding	general transcription factor IIIC, polypeptide 1, alpha 220kDa [Source:HGNC Symbol;Acc:4664]	0.194716	6.50814	3.65869	0.000465238	0.0145785	-0.510042	up
ENSG00000012232	2137	EXTL3	8	28457986	28613116	protein_coding	exostosin-like glycosyltransferase 3 [Source:HGNC Symbol;Acc:3518]	0.194926	4.7732	3.30833	0.00143584	0.028774	-1.394	up
ENSG00000065000	8943	AP3D1	19	2100988	2164464	protein_coding	adaptor-related protein complex 3, delta 1 subunit [Source:HGNC Symbol;Acc:568]	0.195268	6.75499	3.30418	0.00145455	0.0288853	-1.57946	up
ENSG00000010810	2534	FYN	6	111981535	112194655	protein_coding	FYN oncogene related to SRC, FGR, YES [Source:HGNC Symbol;Acc:4037]	0.195404	8.44698	3.09587	0.00274738	0.0415478	-2.21093	up
ENSG00000179409	50628	GEMIN4	17	647654	657239	protein_coding	gem (nuclear organelle) associated protein 4 [Source:HGNC Symbol;Acc:15717]	0.195643	6.21657	3.21264	0.0019297	0.033612	-1.81237	up
ENSG00000127837	14	AAMP	2	219128850	219134980	protein_coding	angio-associated, migratory cell protein [Source:HGNC Symbol;Acc:18]	0.197595	6.45636	3.96022	0.000167324	0.00786343	0.448471	up
ENSG00000088298	55741	EDEM2	20	33703167	33865928	protein_coding	ER degradation enhancer, mannosidase alpha-like 2 [Source:HGNC Symbol;Acc:15877]	0.198242	4.69226	3.27498	0.00159264	0.0304393	-1.47739	up
ENSG00000213658	27040	LAT	16	28996147	29002104	protein_coding	linker for activation of T cells [Source:HGNC Symbol;Acc:18874]	0.198285	7.34383	3.55409	0.000655987	0.0181979	-0.860224	up
ENSG00000141456	27043	PELP1	17	4574679	4607632	protein_coding	proline, glutamate and leucine rich protein 1 [Source:HGNC Symbol;Acc:30134]	0.199247	6.34254	4.27867	5.41e-05	0.00394308	1.51879	up
ENSG00000038358	23644	EDC4	16	67906926	67918406	protein_coding	enhancer of mRNA decapping 4 [Source:HGNC Symbol;Acc:17157]	0.200185	6.61131	2.99888	0.00366108	0.0493305	-2.41645	up
ENSG00000008838	102466757	MED24	17	38175350	38217468	protein_coding	mediator complex subunit 24 [Source:HGNC Symbol;Acc:22963]	0.202002	6.17945	3.22808	0.00184049	0.0329605	-1.76156	up
ENSG00000089154	10985	GCN1L1	12	120565007	120632513	protein_coding	GCN1 general control of amino-acid synthesis 1-like 1 (yeast) [Source:HGNC Symbol;Acc:4199]	0.202149	7.82488	3.19834	0.00201588	0.0345666	-1.91649	up
ENSG00000119522	57706	DENND1A	9	126141933	126692431	protein_coding	DENN/MADD domain containing 1A [Source:HGNC Symbol;Acc:29324]	0.204169	4.41453	3.54082	0.000684925	0.0187524	-0.683463	up
ENSG00000155252	55361	PI4K2A	10	99344131	99436191	protein_coding	phosphatidylinositol 4-kinase type 2 alpha [Source:HGNC Symbol;Acc:30031]	0.204417	4.44166	3.46489	0.00087518	0.021413	-0.905894	up
ENSG00000160445	10444	ZER1	9	131492065	131534693	protein_coding	zyg-11 related, cell cycle regulator [Source:HGNC Symbol;Acc:30960]	0.204759	5.60168	3.14906	0.00234137	0.0379447	-1.91852	up
ENSG00000160410	92799	SHKBP1	19	41082757	41097305	protein_coding	SH3KBP1 binding protein 1 [Source:HGNC Symbol;Acc:19214]	0.205298	6.20308	3.75041	0.000342559	0.0119446	-0.207151	up
ENSG00000105671	54555	DDX49	19	19030484	19039436	protein_coding	DEAD (Asp-Glu-Ala-Asp) box polypeptide 49 [Source:HGNC Symbol;Acc:18684]	0.205444	5.0098	3.25269	0.00170625	0.0313982	-1.58518	up
ENSG00000103363	6923	TCEB2	16	2821415	2827298	protein_coding	transcription elongation factor B (SIII), polypeptide 2 (18kDa, elongin B) [Source:HGNC Symbol;Acc:11619]	0.205762	5.88952	3.70621	0.000397227	0.0131461	-0.32774	up
ENSG00000115204	4358	MPV17	2	27532360	27548547	protein_coding	MpV17 mitochondrial inner membrane protein [Source:HGNC Symbol;Acc:7224]	0.20597	5.27524	3.4419	0.000942003	0.0221294	-1.06916	up
ENSG00000135124	5025	P2RX4	12	121647660	121671909	protein_coding	purinergic receptor P2X, ligand-gated ion channel, 4 [Source:HGNC Symbol;Acc:8535]	0.206009	4.4541	2.99171	0.00373881	0.0499496	-2.18804	up
ENSG00000126107	79654	HECTD3	1	45468212	45477001	protein_coding	HECT domain containing E3 ubiquitin protein ligase 3 [Source:HGNC Symbol;Acc:26117]	0.206603	5.08896	3.18883	0.0020752	0.035058	-1.76535	up
ENSG00000114026	4968	OGG1	3	9791628	9829903	protein_coding	8-oxoguanine DNA glycosylase [Source:HGNC Symbol;Acc:8125]	0.206963	4.56881	3.2251	0.00185736	0.0329714	-1.60185	up
ENSG00000137522	55298	RNF121	11	71639747	71708643	protein_coding	ring finger protein 121 [Source:HGNC Symbol;Acc:21070]	0.206997	4.37385	3.04639	0.00318308	0.0451811	-2.06671	up
ENSG00000100982	63935	PCIF1	20	44563267	44576662	protein_coding	PDX1 C-terminal inhibiting factor 1 [Source:HGNC Symbol;Acc:16200]	0.207235	5.68661	3.25995	0.00166842	0.0310691	-1.62151	up
ENSG00000168610	6774	STAT3	17	40465342	40540586	protein_coding	signal transducer and activator of transcription 3 (acute-phase response factor) [Source:HGNC Symbol;Acc:11364]	0.207435	8.19623	3.52642	0.000717687	0.0193406	-0.964992	up
ENSG00000172354	2783	GNB2	7	100271154	100276797	protein_coding	guanine nucleotide binding protein (G protein), beta polypeptide 2 [Source:HGNC Symbol;Acc:4398]	0.207598	6.47423	3.80293	0.000286911	0.0107266	-0.0581026	up
ENSG00000131238	5538	PPT1	1	40538379	40563375	protein_coding	palmitoyl-protein thioesterase 1 [Source:HGNC Symbol;Acc:9325]	0.207669	6.97496	3.43972	0.000948581	0.0222563	-1.19627	up
ENSG00000103043	55697	VAC14	16	70721342	70835064	protein_coding	Vac14 homolog (S. cerevisiae) [Source:HGNC Symbol;Acc:25507]	0.20775	5.004	3.21553	0.00191266	0.0334388	-1.68383	up
ENSG00000196535	399687	MYO18A	17	27400528	27507430	protein_coding	myosin XVIIIA [Source:HGNC Symbol;Acc:31104]	0.2079	6.06946	3.14659	0.00235889	0.0380326	-1.98059	up
ENSG00000166908	79837	PIP4K2C	12	57984957	57997198	protein_coding	phosphatidylinositol-5-phosphate 4-kinase, type II, gamma [Source:HGNC Symbol;Acc:23786]	0.208651	4.77734	3.13865	0.00241616	0.0386914	-1.85654	up
ENSG00000115275	7841	MOGS	2	74688184	74692537	protein_coding	mannosyl-oligosaccharide glucosidase [Source:HGNC Symbol;Acc:24862]	0.208965	5.8714	3.98965	0.000151058	0.0074654	0.584799	up
ENSG00000130309	79709	COLGALT1	19	17666403	17693971	protein_coding	collagen beta(1-O)galactosyltransferase 1 [Source:HGNC Symbol;Acc:26182]	0.209502	6.35151	3.14111	0.00239825	0.0384699	-2.01577	up
ENSG00000160783	100527963	PMF1	1	156182784	156212874	protein_coding	polyamine-modulated factor 1 [Source:HGNC Symbol;Acc:9112]	0.210441	5.38902	3.16583	0.00222548	0.0367935	-1.87107	up
ENSG00000149541	26229	B3GAT3	11	62382768	62389647	protein_coding	beta-1,3-glucuronyltransferase 3 (glucuronosyltransferase I) [Source:HGNC Symbol;Acc:923]	0.210551	5.31289	3.92187	0.000191051	0.00846006	0.410814	up
ENSG00000157593	100616124	SLC35B2	6	44221833	44225291	protein_coding	solute carrier family 35 (adenosine 3'-phospho 5'-phosphosulfate transporter), member B2 [Source:HGNC Symbol;Acc:16872]	0.2107	4.62391	3.4267	0.000988796	0.0227903	-1.03657	up
ENSG00000162298	102465449	SYVN1	11	64889252	64902004	protein_coding	synovial apoptosis inhibitor 1, synoviolin [Source:HGNC Symbol;Acc:20738]	0.210782	5.55856	3.61165	0.000543373	0.0161629	-0.578146	up
ENSG00000100139	85377	MICALL1	22	38301664	38338829	protein_coding	MICAL-like 1 [Source:HGNC Symbol;Acc:29804]	0.21209	4.72666	3.26997	0.00161751	0.0304639	-1.48598	up
ENSG00000181222	5430	POLR2A	17	7387685	7417933	protein_coding	polymerase (RNA) II (DNA directed) polypeptide A, 220kDa [Source:HGNC Symbol;Acc:9187]	0.212394	8.70398	3.69788	0.000408425	0.0133992	-0.446692	up
ENSG00000137944	56267	CCBL2	1	89401456	89458636	protein_coding	cysteine conjugate-beta lyase 2 [Source:HGNC Symbol;Acc:33238]	0.212575	5.53516	3.02232	0.00341746	0.0470906	-2.271	up
ENSG00000142599	473	RERE	1	8412457	8877702	protein_coding	arginine-glutamic acid dipeptide (RE) repeats [Source:HGNC Symbol;Acc:9965]	0.21271	6.9424	3.11383	0.00260346	0.0403547	-2.12028	up
ENSG00000149577	51092	SIDT2	11	117049449	117068160	protein_coding	SID1 transmembrane family, member 2 [Source:HGNC Symbol;Acc:24272]	0.213452	4.78448	3.49661	0.000790289	0.020478	-0.834695	up
ENSG00000176095	9807	IP6K1	3	49761727	49823975	protein_coding	inositol hexakisphosphate kinase 1 [Source:HGNC Symbol;Acc:18360]	0.213576	5.74618	3.60147	0.000561849	0.0165347	-0.631721	up
ENSG00000100055	27128	CYTH4	22	37678068	37711382	protein_coding	cytohesin 4 [Source:HGNC Symbol;Acc:9505]	0.213743	6.20867	3.26985	0.00161815	0.0304639	-1.62946	up
ENSG00000140688	64755	C16orf58	16	31500792	31520630	protein_coding	chromosome 16 open reading frame 58 [Source:HGNC Symbol;Acc:25848]	0.213874	5.59761	3.24705	0.00173614	0.0316736	-1.65447	up
ENSG00000103150	23417	MLYCD	16	83932731	83949787	protein_coding	malonyl-CoA decarboxylase [Source:HGNC Symbol;Acc:7150]	0.215379	3.14107	3.17734	0.00214902	0.0358436	-1.54105	up
ENSG00000093010	1312	COMT	22	19929130	19957498	protein_coding	catechol-O-methyltransferase [Source:HGNC Symbol;Acc:2228]	0.215691	4.94808	3.35729	0.00123174	0.0261367	-1.281	up
ENSG00000095319	23511	NUP188	9	131709978	131769375	protein_coding	nucleoporin 188kDa [Source:HGNC Symbol;Acc:17859]	0.215698	7.23685	3.95057	0.000173013	0.00797976	0.38717	up
ENSG00000197746	5660	PSAP	10	73576055	73611126	protein_coding	prosaposin [Source:HGNC Symbol;Acc:9498]	0.216569	8.0121	3.81925	0.00027146	0.0103035	-0.0541387	up
ENSG00000198589	987	LRBA	4	151185594	151936879	protein_coding	LPS-responsive vesicle trafficking, beach and anchor containing [Source:HGNC Symbol;Acc:1742]	0.216866	7.28562	3.14426	0.00237555	0.0382685	-2.05435	up
ENSG00000197586	955	ENTPD6	20	25176329	25207365	protein_coding	ectonucleoside triphosphate diphosphohydrolase 6 (putative) [Source:HGNC Symbol;Acc:3368]	0.217004	5.6749	3.12699	0.00250255	0.0391984	-1.98482	up
ENSG00000023191	6050	RNH1	11	494512	507300	protein_coding	ribonuclease/angiogenin inhibitor 1 [Source:HGNC Symbol;Acc:10074]	0.217251	6.30665	3.82626	0.000265065	0.010163	0.0252367	up
ENSG00000070476	79364	ZXDC	3	126156444	126194762	protein_coding	ZXD family zinc finger C [Source:HGNC Symbol;Acc:28160]	0.217286	5.18886	3.80794	0.000282085	0.0106001	0.082367	up
ENSG00000076043	25996	REXO2	11	114310108	114321001	protein_coding	RNA exonuclease 2 [Source:HGNC Symbol;Acc:17851]	0.217666	5.2688	3.74753	0.000345893	0.0120272	-0.141917	up
ENSG00000196924	2316	FLNA	X	153576892	153603006	protein_coding	filamin A, alpha [Source:HGNC Symbol;Acc:3754]	0.217826	8.6638	3.27229	0.00160597	0.0304639	-1.72007	up
ENSG00000269329	2316	FLNA	HG1497_PATCH	153516992	153543106	protein_coding	filamin A, alpha [Source:HGNC Symbol;Acc:3754]	0.217843	8.66182	3.27088	0.00161298	0.0304639	-1.72407	up
ENSG00000123143	5585	PKN1	19	14543865	14582679	protein_coding	protein kinase N1 [Source:HGNC Symbol;Acc:9405]	0.218327	7.13545	3.71844	0.000381318	0.012868	-0.351193	up
ENSG00000179526	81858	SHARPIN	8	145153536	145163027	protein_coding	SHANK-associated RH domain interactor [Source:HGNC Symbol;Acc:25321]	0.218362	4.14114	3.21907	0.00189207	0.0333259	-1.54909	up
ENSG00000140854	10300	KATNB1	16	57769642	57791162	protein_coding	katanin p80 (WD repeat containing) subunit B 1 [Source:HGNC Symbol;Acc:6217]	0.218441	3.62928	3.02787	0.00336204	0.0467366	-2.01039	up
ENSG00000145349	817	CAMK2D	4	114372188	114683083	protein_coding	calcium/calmodulin-dependent protein kinase II delta [Source:HGNC Symbol;Acc:1462]	0.219022	6.28997	3.21197	0.00193361	0.0336491	-1.81776	up
ENSG00000130402	81	ACTN4	19	39138289	39222223	protein_coding	actinin, alpha 4 [Source:HGNC Symbol;Acc:166]	0.220054	6.72894	3.28442	0.00154669	0.0301072	-1.63266	up
ENSG00000188603	1201	CLN3	16	28477983	28506896	protein_coding	ceroid-lipofuscinosis, neuronal 3 [Source:HGNC Symbol;Acc:2074]	0.220282	5.26064	3.16351	0.00224118	0.0369236	-1.83928	up
ENSG00000163050	56997	ADCK3	1	227085237	227175246	protein_coding	aarF domain containing kinase 3 [Source:HGNC Symbol;Acc:16812]	0.220323	5.71756	3.48522	0.000819825	0.0208145	-0.95978	up
ENSG00000179134	55095	SAMD4B	19	39833036	39876350	protein_coding	sterile alpha motif domain containing 4B [Source:HGNC Symbol;Acc:25492]	0.220689	5.54784	3.46893	0.000863907	0.0213029	-1.01424	up
ENSG00000198931	353	APRT	16	88875747	88878352	protein_coding	adenine phosphoribosyltransferase [Source:HGNC Symbol;Acc:626]	0.220928	6.63157	3.31829	0.00139189	0.0283814	-1.53701	up
ENSG00000268329	10300	KATNB1	HG1208_PATCH	57769642	57791162	protein_coding	katanin p80 (WD repeat containing) subunit B 1 [Source:HGNC Symbol;Acc:6217]	0.220968	3.62825	3.08185	0.00286484	0.0423971	-1.86795	up
ENSG00000120899	2185	PTK2B	8	27168999	27316903	protein_coding	protein tyrosine kinase 2 beta [Source:HGNC Symbol;Acc:9612]	0.221717	7.45963	3.47787	0.000839438	0.0210278	-1.09655	up
ENSG00000116604	4209	MEF2D	1	156433519	156470620	protein_coding	myocyte enhancer factor 2D [Source:HGNC Symbol;Acc:6997]	0.222477	5.91978	3.17079	0.00219226	0.0364359	-1.89406	up
ENSG00000198715	112770	C1orf85	1	156259880	156265463	protein_coding	chromosome 1 open reading frame 85 [Source:HGNC Symbol;Acc:29436]	0.223017	3.73234	3.90632	0.000201566	0.00868116	0.522418	up
ENSG00000115568	7701	ZNF142	2	219502639	219524378	protein_coding	zinc finger protein 142 [Source:HGNC Symbol;Acc:12927]	0.223194	5.24466	3.26242	0.00165576	0.030925	-1.57823	up
ENSG00000156030	91748	ELMSAN1	14	74181825	74256988	protein_coding	ELM2 and Myb/SANT-like domain containing 1 [Source:HGNC Symbol;Acc:19853]	0.223473	6.63682	3.41716	0.00101926	0.0230488	-1.24681	up
ENSG00000270272	54539	NDUFB11	HG29_PATCH	47001651	47004939	protein_coding	NADH dehydrogenase (ubiquinone) 1 beta subcomplex, 11, 17.3kDa [Source:HGNC Symbol;Acc:20372]	0.223934	4.61688	3.1268	0.00250393	0.0391984	-1.88629	up
ENSG00000268563	4204	MECP2	HG1497_PATCH	153190041	153266223	protein_coding	methyl CpG binding protein 2 (Rett syndrome) [Source:HGNC Symbol;Acc:6990]	0.224354	5.75369	4.62384	1.51e-05	0.00160515	2.77213	up
ENSG00000169057	4204	MECP2	X	153287024	153363212	protein_coding	methyl CpG binding protein 2 (Rett syndrome) [Source:HGNC Symbol;Acc:6990]	0.225482	5.75451	4.64615	1.39e-05	0.00151849	2.85166	up
ENSG00000166340	1200	TPP1	11	6634000	6640692	protein_coding	tripeptidyl peptidase I [Source:HGNC Symbol;Acc:2073]	0.225713	6.61332	3.27907	0.00157259	0.0303749	-1.63363	up
ENSG00000182606	22906	TRAK1	3	42055294	42267381	protein_coding	trafficking protein, kinesin binding 1 [Source:HGNC Symbol;Acc:29947]	0.225879	5.26358	3.23563	0.00179825	0.0324925	-1.66503	up
ENSG00000164081	51368	TEX264	3	51696709	51738339	protein_coding	testis expressed 264 [Source:HGNC Symbol;Acc:30247]	0.226777	4.98882	3.79577	0.00029395	0.0108941	0.0380479	up
ENSG00000114650	22937	SCAP	3	47455203	47518616	protein_coding	SREBF chaperone [Source:HGNC Symbol;Acc:30634]	0.22718	6.21833	4.26524	5.68e-05	0.00403941	1.48681	up
ENSG00000160877	112939	NACC1	19	13228917	13251955	protein_coding	nucleus accumbens associated 1, BEN and BTB (POZ) domain containing [Source:HGNC Symbol;Acc:20967]	0.227331	5.8837	3.08961	0.00279923	0.0418643	-2.12242	up
ENSG00000143373	57592	ZNF687	1	151254094	151264656	protein_coding	zinc finger protein 687 [Source:HGNC Symbol;Acc:29277]	0.227631	5.52623	3.85855	0.000237438	0.00957217	0.18748	up
ENSG00000100034	9647	PPM1F	22	22273793	22307209	protein_coding	protein phosphatase, Mg2+/Mn2+ dependent, 1F [Source:HGNC Symbol;Acc:19388]	0.227719	5.38054	3.27314	0.00160172	0.0304639	-1.56404	up
ENSG00000155849	9844	ELMO1	7	36893961	37488852	protein_coding	engulfment and cell motility 1 [Source:HGNC Symbol;Acc:16286]	0.227764	6.89937	3.08041	0.00287715	0.0425016	-2.21497	up
ENSG00000147123	54539	NDUFB11	X	47001615	47004903	protein_coding	NADH dehydrogenase (ubiquinone) 1 beta subcomplex, 11, 17.3kDa [Source:HGNC Symbol;Acc:20372]	0.227995	4.61917	3.14926	0.00233999	0.0379447	-1.82523	up
ENSG00000262447	7126	TNFAIP1	HG883_PATCH	26662628	26674035	protein_coding	tumor necrosis factor, alpha-induced protein 1 (endothelial) [Source:HGNC Symbol;Acc:11894]	0.228296	3.83106	3.92269	0.000190509	0.00846006	0.565907	up
ENSG00000184677	9923	ZBTB40	1	22778344	22857650	protein_coding	zinc finger and BTB domain containing 40 [Source:HGNC Symbol;Acc:29045]	0.22839	6.17622	3.06022	0.0030552	0.043861	-2.19533	up
ENSG00000138756	55589	BMP2K	4	79697496	79837526	protein_coding	BMP2 inducible kinase [Source:HGNC Symbol;Acc:18041]	0.228588	5.37068	3.06301	0.00303007	0.0435665	-2.14578	up
ENSG00000004975	1856	DVL2	17	7128660	7137864	protein_coding	dishevelled segment polarity protein 2 [Source:HGNC Symbol;Acc:3086]	0.228595	5.50277	4.25146	5.97e-05	0.00414974	1.48268	up
ENSG00000268768	3054	HCFC1	HG1497_PATCH	153116021	153140275	protein_coding	host cell factor C1 (VP16-accessory protein) [Source:HGNC Symbol;Acc:4839]	0.22863	6.60248	3.27626	0.00158633	0.0303749	-1.65239	up
ENSG00000109079	7126	TNFAIP1	17	26662628	26674035	protein_coding	tumor necrosis factor, alpha-induced protein 1 (endothelial) [Source:HGNC Symbol;Acc:11894]	0.228657	3.83197	3.91543	0.000195337	0.00854951	0.542885	up
ENSG00000173163	150684	COMMD1	2	62115859	62374382	protein_coding	copper metabolism (Murr1) domain containing 1 [Source:HGNC Symbol;Acc:23024]	0.228688	3.48727	3.225	0.00185796	0.0329714	-1.46589	up
ENSG00000083812	25799	ZNF324	19	58978423	58984945	protein_coding	zinc finger protein 324 [Source:HGNC Symbol;Acc:14096]	0.228815	3.70641	3.23846	0.0017827	0.0323043	-1.43757	up
ENSG00000172663	80194	TMEM134	11	67231824	67236743	protein_coding	transmembrane protein 134 [Source:HGNC Symbol;Acc:26142]	0.228991	4.16781	3.25887	0.00167401	0.0310971	-1.4335	up
ENSG00000142784	23038	WDTC1	1	27561007	27635110	protein_coding	WD and tetratricopeptide repeats 1 [Source:HGNC Symbol;Acc:29175]	0.229141	6.04962	3.70647	0.000396875	0.0131461	-0.323288	up
ENSG00000172534	3054	HCFC1	X	153213004	153237258	protein_coding	host cell factor C1 (VP16-accessory protein) [Source:HGNC Symbol;Acc:4839]	0.229219	6.60421	3.27888	0.00157352	0.0303749	-1.645	up
ENSG00000105135	10994	ILVBL	19	15225795	15236596	protein_coding	ilvB (bacterial acetolactate synthase)-like [Source:HGNC Symbol;Acc:6041]	0.229439	5.01983	3.16634	0.00222206	0.0367935	-1.82945	up
ENSG00000175221	10025	MED16	19	867962	893218	protein_coding	mediator complex subunit 16 [Source:HGNC Symbol;Acc:17556]	0.229655	5.42571	3.30578	0.00144732	0.0288422	-1.4729	up
ENSG00000177963	102465445	RIC8A	11	207511	215113	protein_coding	RIC8 guanine nucleotide exchange factor A [Source:HGNC Symbol;Acc:29550]	0.230255	6.70382	4.5991	1.66e-05	0.00170403	2.62285	up
ENSG00000166925	81628	TSC22D4	7	100060982	100076902	protein_coding	TSC22 domain family, member 4 [Source:HGNC Symbol;Acc:21696]	0.230281	6.44608	3.80572	0.000284213	0.0106588	-0.0461541	up
ENSG00000159363	23400	ATP13A2	1	17312453	17338423	protein_coding	ATPase type 13A2 [Source:HGNC Symbol;Acc:30213]	0.230511	5.21218	3.1973	0.00202231	0.0345666	-1.75729	up
ENSG00000133597	90956	ADCK2	7	140372953	140396061	protein_coding	aarF domain containing kinase 2 [Source:HGNC Symbol;Acc:19039]	0.230989	4.35449	3.74004	0.000354699	0.0122007	-0.0681493	up
ENSG00000198925	79065	ATG9A	2	220074494	220094439	protein_coding	autophagy related 9A [Source:HGNC Symbol;Acc:22408]	0.231739	6.03522	3.18959	0.00207042	0.0350283	-1.86234	up
ENSG00000136802	56262	LRRC8A	9	131644391	131680318	protein_coding	leucine rich repeat containing 8 family, member A [Source:HGNC Symbol;Acc:19027]	0.231961	5.21977	3.31007	0.00142808	0.0287368	-1.43121	up
ENSG00000104774	4125	MAN2B1	19	12757325	12777556	protein_coding	mannosidase, alpha, class 2B, member 1 [Source:HGNC Symbol;Acc:6826]	0.233719	6.52499	3.14859	0.00234474	0.0379549	-2.01133	up
ENSG00000064999	23294	ANKS1A	6	34857042	35059179	protein_coding	ankyrin repeat and sterile alpha motif domain containing 1A [Source:HGNC Symbol;Acc:20961]	0.233791	4.4336	3.19992	0.00200621	0.0345449	-1.64538	up
ENSG00000171222	51282	SCAND1	20	34541539	34547394	protein_coding	SCAN domain containing 1 [Source:HGNC Symbol;Acc:10566]	0.235052	4.47829	3.05274	0.00312377	0.0446415	-2.05791	up
ENSG00000117676	6195	RPS6KA1	1	26856252	26901521	protein_coding	ribosomal protein S6 kinase, 90kDa, polypeptide 1 [Source:HGNC Symbol;Acc:10430]	0.235838	7.08587	3.94619	0.000175656	0.00806223	0.376631	up
ENSG00000136270	677795	TBRG4	7	45139699	45151646	protein_coding	transforming growth factor beta regulator 4 [Source:HGNC Symbol;Acc:17443]	0.236891	6.6	3.61275	0.000541408	0.0161629	-0.65683	up
ENSG00000161202	1857	DVL3	3	183873176	183891398	protein_coding	dishevelled segment polarity protein 3 [Source:HGNC Symbol;Acc:3087]	0.238033	5.6437	3.83444	0.00025779	0.0100183	0.103026	up
ENSG00000068903	22933	SIRT2	19	39369197	39390502	protein_coding	sirtuin 2 [Source:HGNC Symbol;Acc:10886]	0.238206	5.07946	3.66644	0.000453435	0.0142798	-0.36725	up
ENSG00000183751	10607	TBL3	16	2022038	2032934	protein_coding	transducin (beta)-like 3 [Source:HGNC Symbol;Acc:11587]	0.238281	5.04326	3.12953	0.00248349	0.0391984	-1.93329	up
ENSG00000168591	79089	TMUB2	17	42264338	42269099	protein_coding	transmembrane and ubiquitin-like domain containing 2 [Source:HGNC Symbol;Acc:28459]	0.239112	4.78241	3.69799	0.000408265	0.0133992	-0.225895	up
ENSG00000143851	5778	PTPN7	1	202116141	202130716	protein_coding	protein tyrosine phosphatase, non-receptor type 7 [Source:HGNC Symbol;Acc:9659]	0.239397	7.10699	3.02412	0.0033994	0.0469928	-2.34916	up
ENSG00000064545	54929	TMEM161A	19	19229978	19249322	protein_coding	transmembrane protein 161A [Source:HGNC Symbol;Acc:26020]	0.239757	3.80833	3.08057	0.00287582	0.0425016	-1.89364	up
ENSG00000267843	64743	WDR13	HG1436_HG1432_PATCH	48449441	48464592	protein_coding	WD repeat domain 13 [Source:HGNC Symbol;Acc:14352]	0.240209	3.16407	3.08761	0.00281599	0.0419265	-1.78042	up
ENSG00000080603	10847	SRCAP	16	30709530	30755602	protein_coding	Snf2-related CREBBP activator protein [Source:HGNC Symbol;Acc:16974]	0.240489	7.9053	3.87046	0.000227964	0.00936887	0.114062	up
ENSG00000022567	57210	SLC45A4	8	142217265	142318404	protein_coding	solute carrier family 45, member 4 [Source:HGNC Symbol;Acc:29196]	0.240496	3.9232	3.01997	0.00344124	0.0472457	-2.04733	up
ENSG00000101940	64743	WDR13	X	48448430	48463581	protein_coding	WD repeat domain 13 [Source:HGNC Symbol;Acc:14352]	0.241077	3.16423	3.09782	0.00273141	0.0413858	-1.75365	up
ENSG00000103222	4363	ABCC1	16	16043434	16236931	protein_coding	ATP-binding cassette, sub-family C (CFTR/MRP), member 1 [Source:HGNC Symbol;Acc:51]	0.242118	6.75346	3.64749	0.000482811	0.0149552	-0.556341	up
ENSG00000167977	54442	KCTD5	16	2732476	2759031	protein_coding	potassium channel tetramerization domain containing 5 [Source:HGNC Symbol;Acc:21423]	0.242166	5.14718	3.10447	0.00267755	0.0411146	-2.01185	up
ENSG00000269173	51566	ARMCX3	HG1439_PATCH	100877784	100882830	protein_coding	armadillo repeat containing, X-linked 3 [Source:HGNC Symbol;Acc:24065]	0.243801	4.77735	3.32893	0.00134636	0.0278791	-1.34275	up
ENSG00000204160	84243	ZDHHC18	1	27153201	27184093	protein_coding	zinc finger, DHHC-type containing 18 [Source:HGNC Symbol;Acc:20712]	0.24437	5.80863	3.43858	0.000952016	0.0223028	-1.13127	up
ENSG00000133895	4221	MEN1	11	64570982	64578766	protein_coding	multiple endocrine neoplasia I [Source:HGNC Symbol;Acc:7010]	0.246041	5.75982	3.6979	0.000408388	0.0133992	-0.328883	up
ENSG00000150990	57647	DHX37	12	125431371	125473668	protein_coding	DEAH (Asp-Glu-Ala-His) box polypeptide 37 [Source:HGNC Symbol;Acc:17210]	0.246307	5.4279	3.16214	0.00225051	0.0370451	-1.88099	up
ENSG00000118960	64342	HS1BP3	2	20760208	20850849	protein_coding	HCLS1 binding protein 3 [Source:HGNC Symbol;Acc:24979]	0.246531	3.47325	3.66067	0.000462186	0.014507	-0.202084	up
ENSG00000117410	533	ATP6V0B	1	44440159	44443967	protein_coding	ATPase, H+ transporting, lysosomal 21kDa, V0 subunit b [Source:HGNC Symbol;Acc:861]	0.246565	5.39632	3.54778	0.00066959	0.0184396	-0.767815	up
ENSG00000010361	80199	FUZ	19	50310126	50320633	protein_coding	fuzzy planar cell polarity protein [Source:HGNC Symbol;Acc:26219]	0.24706	3.72598	3.13501	0.00244284	0.0388547	-1.72751	up
ENSG00000127884	1892	ECHS1	10	135175984	135187193	protein_coding	enoyl CoA hydratase, short chain, 1, mitochondrial [Source:HGNC Symbol;Acc:3151]	0.247481	5.35002	4.18943	7.46e-05	0.00468051	1.28894	up
ENSG00000102401	51566	ARMCX3	X	100877787	100882833	protein_coding	armadillo repeat containing, X-linked 3 [Source:HGNC Symbol;Acc:24065]	0.247862	4.77865	3.3626	0.00121133	0.025849	-1.24627	up
ENSG00000156521	219743	TYSND1	10	71897737	71906432	protein_coding	trypsin domain containing 1 [Source:HGNC Symbol;Acc:28531]	0.247894	4.80498	3.78779	0.000301999	0.0111178	0.0521386	up
ENSG00000100241	6305	SBF1	22	50883429	50913454	protein_coding	SET binding factor 1 [Source:HGNC Symbol;Acc:10542]	0.24803	7.52883	3.22271	0.00187107	0.0330924	-1.83597	up
ENSG00000114423	868	CBLB	3	105374305	105588396	protein_coding	Cbl proto-oncogene B, E3 ubiquitin protein ligase [Source:HGNC Symbol;Acc:1542]	0.248967	6.98114	3.25823	0.00167731	0.0311061	-1.72259	up
ENSG00000122359	311	ANXA11	10	81910645	81965328	protein_coding	annexin A11 [Source:HGNC Symbol;Acc:535]	0.249919	7.96745	4.78314	8.28e-06	0.00113167	3.25613	up
ENSG00000126012	8242	KDM5C	X	53220503	53254604	protein_coding	lysine (K)-specific demethylase 5C [Source:HGNC Symbol;Acc:11114]	0.250002	6.54906	3.66709	0.000452462	0.0142798	-0.485251	up
ENSG00000269816	8242	KDM5C	HG1433_PATCH	52934321	52968422	protein_coding	lysine (K)-specific demethylase 5C [Source:HGNC Symbol;Acc:11114]	0.250061	6.54796	3.6769	0.000437954	0.0140027	-0.45479	up
ENSG00000034152	100996792	MAP2K3	17	21187984	21218552	protein_coding	mitogen-activated protein kinase kinase 3 [Source:HGNC Symbol;Acc:6843]	0.25054	6.02639	3.47263	0.000853711	0.0212701	-1.03874	up
ENSG00000125734	102465474	GPR108	19	6729925	6737614	protein_coding	G protein-coupled receptor 108 [Source:HGNC Symbol;Acc:17829]	0.250971	5.64277	3.55238	0.000659652	0.0182727	-0.77516	up
ENSG00000228300	55009	C19orf24	19	1275026	1279248	protein_coding	chromosome 19 open reading frame 24 [Source:HGNC Symbol;Acc:26073]	0.251556	4.28528	3.14932	0.00233951	0.0379447	-1.77981	up
ENSG00000197136	399909	PCNXL3	11	65383244	65404910	protein_coding	pecanex-like 3 (Drosophila) [Source:HGNC Symbol;Acc:18760]	0.251605	6.109	3.40872	0.00104697	0.0234005	-1.22771	up
ENSG00000125447	23163	GGA3	17	73232694	73258444	protein_coding	golgi-associated, gamma adaptin ear containing, ARF binding protein 3 [Source:HGNC Symbol;Acc:17079]	0.251672	6.46956	4.09725	0.000103565	0.00576295	0.905529	up
ENSG00000129347	65095	KRI1	19	10663761	10676713	protein_coding	KRI1 homolog (S. cerevisiae) [Source:HGNC Symbol;Acc:25769]	0.251882	5.90055	3.3457	0.00127742	0.0267399	-1.40239	up
ENSG00000173653	79703	RCE1	11	66610306	66614017	protein_coding	Ras converting CAAX endopeptidase 1 [Source:HGNC Symbol;Acc:13721]	0.251986	3.50387	3.69889	0.00040705	0.0133992	-0.0922854	up
ENSG00000127666	148022	TICAM1	19	4815944	4831716	protein_coding	toll-like receptor adaptor molecule 1 [Source:HGNC Symbol;Acc:18348]	0.252315	4.11492	3.28594	0.00153942	0.0300307	-1.38044	up
ENSG00000125912	56926	NCLN	19	3185561	3209573	protein_coding	nicalin [Source:HGNC Symbol;Acc:26923]	0.253265	5.58324	3.1091	0.0026407	0.0406978	-2.04539	up
ENSG00000198286	84433	CARD11	7	2945775	3083579	protein_coding	caspase recruitment domain family, member 11 [Source:HGNC Symbol;Acc:16393]	0.253567	7.0988	3.41503	0.00102619	0.0230727	-1.27182	up
ENSG00000107816	84445	LZTS2	10	102756375	102767593	protein_coding	leucine zipper, putative tumor suppressor 2 [Source:HGNC Symbol;Acc:29381]	0.253604	4.6696	3.06893	0.00297723	0.0431544	-2.0121	up
ENSG00000020129	23154	NCDN	1	36023074	36032875	protein_coding	neurochondrin [Source:HGNC Symbol;Acc:17597]	0.254941	5.02045	3.2915	0.00151305	0.0296402	-1.46945	up
ENSG00000187049	51259	TMEM216	11	61159159	61166335	protein_coding	transmembrane protein 216 [Source:HGNC Symbol;Acc:25018]	0.255233	3.64715	3.65546	0.000470244	0.0146623	-0.236887	up
ENSG00000065526	23013	SPEN	1	16174359	16266955	protein_coding	spen family transcriptional repressor [Source:HGNC Symbol;Acc:17575]	0.255255	7.4765	4.04211	0.000125755	0.00661624	0.682028	up
ENSG00000136997	4609	MYC	8	128747680	128753674	protein_coding	v-myc avian myelocytomatosis viral oncogene homolog [Source:HGNC Symbol;Acc:7553]	0.255984	8.16888	3.04165	0.00322802	0.0454565	-2.35591	up
ENSG00000106397	8985	PLOD3	7	100849258	100861701	protein_coding	procollagen-lysine, 2-oxoglutarate 5-dioxygenase 3 [Source:HGNC Symbol;Acc:9083]	0.256318	4.66007	3.30255	0.00146194	0.0289989	-1.39873	up
ENSG00000177556	475	ATOX1	5	151121877	151152093	protein_coding	antioxidant 1 copper chaperone [Source:HGNC Symbol;Acc:798]	0.256377	4.73999	3.8418	0.000251407	0.00990536	0.206505	up
ENSG00000167775	51293	CD320	19	8367011	8373240	protein_coding	CD320 molecule [Source:HGNC Symbol;Acc:16692]	0.257255	4.46981	3.09451	0.0027586	0.0415973	-1.95285	up
ENSG00000168936	92305	TMEM129	4	1717679	1723085	protein_coding	transmembrane protein 129 [Source:HGNC Symbol;Acc:25137]	0.257307	4.64222	3.45492	0.000903585	0.0216687	-0.93665	up
ENSG00000170776	11214	AKAP13	15	85923802	86292586	protein_coding	A kinase (PRKA) anchor protein 13 [Source:HGNC Symbol;Acc:371]	0.257524	7.85902	4.18917	7.47e-05	0.00468051	1.17261	up
ENSG00000100949	5875	RABGGTA	14	24734744	24740945	protein_coding	Rab geranylgeranyltransferase, alpha subunit [Source:HGNC Symbol;Acc:9795]	0.258246	4.73862	3.24789	0.00173168	0.0316736	-1.56231	up
ENSG00000177728	102466911	KIAA0195	17	73437240	73496171	protein_coding	KIAA0195 [Source:HGNC Symbol;Acc:28983]	0.258378	5.82892	4.39949	3.49e-05	0.00284689	1.97352	up
ENSG00000104960	53635	PTOV1	19	50353992	50364001	protein_coding	prostate tumor overexpressed 1 [Source:HGNC Symbol;Acc:9632]	0.259195	5.92904	3.20062	0.0020019	0.0345449	-1.80529	up
ENSG00000185122	3297	HSF1	8	145515280	145538385	protein_coding	heat shock transcription factor 1 [Source:HGNC Symbol;Acc:5224]	0.25934	4.60298	3.7073	0.000395781	0.0131461	-0.189514	up
ENSG00000014164	23144	ZC3H3	8	144519825	144623623	protein_coding	zinc finger CCCH-type containing 3 [Source:HGNC Symbol;Acc:28972]	0.259887	4.37009	3.93097	0.000185146	0.00835548	0.545551	up
ENSG00000104915	8677	STX10	19	13254872	13261197	protein_coding	syntaxin 10 [Source:HGNC Symbol;Acc:11428]	0.260121	5.0261	4.00493	0.000143223	0.00722396	0.702299	up
ENSG00000165060	2395	FXN	9	71650175	71715094	protein_coding	frataxin [Source:HGNC Symbol;Acc:3951]	0.261089	3.70606	3.02402	0.00340041	0.0469928	-2.02595	up
ENSG00000140443	3480	IGF1R	15	99192200	99507759	protein_coding	insulin-like growth factor 1 receptor [Source:HGNC Symbol;Acc:5465]	0.261345	6.5111	3.94077	0.000178977	0.00815512	0.419623	up
ENSG00000169084	207063	DHRSX	X	2137557	2420846	protein_coding	dehydrogenase/reductase (SDR family) X-linked [Source:HGNC Symbol;Acc:18399]	0.261417	2.90129	3.04116	0.00323269	0.0454565	-1.88083	up
ENSG00000105738	23094	SIPA1L3	19	38397868	38699012	protein_coding	signal-induced proliferation-associated 1 like 3 [Source:HGNC Symbol;Acc:23801]	0.261514	4.51654	3.42815	0.000984241	0.0227813	-0.994001	up
ENSG00000130733	78992	YIPF2	19	11033444	11039357	protein_coding	Yip1 domain family, member 2 [Source:HGNC Symbol;Acc:28476]	0.261952	3.9651	3.27657	0.00158482	0.0303749	-1.38325	up
ENSG00000100647	9766	KIAA0247	14	70078313	70181859	protein_coding	KIAA0247 [Source:HGNC Symbol;Acc:19956]	0.262193	6.53935	3.3359	0.00131729	0.0274408	-1.4805	up
ENSG00000058600	101060521	POLR3E	16	22308730	22346424	protein_coding	polymerase (RNA) III (DNA directed) polypeptide E (80kD) [Source:HGNC Symbol;Acc:30347]	0.262437	5.95845	3.49352	0.000798198	0.0205981	-0.96745	up
ENSG00000130479	55201	MAP1S	19	17830051	17845325	protein_coding	microtubule-associated protein 1S [Source:HGNC Symbol;Acc:15715]	0.262753	4.86814	3.71753	0.000382484	0.0128842	-0.191697	up
ENSG00000124067	6560	SLC12A4	16	67977377	68003504	protein_coding	solute carrier family 12 (potassium/chloride transporter), member 4 [Source:HGNC Symbol;Acc:10913]	0.262779	4.76394	3.68695	0.000423568	0.0136351	-0.270434	up
ENSG00000168675	753	LDLRAD4	18	13217497	13652754	protein_coding	low density lipoprotein receptor class A domain containing 4 [Source:HGNC Symbol;Acc:1224]	0.263164	5.96986	3.1286	0.00249045	0.0391984	-2.02166	up
ENSG00000110651	975	CD81	11	2397407	2418649	protein_coding	CD81 molecule [Source:HGNC Symbol;Acc:1701]	0.263768	6.21286	3.24072	0.00177033	0.0321729	-1.73414	up
ENSG00000117298	1889	ECE1	1	21543740	21671997	protein_coding	endothelin converting enzyme 1 [Source:HGNC Symbol;Acc:3146]	0.263861	6.85728	3.48784	0.000812938	0.0206954	-1.046	up
ENSG00000173327	4296	MAP3K11	11	65365226	65382853	protein_coding	mitogen-activated protein kinase kinase kinase 11 [Source:HGNC Symbol;Acc:6850]	0.263872	5.83752	4.38557	3.67e-05	0.00297022	1.91741	up
ENSG00000143970	55252	ASXL2	2	25956622	26101385	protein_coding	additional sex combs like 2 (Drosophila) [Source:HGNC Symbol;Acc:23805]	0.26396	7.12906	3.34565	0.00127762	0.0267399	-1.4771	up
ENSG00000081307	79876	UBA5	3	132373290	132396941	protein_coding	ubiquitin-like modifier activating enzyme 5 [Source:HGNC Symbol;Acc:23230]	0.264088	5.67592	3.92516	0.000188896	0.00844391	0.394146	up
ENSG00000182208	81532	MOB2	11	1490687	1522477	protein_coding	MOB kinase activator 2 [Source:HGNC Symbol;Acc:24904]	0.264211	4.70891	3.61548	0.000536575	0.0160666	-0.450519	up
ENSG00000269319	84866	TMEM25	HG122_PATCH	118401756	118417995	protein_coding	transmembrane protein 25 [Source:HGNC Symbol;Acc:25890]	0.267078	2.56821	3.16007	0.00226466	0.037213	-1.52898	up
ENSG00000257949	100134934	TEN1	17	73975301	73996667	protein_coding	TEN1 CST complex subunit [Source:HGNC Symbol;Acc:37242]	0.267268	3.18256	3.13416	0.00244909	0.0388775	-1.67171	up
ENSG00000149582	84866	TMEM25	11	118401756	118417995	protein_coding	transmembrane protein 25 [Source:HGNC Symbol;Acc:25890]	0.267616	2.56794	3.16783	0.00221204	0.0366678	-1.50867	up
ENSG00000108819	84687	PPP1R9B	17	48211104	48227991	protein_coding	protein phosphatase 1, regulatory subunit 9B [Source:HGNC Symbol;Acc:9298]	0.26826	6.54191	4.66783	1.28e-05	0.00145818	2.87718	up
ENSG00000184634	9968	MED12	X	70338406	70362303	protein_coding	mediator complex subunit 12 [Source:HGNC Symbol;Acc:11957]	0.269283	6.45533	3.85298	0.000242002	0.0097126	0.107462	up
ENSG00000102226	8237	USP11	X	47092089	47107727	protein_coding	ubiquitin specific peptidase 11 [Source:HGNC Symbol;Acc:12609]	0.269684	5.17589	3.50949	0.000758124	0.0200017	-0.811451	up
ENSG00000197386	3064	HTT	4	3076408	3245676	protein_coding	huntingtin [Source:HGNC Symbol;Acc:4851]	0.269718	6.90937	3.77268	0.000317811	0.0114631	-0.172897	up
ENSG00000040487	54896	PQLC2	1	19638820	19655794	protein_coding	PQ loop repeat containing 2 [Source:HGNC Symbol;Acc:26001]	0.26972	2.51177	3.12942	0.0024843	0.0391984	-1.61296	up
ENSG00000155363	4343	MOV10	1	113215763	113243368	protein_coding	Mov10, Moloney leukemia virus 10, homolog (mouse) [Source:HGNC Symbol;Acc:7200]	0.270516	5.94896	3.42281	0.00100111	0.0228529	-1.1806	up
ENSG00000104946	79735	TBC1D17	19	50380682	50392005	protein_coding	TBC1 domain family, member 17 [Source:HGNC Symbol;Acc:25699]	0.271176	5.56521	3.83221	0.000259752	0.0100204	0.118024	up
ENSG00000121964	79712	GTDC1	2	144695635	145090135	protein_coding	glycosyltransferase-like domain containing 1 [Source:HGNC Symbol;Acc:20887]	0.271284	4.00345	3.45665	0.000898582	0.0216552	-0.875071	up
ENSG00000157911	5192	PEX10	1	2336236	2345236	protein_coding	peroxisomal biogenesis factor 10 [Source:HGNC Symbol;Acc:8851]	0.2714	2.79286	3.58478	0.00059344	0.0169359	-0.381614	up
ENSG00000109066	54868	TMEM104	17	72772622	72835918	protein_coding	transmembrane protein 104 [Source:HGNC Symbol;Acc:25984]	0.271526	4.2514	3.08809	0.002812	0.0419265	-1.92344	up
ENSG00000272171	84876	ORAI1	HG1595_PATCH	122064353	122080481	protein_coding	ORAI calcium release-activated calcium modulator 1 [Source:HGNC Symbol;Acc:25896]	0.272187	4.24586	3.21554	0.0019126	0.0334388	-1.56275	up
ENSG00000162231	10482	NXF1	11	62559595	62573774	protein_coding	nuclear RNA export factor 1 [Source:HGNC Symbol;Acc:8071]	0.272382	6.96607	3.47977	0.00083433	0.0210278	-1.06617	up
ENSG00000127481	23352	UBR4	1	19401000	19536770	protein_coding	ubiquitin protein ligase E3 component n-recognin 4 [Source:HGNC Symbol;Acc:30313]	0.272561	8.27614	3.12794	0.00249537	0.0391984	-2.11896	up
ENSG00000135426	9840	TESPA1	12	55341802	55378530	protein_coding	thymocyte expressed, positive selection associated 1 [Source:HGNC Symbol;Acc:29109]	0.27283	7.87062	4.05534	0.000120045	0.006397	0.720165	up
ENSG00000185085	80789	INTS5	11	62414320	62420774	protein_coding	integrator complex subunit 5 [Source:HGNC Symbol;Acc:29352]	0.272877	5.40575	3.72923	0.000367789	0.0125234	-0.214642	up
ENSG00000177169	8408	ULK1	12	132379196	132407712	protein_coding	unc-51 like autophagy activating kinase 1 [Source:HGNC Symbol;Acc:12558]	0.273939	4.82703	3.46132	0.000885248	0.0215272	-0.917818	up
ENSG00000135926	102465256	TMBIM1	2	219138915	219157309	protein_coding	transmembrane BAX inhibitor motif containing 1 [Source:HGNC Symbol;Acc:23410]	0.27407	6.70643	4.98954	3.73e-06	0.000676955	4.05391	up
ENSG00000130731	84326	C16orf13	16	684429	686358	protein_coding	chromosome 16 open reading frame 13 [Source:HGNC Symbol;Acc:14141]	0.274087	4.47638	3.13663	0.00243091	0.0388288	-1.83944	up
ENSG00000131943	83636	C19orf12	19	30191721	30206364	protein_coding	chromosome 19 open reading frame 12 [Source:HGNC Symbol;Acc:25443]	0.274667	4.80065	3.27437	0.00159567	0.0304639	-1.49961	up
ENSG00000103507	10295	BCKDK	16	31117428	31124110	protein_coding	branched chain ketoacid dehydrogenase kinase [Source:HGNC Symbol;Acc:16902]	0.274747	4.79398	3.71558	0.00038498	0.0128992	-0.187114	up
ENSG00000177239	11253	MAN1B1	9	139981379	140003635	protein_coding	mannosidase, alpha, class 1B, member 1 [Source:HGNC Symbol;Acc:6823]	0.275822	5.80783	4.50216	2.39e-05	0.00222877	2.33802	up
ENSG00000070882	26031	OSBPL3	7	24836158	25021253	protein_coding	oxysterol binding protein-like 3 [Source:HGNC Symbol;Acc:16370]	0.276015	5.55143	3.23071	0.00182565	0.0327992	-1.68335	up
ENSG00000164068	63891	RNF123	3	49726932	49758962	protein_coding	ring finger protein 123 [Source:HGNC Symbol;Acc:21148]	0.277135	4.94778	4.38416	3.69e-05	0.00297293	2.00166	up
ENSG00000105372	6223	RPS19	19	42363988	42376994	protein_coding	ribosomal protein S19 [Source:HGNC Symbol;Acc:10402]	0.27769	9.07579	3.92254	0.000190612	0.00846006	0.265672	up
ENSG00000162430	57190	SEPN1	1	26126667	26144713	protein_coding	selenoprotein N, 1 [Source:HGNC Symbol;Acc:15999]	0.277903	5.55849	3.74259	0.000351677	0.0121414	-0.18326	up
ENSG00000132254	23647	ARFIP2	11	6496910	6502666	protein_coding	ADP-ribosylation factor interacting protein 2 [Source:HGNC Symbol;Acc:17160]	0.277964	5.43562	4.2202	6.68e-05	0.00443945	1.38205	up
ENSG00000078061	369	ARAF	X	47420516	47431307	protein_coding	v-raf murine sarcoma 3611 viral oncogene homolog [Source:HGNC Symbol;Acc:646]	0.278139	6.19009	5.1364	2.1e-06	0.000476888	4.62837	up
ENSG00000272852	6223	RPS19	HG1350_HG959_PATCH	42365823	42378831	protein_coding	ribosomal protein S19 [Source:HGNC Symbol;Acc:10402]	0.278454	9.07122	3.91299	0.000196987	0.00855033	0.23472	up
ENSG00000176155	284001	CCDC57	17	80059336	80170706	protein_coding	coiled-coil domain containing 57 [Source:HGNC Symbol;Acc:27564]	0.279137	4.80154	3.1901	0.0020672	0.0350255	-1.70456	up
ENSG00000167536	147015	DHRS13	17	27224799	27230089	protein_coding	dehydrogenase/reductase (SDR family) member 13 [Source:HGNC Symbol;Acc:28326]	0.279228	4.62773	3.59948	0.000565542	0.0165658	-0.529611	up
ENSG00000177666	57104	PNPLA2	11	818902	825573	protein_coding	patatin-like phospholipase domain containing 2 [Source:HGNC Symbol;Acc:30802]	0.27934	5.35628	3.5174	0.000738958	0.0196958	-0.780028	up
ENSG00000179364	101929695	PACS2	14	105766900	105864484	protein_coding	phosphofurin acidic cluster sorting protein 2 [Source:HGNC Symbol;Acc:23794]	0.279733	3.90237	3.53947	0.000687932	0.0188075	-0.581965	up
ENSG00000175727	22877	MLXIP	12	122516628	122631894	protein_coding	MLX interacting protein [Source:HGNC Symbol;Acc:17055]	0.280494	6.90877	3.51779	0.000738033	0.0196958	-0.930444	up
ENSG00000124155	51604	PIGT	20	44044717	44054884	protein_coding	phosphatidylinositol glycan anchor biosynthesis, class T [Source:HGNC Symbol;Acc:14938]	0.280804	4.92612	4.09883	0.00010299	0.00574794	1.02473	up
ENSG00000271374	101929695	PACS2	HG1592_PATCH	105766900	105864484	protein_coding	phosphofurin acidic cluster sorting protein 2 [Source:HGNC Symbol;Acc:23794]	0.280866	3.8991	3.51678	0.000740458	0.0196958	-0.64831	up
ENSG00000261721	2907	GRINA	HG104_HG975_PATCH	145072253	145075585	protein_coding	glutamate receptor, ionotropic, N-methyl D-aspartate-associated protein 1 (glutamate binding) [Source:HGNC Symbol;Acc:4589]	0.282061	4.0238	3.52969	0.000710133	0.0192194	-0.663766	up
ENSG00000127511	23309	SIN3B	19	16940211	16991164	protein_coding	SIN3 transcription regulator family member B [Source:HGNC Symbol;Acc:19354]	0.282121	5.32207	3.01381	0.00350413	0.0476926	-2.2378	up
ENSG00000130787	9026	HIP1R	12	123319000	123347507	protein_coding	huntingtin interacting protein 1 related [Source:HGNC Symbol;Acc:18415]	0.282621	5.70588	3.42572	0.00099188	0.0227903	-1.12266	up
ENSG00000087903	101928900	RFX2	19	5993175	6199583	protein_coding	regulatory factor X, 2 (influences HLA class II expression) [Source:HGNC Symbol;Acc:9983]	0.282709	3.29197	3.27855	0.00157511	0.0303749	-1.29379	up
ENSG00000164880	26173	INTS1	7	1509913	1545489	protein_coding	integrator complex subunit 1 [Source:HGNC Symbol;Acc:24555]	0.282772	6.54391	3.90229	0.00020438	0.00878227	0.263557	up
ENSG00000142669	83442	SH3BGRL3	1	26605667	26608007	protein_coding	SH3 domain binding glutamic acid-rich protein like 3 [Source:HGNC Symbol;Acc:15568]	0.282873	7.54179	3.62392	0.000521861	0.0157762	-0.658655	up
ENSG00000108509	23125	CAMTA2	17	4871287	4890960	protein_coding	calmodulin binding transcription activator 2 [Source:HGNC Symbol;Acc:18807]	0.283668	6.29335	4.05554	0.000119961	0.006397	0.772392	up
ENSG00000115977	22848	AAK1	2	69688532	69901481	protein_coding	AP2 associated kinase 1 [Source:HGNC Symbol;Acc:19679]	0.284489	6.01678	3.20342	0.00198484	0.0344137	-1.80575	up
ENSG00000119138	687	KLF9	9	72999503	73029540	protein_coding	Kruppel-like factor 9 [Source:HGNC Symbol;Acc:1123]	0.284576	5.81452	3.75738	0.00033462	0.0118207	-0.162022	up
ENSG00000133250	84330	ZNF414	19	8575462	8579048	protein_coding	zinc finger protein 414 [Source:HGNC Symbol;Acc:20630]	0.285335	3.09889	3.13397	0.00245045	0.0388775	-1.63589	up
ENSG00000144647	84892	POMGNT2	3	43120724	43147568	protein_coding	protein O-linked mannose N-acetylglucosaminyltransferase 2 (beta 1,4-) [Source:HGNC Symbol;Acc:25902]	0.285451	3.57756	3.15618	0.00229149	0.037584	-1.66545	up
ENSG00000105875	29062	WDR91	7	134868590	134896316	protein_coding	WD repeat domain 91 [Source:HGNC Symbol;Acc:24997]	0.285545	4.51902	3.00915	0.00355247	0.0481768	-2.16763	up
ENSG00000169733	5986	RFNG	17	80005778	80009707	protein_coding	RFNG O-fucosylpeptide 3-beta-N-acetylglucosaminyltransferase [Source:HGNC Symbol;Acc:9974]	0.285548	4.02753	3.50802	0.000761711	0.0200683	-0.711088	up
ENSG00000161013	11282	MGAT4B	5	179224597	179233952	protein_coding	mannosyl (alpha-1,3-)-glycoprotein beta-1,4-N-acetylglucosaminyltransferase, isozyme B [Source:HGNC Symbol;Acc:7048]	0.285865	5.22886	3.18407	0.00210547	0.0353869	-1.80131	up
ENSG00000089486	29965	CDIP1	16	4560676	4588829	protein_coding	cell death-inducing p53 target 1 [Source:HGNC Symbol;Acc:13234]	0.286471	5.90349	3.41266	0.00103396	0.0231923	-1.2166	up
ENSG00000099821	5442	POLRMT	19	617223	633597	protein_coding	polymerase (RNA) mitochondrial (DNA directed) [Source:HGNC Symbol;Acc:9200]	0.28655	5.58181	3.05082	0.00314159	0.0447944	-2.19366	up
ENSG00000198792	25829	TMEM184B	22	38615298	38669040	protein_coding	transmembrane protein 184B [Source:HGNC Symbol;Acc:1310]	0.287462	4.84887	4.61186	1.58e-05	0.00166045	2.78809	up
ENSG00000196187	9725	TMEM63A	1	226033237	226070069	protein_coding	transmembrane protein 63A [Source:HGNC Symbol;Acc:29118]	0.288373	7.15155	3.17873	0.00214	0.0357564	-1.89698	up
ENSG00000106211	3315	HSPB1	7	75931861	75933612	protein_coding	heat shock 27kDa protein 1 [Source:HGNC Symbol;Acc:5246]	0.288691	5.67241	3.54295	0.000680209	0.0186504	-0.80829	up
ENSG00000176531	653583	PHLDB3	19	43979106	44009087	protein_coding	pleckstrin homology-like domain, family B, member 3 [Source:HGNC Symbol;Acc:30499]	0.288962	3.4952	3.12708	0.00250181	0.0391984	-1.70715	up
ENSG00000126246	79713	IGFLR1	19	36230058	36233354	protein_coding	IGF-like family receptor 1 [Source:HGNC Symbol;Acc:23620]	0.289009	5.20413	3.36903	0.00118704	0.0255038	-1.27243	up
ENSG00000158863	64760	FAM160B2	8	21946670	21962409	protein_coding	family with sequence similarity 160, member B2 [Source:HGNC Symbol;Acc:16492]	0.28931	4.99359	3.42257	0.00100187	0.0228529	-1.05677	up
ENSG00000108622	3384	ICAM2	17	62079954	62097994	protein_coding	intercellular adhesion molecule 2 [Source:HGNC Symbol;Acc:5345]	0.289828	5.82077	4.32468	4.58e-05	0.00350163	1.7232	up
ENSG00000170260	7988	ZNF212	7	148936742	148952700	protein_coding	zinc finger protein 212 [Source:HGNC Symbol;Acc:13004]	0.290417	4.23438	3.68812	0.000421911	0.013605	-0.193275	up
ENSG00000044090	9820	CUL7	6	43005355	43021683	protein_coding	cullin 7 [Source:HGNC Symbol;Acc:21024]	0.290803	4.73955	3.75193	0.000340814	0.0119296	-0.0711635	up
ENSG00000012822	57658	CALCOCO1	12	54104903	54121529	protein_coding	calcium binding and coiled-coil domain 1 [Source:HGNC Symbol;Acc:29306]	0.292312	5.62754	3.33395	0.00132537	0.0275653	-1.34175	up
ENSG00000166289	79156	PLEKHF1	19	30155963	30166364	protein_coding	pleckstrin homology domain containing, family F (with FYVE domain) member 1 [Source:HGNC Symbol;Acc:20764]	0.293357	4.56583	3.09712	0.0027371	0.0414387	-1.9633	up
ENSG00000166582	201161	CENPV	17	16245848	16256970	protein_coding	centromere protein V [Source:HGNC Symbol;Acc:29920]	0.293888	4.31265	3.36064	0.00121884	0.0259799	-1.19216	up
ENSG00000013725	923	CD6	11	60739115	60787849	protein_coding	CD6 molecule [Source:HGNC Symbol;Acc:1691]	0.294028	8.16343	4.85999	6.16e-06	0.000961054	3.53749	up
ENSG00000177542	79751	SLC25A22	11	790475	798316	protein_coding	solute carrier family 25 (mitochondrial carrier: glutamate), member 22 [Source:HGNC Symbol;Acc:19954]	0.294233	4.31631	3.33809	0.00130831	0.0273007	-1.25309	up
ENSG00000112787	57666	FBRSL1	12	133066137	133161774	protein_coding	fibrosin-like 1 [Source:HGNC Symbol;Acc:29308]	0.294253	5.36532	3.76481	0.000326349	0.0116475	-0.0657972	up
ENSG00000170464	202052	DNAJC18	5	138744279	138780180	protein_coding	DnaJ (Hsp40) homolog, subfamily C, member 18 [Source:HGNC Symbol;Acc:28429]	0.294381	4.15989	3.09988	0.00271466	0.0413311	-1.9042	up
ENSG00000158850	8703	B4GALT3	1	161141100	161147287	protein_coding	UDP-Gal:betaGlcNAc beta 1,4- galactosyltransferase, polypeptide 3 [Source:HGNC Symbol;Acc:926]	0.294451	5.878	4.77182	8.64e-06	0.0011565	3.29051	up
ENSG00000086544	80271	ITPKC	19	41223008	41246765	protein_coding	inositol-trisphosphate 3-kinase C [Source:HGNC Symbol;Acc:14897]	0.295131	3.46761	3.30757	0.00143925	0.028774	-1.22107	up
ENSG00000184203	5504	PPP1R2	3	195241221	195270209	protein_coding	protein phosphatase 1, regulatory (inhibitor) subunit 2 [Source:HGNC Symbol;Acc:9288]	0.295179	6.89431	4.5437	2.04e-05	0.00195805	2.42115	up
ENSG00000115170	90	ACVR1	2	158592958	158732374	protein_coding	activin A receptor, type I [Source:HGNC Symbol;Acc:171]	0.295194	4.63867	3.03274	0.0033141	0.0462392	-2.12689	up
ENSG00000132768	1802	DPH2	1	44435672	44439041	protein_coding	DPH2 homolog (S. cerevisiae) [Source:HGNC Symbol;Acc:3004]	0.298146	5.16188	3.22309	0.00186887	0.0330924	-1.68096	up
ENSG00000165821	6297	SALL2	14	21989232	22005350	protein_coding	spalt-like transcription factor 2 [Source:HGNC Symbol;Acc:10526]	0.298209	4.19949	3.23442	0.00180497	0.0325206	-1.52263	up
ENSG00000261132	3297	HSF1	HG243_PATCH	145346494	145369625	protein_coding	heat shock transcription factor 1 [Source:HGNC Symbol;Acc:5224]	0.298352	4.58741	4.3454	4.25e-05	0.00332577	1.8865	up
ENSG00000166311	6609	SMPD1	11	6411655	6416228	protein_coding	sphingomyelin phosphodiesterase 1, acid lysosomal [Source:HGNC Symbol;Acc:11120]	0.298428	4.20709	3.0711	0.00295806	0.043023	-1.90696	up
ENSG00000104835	54938	SARS2	19	39405906	39440495	protein_coding	seryl-tRNA synthetase 2, mitochondrial [Source:HGNC Symbol;Acc:17697]	0.300148	4.02095	3.11678	0.00258051	0.0401309	-1.83353	up
ENSG00000117308	2582	GALE	1	24122089	24127271	protein_coding	UDP-galactose-4-epimerase [Source:HGNC Symbol;Acc:4116]	0.300713	3.85627	3.0388	0.00325535	0.0456232	-2.00047	up
ENSG00000173442	254102	EHBP1L1	11	65343509	65360121	protein_coding	EH domain binding protein 1-like 1 [Source:HGNC Symbol;Acc:30682]	0.30159	6.78573	3.07308	0.00294504	0.0430206	-2.22794	up
ENSG00000100994	5834	PYGB	20	25228705	25278650	protein_coding	phosphorylase, glycogen; brain [Source:HGNC Symbol;Acc:9723]	0.30167	6.34811	4.60097	1.65e-05	0.00170373	2.66034	up
ENSG00000105223	23646	PLD3	19	40854363	40886346	protein_coding	phospholipase D family, member 3 [Source:HGNC Symbol;Acc:17158]	0.303208	5.52973	5.16262	1.89e-06	0.000440605	4.75887	up
ENSG00000115556	84812	PLCD4	2	219472488	219501907	protein_coding	phospholipase C, delta 4 [Source:HGNC Symbol;Acc:9062]	0.303434	2.99099	3.07459	0.00292745	0.0429754	-1.79283	up
ENSG00000105583	51398	WDR83OS	19	12778885	12782170	protein_coding	WD repeat domain 83 opposite strand [Source:HGNC Symbol;Acc:30203]	0.303464	5.79988	5.43926	6.26e-07	0.000215041	5.79415	up
ENSG00000167978	23524	SRRM2	16	2802330	2822539	protein_coding	serine/arginine repetitive matrix 2 [Source:HGNC Symbol;Acc:16639]	0.303727	9.77027	4.51388	2.28e-05	0.00215515	2.27369	up
ENSG00000102796	79758	DHRS12	13	52342129	52378293	protein_coding	dehydrogenase/reductase (SDR family) member 12 [Source:HGNC Symbol;Acc:25832]	0.305029	3.21599	3.86045	0.000235901	0.00956255	0.43216	up
ENSG00000161091	126321	MFSD12	19	3538259	3574288	protein_coding	major facilitator superfamily domain containing 12 [Source:HGNC Symbol;Acc:28299]	0.306327	5.33586	3.27608	0.00158721	0.0303749	-1.53259	up
ENSG00000133027	10400	PEMT	17	17408877	17495022	protein_coding	phosphatidylethanolamine N-methyltransferase [Source:HGNC Symbol;Acc:8830]	0.310134	2.80073	3.42402	0.000997258	0.0228529	-0.848346	up
ENSG00000269562	22839	DLGAP4	HG144_PATCH	34894258	35116559	protein_coding	discs, large (Drosophila) homolog-associated protein 4 [Source:HGNC Symbol;Acc:24476]	0.310684	4.04431	4.45567	2.83e-05	0.00249898	2.31495	up
ENSG00000080845	22839	DLGAP4	20	34894258	35157040	protein_coding	discs, large (Drosophila) homolog-associated protein 4 [Source:HGNC Symbol;Acc:24476]	0.310774	4.0447	4.45904	2.8e-05	0.00249133	2.32647	up
ENSG00000261042	79581	SLC52A2	HG243_PATCH	145409038	145416175	protein_coding	solute carrier family 52 (riboflavin transporter), member 2 [Source:HGNC Symbol;Acc:30224]	0.310839	2.74874	3.2245	0.00186082	0.0329911	-1.37802	up
ENSG00000111859	4739	NEDD9	6	11183531	11382581	protein_coding	neural precursor cell expressed, developmentally down-regulated 9 [Source:HGNC Symbol;Acc:7733]	0.311112	5.67815	3.52679	0.000716835	0.0193406	-0.855008	up
ENSG00000108963	1801	DPH1	17	1933404	1946724	protein_coding	diphthamide biosynthesis 1 [Source:HGNC Symbol;Acc:3003]	0.311365	5.02287	4.63389	1.46e-05	0.00156317	2.86103	up
ENSG00000020633	864	RUNX3	1	25226002	25291612	protein_coding	runt-related transcription factor 3 [Source:HGNC Symbol;Acc:10473]	0.311432	7.09372	4.48024	2.59e-05	0.00237054	2.19152	up
ENSG00000108557	10743	RAI1	17	17584787	17714767	protein_coding	retinoic acid induced 1 [Source:HGNC Symbol;Acc:9834]	0.312295	5.00729	3.4176	0.00101784	0.0230488	-1.1084	up
ENSG00000163154	79626	TNFAIP8L2	1	151129105	151132225	protein_coding	tumor necrosis factor, alpha-induced protein 8-like 2 [Source:HGNC Symbol;Acc:26277]	0.312316	4.86123	3.75372	0.00033876	0.0119001	-0.0399878	up
ENSG00000105404	10567	RABAC1	19	42460833	42463542	protein_coding	Rab acceptor 1 (prenylated) [Source:HGNC Symbol;Acc:9794]	0.312331	3.53017	3.32433	0.0013659	0.028068	-1.17061	up
ENSG00000076201	25930	PTPN23	3	47422501	47454931	protein_coding	protein tyrosine phosphatase, non-receptor type 23 [Source:HGNC Symbol;Acc:14406]	0.313177	5.45648	5.19736	1.65e-06	0.000398752	4.89602	up
ENSG00000110046	23130	ATG2A	11	64662007	64684722	protein_coding	autophagy related 2A [Source:HGNC Symbol;Acc:29028]	0.313726	4.97777	4.14805	8.65e-05	0.00517979	1.20088	up
ENSG00000149932	124446	TMEM219	16	29952206	29984373	protein_coding	transmembrane protein 219 [Source:HGNC Symbol;Acc:25201]	0.314564	5.09286	4.17262	7.92e-05	0.00490125	1.25847	up
ENSG00000125966	10893	MMP24	20	33814457	33864801	protein_coding	matrix metallopeptidase 24 (membrane-inserted) [Source:HGNC Symbol;Acc:7172]	0.314799	2.6546	3.2266	0.00184883	0.0329605	-1.35879	up
ENSG00000103145	54985	HCFC1R1	16	3072621	3074287	protein_coding	host cell factor C1 regulator 1 (XPO1 dependent) [Source:HGNC Symbol;Acc:21198]	0.315336	3.63825	3.31341	0.00141328	0.0285746	-1.24071	up
ENSG00000104907	55621	TRMT1	19	13215716	13228381	protein_coding	tRNA methyltransferase 1 homolog (S. cerevisiae) [Source:HGNC Symbol;Acc:25980]	0.317131	5.48291	4.15131	8.55e-05	0.0051708	1.15243	up
ENSG00000134815	9704	DHX34	19	47852538	47885961	protein_coding	DEAH (Asp-Glu-Ala-His) box polypeptide 34 [Source:HGNC Symbol;Acc:16719]	0.317528	4.60798	3.92007	0.000192243	0.00847648	0.48676	up
ENSG00000167925	84514	GHDC	17	40340817	40346531	protein_coding	GH3 domain containing [Source:HGNC Symbol;Acc:24438]	0.317993	4.11438	4.10872	9.94e-05	0.0056505	1.14336	up
ENSG00000123104	3709	ITPR2	12	26490342	26986131	protein_coding	inositol 1,4,5-trisphosphate receptor, type 2 [Source:HGNC Symbol;Acc:6181]	0.319057	6.57871	4.20739	7e-05	0.00452481	1.26735	up
ENSG00000171067	53838	C11orf24	11	68028803	68039469	protein_coding	chromosome 11 open reading frame 24 [Source:HGNC Symbol;Acc:1174]	0.319224	3.92747	3.69098	0.000417916	0.0135456	-0.171847	up
ENSG00000272881	10567	RABAC1	HG1350_HG959_PATCH	42462586	42465295	protein_coding	Rab acceptor 1 (prenylated) [Source:HGNC Symbol;Acc:9794]	0.319405	3.52842	3.4052	0.00105875	0.0235799	-0.942699	up
ENSG00000131196	4772	NFATC1	18	77155856	77289325	protein_coding	nuclear factor of activated T-cells, cytoplasmic, calcineurin-dependent 1 [Source:HGNC Symbol;Acc:7775]	0.321883	6.30584	4.196	7.29e-05	0.00461434	1.23844	up
ENSG00000105556	54531	MIER2	19	305575	344798	protein_coding	mesoderm induction early response 1, family member 2 [Source:HGNC Symbol;Acc:29210]	0.322755	4.00842	4.49082	2.49e-05	0.00230179	2.42933	up
ENSG00000126243	79414	LRFN3	19	36426260	36436669	protein_coding	leucine rich repeat and fibronectin type III domain containing 3 [Source:HGNC Symbol;Acc:28370]	0.322875	3.33676	3.22611	0.00185166	0.0329605	-1.41947	up
ENSG00000112685	55770	EXOC2	6	485133	693117	protein_coding	exocyst complex component 2 [Source:HGNC Symbol;Acc:24968]	0.323302	6.47806	4.72251	1.04e-05	0.00126126	3.07551	up
ENSG00000132635	64773	PCED1A	20	2815960	2821836	protein_coding	PC-esterase domain containing 1A [Source:HGNC Symbol;Acc:16212]	0.323452	4.01273	3.09544	0.00275091	0.0415478	-1.84546	up
ENSG00000130382	4298	MLLT1	19	6212966	6279959	protein_coding	myeloid/lymphoid or mixed-lineage leukemia (trithorax homolog, Drosophila); translocated to, 1 [Source:HGNC Symbol;Acc:7134]	0.324735	4.55033	4.1336	9.11e-05	0.0053178	1.176	up
ENSG00000241852	541565	C8orf58	8	22457114	22461663	protein_coding	chromosome 8 open reading frame 58 [Source:HGNC Symbol;Acc:32233]	0.325013	2.90332	3.99696	0.000147258	0.00734887	0.860919	up
ENSG00000196663	9895	TECPR2	14	102829300	102968818	protein_coding	tectonin beta-propeller repeat containing 2 [Source:HGNC Symbol;Acc:19957]	0.327005	3.85543	3.93844	0.000180424	0.00819824	0.623688	up
ENSG00000161999	339123	JMJD8	16	731671	734529	protein_coding	jumonji domain containing 8 [Source:HGNC Symbol;Acc:14148]	0.327543	4.35204	3.70965	0.000392683	0.0131107	-0.148239	up
ENSG00000103502	10423	CDIPT	16	29869678	29875057	protein_coding	CDP-diacylglycerol--inositol 3-phosphatidyltransferase [Source:HGNC Symbol;Acc:1769]	0.327863	5.47787	5.33014	9.71e-07	0.000281882	5.39792	up
ENSG00000099381	9739	SETD1A	16	30968615	30996437	protein_coding	SET domain containing 1A [Source:HGNC Symbol;Acc:29010]	0.328364	5.99057	4.81609	7.3e-06	0.00104283	3.44704	up
ENSG00000116809	7709	ZBTB17	1	16268364	16302627	protein_coding	zinc finger and BTB domain containing 17 [Source:HGNC Symbol;Acc:12936]	0.328565	5.05793	3.91272	0.000197169	0.00855033	0.404405	up
ENSG00000254470	91056	AP5B1	11	65543364	65548273	protein_coding	adaptor-related protein complex 5, beta 1 subunit [Source:HGNC Symbol;Acc:25104]	0.329582	5.19806	3.46822	0.000865876	0.0213037	-0.989113	up
ENSG00000064393	28996	HIPK2	7	139246316	139477577	protein_coding	homeodomain interacting protein kinase 2 [Source:HGNC Symbol;Acc:14402]	0.330725	6.80976	3.19791	0.00202444	0.0345666	-1.88277	up
ENSG00000198246	55315	SLC29A3	10	73079015	73123142	protein_coding	solute carrier family 29 (equilibrative nucleoside transporter), member 3 [Source:HGNC Symbol;Acc:23096]	0.332099	2.49421	3.14291	0.00238528	0.0383597	-1.56777	up
ENSG00000078808	51150	SDF4	1	1152288	1167411	protein_coding	stromal cell derived factor 4 [Source:HGNC Symbol;Acc:24188]	0.332662	6.36443	6.37495	1.29e-08	1.73e-05	9.51161	up
ENSG00000184207	283871	PGP	16	2261998	2264808	protein_coding	phosphoglycolate phosphatase [Source:HGNC Symbol;Acc:8909]	0.334007	4.31003	3.15313	0.00231274	0.0377345	-1.76704	up
ENSG00000169682	83985	SPNS1	16	28985542	28995869	protein_coding	spinster homolog 1 (Drosophila) [Source:HGNC Symbol;Acc:30621]	0.335292	4.88626	3.889	0.000213929	0.00902809	0.372959	up
ENSG00000108840	10014	HDAC5	17	42154114	42201070	protein_coding	histone deacetylase 5 [Source:HGNC Symbol;Acc:14068]	0.335733	5.38	4.78805	8.12e-06	0.00112691	3.39507	up
ENSG00000126088	7389	UROD	1	45477819	45481247	protein_coding	uroporphyrinogen decarboxylase [Source:HGNC Symbol;Acc:12591]	0.335763	5.58937	4.47606	2.63e-05	0.00238654	2.25576	up
ENSG00000102882	5595	MAPK3	16	30125426	30134827	protein_coding	mitogen-activated protein kinase 3 [Source:HGNC Symbol;Acc:6877]	0.335818	5.43198	5.46375	5.67e-07	0.000209815	5.90601	up
ENSG00000161326	11072	DUSP14	17	35849937	35873603	protein_coding	dual specificity phosphatase 14 [Source:HGNC Symbol;Acc:17007]	0.337829	3.35874	3.45616	0.000900005	0.0216552	-0.803696	up
ENSG00000105355	10226	PLIN3	19	4838353	4867780	protein_coding	perilipin 3 [Source:HGNC Symbol;Acc:16893]	0.339926	4.79208	4.21695	6.76e-05	0.00447569	1.4276	up
ENSG00000063169	29998	GLTSCR1	19	48111453	48206533	protein_coding	glioma tumor suppressor candidate region gene 1 [Source:HGNC Symbol;Acc:4332]	0.339985	4.43211	4.48759	2.52e-05	0.00231813	2.41111	up
ENSG00000181523	6448	SGSH	17	78180515	78194722	protein_coding	N-sulfoglucosamine sulfohydrolase [Source:HGNC Symbol;Acc:10818]	0.340366	4.12359	3.39177	0.00110476	0.0242327	-0.996783	up
ENSG00000103264	79791	FBXO31	16	87360593	87425748	protein_coding	F-box protein 31 [Source:HGNC Symbol;Acc:16510]	0.342511	5.33214	5.62432	2.95e-07	0.000153165	6.54097	up
ENSG00000186111	23396	PIP5K1C	19	3630181	3700477	protein_coding	phosphatidylinositol-4-phosphate 5-kinase, type I, gamma [Source:HGNC Symbol;Acc:8996]	0.343875	5.10562	4.40984	3.36e-05	0.00280137	2.07848	up
ENSG00000268722	100131755	ARMCX4	HG1439_PATCH	100673275	100788446	protein_coding	armadillo repeat containing, X-linked 4 [Source:HGNC Symbol;Acc:28615]	0.345103	2.58499	3.28412	0.00154813	0.0301072	-1.20649	up
ENSG00000133619	84626	KRBA1	7	149411872	149431664	protein_coding	KRAB-A domain containing 1 [Source:HGNC Symbol;Acc:22228]	0.345536	3.67023	3.36734	0.00119337	0.0255816	-1.07834	up
ENSG00000196440	100131755	ARMCX4	X	100673275	100788446	protein_coding	armadillo repeat containing, X-linked 4 [Source:HGNC Symbol;Acc:28615]	0.345576	2.5847	3.28703	0.00153424	0.0299916	-1.19863	up
ENSG00000175182	131408	FAM131A	3	184053714	184064063	protein_coding	family with sequence similarity 131, member A [Source:HGNC Symbol;Acc:28308]	0.345808	2.77446	3.06878	0.00297856	0.0431544	-1.77521	up
ENSG00000165714	118426	LOH12CR1	12	12510013	12619840	protein_coding	loss of heterozygosity, 12, chromosomal region 1 [Source:HGNC Symbol;Acc:17950]	0.347785	2.94134	3.71921	0.000380334	0.0128577	0.00413739	up
ENSG00000143641	2590	GALNT2	1	230193536	230417870	protein_coding	UDP-N-acetyl-alpha-D-galactosamine:polypeptide N-acetylgalactosaminyltransferase 2 (GalNAc-T2) [Source:HGNC Symbol;Acc:4124]	0.348276	5.84993	3.8085	0.000281545	0.0106001	0.00428761	up
ENSG00000105677	10430	TMEM147	19	36036497	36038428	protein_coding	transmembrane protein 147 [Source:HGNC Symbol;Acc:30414]	0.348456	4.66634	3.48927	0.000809205	0.0206862	-0.864998	up
ENSG00000108262	28964	GIT1	17	27900487	27921072	protein_coding	G protein-coupled receptor kinase interacting ArfGAP 1 [Source:HGNC Symbol;Acc:4272]	0.348589	6.31086	4.15033	8.58e-05	0.0051708	1.08687	up
ENSG00000169442	1043	CD52	1	26644448	26647014	protein_coding	CD52 molecule [Source:HGNC Symbol;Acc:1804]	0.348651	8.19947	3.61987	0.000530758	0.015994	-0.683025	up
ENSG00000166313	322	APBB1	11	6416355	6440644	protein_coding	amyloid beta (A4) precursor protein-binding, family B, member 1 (Fe65) [Source:HGNC Symbol;Acc:581]	0.348706	6.08817	4.44776	2.92e-05	0.00254921	2.14311	up
ENSG00000033100	54480	CHPF2	7	150929575	150935908	protein_coding	chondroitin polymerizing factor 2 [Source:HGNC Symbol;Acc:29270]	0.349473	5.25302	3.97304	0.000160042	0.00769883	0.592329	up
ENSG00000129667	79651	RHBDF2	17	74466973	74497872	protein_coding	rhomboid 5 homolog 2 (Drosophila) [Source:HGNC Symbol;Acc:20788]	0.349512	3.61036	3.55475	0.000654586	0.0181979	-0.529677	up
ENSG00000205269	100113407	TMEM170B	6	11537938	11583757	protein_coding	transmembrane protein 170B [Source:HGNC Symbol;Acc:34244]	0.349956	4.04102	3.30667	0.00144331	0.0288113	-1.30401	up
ENSG00000213145	1396	CRIP1	14	105952654	105955284	protein_coding	cysteine-rich protein 1 (intestinal) [Source:HGNC Symbol;Acc:2360]	0.351213	4.34389	3.46556	0.000873293	0.0214106	-0.894797	up
ENSG00000270784	1396	CRIP1	HG1592_PATCH	105952654	105955284	protein_coding	cysteine-rich protein 1 (intestinal) [Source:HGNC Symbol;Acc:2360]	0.351472	4.34361	3.4681	0.000866197	0.0213037	-0.887314	up
ENSG00000149809	7108	TM7SF2	11	64879317	64883856	protein_coding	transmembrane 7 superfamily member 2 [Source:HGNC Symbol;Acc:11863]	0.351978	3.32311	4.07674	0.000111337	0.0060701	1.09387	up
ENSG00000185504	80233	C17orf70	17	79506911	79520987	protein_coding	chromosome 17 open reading frame 70 [Source:HGNC Symbol;Acc:26171]	0.353025	5.12099	4.7475	9.48e-06	0.00121711	3.25292	up
ENSG00000145819	23092	ARHGAP26	5	142149949	142608576	protein_coding	Rho GTPase activating protein 26 [Source:HGNC Symbol;Acc:17073]	0.355137	4.71481	3.04102	0.00323407	0.0454565	-2.11753	up
ENSG00000100445	56948	SDR39U1	14	24908972	24912111	protein_coding	short chain dehydrogenase/reductase family 39U, member 1 [Source:HGNC Symbol;Acc:20275]	0.358784	4.98581	3.19685	0.00202508	0.0345666	-1.7182	up
ENSG00000162889	9261	MAPKAPK2	1	206858289	206907628	protein_coding	mitogen-activated protein kinase-activated protein kinase 2 [Source:HGNC Symbol;Acc:6887]	0.359378	5.3481	4.95522	4.27e-06	0.000731461	3.98894	up
ENSG00000211728	NA	TRBV5-6	7	142131412	142131918	TR_V_gene	T cell receptor beta variable 5-6 [Source:HGNC Symbol;Acc:12223]	0.359533	2.05863	3.11208	0.00261719	0.0404678	-1.62162	up
ENSG00000260106	NA	TRBV5-6	HG7_PATCH	142221545	142222051	TR_V_gene	T cell receptor beta variable 5-6 [Source:HGNC Symbol;Acc:12223]	0.359947	2.05846	3.11458	0.00259764	0.0402975	-1.61531	up
ENSG00000266641	9261	MAPKAPK2	HG1293_PATCH	206748505	206797844	protein_coding	mitogen-activated protein kinase-activated protein kinase 2 [Source:HGNC Symbol;Acc:6887]	0.360113	5.34642	4.97912	3.89e-06	0.000685388	4.07736	up
ENSG00000048707	55187	VPS13D	1	12290124	12572099	protein_coding	vacuolar protein sorting 13 homolog D (S. cerevisiae) [Source:HGNC Symbol;Acc:23595]	0.360252	6.95002	3.87585	0.000223853	0.00926045	0.161007	up
ENSG00000198899	4508	MT-ATP6	MT	8527	9207	protein_coding	mitochondrially encoded ATP synthase 6 [Source:HGNC Symbol;Acc:7414]	0.36062	10.6898	3.55213	0.000664586	0.0183554	-0.910564	up
ENSG00000071889	60343	FAM3A	X	153733350	153744566	protein_coding	family with sequence similarity 3, member A [Source:HGNC Symbol;Acc:13749]	0.360787	4.47355	3.04115	0.00323284	0.0454565	-2.06738	up
ENSG00000167548	8085	KMT2D	12	49412758	49453557	protein_coding	lysine (K)-specific methyltransferase 2D [Source:HGNC Symbol;Acc:7133]	0.361256	7.33127	4.12364	9.43e-05	0.00544168	0.967467	up
ENSG00000146109	29777	ABT1	6	26597180	26600278	protein_coding	activator of basal transcription 1 [Source:HGNC Symbol;Acc:17369]	0.361402	4.81146	4.19487	7.32e-05	0.00461753	1.34956	up
ENSG00000089351	57655	GRAMD1A	19	35485688	35517375	protein_coding	GRAM domain containing 1A [Source:HGNC Symbol;Acc:29305]	0.361408	6.70523	3.76598	0.000325436	0.0116475	-0.179207	up
ENSG00000133026	4628	MYH10	17	8377523	8534079	protein_coding	myosin, heavy chain 10, non-muscle [Source:HGNC Symbol;Acc:7568]	0.361645	5.12141	3.04385	0.00320808	0.0453993	-2.11878	up
ENSG00000109736	10227	MFSD10	4	2932288	2936586	protein_coding	major facilitator superfamily domain containing 10 [Source:HGNC Symbol;Acc:16894]	0.361898	5.35875	4.26254	5.74e-05	0.00403941	1.5326	up
ENSG00000256594	374443	RP11-705C15.2	12	9787188	9811008	pseudogene		0.361939	6.03928	4.13867	8.94e-05	0.00525547	1.06915	up
ENSG00000268612	29777	ABT1	HG27_PATCH	26597180	26600278	protein_coding	activator of basal transcription 1 [Source:HGNC Symbol;Acc:17369]	0.362354	4.81159	4.20266	7.12e-05	0.00456869	1.37565	up
ENSG00000198938	4514	MT-CO3	MT	9207	9990	protein_coding	mitochondrially encoded cytochrome c oxidase III [Source:HGNC Symbol;Acc:7422]	0.362629	12.1695	3.34933	0.00127272	0.0267399	-1.50978	up
ENSG00000122862	5552	SRGN	10	70847862	70864567	protein_coding	serglycin [Source:HGNC Symbol;Acc:9361]	0.362954	7.08876	3.09488	0.00277356	0.041689	-2.17821	up
ENSG00000198355	415116	PIM3	22	50354161	50357728	protein_coding	pim-3 oncogene [Source:HGNC Symbol;Acc:19310]	0.363377	5.47914	3.87809	0.000222085	0.00924813	0.26174	up
ENSG00000137166	116113	FOXP4	6	41514164	41570122	protein_coding	forkhead box P4 [Source:HGNC Symbol;Acc:20842]	0.363576	3.08844	3.02676	0.00337313	0.0468261	-1.95471	up
ENSG00000090006	8425	LTBP4	19	41098789	41135725	protein_coding	latent transforming growth factor beta binding protein 4 [Source:HGNC Symbol;Acc:6717]	0.364407	5.35021	4.15984	8.29e-05	0.0050633	1.18749	up
ENSG00000104885	84444	DOT1L	19	2164148	2232577	protein_coding	DOT1-like histone H3K79 methyltransferase [Source:HGNC Symbol;Acc:24948]	0.365244	6.07157	5.07404	2.68e-06	0.000552111	4.3941	up
ENSG00000118596	9194	SLC16A7	12	59989848	60176395	protein_coding	solute carrier family 16 (monocarboxylate transporter), member 7 [Source:HGNC Symbol;Acc:10928]	0.365263	4.85165	3.09344	0.00276764	0.041667	-1.98299	up
ENSG00000158062	91544	UBXN11	1	26607819	26644854	protein_coding	UBX domain protein 11 [Source:HGNC Symbol;Acc:30600]	0.366569	4.16423	3.25581	0.00168991	0.031284	-1.44493	up
ENSG00000198911	6721	SREBF2	22	42229109	42303312	protein_coding	sterol regulatory element binding transcription factor 2 [Source:HGNC Symbol;Acc:11290]	0.366708	7.36591	4.5699	1.85e-05	0.00184097	2.49808	up
ENSG00000165915	91252	SLC39A13	11	47428683	47438047	protein_coding	solute carrier family 39 (zinc transporter), member 13 [Source:HGNC Symbol;Acc:20859]	0.368743	4.04116	4.12811	9.28e-05	0.00540563	1.24359	up
ENSG00000204217	659	BMPR2	2	203241659	203432474	protein_coding	bone morphogenetic protein receptor, type II (serine/threonine kinase) [Source:HGNC Symbol;Acc:1078]	0.36933	6.09069	4.26306	5.73e-05	0.00403941	1.50119	up
ENSG00000212907	4539	MT-ND4L	MT	10470	10766	protein_coding	mitochondrially encoded NADH dehydrogenase 4L [Source:HGNC Symbol;Acc:7460]	0.371072	9.88355	3.46457	0.000883402	0.0215272	-1.1735	up
ENSG00000166987	114785	MBD6	12	57914493	57923931	protein_coding	methyl-CpG binding domain protein 6 [Source:HGNC Symbol;Acc:20445]	0.371388	5.1405	4.97571	3.94e-06	0.000687933	4.08825	up
ENSG00000107819	81855	SFXN3	10	102790991	102800998	protein_coding	sideroflexin 3 [Source:HGNC Symbol;Acc:16087]	0.372028	5.37427	4.20715	7e-05	0.00452481	1.34174	up
ENSG00000213563	414919	C8orf82	8	145751117	145754516	protein_coding	chromosome 8 open reading frame 82 [Source:HGNC Symbol;Acc:33826]	0.372557	2.58719	3.80239	0.000287441	0.0107266	0.270899	up
ENSG00000196998	11152	WDR45	X	48929385	48958108	protein_coding	WD repeat domain 45 [Source:HGNC Symbol;Acc:28912]	0.372863	3.93206	3.52147	0.00072929	0.0195695	-0.637946	up
ENSG00000260968	23513	SCRIB	HG104_HG975_PATCH	144873090	144897549	protein_coding	scribbled planar cell polarity protein [Source:HGNC Symbol;Acc:30377]	0.375308	4.58261	4.58524	1.75e-05	0.00176611	2.71407	up
ENSG00000114554	5361	PLXNA1	3	126707437	126756235	protein_coding	plexin A1 [Source:HGNC Symbol;Acc:9099]	0.376124	4.68968	3.59012	0.000583158	0.0167949	-0.539951	up
ENSG00000075234	55020	TTC38	22	46663858	46689905	protein_coding	tetratricopeptide repeat domain 38 [Source:HGNC Symbol;Acc:26082]	0.376261	2.84108	3.4027	0.00106718	0.0237118	-0.907898	up
ENSG00000180900	23513	SCRIB	8	144873090	144897549	protein_coding	scribbled planar cell polarity protein [Source:HGNC Symbol;Acc:30377]	0.376489	4.58282	4.6006	1.65e-05	0.00170373	2.76809	up
ENSG00000136295	80727	TTYH3	7	2671585	2704436	protein_coding	tweety family member 3 [Source:HGNC Symbol;Acc:22222]	0.378262	4.97004	3.86979	0.000228489	0.00937002	0.271785	up
ENSG00000042286	84883	AIFM2	10	71857979	71892690	protein_coding	apoptosis-inducing factor, mitochondrion-associated, 2 [Source:HGNC Symbol;Acc:21411]	0.379053	3.27398	3.01791	0.00346213	0.047429	-1.98596	up
ENSG00000197324	26020	LRP10	14	23340822	23350789	protein_coding	low density lipoprotein receptor-related protein 10 [Source:HGNC Symbol;Acc:14553]	0.380441	6.84073	5.80852	1.38e-07	0.000104487	7.21276	up
ENSG00000153443	124402	UBALD1	16	4658884	4665028	protein_coding	UBA-like domain containing 1 [Source:HGNC Symbol;Acc:29576]	0.38057	3.63929	3.67377	0.00044253	0.014125	-0.167797	up
ENSG00000157617	25966	C2CD2	21	43305221	43373999	protein_coding	C2 calcium-dependent domain containing 2 [Source:HGNC Symbol;Acc:1266]	0.380735	4.06366	3.26406	0.00164738	0.0308065	-1.4233	up
ENSG00000039523	79567	FAM65A	16	67552321	67580691	protein_coding	family with sequence similarity 65, member A [Source:HGNC Symbol;Acc:25836]	0.381628	4.50539	3.64429	0.000487941	0.0150401	-0.35356	up
ENSG00000248527	NA	MTATP6P1	1	569076	569756	pseudogene	mitochondrially encoded ATP synthase 6 pseudogene 1 [Source:HGNC Symbol;Acc:44575]	0.381692	8.04735	3.203	0.00200501	0.0345449	-1.91509	up
ENSG00000179094	102465532	PER1	17	8043790	8059824	protein_coding	period circadian clock 1 [Source:HGNC Symbol;Acc:8845]	0.382419	5.70498	3.50756	0.000765004	0.0200909	-0.919739	up
ENSG00000069020	375449	MAST4	5	65892176	66465423	protein_coding	microtubule associated serine/threonine kinase family member 4 [Source:HGNC Symbol;Acc:19037]	0.382961	5.94946	3.79272	0.000297365	0.0109775	-0.0581877	up
ENSG00000115368	84128	WDR75	2	190306159	190340291	protein_coding	WD repeat domain 75 [Source:HGNC Symbol;Acc:25725]	0.384027	6.70911	3.22843	0.00185222	0.0329605	-1.7942	up
ENSG00000167114	10999	SLC27A4	9	131102925	131123749	protein_coding	solute carrier family 27 (fatty acid transporter), member 4 [Source:HGNC Symbol;Acc:10998]	0.384243	4.05337	3.84647	0.000247438	0.00981245	0.303952	up
ENSG00000267556	23098	SARM1	HG883_PATCH	26691378	26725182	protein_coding	sterile alpha and TIR motif containing 1 [Source:HGNC Symbol;Acc:17074]	0.384882	3.41191	4.76434	8.89e-06	0.00117335	3.40229	up
ENSG00000116260	5768	QSOX1	1	180123969	180173165	protein_coding	quiescin Q6 sulfhydryl oxidase 1 [Source:HGNC Symbol;Acc:9756]	0.385039	5.09156	5.58078	3.53e-07	0.000166336	6.37603	up
ENSG00000106351	3268	AGFG2	7	100136834	100165842	protein_coding	ArfGAP with FG repeats 2 [Source:HGNC Symbol;Acc:5177]	0.386203	4.59919	4.27692	5.45e-05	0.00395294	1.65041	up
ENSG00000090975	57605	PITPNM2	12	123468027	123634562	protein_coding	phosphatidylinositol transfer protein, membrane-associated 2 [Source:HGNC Symbol;Acc:21044]	0.387192	5.6517	4.2137	6.84e-05	0.00451235	1.38395	up
ENSG00000215845	100131187	TSTD1	1	161007421	161008780	protein_coding	thiosulfate sulfurtransferase (rhodanese)-like domain containing 1 [Source:HGNC Symbol;Acc:35410]	0.387424	4.31561	3.76003	0.000331643	0.0117596	-0.00161076	up
ENSG00000186716	613	BCR	22	23521891	23660224	protein_coding	breakpoint cluster region [Source:HGNC Symbol;Acc:1014]	0.387436	6.24833	4.14546	8.73e-05	0.00519483	1.08505	up
ENSG00000122965	9904	RBM19	12	114254543	114404176	protein_coding	RNA binding motif protein 19 [Source:HGNC Symbol;Acc:29098]	0.389615	5.74131	3.7653	0.000326025	0.0116475	-0.118015	up
ENSG00000126351	7067	THRA	17	38214543	38250120	protein_coding	thyroid hormone receptor, alpha [Source:HGNC Symbol;Acc:11796]	0.391387	5.03536	4.12471	9.4e-05	0.00543772	1.13892	up
ENSG00000125170	55715	DOK4	16	57505863	57521239	protein_coding	docking protein 4 [Source:HGNC Symbol;Acc:19868]	0.392687	2.25731	3.16113	0.00225743	0.0371266	-1.51713	up
ENSG00000073350	3993	LLGL2	17	73521161	73571289	protein_coding	lethal giant larvae homolog 2 (Drosophila) [Source:HGNC Symbol;Acc:6629]	0.393751	2.7043	3.05128	0.00313732	0.0447674	-1.80911	up
ENSG00000164054	51246	SHISA5	3	48509197	48542259	protein_coding	shisa family member 5 [Source:HGNC Symbol;Acc:30376]	0.393781	6.77146	4.05012	0.000122561	0.00649437	0.738086	up
ENSG00000123908	27161	AGO2	8	141541264	141645718	protein_coding	argonaute RISC catalytic component 2 [Source:HGNC Symbol;Acc:3263]	0.394353	5.32596	4.29904	5.03e-05	0.00372016	1.65786	up
ENSG00000137502	27314	RAB30	11	82684175	82782965	protein_coding	RAB30, member RAS oncogene family [Source:HGNC Symbol;Acc:9770]	0.396737	5.08922	3.23981	0.00177921	0.0322722	-1.61088	up
ENSG00000064932	22904	SBNO2	19	1107636	1174282	protein_coding	strawberry notch homolog 2 (Drosophila) [Source:HGNC Symbol;Acc:29158]	0.397081	5.72643	3.60807	0.000551589	0.016329	-0.611791	up
ENSG00000112655	5754	PTK7	6	43044006	43129457	protein_coding	protein tyrosine kinase 7 [Source:HGNC Symbol;Acc:9618]	0.399069	3.48964	3.43254	0.000970541	0.0225471	-0.886662	up
ENSG00000272879	9138	ARHGEF1	HG1350_HG959_PATCH	42389105	42413350	protein_coding	ARHGEF1 protein; Rho guanine nucleotide exchange factor (GEF) 1, isoform CRA_g; Rho guanine nucleotide exchange factor 1 [Source:UniProtKB/TrEMBL;Acc:Q6NX52]	0.39968	7.33791	3.35789	0.00124122	0.0263084	-1.44813	up
ENSG00000145217	10861	SLC26A1	4	972861	987228	protein_coding	solute carrier family 26 (anion exchanger), member 1 [Source:HGNC Symbol;Acc:10993]	0.400219	1.4121	3.00871	0.00355706	0.0482043	-1.87079	up
ENSG00000100003	23541	SEC14L2	22	30792846	30821305	protein_coding	SEC14-like 2 (S. cerevisiae) [Source:HGNC Symbol;Acc:10699]	0.400548	3.68069	4.00405	0.00014366	0.00722667	0.83407	up
ENSG00000103522	50615	IL21R	16	27413483	27462115	protein_coding	interleukin 21 receptor [Source:HGNC Symbol;Acc:6006]	0.400765	6.61857	4.36223	4e-05	0.00316703	1.79671	up
ENSG00000103249	1186	CLCN7	16	1494935	1525581	protein_coding	chloride channel, voltage-sensitive 7 [Source:HGNC Symbol;Acc:2025]	0.401445	5.54636	3.31149	0.00142686	0.0287368	-1.44247	up
ENSG00000144655	64651	CSRNP1	3	39183346	39196053	protein_coding	cysteine-serine-rich nuclear protein 1 [Source:HGNC Symbol;Acc:14300]	0.404758	5.55575	3.47187	0.00085835	0.0212701	-0.981597	up
ENSG00000108784	4669	NAGLU	17	40688190	40696467	protein_coding	N-acetylglucosaminidase, alpha [Source:HGNC Symbol;Acc:7632]	0.404981	3.73504	4.01192	0.000139771	0.00714536	0.867283	up
ENSG00000176658	4642	MYO1D	17	30819540	31204195	protein_coding	myosin ID [Source:HGNC Symbol;Acc:7598]	0.40636	3.07371	3.72402	0.00037427	0.0127211	0.0080159	up
ENSG00000185033	10509	SEMA4B	15	90703836	90772911	protein_coding	sema domain, immunoglobulin domain (Ig), transmembrane domain (TM) and short cytoplasmic domain, (semaphorin) 4B [Source:HGNC Symbol;Acc:10730]	0.407213	3.58885	3.13738	0.00242544	0.0387742	-1.68543	up
ENSG00000128309	4357	MPST	22	37415676	37425863	protein_coding	mercaptopyruvate sulfurtransferase [Source:HGNC Symbol;Acc:7223]	0.408613	2.78251	3.36562	0.00119988	0.0256338	-1.01294	up
ENSG00000175115	55690	PACS1	11	65837834	66012218	protein_coding	phosphofurin acidic cluster sorting protein 1 [Source:HGNC Symbol;Acc:30032]	0.409526	7.58119	6.99769	8.86e-10	2.97e-06	12.0856	up
ENSG00000182319	157285	SGK223	8	8175258	8244008	protein_coding	Tyrosine-protein kinase SgK223 [Source:UniProtKB/Swiss-Prot;Acc:Q86YV5]	0.410687	5.20074	3.48022	0.000833749	0.0210278	-0.900775	up
ENSG00000140948	23174	ZCCHC14	16	87439852	87525651	protein_coding	zinc finger, CCHC domain containing 14 [Source:HGNC Symbol;Acc:24134]	0.411182	4.65907	4.15411	8.47e-05	0.00515116	1.26701	up
ENSG00000168917	80723	SLC35G2	3	136537489	136574734	protein_coding	solute carrier family 35, member G2 [Source:HGNC Symbol;Acc:28480]	0.411695	2.05966	3.15289	0.0023144	0.0377345	-1.5295	up
ENSG00000179627	100128927	ZBTB42	14	105266933	105271049	protein_coding	zinc finger and BTB domain containing 42 [Source:HGNC Symbol;Acc:32550]	0.412616	2.4383	3.22126	0.0018794	0.0331957	-1.35385	up
ENSG00000164733	1508	CTSB	8	11700033	11726957	protein_coding	cathepsin B [Source:HGNC Symbol;Acc:2527]	0.412914	7.37371	3.09058	0.00281922	0.0419415	-2.20604	up
ENSG00000030582	2896	GRN	17	42422614	42430470	protein_coding	granulin [Source:HGNC Symbol;Acc:4601]	0.41386	5.38307	3.73407	0.000362765	0.0123747	-0.19597	up
ENSG00000004139	23098	SARM1	17	26691378	26728065	protein_coding	sterile alpha and TIR motif containing 1 [Source:HGNC Symbol;Acc:17074]	0.414501	3.86503	5.25888	1.29e-06	0.000337874	5.19029	up
ENSG00000179832	727957	MROH1	8	145202919	145316843	protein_coding	maestro heat-like repeat family member 1 [Source:HGNC Symbol;Acc:26958]	0.416097	4.0027	3.36801	0.00119088	0.0255572	-1.09817	up
ENSG00000267120	NA	AD000671.6	19	36230153	36236333	protein_coding	Uncharacterized protein [Source:UniProtKB/TrEMBL;Acc:M0R2N4]	0.416169	3.44376	3.10386	0.00268249	0.0411402	-1.78626	up
ENSG00000127585	146330	FBXL16	16	742500	755829	protein_coding	F-box and leucine-rich repeat protein 16 [Source:HGNC Symbol;Acc:14150]	0.417474	3.42924	3.27645	0.00158538	0.0303749	-1.28352	up
ENSG00000132334	5791	PTPRE	10	129705325	129884119	protein_coding	protein tyrosine phosphatase, receptor type, E [Source:HGNC Symbol;Acc:9669]	0.419457	4.67317	4.34342	4.28e-05	0.00333595	1.86788	up
ENSG00000174516	246330	PELI3	11	66234216	66244808	protein_coding	pellino E3 ubiquitin protein ligase family member 3 [Source:HGNC Symbol;Acc:30010]	0.421178	3.15172	4.21172	6.89e-05	0.00451758	1.53334	up
ENSG00000185418	123283	TARSL2	15	102193801	102264807	protein_coding	threonyl-tRNA synthetase-like 2 [Source:HGNC Symbol;Acc:24728]	0.421308	4.54922	3.97615	0.000158321	0.00766165	0.673893	up
ENSG00000083838	55663	ZNF446	19	58985384	58992597	protein_coding	zinc finger protein 446 [Source:HGNC Symbol;Acc:21036]	0.42131	3.47901	4.81981	7.19e-06	0.00104283	3.59591	up
ENSG00000184182	140739	UBE2F	2	238875469	238951236	protein_coding	ubiquitin-conjugating enzyme E2F (putative) [Source:HGNC Symbol;Acc:12480]	0.424533	6.51783	4.58265	1.77e-05	0.00177384	2.57291	up
ENSG00000129493	25938	HEATR5A	14	31760994	31889788	protein_coding	HEAT repeat containing 5A [Source:HGNC Symbol;Acc:20276]	0.425047	4.00659	5.29353	1.12e-06	0.000311932	5.31847	up
ENSG00000072134	100874309	EPN2	17	19118928	19240028	protein_coding	epsin 2 [Source:HGNC Symbol;Acc:18639]	0.425974	2.70923	3.09302	0.00277091	0.041683	-1.71586	up
ENSG00000135931	80210	ARMC9	2	232063260	232239548	protein_coding	armadillo repeat containing 9 [Source:HGNC Symbol;Acc:20730]	0.426884	1.28002	3.14781	0.00235023	0.0379903	-1.5286	up
ENSG00000162894	9214	FAIM3	1	207077731	207096592	protein_coding	Fas apoptotic inhibitory molecule 3 [Source:HGNC Symbol;Acc:14315]	0.42852	7.19544	5.14446	2.03e-06	0.000467591	4.69106	up
ENSG00000179588	161882	ZFPM1	16	88519725	88603424	protein_coding	zinc finger protein, FOG family member 1 [Source:HGNC Symbol;Acc:19762]	0.428741	2.28827	3.40592	0.00105632	0.0235799	-0.862362	up
ENSG00000185650	677	ZFP36L1	14	69254377	69263190	protein_coding	ZFP36 ring finger protein-like 1 [Source:HGNC Symbol;Acc:1107]	0.429652	7.68314	5.43848	6.28e-07	0.000215041	5.73718	up
ENSG00000148832	196743	PAOX	10	135192695	135205198	protein_coding	polyamine oxidase (exo-N4-amino) [Source:HGNC Symbol;Acc:20837]	0.429924	1.60297	2.99949	0.00365455	0.0492776	-1.89343	up
ENSG00000160932	4061	LY6E	8	144099399	144105249	protein_coding	lymphocyte antigen 6 complex, locus E [Source:HGNC Symbol;Acc:6727]	0.433665	6.42827	3.11605	0.00261215	0.0404254	-2.09322	up
ENSG00000269698	11152	WDR45	HG1436_HG1432_PATCH	48931125	48960569	protein_coding	WD repeat domain 45 [Source:HGNC Symbol;Acc:28912]	0.434353	3.34214	4.57786	1.8e-05	0.0017964	2.75641	up
ENSG00000059915	5662	PSD	10	104162376	104181296	protein_coding	pleckstrin and Sec7 domain containing [Source:HGNC Symbol;Acc:9507]	0.434933	2.92649	3.93785	0.000180792	0.00819824	0.67577	up
ENSG00000158050	1844	DUSP2	2	96808905	96811179	protein_coding	dual specificity phosphatase 2 [Source:HGNC Symbol;Acc:3068]	0.436137	4.39759	3.04218	0.00322998	0.0454565	-2.05087	up
ENSG00000135541	54806	AHI1	6	135604670	135818914	protein_coding	Abelson helper integration site 1 [Source:HGNC Symbol;Acc:21575]	0.436323	4.59417	3.01081	0.00354467	0.0481055	-2.14077	up
ENSG00000013364	9961	MVP	16	29831715	29859355	protein_coding	major vault protein [Source:HGNC Symbol;Acc:7531]	0.438289	6.61129	3.61548	0.000542911	0.0161629	-0.656416	up
ENSG00000141564	57521	RPTOR	17	78518619	78940171	protein_coding	regulatory associated protein of MTOR, complex 1 [Source:HGNC Symbol;Acc:30287]	0.439241	6.26067	4.25242	5.98e-05	0.00414974	1.42854	up
ENSG00000221968	3995	FADS3	11	61640991	61659523	protein_coding	fatty acid desaturase 3 [Source:HGNC Symbol;Acc:3576]	0.440585	2.35021	4.20078	7.17e-05	0.00458217	1.49608	up
ENSG00000135631	26056	RAB11FIP5	2	73300510	73383849	protein_coding	RAB11 family interacting protein 5 (class I) [Source:HGNC Symbol;Acc:24845]	0.442514	3.81533	3.15611	0.00229321	0.037584	-1.70747	up
ENSG00000261380	286077	FAM83H	HG104_HG975_PATCH	144806103	144815971	protein_coding	family with sequence similarity 83, member H [Source:HGNC Symbol;Acc:24797]	0.444655	1.65877	3.97613	0.000158329	0.00766165	0.761701	up
ENSG00000108828	10493	VAT1	17	41166622	41177140	protein_coding	vesicle amine transport 1 [Source:HGNC Symbol;Acc:16919]	0.44481	5.63723	5.69547	2.21e-07	0.000130053	6.80146	up
ENSG00000085117	3732	CD82	11	44585977	44641913	protein_coding	CD82 molecule [Source:HGNC Symbol;Acc:6210]	0.445341	6.51135	3.87971	0.000222654	0.00925144	0.216961	up
ENSG00000183569	253190	SERHL2	22	42949623	42970388	protein_coding	serine hydrolase-like 2 [Source:HGNC Symbol;Acc:29446]	0.446747	2.42854	3.42129	0.00100598	0.0229187	-0.821011	up
ENSG00000180921	286077	FAM83H	8	144806103	144815971	protein_coding	family with sequence similarity 83, member H [Source:HGNC Symbol;Acc:24797]	0.449356	1.66015	3.96424	0.000165003	0.00780104	0.726448	up
ENSG00000173762	924	CD7	17	80272744	80275478	protein_coding	CD7 molecule [Source:HGNC Symbol;Acc:1695]	0.45149	6.58867	4.74985	9.42e-06	0.00121711	3.16807	up
ENSG00000079432	23152	CIC	19	42772689	42799949	protein_coding	capicua transcriptional repressor [Source:HGNC Symbol;Acc:14214]	0.45243	6.68793	5.51571	4.6e-07	0.000186917	6.05951	up
ENSG00000123933	100616358	MXD4	4	2249159	2264021	protein_coding	MAX dimerization protein 4 [Source:HGNC Symbol;Acc:13906]	0.453823	4.04565	3.41758	0.0010179	0.0230488	-0.8709	up
ENSG00000213889	147699	PPM1N	19	45992035	46005768	protein_coding	protein phosphatase, Mg2+/Mn2+ dependent, 1N (putative) [Source:HGNC Symbol;Acc:26845]	0.454758	1.46765	3.32034	0.00138302	0.0282352	-1.08673	up
ENSG00000176973	23625	FAM89B	11	65339820	65341669	protein_coding	family with sequence similarity 89, member B [Source:HGNC Symbol;Acc:16708]	0.45533	4.10902	5.28982	1.14e-06	0.000312002	5.30492	up
ENSG00000061938	10188	TNK2	3	195590235	195638816	protein_coding	tyrosine kinase, non-receptor, 2 [Source:HGNC Symbol;Acc:19297]	0.457708	6.04742	4.12208	9.54e-05	0.00548779	1.02509	up
ENSG00000148400	4851	NOTCH1	9	139388896	139440314	protein_coding	notch 1 [Source:HGNC Symbol;Acc:7881]	0.457898	6.48512	4.40839	3.4e-05	0.0028245	1.95716	up
ENSG00000181638	286128	ZFP41	8	144328991	144344875	protein_coding	ZFP41 zinc finger protein [Source:HGNC Symbol;Acc:26786]	0.458797	3.67294	5.22777	1.46e-06	0.000362401	5.07088	up
ENSG00000268872	1822	ATN1	HG344_PATCH	7033626	7051484	protein_coding	atrophin 1 [Source:HGNC Symbol;Acc:3033]	0.460448	4.48893	5.41891	6.8e-07	0.000215398	5.78107	up
ENSG00000224383	92340	C17orf72	17	62075711	62081664	protein_coding	chromosome 17 open reading frame 72 [Source:HGNC Symbol;Acc:25673]	0.460984	2.59565	3.62633	0.000517735	0.0157019	-0.24397	up
ENSG00000271529	NA	CICP14	7	128296016	128298845	pseudogene	capicua transcriptional repressor pseudogene 14 [Source:HGNC Symbol;Acc:38542]	0.461481	3.74466	3.45018	0.00091738	0.0218228	-0.802801	up
ENSG00000164574	55568	GALNT10	5	153570290	153800544	protein_coding	UDP-N-acetyl-alpha-D-galactosamine:polypeptide N-acetylgalactosaminyltransferase 10 (GalNAc-T10) [Source:HGNC Symbol;Acc:19873]	0.462919	5.46336	3.11065	0.00265317	0.0408567	-2.03479	up
ENSG00000172819	5916	RARG	12	53604354	53626764	protein_coding	retinoic acid receptor, gamma [Source:HGNC Symbol;Acc:9866]	0.462975	5.10527	4.42411	3.18e-05	0.00271608	2.11209	up
ENSG00000111266	80824	DUSP16	12	12628829	12715317	protein_coding	dual specificity phosphatase 16 [Source:HGNC Symbol;Acc:17909]	0.463243	5.87465	3.90099	0.000207454	0.00886895	0.284181	up
ENSG00000158019	9577	BRE	2	28112808	28561768	protein_coding	brain and reproductive organ-expressed (TNFRSF1A modulator) [Source:HGNC Symbol;Acc:1106]	0.464197	5.3761	4.27001	5.59e-05	0.00402626	1.56449	up
ENSG00000111676	1822	ATN1	12	7033626	7051484	protein_coding	atrophin 1 [Source:HGNC Symbol;Acc:3033]	0.465456	4.49062	5.51644	4.58e-07	0.000186917	6.15384	up
ENSG00000123329	64333	ARHGAP9	12	57866038	57882597	protein_coding	Rho GTPase activating protein 9 [Source:HGNC Symbol;Acc:14130]	0.466858	7.05636	4.94627	4.43e-06	0.00074608	3.87906	up
ENSG00000179886	84948	TIGD5	8	144680074	144682485	protein_coding	tigger transposable element derived 5 [Source:HGNC Symbol;Acc:18336]	0.469001	1.93689	3.48293	0.000825888	0.0209192	-0.646469	up
ENSG00000179715	91523	PCED1B	12	47473386	47630443	protein_coding	PC-esterase domain containing 1B [Source:HGNC Symbol;Acc:28255]	0.471965	6.65226	4.65096	1.38e-05	0.0015118	2.80502	up
ENSG00000196155	25894	PLEKHG4	16	67311413	67323402	protein_coding	pleckstrin homology domain containing, family G (with RhoGef domain) member 4 [Source:HGNC Symbol;Acc:24501]	0.472659	4.07132	4.02558	0.00013325	0.00690557	0.880293	up
ENSG00000136048	55332	DRAM1	12	102271129	102405908	protein_coding	DNA-damage regulated autophagy modulator 1 [Source:HGNC Symbol;Acc:25645]	0.476654	2.90817	3.04219	0.00322284	0.0454565	-1.88519	up
ENSG00000198816	140467	ZNF358	19	7580178	7585912	protein_coding	zinc finger protein 358 [Source:HGNC Symbol;Acc:16838]	0.477002	2.46548	4.05051	0.000122099	0.00648812	1.02508	up
ENSG00000160360	26086	GPSM1	9	139221932	139254057	protein_coding	G-protein signaling modulator 1 [Source:HGNC Symbol;Acc:17858]	0.480498	2.13426	3.42503	0.000994055	0.0228125	-0.806994	up
ENSG00000132510	23135	KDM6B	17	7743222	7758114	protein_coding	lysine (K)-specific demethylase 6B [Source:HGNC Symbol;Acc:29012]	0.483727	5.99735	5.72267	1.97e-07	0.00012005	6.90718	up
ENSG00000056558	7185	TRAF1	9	123664671	123691451	protein_coding	TNF receptor-associated factor 1 [Source:HGNC Symbol;Acc:12031]	0.486925	7.48592	4.91409	5.05e-06	0.000836084	3.74486	up
ENSG00000171298	2548	GAA	17	78075355	78093678	protein_coding	glucosidase, alpha; acid [Source:HGNC Symbol;Acc:4065]	0.48788	4.72385	4.03661	0.000128477	0.00670554	0.836396	up
ENSG00000158792	124044	SPATA2L	16	89762751	89768113	protein_coding	spermatogenesis associated 2-like [Source:HGNC Symbol;Acc:28393]	0.488307	1.8008	3.39415	0.00109648	0.0241512	-0.888252	up
ENSG00000228253	4509	MT-ATP8	MT	8366	8572	protein_coding	mitochondrially encoded ATP synthase 8 [Source:HGNC Symbol;Acc:7415]	0.494091	8.76666	3.7812	0.000315139	0.0114116	-0.200843	up
ENSG00000107140	7016	TESK1	9	35605367	35610038	protein_coding	testis-specific kinase 1 [Source:HGNC Symbol;Acc:11731]	0.494251	4.52435	4.66224	1.31e-05	0.00146856	2.9913	up
ENSG00000089041	5027	P2RX7	12	121570622	121623876	protein_coding	purinergic receptor P2X, ligand-gated ion channel, 7 [Source:HGNC Symbol;Acc:8537]	0.494704	2.67001	3.01608	0.00348086	0.0475129	-1.92271	up
ENSG00000126264	10870	HCST	19	36393382	36395279	protein_coding	hematopoietic cell signal transducer [Source:HGNC Symbol;Acc:16977]	0.495653	5.11213	4.24736	6.09e-05	0.00419588	1.49123	up
ENSG00000171206	81603	TRIM8	10	104404253	104418164	protein_coding	tripartite motif containing 8 [Source:HGNC Symbol;Acc:15579]	0.49613	4.90473	5.99848	6.29e-08	5.65e-05	8.02745	up
ENSG00000164691	117289	TAGAP	6	159455500	159466184	protein_coding	T-cell activation RhoGTPase activating protein [Source:HGNC Symbol;Acc:15669]	0.500893	6.66614	4.43111	3.15e-05	0.00271608	2.02614	up
ENSG00000099904	29801	ZDHHC8	22	20116979	20135530	protein_coding	zinc finger, DHHC-type containing 8 [Source:HGNC Symbol;Acc:18474]	0.501267	4.78734	3.8738	0.000226281	0.00934041	0.323312	up
ENSG00000075399	9605	VPS9D1	16	89773542	89787394	protein_coding	VPS9 domain containing 1 [Source:HGNC Symbol;Acc:13526]	0.504142	3.11265	4.97906	3.89e-06	0.000685388	4.14373	up
ENSG00000198520	339541	C1orf228	1	45140364	45191263	protein_coding	chromosome 1 open reading frame 228 [Source:HGNC Symbol;Acc:34345]	0.504929	4.52311	3.46572	0.000879084	0.0214806	-0.916857	up
ENSG00000177707	25945	PVRL3	3	110788918	110994410	protein_coding	poliovirus receptor-related 3 [Source:HGNC Symbol;Acc:17664]	0.505691	1.64146	3.27771	0.00157922	0.0303749	-1.19519	up
ENSG00000155926	6503	SLA	8	134048973	134115298	protein_coding	Src-like-adaptor [Source:HGNC Symbol;Acc:10902]	0.511643	6.83717	4.85768	6.32e-06	0.000976452	3.54337	up
ENSG00000068001	8692	HYAL2	3	50355221	50360337	protein_coding	hyaluronoglucosaminidase 2 [Source:HGNC Symbol;Acc:5321]	0.51274	1.13514	3.74226	0.000352063	0.0121414	0.0280944	up
ENSG00000261921	8692	HYAL2	HG325_PATCH	50355222	50360338	protein_coding	hyaluronoglucosaminidase 2 [Source:HGNC Symbol;Acc:5321]	0.512771	1.1354	3.74337	0.000350759	0.0121408	0.0311923	up
ENSG00000213533	375346	TMEM110	3	52870235	52931612	protein_coding	transmembrane protein 110 [Source:HGNC Symbol;Acc:30526]	0.519189	4.68181	4.01682	0.000138085	0.00709766	0.777146	up
ENSG00000132563	51308	REEP2	5	137774706	137782658	protein_coding	receptor accessory protein 2 [Source:HGNC Symbol;Acc:17975]	0.520303	1.08624	3.23091	0.00182453	0.0327992	-1.31849	up
ENSG00000146205	50636	ANO7	2	242127924	242164792	protein_coding	anoctamin 7 [Source:HGNC Symbol;Acc:31677]	0.52376	0.661399	3.43764	0.000954887	0.0223028	-0.822155	up
ENSG00000105520	64748	DKFZP761J1410	19	11466062	11476374	protein_coding	Lipid phosphate phosphatase-related protein type 2 [Source:UniProtKB/Swiss-Prot;Acc:Q96GM1]	0.524383	1.54142	3.32109	0.0013798	0.0281999	-1.08775	up
ENSG00000050327	7984	ARHGEF5	7	144052381	144077725	protein_coding	Rho guanine nucleotide exchange factor (GEF) 5 [Source:HGNC Symbol;Acc:13209]	0.52912	3.97305	3.25442	0.00170573	0.0313982	-1.44015	up
ENSG00000182704	25987	TSKU	11	76493295	76509198	protein_coding	tsukushi, small leucine rich proteoglycan [Source:HGNC Symbol;Acc:28850]	0.532241	3.2775	3.36956	0.00118664	0.0255038	-1.06044	up
ENSG00000113319	5924	RASGRF2	5	80256491	80525975	protein_coding	Ras protein-specific guanine nucleotide-releasing factor 2 [Source:HGNC Symbol;Acc:9876]	0.532399	5.58861	3.85358	0.00024514	0.00977658	0.174382	up
ENSG00000072071	22859	LPHN1	19	14260750	14316999	protein_coding	latrophilin 1 [Source:HGNC Symbol;Acc:20973]	0.534879	5.10321	4.96378	4.13e-06	0.000713996	4.05736	up
ENSG00000161638	3678	ITGA5	12	54789045	54813244	protein_coding	integrin, alpha 5 (fibronectin receptor, alpha polypeptide) [Source:HGNC Symbol;Acc:6141]	0.538245	6.88377	5.24395	1.39e-06	0.000353465	5.0055	up
ENSG00000133612	116988	AGAP3	7	150782918	150841523	protein_coding	ArfGAP with GTPase domain, ankyrin repeat and PH domain 3 [Source:HGNC Symbol;Acc:16923]	0.539129	3.9222	4.06701	0.000115219	0.00624566	1.01557	up
ENSG00000135709	9764	KIAA0513	16	85061375	85127836	protein_coding	KIAA0513 [Source:HGNC Symbol;Acc:29058]	0.539932	4.41069	3.39589	0.00109848	0.0241512	-1.07784	up
ENSG00000173917	3212	HOXB2	17	46618256	46623441	protein_coding	homeobox B2 [Source:HGNC Symbol;Acc:5113]	0.54487	3.54414	3.22743	0.00184794	0.0329605	-1.44032	up
ENSG00000076706	102465453	MCAM	11	119179241	119192231	protein_coding	melanoma cell adhesion molecule [Source:HGNC Symbol;Acc:6934]	0.548605	2.33207	3.47183	0.000855881	0.0212701	-0.691368	up
ENSG00000178209	5339	PLEC	8	144989321	145050902	protein_coding	plectin [Source:HGNC Symbol;Acc:9069]	0.554876	6.48786	3.53595	0.000709084	0.0192186	-0.876792	up
ENSG00000162739	114836	SLAMF6	1	160454820	160493052	protein_coding	SLAM family member 6 [Source:HGNC Symbol;Acc:21392]	0.558165	6.14687	5.22835	1.48e-06	0.000362401	4.96464	up
ENSG00000107738	64115	C10orf54	10	73507316	73533255	protein_coding	chromosome 10 open reading frame 54 [Source:HGNC Symbol;Acc:30085]	0.559784	6.37919	5.61235	3.12e-07	0.000153229	6.44533	up
ENSG00000180644	5551	PRF1	10	72357104	72362531	protein_coding	perforin 1 (pore forming protein) [Source:HGNC Symbol;Acc:9360]	0.560381	4.23933	3.91772	0.000195044	0.00854951	0.496538	up
ENSG00000178385	389072	PLEKHM3	2	208693027	208890284	protein_coding	pleckstrin homology domain containing, family M, member 3 [Source:HGNC Symbol;Acc:34006]	0.560972	2.52269	4.00673	0.000142326	0.00719794	0.887507	up
ENSG00000080854	22997	IGSF9B	11	133778459	133826880	protein_coding	immunoglobulin superfamily, member 9B [Source:HGNC Symbol;Acc:32326]	0.561025	4.20178	3.97238	0.000161112	0.00771377	0.684255	up
ENSG00000167972	21	ABCA3	16	2325882	2390747	protein_coding	ATP-binding cassette, sub-family A (ABC1), member 3 [Source:HGNC Symbol;Acc:33]	0.561708	2.32462	4.11556	9.71e-05	0.00555739	1.22509	up
ENSG00000261109	5339	PLEC	HG104_HG975_PATCH	144997317	145058904	protein_coding	plectin [Source:HGNC Symbol;Acc:9069]	0.562551	6.48329	3.43198	0.000990181	0.0227903	-1.18559	up
ENSG00000107331	20	ABCA2	9	139901686	139923367	protein_coding	ATP-binding cassette, sub-family A (ABC1), member 2 [Source:HGNC Symbol;Acc:32]	0.56432	4.01545	3.21927	0.00190303	0.0333737	-1.52034	up
ENSG00000165886	80019	UBTD1	10	99258625	99330966	protein_coding	ubiquitin domain containing 1 [Source:HGNC Symbol;Acc:25683]	0.564784	0.890214	3.18825	0.00207889	0.035058	-1.44778	up
ENSG00000136854	6812	STXBP1	9	130374544	130457460	protein_coding	syntaxin binding protein 1 [Source:HGNC Symbol;Acc:11444]	0.570172	2.33721	3.27107	0.00161201	0.0304639	-1.23376	up
ENSG00000169992	57555	NLGN2	17	7308193	7323179	protein_coding	neuroligin 2 [Source:HGNC Symbol;Acc:14290]	0.576992	3.44731	4.63583	1.45e-05	0.00156317	2.95354	up
ENSG00000178814	26873	OPLAH	8	145106167	145118735	protein_coding	5-oxoprolinase (ATP-hydrolysing) [Source:HGNC Symbol;Acc:8149]	0.57751	0.86001	3.01684	0.00347307	0.0474754	-1.85523	up
ENSG00000260789	26086	GPSM1	HG998_2_PATCH	139235598	139267507	protein_coding	G-protein signaling modulator 1 [Source:HGNC Symbol;Acc:17858]	0.577849	1.68975	3.19978	0.00200706	0.0345449	-1.39756	up
ENSG00000154620	9087	TMSB4Y	Y	15815447	15817904	protein_coding	thymosin beta 4, Y-linked [Source:HGNC Symbol;Acc:11882]	0.57933	-2.27145	3.12493	0.00251809	0.0393874	-1.73832	up
ENSG00000211816	NA	TRAV38-1	14	22739851	22740446	TR_V_gene	T cell receptor alpha variable 38-1 [Source:HGNC Symbol;Acc:12137]	0.580155	1.58565	3.26035	0.00166635	0.0310612	-1.2441	up
ENSG00000213221	728489	DNLZ	9	139253932	139258241	protein_coding	DNL-type zinc finger [Source:HGNC Symbol;Acc:33879]	0.58466	1.52469	3.32594	0.00135905	0.0280035	-1.07749	up
ENSG00000005884	3675	ITGA3	17	48133332	48167845	protein_coding	integrin, alpha 3 (antigen CD49C, alpha 3 subunit of VLA-3 receptor) [Source:HGNC Symbol;Acc:6139]	0.585487	3.09288	3.96131	0.00016669	0.00786108	0.743672	up
ENSG00000235316	2749	DUSP8P5	10	75491582	75493396	pseudogene	dual specificity phosphatase 8 pseudogene 5 [Source:HGNC Symbol;Acc:45003]	0.58671	0.389087	3.07215	0.00294877	0.0430206	-1.8108	up
ENSG00000217929	NA	CICP18	6	142272	145083	pseudogene	capicua transcriptional repressor pseudogene 18 [Source:HGNC Symbol;Acc:48828]	0.589188	0.624721	3.00271	0.00362022	0.0489834	-1.94358	up
ENSG00000243207	692312	PPAN-P2RY11	19	10216899	10225456	protein_coding	PPAN-P2RY11 readthrough [Source:HGNC Symbol;Acc:33526]	0.589533	2.70781	3.30415	0.00145468	0.0288853	-1.17207	up
ENSG00000124126	57580	PREX1	20	47240790	47444420	protein_coding	phosphatidylinositol-3,4,5-trisphosphate-dependent Rac exchange factor 1 [Source:HGNC Symbol;Acc:32594]	0.592449	6.50236	3.17502	0.00220152	0.0365369	-1.9447	up
ENSG00000113555	51294	PCDH12	5	141323150	141349304	protein_coding	protocadherin 12 [Source:HGNC Symbol;Acc:8657]	0.593038	2.171	3.26818	0.00162652	0.03053	-1.22513	up
ENSG00000240891	257068	PLCXD2	3	111393523	111565294	protein_coding	phosphatidylinositol-specific phospholipase C, X domain containing 2 [Source:HGNC Symbol;Acc:26462]	0.598739	2.55056	3.42695	0.00098801	0.0227903	-0.81015	up
ENSG00000161642	25946	ZNF385A	12	54762917	54785082	protein_coding	zinc finger protein 385A [Source:HGNC Symbol;Acc:17521]	0.599255	1.29181	3.21746	0.0019014	0.0333737	-1.35342	up
ENSG00000170485	4862	NPAS2	2	101436614	101613291	protein_coding	neuronal PAS domain protein 2 [Source:HGNC Symbol;Acc:7895]	0.606631	3.17095	3.40383	0.00106664	0.0237118	-0.934192	up
ENSG00000124466	27076	LYPD3	19	43964939	43969812	protein_coding	LY6/PLAUR domain containing 3 [Source:HGNC Symbol;Acc:24880]	0.608981	2.70329	4.01299	0.000139246	0.00713788	0.910354	up
ENSG00000116396	3749	KCNC4	1	110753965	110825722	protein_coding	potassium voltage-gated channel, Shaw-related subfamily, member 4 [Source:HGNC Symbol;Acc:6236]	0.613441	2.11914	4.42033	3.23e-05	0.00273171	2.17906	up
ENSG00000265817	100861412	FSBP	8	95390605	95449180	protein_coding	fibrinogen silencer binding protein [Source:HGNC Symbol;Acc:43653]	0.629773	2.26331	3.0724	0.00294662	0.0430206	-1.73548	up
ENSG00000044115	1495	CTNNA1	5	137946656	138270723	protein_coding	catenin (cadherin-associated protein), alpha 1, 102kDa [Source:HGNC Symbol;Acc:2509]	0.633096	4.89638	3.60756	0.000557445	0.0164307	-0.440022	up
ENSG00000110400	5818	PVRL1	11	119494120	119599794	protein_coding	poliovirus receptor-related 1 (herpesvirus entry mediator C) [Source:HGNC Symbol;Acc:9706]	0.638082	1.67953	3.24535	0.00174526	0.0318093	-1.28089	up
ENSG00000151117	144110	TMEM86A	11	18714669	18726332	protein_coding	transmembrane protein 86A [Source:HGNC Symbol;Acc:26890]	0.641669	0.650846	3.272	0.00160742	0.0304639	-1.33161	up
ENSG00000150637	10666	CD226	18	67498394	67629039	protein_coding	CD226 molecule [Source:HGNC Symbol;Acc:16961]	0.641846	6.04218	4.73975	1.01e-05	0.0012381	3.13728	up
ENSG00000137101	971	CD72	9	35609530	35646807	protein_coding	CD72 molecule [Source:HGNC Symbol;Acc:1696]	0.643483	2.00718	3.2699	0.00161791	0.0304639	-1.22627	up
ENSG00000127124	59269	HIVEP3	1	41972036	42501596	protein_coding	human immunodeficiency virus type I enhancer binding protein 3 [Source:HGNC Symbol;Acc:13561]	0.644684	5.27921	3.96541	0.000168296	0.00786343	0.543765	up
ENSG00000100558	26499	PLEK2	14	67853700	67878917	protein_coding	pleckstrin 2 [Source:HGNC Symbol;Acc:19238]	0.646002	1.04022	3.2864	0.00153721	0.0300186	-1.18959	up
ENSG00000111678	113246	C12orf57	12	7052141	7055166	protein_coding	chromosome 12 open reading frame 57 [Source:HGNC Symbol;Acc:29521]	0.647267	5.95162	6.40016	1.16e-08	1.68e-05	9.62904	up
ENSG00000176014	84617	TUBB6	18	12307668	12344319	protein_coding	tubulin, beta 6 class V [Source:HGNC Symbol;Acc:20776]	0.647755	2.65425	3.63681	0.000500142	0.0152665	-0.221749	up
ENSG00000102760	28984	RGCC	13	42031695	42045018	protein_coding	regulator of cell cycle [Source:HGNC Symbol;Acc:20369]	0.64814	5.73375	5.14	2.13e-06	0.000477963	4.64258	up
ENSG00000268123	113246	C12orf57	HG344_PATCH	7052141	7055166	protein_coding	chromosome 12 open reading frame 57 [Source:HGNC Symbol;Acc:29521]	0.648833	5.95081	6.41291	1.1e-08	1.68e-05	9.68117	up
ENSG00000135423	27165	GLS2	12	56864736	56882198	protein_coding	glutaminase 2 (liver, mitochondrial) [Source:HGNC Symbol;Acc:29570]	0.653601	2.75351	4.79241	7.99e-06	0.00111649	3.47754	up
ENSG00000165424	219654	ZCCHC24	10	81142081	81205383	protein_coding	zinc finger, CCHC domain containing 24 [Source:HGNC Symbol;Acc:26911]	0.657533	1.46752	3.09568	0.00274891	0.0415478	-1.66036	up
ENSG00000121769	2170	FABP3	1	31838472	31849697	protein_coding	fatty acid binding protein 3, muscle and heart (mammary-derived growth inhibitor) [Source:HGNC Symbol;Acc:3557]	0.659032	-0.245353	3.0007	0.00364165	0.0491388	-2.02223	up
ENSG00000249626	NA	RP11-496H1.1	3	197361186	197362682	pseudogene		0.665604	0.983872	3.01233	0.00351939	0.0478658	-1.86172	up
ENSG00000164904	501	ALDH7A1	5	125877533	125931110	protein_coding	aldehyde dehydrogenase 7 family, member A1 [Source:HGNC Symbol;Acc:877]	0.668125	2.17309	4.33649	4.39e-05	0.00337937	1.91244	up
ENSG00000173548	257364	SNX33	15	75940247	75954642	protein_coding	sorting nexin 33 [Source:HGNC Symbol;Acc:28468]	0.670062	2.69807	4.78265	8.29e-06	0.00113167	3.44891	up
ENSG00000182397	196968	DNM1P46	15	100330361	100347132	pseudogene	DNM1 pseudogene 46 [Source:HGNC Symbol;Acc:35199]	0.672574	1.72994	3.56391	0.000635319	0.0179143	-0.42665	up
ENSG00000141540	94015	TTYH2	17	72209653	72258155	protein_coding	tweety family member 2 [Source:HGNC Symbol;Acc:13877]	0.676524	2.73687	3.37794	0.00115651	0.0250582	-0.95405	up
ENSG00000103067	102466194	ESRP2	16	68263014	68272005	protein_coding	epithelial splicing regulatory protein 2 [Source:HGNC Symbol;Acc:26152]	0.68002	1.35966	3.68028	0.000433067	0.0138699	-0.131421	up
ENSG00000124615	4337	MOCS1	6	39867354	39902290	protein_coding	molybdenum cofactor synthesis 1 [Source:HGNC Symbol;Acc:7190]	0.686585	1.34392	3.03837	0.00325947	0.0456471	-1.79669	up
ENSG00000161921	58191	CXCL16	17	4636821	4643217	protein_coding	chemokine (C-X-C motif) ligand 16 [Source:HGNC Symbol;Acc:16642]	0.687576	2.10332	4.83144	6.88e-06	0.0010219	3.51902	up
ENSG00000122035	387496	RASL11A	13	27844464	27847827	protein_coding	RAS-like, family 11, member A [Source:HGNC Symbol;Acc:23802]	0.688348	-0.0254008	3.01873	0.00345379	0.0473835	-1.93586	up
ENSG00000167371	112476	PRRT2	16	29823177	29827201	protein_coding	proline-rich transmembrane protein 2 [Source:HGNC Symbol;Acc:30500]	0.692289	0.769462	3.31675	0.00139861	0.0283997	-1.14811	up
ENSG00000198752	9578	CDC42BPB	14	103398716	103523799	protein_coding	CDC42 binding protein kinase beta (DMPK-like) [Source:HGNC Symbol;Acc:1738]	0.698294	2.24529	3.42856	0.000982955	0.0227794	-0.794796	up
ENSG00000053438	4826	NNAT	20	36149617	36152092	protein_coding	neuronatin [Source:HGNC Symbol;Acc:7860]	0.706943	0.404141	3.82833	0.000263209	0.0101124	0.0802213	up
ENSG00000222009	149478	BTBD19	1	45274154	45281257	protein_coding	BTB (POZ) domain containing 19 [Source:HGNC Symbol;Acc:27145]	0.709753	2.86119	3.91391	0.0001964	0.00855033	0.603923	up
ENSG00000069812	54626	HES2	1	6472478	6484730	protein_coding	hes family bHLH transcription factor 2 [Source:HGNC Symbol;Acc:16005]	0.710576	0.612038	3.06313	0.00302898	0.0435665	-1.76188	up
ENSG00000166341	8642	DCHS1	11	6642556	6677085	protein_coding	dachsous cadherin-related 1 [Source:HGNC Symbol;Acc:13681]	0.715709	4.2583	3.69498	0.000414841	0.0135157	-0.0734387	up
ENSG00000152104	5784	PTPN14	1	214522039	214725792	protein_coding	protein tyrosine phosphatase, non-receptor type 14 [Source:HGNC Symbol;Acc:9647]	0.719383	3.59733	3.28655	0.00155554	0.0301891	-1.31371	up
ENSG00000174939	253982	ASPHD1	16	29911696	29931185	protein_coding	aspartate beta-hydroxylase domain containing 1 [Source:HGNC Symbol;Acc:27380]	0.720657	0.654077	3.09795	0.00273034	0.0413858	-1.68146	up
ENSG00000124225	56937	PMEPA1	20	56223448	56286592	protein_coding	prostate transmembrane protein, androgen induced 1 [Source:HGNC Symbol;Acc:14107]	0.728342	1.96874	3.47063	0.000859194	0.0212701	-0.706249	up
ENSG00000150687	11098	PRSS23	11	86502101	86663952	protein_coding	protease, serine, 23 [Source:HGNC Symbol;Acc:14370]	0.730637	3.80032	3.56825	0.0006368	0.0179292	-0.545359	up
ENSG00000168890	129303	TMEM150A	2	85825671	85830319	protein_coding	transmembrane protein 150A [Source:HGNC Symbol;Acc:24677]	0.734277	2.36067	5.7519	1.75e-07	0.000110071	6.68469	up
ENSG00000129422	57509	MTUS1	8	17501304	17658426	protein_coding	microtubule associated tumor suppressor 1 [Source:HGNC Symbol;Acc:29789]	0.741641	3.80583	3.88018	0.00022372	0.00926045	0.440566	up
ENSG00000090920	8857	FCGBP	19	40353963	40440533	protein_coding	Fc fragment of IgG binding protein [Source:HGNC Symbol;Acc:13572]	0.760001	5.12962	3.03364	0.00335304	0.0466459	-2.08835	up
ENSG00000099953	4320	MMP11	22	24110413	24126503	protein_coding	matrix metallopeptidase 11 (stromelysin 3) [Source:HGNC Symbol;Acc:7157]	0.761312	-0.0163726	3.5641	0.000634939	0.0179143	-0.730001	up
ENSG00000186919	353174	ZACN	17	74068042	74079747	protein_coding	zinc activated ligand-gated ion channel [Source:HGNC Symbol;Acc:29504]	0.76452	0.702056	3.32761	0.00135196	0.0279335	-1.13655	up
ENSG00000185634	399694	SHC4	15	49115932	49255641	protein_coding	SHC (Src homology 2 domain containing) family, member 4 [Source:HGNC Symbol;Acc:16743]	0.764954	2.55302	4.05543	0.00012001	0.006397	1.04172	up
ENSG00000163293	101927157	NIPAL1	4	47916159	48042188	protein_coding	NIPA-like domain containing 1 [Source:HGNC Symbol;Acc:27194]	0.767277	1.44075	3.81548	0.00027496	0.0103737	0.269545	up
ENSG00000172508	57571	CARNS1	11	67182439	67193078	protein_coding	carnosine synthase 1 [Source:HGNC Symbol;Acc:29268]	0.767484	1.7844	4.32449	4.58e-05	0.00350163	1.75866	up
ENSG00000178623	2859	GPR35	2	241544848	241570676	protein_coding	G protein-coupled receptor 35 [Source:HGNC Symbol;Acc:4492]	0.768664	1.93721	3.78687	0.000302935	0.0111178	0.216396	up
ENSG00000169554	9839	ZEB2	2	145141648	145282147	protein_coding	zinc finger E-box binding homeobox 2 [Source:HGNC Symbol;Acc:14881]	0.778826	1.73873	3.0358	0.00329223	0.0460375	-1.81	up
ENSG00000162892	11009	IL24	1	207070788	207077484	protein_coding	interleukin 24 [Source:HGNC Symbol;Acc:11346]	0.779142	4.68228	4.42547	3.2e-05	0.00271608	2.23151	up
ENSG00000123384	4035	LRP1	12	57522276	57607134	protein_coding	low density lipoprotein receptor-related protein 1 [Source:HGNC Symbol;Acc:6692]	0.79373	3.76123	5.0546	2.92e-06	0.000572958	4.43283	up
ENSG00000095397	25861	DFNB31	9	117164360	117267730	protein_coding	deafness, autosomal recessive 31 [Source:HGNC Symbol;Acc:16361]	0.800154	1.58541	3.32283	0.00137437	0.0281499	-1.07773	up
ENSG00000066056	7075	TIE1	1	43766664	43788779	protein_coding	tyrosine kinase with immunoglobulin-like and EGF-like domains 1 [Source:HGNC Symbol;Acc:11809]	0.822835	-0.262411	4.02746	0.000132375	0.00687913	0.413598	up
ENSG00000162522	57648	KIAA1522	1	33207486	33240571	protein_coding	KIAA1522 [Source:HGNC Symbol;Acc:29301]	0.829358	0.896841	3.70725	0.000395848	0.0131461	-0.116802	up
ENSG00000168487	649	BMP1	8	22022249	22069839	protein_coding	bone morphogenetic protein 1 [Source:HGNC Symbol;Acc:1067]	0.830274	1.91243	5.42495	6.63e-07	0.000215398	5.53122	up
ENSG00000163814	64866	CDCP1	3	45123770	45187914	protein_coding	CUB domain containing protein 1 [Source:HGNC Symbol;Acc:24357]	0.836594	2.33358	3.28238	0.0015711	0.0303749	-1.21755	up
ENSG00000116299	57535	KIAA1324	1	109656301	109749401	protein_coding	KIAA1324 [Source:HGNC Symbol;Acc:29618]	0.844763	3.63265	5.07858	2.69e-06	0.000552111	4.51041	up
ENSG00000174080	8722	CTSF	11	66330934	66336312	protein_coding	cathepsin F [Source:HGNC Symbol;Acc:2531]	0.858906	2.56913	4.74247	9.67e-06	0.00122399	3.19553	up
ENSG00000177303	57513	CASKIN2	17	73496342	73511664	protein_coding	CASK interacting protein 2 [Source:HGNC Symbol;Acc:18200]	0.864601	0.630763	3.84119	0.000251928	0.00990536	0.218135	up
ENSG00000110777	101928620	POU2AF1	11	111222977	111326355	protein_coding	POU class 2 associating factor 1 [Source:HGNC Symbol;Acc:9211]	0.868441	3.76371	4.95289	4.43e-06	0.00074608	4.04373	up
ENSG00000253320	100996457	KB-1507C5.2	8	103876528	103990104	protein_coding	HCG15011, isoform CRA_a; Protein LOC100996457 [Source:UniProtKB/TrEMBL;Acc:G3V139]	0.873594	1.3085	3.21208	0.00193768	0.0336889	-1.36768	up
ENSG00000107338	6461	SHB	9	37919131	38069210	protein_coding	Src homology 2 domain containing adaptor protein B [Source:HGNC Symbol;Acc:10838]	0.889329	-0.835234	2.99539	0.0036987	0.0496151	-2.10589	up
ENSG00000142173	1292	COL6A2	21	47518011	47552763	protein_coding	collagen, type VI, alpha 2 [Source:HGNC Symbol;Acc:2212]	0.8938	3.95182	3.03634	0.00332983	0.0463913	-2.0223	up
ENSG00000010278	928	CD9	12	6308881	6347425	protein_coding	CD9 molecule [Source:HGNC Symbol;Acc:1709]	0.912321	2.96094	3.60005	0.000574639	0.016642	-0.370197	up
ENSG00000104368	5327	PLAT	8	42032236	42065242	protein_coding	plasminogen activator, tissue [Source:HGNC Symbol;Acc:9051]	0.915779	1.58926	4.62541	1.51e-05	0.00160472	2.75861	up
ENSG00000177494	79413	ZBED2	3	111311747	111314290	protein_coding	zinc finger, BED-type containing 2 [Source:HGNC Symbol;Acc:20710]	0.919262	4.53293	3.2603	0.00169549	0.0313051	-1.372	up
ENSG00000166780	89927	C16orf45	16	15528152	15718885	protein_coding	chromosome 16 open reading frame 45 [Source:HGNC Symbol;Acc:19213]	0.920653	1.49863	3.95148	0.000172469	0.00797417	0.679367	up
ENSG00000140678	3687	ITGAX	16	31366455	31394318	protein_coding	integrin, alpha X (complement component 3 receptor 4 subunit) [Source:HGNC Symbol;Acc:6152]	0.928714	1.79271	3.80315	0.000287726	0.0107266	0.253416	up
ENSG00000268013	8277	TKTL1	HG1497_PATCH	153464139	153498818	protein_coding	transketolase-like 1 [Source:HGNC Symbol;Acc:11835]	0.929551	-0.321198	4.20255	7.12e-05	0.00456869	0.793643	up
ENSG00000007350	8277	TKTL1	X	153524024	153558700	protein_coding	transketolase-like 1 [Source:HGNC Symbol;Acc:11835]	0.930901	-0.321063	4.20972	6.94e-05	0.00451758	0.812213	up
ENSG00000151376	10873	ME3	11	86152150	86383678	protein_coding	malic enzyme 3, NADP(+)-dependent, mitochondrial [Source:HGNC Symbol;Acc:6985]	0.935286	0.8522	3.43351	0.000968364	0.0225243	-0.812331	up
ENSG00000051128	9454	HOMER3	19	19040010	19052070	protein_coding	homer homolog 3 (Drosophila) [Source:HGNC Symbol;Acc:17514]	0.946642	-0.775329	4.14047	8.89e-05	0.00525471	0.357412	up
ENSG00000185340	10634	GAS2L1	22	29702572	29708774	protein_coding	growth arrest-specific 2 like 1 [Source:HGNC Symbol;Acc:16955]	0.947998	-0.963914	3.13994	0.00240677	0.0385738	-1.82765	up
ENSG00000050730	79931	TNIP3	4	122052563	122148621	protein_coding	TNFAIP3 interacting protein 3 [Source:HGNC Symbol;Acc:19315]	0.949468	2.39511	3.70513	0.000404101	0.0133502	-0.0270908	up
ENSG00000166165	1152	CKB	14	103985996	103989448	protein_coding	creatine kinase, brain [Source:HGNC Symbol;Acc:1991]	0.950985	0.980245	3.25293	0.0017147	0.0314651	-1.26456	up
ENSG00000143878	388	RHOB	2	20646835	20649200	protein_coding	ras homolog family member B [Source:HGNC Symbol;Acc:668]	0.955251	0.789592	3.44923	0.000921469	0.0218608	-0.773451	up
ENSG00000176092	55057	AIM1L	1	26648350	26680621	protein_coding	absent in melanoma 1-like [Source:HGNC Symbol;Acc:17295]	0.956168	1.29599	3.93198	0.0001845	0.00834632	0.592503	up
ENSG00000116661	26232	FBXO2	1	11708424	11715842	protein_coding	F-box protein 2 [Source:HGNC Symbol;Acc:13581]	0.970618	1.38817	3.59402	0.000577573	0.016685	-0.363589	up
ENSG00000205730	162073	ITPRIPL2	16	19125254	19132946	protein_coding	inositol 1,4,5-trisphosphate receptor interacting protein-like 2 [Source:HGNC Symbol;Acc:27257]	0.972054	1.83064	3.14633	0.00238204	0.0383403	-1.54214	up
ENSG00000196878	3914	LAMB3	1	209788215	209825811	protein_coding	laminin, beta 3 [Source:HGNC Symbol;Acc:6490]	0.985267	0.758069	3.17885	0.00214568	0.0358195	-1.46814	up
ENSG00000128039	79644	SRD5A3	4	56212276	56239263	protein_coding	steroid 5 alpha-reductase 3 [Source:HGNC Symbol;Acc:25812]	0.986331	3.31852	3.8488	0.000252045	0.00990536	0.345158	up
ENSG00000109684	116449	CLNK	4	10488019	10686489	protein_coding	cytokine-dependent hematopoietic cell linker [Source:HGNC Symbol;Acc:17438]	0.999588	0.777934	3.13049	0.0024857	0.0391984	-1.58591	up
ENSG00000145685	10184	LHFPL2	5	77781038	78065844	protein_coding	lipoma HMGIC fusion partner-like 2 [Source:HGNC Symbol;Acc:6588]	1.01242	1.24318	3.12893	0.00249896	0.0391984	-1.58789	up
ENSG00000204099	129807	NEU4	2	242749920	242758739	protein_coding	sialidase 4 [Source:HGNC Symbol;Acc:21328]	1.02899	-1.95305	3.06988	0.00296881	0.0431462	-2.11985	up
ENSG00000017427	3479	IGF1	12	102789645	102874423	protein_coding	insulin-like growth factor 1 (somatomedin C) [Source:HGNC Symbol;Acc:5464]	1.03162	1.29687	4.55102	1.99e-05	0.0019549	2.4767	up
ENSG00000131400	9476	NAPSA	19	50861734	50869087	protein_coding	napsin A aspartic peptidase [Source:HGNC Symbol;Acc:13395]	1.03944	3.99996	4.32616	4.74e-05	0.00353563	1.85017	up
ENSG00000029534	286	ANK1	8	41510739	41754280	protein_coding	ankyrin 1, erythrocytic [Source:HGNC Symbol;Acc:492]	1.03975	3.34626	3.60264	0.000573809	0.016642	-0.402347	up
ENSG00000205336	9289	GPR56	16	57644564	57698944	protein_coding	G protein-coupled receptor 56 [Source:HGNC Symbol;Acc:4512]	1.04197	1.72652	3.69214	0.000421637	0.013605	-0.0658152	up
ENSG00000108813	1748	DLX4	17	48046334	48052321	protein_coding	distal-less homeobox 4 [Source:HGNC Symbol;Acc:2917]	1.06554	-1.12289	3.90724	0.000200929	0.00867351	-0.278752	up
ENSG00000078114	10529	NEBL	10	21068902	21463116	protein_coding	nebulette [Source:HGNC Symbol;Acc:16932]	1.07187	1.01674	3.69652	0.000411608	0.0134568	-0.116641	up
ENSG00000174672	9024	BRSK2	11	1411129	1483919	protein_coding	BR serine/threonine kinase 2 [Source:HGNC Symbol;Acc:11405]	1.0776	0.216028	4.18829	7.49e-05	0.00468051	1.08223	up
ENSG00000135678	1368	CPM	12	69235977	69365350	protein_coding	carboxypeptidase M [Source:HGNC Symbol;Acc:2311]	1.0802	3.20232	3.98734	0.000156979	0.00765183	0.786073	up
ENSG00000225987	5089	PBX2	HSCHR6_MHC_APD	32163854	32169304	protein_coding	pre-B-cell leukemia homeobox 2 [Source:HGNC Symbol;Acc:8633]	1.08592	2.17612	4.16823	8.14e-05	0.00498618	1.34733	up
ENSG00000154764	7476	WNT7A	3	13857755	13921618	protein_coding	wingless-type MMTV integration site family, member 7A [Source:HGNC Symbol;Acc:12786]	1.08835	0.0753523	3.03919	0.00325161	0.0456048	-2.21498	up
ENSG00000102038	6594	SMARCA1	X	128580480	128657477	protein_coding	SWI/SNF related, matrix associated, actin dependent regulator of chromatin, subfamily a, member 1 [Source:HGNC Symbol;Acc:11097]	1.09479	1.39819	5.31713	1.02e-06	0.00029245	4.70543	up
ENSG00000105699	51599	LSR	19	35739233	35758867	protein_coding	lipolysis stimulated lipoprotein receptor [Source:HGNC Symbol;Acc:29572]	1.12314	2.77732	6.23436	2.35e-08	2.76e-05	8.77203	up
ENSG00000117560	356	FASLG	1	172628154	172636014	protein_coding	Fas ligand (TNF superfamily, member 6) [Source:HGNC Symbol;Acc:11936]	1.13313	1.0759	3.45626	0.000907736	0.0217304	-0.751335	up
ENSG00000236353	5089	PBX2	HSCHR6_MHC_MCF	32228948	32234390	protein_coding	pre-B-cell leukemia homeobox 2 [Source:HGNC Symbol;Acc:8633]	1.16742	2.11702	3.7248	0.000379441	0.0128506	0.0213056	up
ENSG00000168243	2786	GNG4	1	235710987	235814054	protein_coding	guanine nucleotide binding protein (G protein), gamma 4 [Source:HGNC Symbol;Acc:4407]	1.1678	1.87166	5.07817	2.66e-06	0.000552111	4.33545	up
ENSG00000101605	8736	MYOM1	18	3066805	3220106	protein_coding	myomesin 1 [Source:HGNC Symbol;Acc:7613]	1.17528	2.1298	4.74841	9.6e-06	0.00122306	3.22537	up
ENSG00000155367	333926	PPM1J	1	113252616	113258099	protein_coding	protein phosphatase, Mg2+/Mn2+ dependent, 1J [Source:HGNC Symbol;Acc:20785]	1.17919	-2.37553	3.85838	0.000237574	0.00957217	-0.556534	up
ENSG00000145113	4585	MUC4	3	195473636	195539148	protein_coding	mucin 4, cell surface associated [Source:HGNC Symbol;Acc:7514]	1.2231	0.333771	3.7127	0.000389733	0.0130353	-0.185093	up
ENSG00000229071	100507547	PRRT1	HSCHR6_MHC_COX	32064598	32070614	protein_coding	proline-rich transmembrane protein 1 [Source:HGNC Symbol;Acc:13943]	1.22399	-2.17874	4.56773	1.87e-05	0.00184623	0.385182	up
ENSG00000005513	30812	SOX8	16	1031808	1036979	protein_coding	SRY (sex determining region Y)-box 8 [Source:HGNC Symbol;Acc:11203]	1.23157	1.45622	4.2002	7.21e-05	0.00459156	1.2956	up
ENSG00000204314	100507547	PRRT1	6	32116136	32122150	protein_coding	proline-rich transmembrane protein 1 [Source:HGNC Symbol;Acc:13943]	1.24027	-2.22165	4.13598	9.03e-05	0.00528945	-0.482643	up
ENSG00000258116	NA	RP11-493L12.6	12	47735397	47735872	pseudogene		1.26101	-0.821599	3.04232	0.00322271	0.0454565	-1.99915	up
ENSG00000119121	140803	TRPM6	9	77337411	77503010	protein_coding	transient receptor potential cation channel, subfamily M, member 6 [Source:HGNC Symbol;Acc:17995]	1.28626	0.126716	5.25572	1.31e-06	0.000337874	4.11907	up
ENSG00000145850	91937	TIMD4	5	156346293	156390266	protein_coding	T-cell immunoglobulin and mucin domain containing 4 [Source:HGNC Symbol;Acc:25132]	1.31251	1.90904	3.9956	0.000151349	0.0074654	0.805979	up
ENSG00000189058	347	APOD	3	195295573	195311076	protein_coding	apolipoprotein D [Source:HGNC Symbol;Acc:612]	1.3153	-0.949675	3.46221	0.000882727	0.0215272	-1.06314	up
ENSG00000253304	399474	TMEM200B	1	29445940	29450447	protein_coding	transmembrane protein 200B [Source:HGNC Symbol;Acc:33785]	1.33007	-0.885121	3.82397	0.000267135	0.0102009	-0.301475	up
ENSG00000117594	3290	HSD11B1	1	209859510	209908295	protein_coding	hydroxysteroid (11-beta) dehydrogenase 1 [Source:HGNC Symbol;Acc:5208]	1.34245	-0.585694	3.1007	0.00272181	0.0413458	-1.77023	up
ENSG00000266338	284565	NBPF15	HG1287_PATCH	145107801	145148089	protein_coding	neuroblastoma breakpoint family, member 15 [Source:HGNC Symbol;Acc:28791]	1.34668	2.17068	3.12102	0.00258573	0.0401458	-1.6046	up
ENSG00000115718	5624	PROC	2	128176003	128186822	protein_coding	protein C (inactivator of coagulation factors Va and VIIIa) [Source:HGNC Symbol;Acc:9451]	1.36367	-1.20841	3.58582	0.000591427	0.0169297	-0.89791	up
ENSG00000168546	100132336	GFRA2	8	21547915	21669869	protein_coding	GDNF family receptor alpha 2 [Source:HGNC Symbol;Acc:4244]	1.41868	-0.747432	3.83298	0.000259075	0.0100183	-0.520572	up
ENSG00000111961	23328	SASH1	6	148593440	148873186	protein_coding	SAM and SH3 domain containing 1 [Source:HGNC Symbol;Acc:19182]	1.43437	-0.970227	3.05915	0.00306978	0.0440034	-2.03807	up
ENSG00000136205	64759	TNS3	7	47314752	47622156	protein_coding	tensin 3 [Source:HGNC Symbol;Acc:21616]	1.48867	1.05387	3.13214	0.0025001	0.0391984	-1.58147	up
ENSG00000129048	51554	ACKR4	3	132316081	132337811	protein_coding	atypical chemokine receptor 4 [Source:HGNC Symbol;Acc:1611]	1.50887	-0.352034	3.34754	0.00127857	0.0267399	-1.25437	up
ENSG00000248727	NA	CTC-236F12.4	5	55753622	55777773	protein_coding	Uncharacterized protein [Source:UniProtKB/TrEMBL;Acc:E5RJ82]	1.52282	-2.97972	3.34423	0.00128337	0.02681	-2.24633	up
ENSG00000266524	2662	GDF10	HG1211_PATCH	47795834	47808995	protein_coding	growth differentiation factor 10 [Source:HGNC Symbol;Acc:4215]	1.52998	-2.69374	3.12092	0.00254863	0.0397047	-2.18753	up
ENSG00000107623	2662	GDF10	10	48425815	48438976	protein_coding	growth differentiation factor 10 [Source:HGNC Symbol;Acc:4215]	1.52999	-2.6936	3.12088	0.0025489	0.0397047	-2.18755	up
ENSG00000078401	1906	EDN1	6	12290596	12297427	protein_coding	endothelin 1 [Source:HGNC Symbol;Acc:3176]	1.53455	-2.5657	3.19685	0.00202507	0.0345666	-2.43994	up
ENSG00000151322	64067	NPAS3	14	33404139	34273382	protein_coding	neuronal PAS domain protein 3 [Source:HGNC Symbol;Acc:19311]	1.68878	-1.69219	4.10145	0.00010204	0.0057288	-0.161746	up
ENSG00000224769	NA	AC069213.1	3	195341818	195347104	pseudogene		1.70479	-0.483127	3.18347	0.00212946	0.0356434	-1.64981	up
ENSG00000223493	6499	SKIV2L	HSCHR6_MHC_DBB	31909043	31919714	protein_coding	superkiller viralicidic activity 2-like (S. cerevisiae) [Source:HGNC Symbol;Acc:10898]	1.73373	0.753045	3.04418	0.00324983	0.0456048	-1.81548	up
ENSG00000261539	26233	FBXL6	HG243_PATCH	145410334	145414279	protein_coding	F-box and leucine-rich repeat protein 6 [Source:HGNC Symbol;Acc:13603]	1.83618	-0.166948	3.05529	0.00313646	0.0447674	-1.89533	up
ENSG00000224831	NA	RP11-651P23.4	3	149699965	149701095	pseudogene		2.02691	-2.57777	3.06535	0.00302173	0.0435327	-2.33839	up
ENSG00000271662	NA	RP11-141C7.3	3	195377017	195378343	pseudogene		2.32665	-2.60695	3.86562	0.000231892	0.00946844	-1.08118	up
ENSG00000261694	203054	ADCK5	HG243_PATCH	145428004	145448145	protein_coding	aarF domain containing kinase 5 [Source:HGNC Symbol;Acc:21738]	2.66331	0.755886	3.51465	0.000767461	0.0201075	-0.648519	up
ENSG00000269283	23336	AC036108.1	HG971_PATCH	99648309	99678794	protein_coding	Synemin [Source:UniProtKB/TrEMBL;Acc:H0YL34]	4.15167	-4.29313	4.32126	4.74e-05	0.00353563	-1.07349	up
ENSG00000234475	3304	HSPA1A	HSCHR6_MHC_DBB	31765431	31767913	protein_coding	heat shock 70kDa protein 1A [Source:HGNC Symbol;Acc:5232]	4.94722	-2.72068	3.02019	0.00350166	0.0476926	-2.35537	up
