# Supplementary material for: Epigenetic dysregulation of naive CD4+ T-cell activation genes in childhood food allergy
Source: Nat Commun. 2018 Aug 17;9:3308. doi: 10.1038/s41467-018-05608-4 (PMC6098117; doi:10.1038/s41467-018-05608-4)
Supplement: Supplementary file 7 — Supplementary Data 4 [file 41467_2018_5608_MOESM7_ESM.xlsx]

## Sheet: DNAm_baseline_CD3pos
Supplementary Data 4– Differentially methylated loci in food allergy
direction	ProbeID	logFoldChange (case-control)	Average Expression	t score	P.Value	adjusted.P.Value	B score	deltabeta	chromosome	position	strand	Name	AddressA	AddressB	ProbeSeqA	ProbeSeqB	Type	NextBase	Color	Probe_rs	Probe_maf	CpG_rs	CpG_maf	SBE_rs	SBE_maf	Islands_Name	Relation_to_Island	Forward_Sequence	SourceSeq	UCSC_RefGene_Name	UCSC_RefGene_Accession	UCSC_RefGene_Group	Phantom4_Enhancers	Phantom5_Enhancers	DMR	X450k_Enhancer	HMM_Island	Regulatory_Feature_Name	Regulatory_Feature_Group	GencodeBasicV12_NAME	GencodeBasicV12_Accession	GencodeBasicV12_Group	GencodeCompV12_NAME	GencodeCompV12_Accession	GencodeCompV12_Group	DNase_Hypersensitivity_NAME	DNase_Hypersensitivity_Evidence_Count	OpenChromatin_NAME	OpenChromatin_Evidence_Count
down	cg21410897	-0.308211	0.529768	-4.67685	8.98e-06	0.0400567	2.40241	-0.0214713	chr2	69735185	-	cg21410897	20750299		ACCCACAATATTTTCCTAAAAAAACTTTCCACAACACCTAAAAAATTTCC		II			NA	NA	NA	NA	NA	NA		OpenSea	CACTGCATCCAGCCCACAGTGTTTTCCTAAAAGGGCTTTCCACAGCACCTGAAGAATTTC[CG]CAGATACCCATTCCACTTTGTGAAATGAATGTCTCCTTTCCTTCATGACTCACTACCTCC	CCCACAGTGTTTTCCTAAAAGGGCTTTCCACAGCACCTGAAGAATTTCCG	AAK1	NM_014911	Body											AAK1	ENST00000489327.1	3'UTR	chr2:69735120-69735355	3
down	cg26924445	-0.255166	2.14	-4.87809	3.97e-06	0.0261873	3.00527	-0.0214651	chrX	70824102	+	cg26924445	1699898		CACAAATCTTCTACTAACACAAAAACTTCCAAATCATCACTATTATCATC		II			NA	NA	NA	NA	NA	NA	chrX:70823513-70824103	Island	CGACGACAAGAGTGATGATTCGGATGTTCCCGAAGACAAGAGTGATGATTCGGATGTTCC[CG]ATGACAATAGTGATGATTTGGAAGTTCCTGTGCCAGCAGAAGATTTGTGTAATGAAGGCC	ACAAATCTTCTGCTGGCACAGGAACTTCCAAATCATCACTATTGTCATCG	ACRC;BCYRN1	NM_052957;NR_001568	Body;Body														chrX:70824040-70824335	3
down	cg22992505	-0.498435	2.55022	-5.42775	3.89e-07	0.00679714	4.71669	-0.0422682	chr2	158712427	-	cg22992505	33730590		AAACATACTCCTCATACTACATTTTCTAATAACCAAACATTAACTCATCC		II			NA	NA	NA	NA	NA	NA		OpenSea	CCTCCCAAGAGGAACATGCTCCTCATGCTACATTTTCTGATGACCAAACATTAACTCATC[CG]CCTAAATCTCTTCAATGACTAAAAAGTTCCTCGCATCATCATGAAATAGTAGCTTGAAAT	AACATGCTCCTCATGCTACATTTTCTGATGACCAAACATTAACTCATCCG	ACVR1;ACVR1	NM_001105;NM_001111067	5'UTR;5'UTR		chr2:158712267-158712267						AC013731.1;ACVR1;ACVR1	ENST00000401115.1;ENST00000263640.3;ENST00000434821.1	TSS1500;5'UTR;5'UTR	AC013731.1;ACVR1;ACVR1;ACVR1;ACVR1	ENST00000401115.1;ENST00000263640.3;ENST00000440523.1;ENST00000539637.1;ENST00000434821.1	TSS1500;5'UTR;5'UTR;5'UTR;5'UTR	chr2:158712245-158712515	3
down	cg07329251	-0.315215	1.04657	-5.41591	4.09e-07	0.00679714	4.67892	-0.0441639	chr11	10476662	-	cg07329251	99669919		AAACATACRAAAATAACTCAAACCCAAATCAAAATTACAACTAACCTCCC		II			rs115890658	0.010982	NA	NA	NA	NA	chr11:10472000-10472857	S_Shelf	ACCTCACGATTGGACATGCGGAGGTGACTCAGGCCCAAGTCAGGGTTACAGCTAGCCTCC[CG]GTAAACAACTGACCCATCCTTCCTGAGCTCTTCTCCCCAGGATTTCAACAGCACCACAGA	CGGGAGGCTAGCTGTAACCCTGACTTGGGCCTGAGTCACCTCCGCATGTC	AMPD3;AMPD3;AMPD3	NM_001025389;NM_001025390;NM_000480	TSS200;TSS1500;Body								AMPD3;AMPD3;AMPD3	ENST00000396553.2;ENST00000528723.1;ENST00000444303.2	TSS1500;TSS1500;5'UTR	AMPD3;AMPD3;AMPD3;AMPD3;AMPD3;AMPD3;AMPD3	ENST00000524866.1;ENST00000396553.2;ENST00000529834.1;ENST00000528723.1;ENST00000532250.1;ENST00000444303.2;ENST00000529835.1	5'UTR;TSS1500;TSS1500;TSS1500;5'UTR;5'UTR;5'UTR	chr11:10476420-10477090	3
down	cg08067983	-0.470151	2.40559	-4.81292	5.18e-06	0.0308719	2.80853	-0.0451401	chr13	111535587	-	cg08067983	81629882		AAACTAAATCAAAACCACATTTACTAATTTCTCAATATTTACTACTAATC		II			NA	NA	NA	NA	NA	NA		OpenSea	CTGGAGTGACTGGGCTGAGTCAGAACCACATTTACTAGTTTCTCAGTGTTTACTGCTAGT[CG]TCCTCTTTGTGGTATATTGGTTTGAAAATATTAACTGTAGCATGTTCGGTATATTCACCC	GGCTGAGTCAGAACCACATTTACTAGTTTCTCAGTGTTTACTGCTAGTCG	ANKRD10	NM_017664	Body				TRUE				ANKRD10	ENST00000375758.5	3'UTR	ANKRD10;ANKRD10	ENST00000375758.5;ENST00000485844.1	3'UTR;3'UTR	chr13:111535400-111535630	3
down	cg08423714	-0.210584	-0.651622	-4.67759	8.95e-06	0.0400567	2.40458	-0.0248268	chr16	89489377	-	cg08423714	94669444		TTTTTCAATCAAAAAATCTACAACTACTTACTAACCATAATCTTCAATCC		II			NA	NA	NA	NA	NA	NA	chr16:89487760-89488158	S_Shore	CAATAATCACTTTTTTCAATCAGGAGATCTACAACTGCTTGCTAACCATAGTCTTCAATC[CG]CTAAGATGAGCAATTCTTTCTGTCCACACTGACTAACCCCAACTGACAGCAGAGAAAAAC	TTTTCAATCAGGAGATCTACAACTGCTTGCTAACCATAGTCTTCAATCCG	ANKRD11;ANKRD11;ANKRD11;ANKRD11	NR_045839;NM_013275;NM_001256183;NM_001256182	Body;5'UTR;5'UTR;5'UTR				TRUE		16:89488834-89489682	Promoter_Associated_Cell_type_specific	RP1-168P16.1;ANKRD11;ANKRD11	ENST00000567166.1;ENST00000378330.2;ENST00000301030.4	TSS1500;5'UTR;5'UTR	RP1-168P16.1;ANKRD11;ANKRD11;ANKRD11;ANKRD11;ANKRD11;ANKRD11	ENST00000567166.1;ENST00000562816.1;ENST00000378330.2;ENST00000378332.2;ENST00000301030.4;ENST00000568512.1;ENST00000566973.1	TSS1500;3'UTR;5'UTR;5'UTR;5'UTR;3'UTR;3'UTR	chr16:89488940-89490075	3
down	cg14889387	-0.252616	0.944504	-5.01425	2.26e-06	0.0187643	3.42078	-0.0247308	chr2	198024604	-	cg14889387	18735949		AAAATCACACACCAATATTTAATAACCCTAAATTTCCTAACTCCACATCC		II			NA	NA	NA	NA	NA	NA		OpenSea	GTGACTCACCCAAAGTCACACACCAATATTTGGTGACCCTGGATTTCCTGACTCCACATC[CG]CTGCTCTCTCAACACCACTAGGTAAGGCATTAACTAACCATTAAGAATTCCTCTCTAAGA	AAGTCACACACCAATATTTGGTGACCCTGGATTTCCTGACTCCACATCCG	ANKRD44;ANKRD44	NM_001195144;NM_153697	Body;Body		chr2:198024213-198024213		TRUE				ANKRD44	ENST00000539527.1	5'UTR	ANKRD44;ANKRD44	ENST00000463879.1;ENST00000539527.1	3'UTR;5'UTR	chr2:198024225-198025355	3
down	cg19024002	-0.382314	2.7791	-4.76537	6.28e-06	0.0333757	2.66589	-0.032758	chr2	69397161	+	cg19024002	42608944		ACTCTACTAATTAACATATAACTCAAACTAAAAATTCCAATCTCATTTAC		II			NA	NA	NA	NA	NA	NA		OpenSea	GGTAGGAAATGAAACTGTGACCTGTGGAACATTTATTTCTCTATACAAAACCAGAAGAGA[CG]CAAATGAGACTGGAACCCTCAGCCTGAGTCATATGCTAACTAGCAGAGCTACTCTGTCCA	CGCAAATGAGACTGGAACCCTCAGCCTGAGTCATATGCTAACTAGCAGAG	ANTXR1;ANTXR1	NM_053034;NM_032208	Body;Body				TRUE										chr2:69397025-69397575	3
down	cg07439961	-0.290405	1.93637	-5.03599	2.06e-06	0.0179858	3.48768	-0.0205531	chr7	36726344	+	cg07439961	11642284		ATACTAATAATATCTATAATAAAACAACTTACTCAAATTCACAACTCRAC		II			NA	NA	NA	NA	NA	NA		OpenSea	ATGACTCGTCCCATATTTACCAGGCAGGTAGCTGCACAGTCTCTCCATCGAGGCCTGGAC[CG]TCGAGTTGTGAACTTGAGCAAGCTGTTCTATTACAGACACCACCAGCACACACCCTGCCA	TGCTGGTGGTGTCTGTAATAGAACAGCTTGCTCAAGTTCACAACTCGACG	AOAH;AOAH;AOAH	NM_001177506;NM_001177507;NM_001637	Body;Body;Body														chr7:36726105-36726395	3
down	cg06591801	-0.250829	1.33803	-4.74768	6.75e-06	0.0341752	2.61301	-0.0369531	chr3	113467822	+	cg06591801	17758924		CCAAACAAAACTAATTAAAACTTCCAAACCACATAAAAAATTCTCCTTAC		II			NA	NA	NA	NA	NA	NA	chr3:113464437-113465159	S_Shelf	TAGAGGAGAGGGGAAGAAAAAAAGGAAGTGTTACTTCAGTGACCAGGTGACATTGCACCA[CG]TAAGGAGAATTCCTTATGTGGTCTGGAAGTCCTAACTAGTCCTGTCTGGCTGAGACCAAA	CAGACAGGACTAGTTAGGACTTCCAGACCACATAAGGAATTCTCCTTACG	ATP6V1A	NM_001690	5'UTR								ATP6V1A;ATP6V1A;ATP6V1A	ENST00000545842.1;ENST00000273398.3;ENST00000538620.1	5'UTR;5'UTR;5'UTR	ATP6V1A;ATP6V1A;ATP6V1A;ATP6V1A;ATP6V1A;ATP6V1A;ATP6V1A	ENST00000545842.1;ENST00000273398.3;ENST00000462855.1;ENST00000470455.1;ENST00000538620.1;ENST00000496747.1;ENST00000475322.1	5'UTR;5'UTR;5'UTR;5'UTR;5'UTR;5'UTR;5'UTR	chr3:113467780-113468190	3
up	cg19790640	0.29828	-1.76752	5.11395	1.49e-06	0.0150854	3.72873	0.0215478	chr8	104153829	+	cg19790640	56716297		ACRAAATACATTTATTTTAACCTAAACTAAAATTCTAATCTTTAAAACCC		II			NA	NA	NA	NA	NA	NA	chr8:104152726-104153390	S_Shore	CCTGGGTGGAGTCTTTCTTGTCGCTTCCCCTTTTCTCCCTCTAGGAAATGAGCCCACTCG[CG]GGCTTCAAAGACCAGAATCCCAGTTTAGGTCAAAATAAATGCACCCCGCCCCATCGCTAG	CGGGCTTCAAAGACCAGAATCCCAGTTTAGGTCAAAATAAATGCACCCCG	BAALC;BAALC;C8orf56	NM_024812;NM_001024372;NR_027071	Body;Body;TSS1500			RDMR					C8orf56;C8orf56	ENST00000521246.1;ENST00000436771.1	TSS200;TSS1500	C8orf56;C8orf56	ENST00000521246.1;ENST00000436771.1	TSS200;TSS1500	chr8:104153465-104153850	3
down	cg20995327	-0.196622	1.48208	-4.84495	4.55e-06	0.0281653	2.90506	-0.0274493	chr14	99684844	-	cg20995327	89666135		CACATATAACCACACTACCTTCCATAAACACAAAAATCTAAATACTAACC		II			NA	NA	NA	NA	NA	NA		OpenSea	GAGCTGGGGGCCACATGTGACCACACTGCCTTCCATAAACACAGAAGTCTGAGTGCTAGC[CG]AAGGGCCAGGCATTTCAGAATCACCACATTCCTGAGAAAAAAAGGAACATGTGTCCATCT	CGGCTAGCACTCAGACTTCTGTGTTTATGGAAGGCAGTGTGGTCACATGT	BCL11B;BCL11B;BCL11B;BCL11B	NM_022898;NM_001282238;NM_001282237;NM_138576	Body;Body;Body;Body														chr14:99684700-99685155	3
down	cg18395269	-0.307489	1.90841	-4.86733	4.15e-06	0.0265388	2.97269	-0.0241902	chr18	60827075	-	cg18395269	57643216		AAAATTTCTATAAACTAAACTAAATCTACTCACCTTACAAAAATTTCCCC		II			NA	NA	NA	NA	NA	NA		OpenSea	CAGAATCAGCTGGAGTTTCTATGAGCTGAGCTGAATCTGCTCACCTTGCAAAGATTTCCC[CG]CACAGTGGGGACTGCCCACGCGTACGCATTTCTTAGTTTCTGCTGGCCAACTCGAATCGT	CGGGGAAATCTTTGCAAGGTGAGCAGATTCAGCTCAGCTCATAGAAACTC	BCL2	NM_000633	Body		chr18:60827006-60827006												chr18:60826905-60827175	3
down	cg10258381	-0.325412	-0.395355	-5.55612	2.22e-07	0.00455944	5.12836	-0.0199345	chr10	73486251	+	cg10258381	18707217		AAACAATTACAAAAACCCAAATATCTTCCCAACTCTTCTTAAAACAAAAC		II			NA	NA	NA	NA	NA	NA		OpenSea	TCAGGGGCTGTGCTGGGGTGGGTGACTCAGCCCTGACCCAGCTCCTGCTGACACCTCCAA[CG]CTTTGCCCCAAGAAGAGCTGGGAAGACACCTGGGTCCTTGCAACTGCCCTGAGTGAGACC	CGCTTTGCCCCAAGAAGAGCTGGGAAGACACCTGGGTCCTTGCAACTGCC	C10orf105;CDH23;CDH23	NM_001168390;NM_001171930;NM_022124	5'UTR;Body;Body		chr10:73486064-73486064				10:73485404-73486677	Unclassified	C10orf105	ENST00000545760.1	5'UTR	CDH23;C10orf105	ENST00000493280.1;ENST00000545760.1	5'UTR;5'UTR	chr10:73485760-73486355	3
down	cg03116016	-0.325834	1.51413	-5.07272	1.77e-06	0.0164441	3.60103	-0.0325416	chr16	15583606	-	cg03116016	48624287		AAATTTTCCAAACTCRAAAAAACTATTAACATTTACTCTACTCCTCCCAC		II			NA	NA	NA	NA	NA	NA		OpenSea	GACTCATGGTGGAGTTTTCCAGGCTCGAGGGGACTGTTGACATTTACTCTGCTCCTCCCA[CG]CCACAGAGTCTAACTTTTTCTATCTTCCCCCAAACATAACTCATTACCTCCAGTTTATCC	AGTTTTCCAGGCTCGAGGGGACTGTTGACATTTACTCTGCTCCTCCCACG	C16orf45	NM_033201	Body		chr16:15583408-15583408		TRUE				RP11-1021N1.1	ENST00000568222.1	3'UTR	RP11-1021N1.1;RP11-1021N1.1;C16orf45;C16orf45	ENST00000567442.1;ENST00000568222.1;ENST00000567550.1;ENST00000570249.1	3'UTR;3'UTR;5'UTR;3'UTR	chr16:15583345-15583675	3
down	cg18572150	-0.301832	1.95666	-4.75196	6.64e-06	0.0340799	2.62578	-0.0235756	chr17	3712521	+	cg18572150	97788148		AATAATTTTTCCAAACAACTATATCATTTTCCATTCCACCAACAATATAC		II			NA	NA	NA	NA	NA	NA		OpenSea	ATACCACTTCACACCAGAAAATAATGAGTGTTGGTGGAGATGTGGAGAAACTGGAACCCT[CG]CACACTGCTGGTGGAATGGAAAATGATACAGCTGCTTGGAAAAACCACCTGGTGGTTCCT	CGCACACTGCTGGTGGAATGGAAAATGATACAGCTGCTTGGAAAAACCAC	C17orf85	NM_001114118	3'UTR								CTD-3195I5.1	ENST00000571336.1	TSS1500	CTD-3195I5.1	ENST00000571336.1	TSS1500
down	cg24462980	-0.483371	1.98436	-4.6426	1.03e-05	0.0441738	2.3012	-0.0580377	chr1	19762766	+	cg24462980	68728247		AACTAACTCCTAAATAACTAACRAATACATAACTTATACAATATAAATAC		II			NA	NA	NA	NA	NA	NA		OpenSea	ATGAAATCTCATGCCTTCCCACTCCATCCTGCCTGGGACATGAATCATCTTTTTGTCCCG[CG]TATCCACACTGTACAAGCTATGTACCCGTTAGTCACTCAGGAGCCAGCTCGGTTCTCAGA	GCTGGCTCCTGAGTGACTAACGGGTACATAGCTTGTACAGTGTGGATACG	CAPZB;CAPZB;CAPZB;CAPZB	NM_001206541;NM_001282162;NM_004930;NM_001206540	Body;Body;Body;Body		chr1:19762527-19762527		TRUE				CAPZB	ENST00000482808.1	3'UTR	CAPZB;CAPZB;CAPZB	ENST00000459967.1;ENST00000482808.1;ENST00000413711.1	3'UTR;3'UTR;5'UTR	chr1:19762640-19762895	3
up	cg20008643	0.195851	-0.599488	4.87343	4.04e-06	0.0263144	2.99116	0.025389	chr4	24919022	-	cg20008643	31661283		RCTCACAATAACTAAATAAAACTAATAACRACCTAACAAACCRAAAACCC		II			rs112916589	0.05651	NA	NA	NA	NA		OpenSea	TGAACTGCCGCGCTCACAGTGGCTGAGTGGGGCTGATGACGGCCTGGCAGGCCGGGGACC[CG]CAGTTGTCATCCTAAGGGGGCACAGGCTTGAGCGTGATTGGCTTGGGCGTTGTGGGAGAC	CGGGTCCCCGGCCTGCCAGGCCGTCATCAGCCCCACTCAGCCACTGTGAG	CCDC149	NM_173463	5'UTR								CCDC149	ENST00000389609.4	5'UTR	CCDC149;CCDC149	ENST00000324309.4;ENST00000389609.4	3'UTR;5'UTR	chr4:24918265-24919235	3
down	cg05175803	-0.226773	-1.00098	-5.15376	1.26e-06	0.0129204	3.85252	-0.0116397	chr11	44597119	+	cg05175803	86790592		AATACCCAAAATATAATCCAAAACCAACAAATACAACRTCCCCTAAAAAC		II			rs75545097	0.028554	NA	NA	NA	NA		OpenSea	ACCCCCAGGTTTCTGATTCTGTGGGTCTGGGGTACTGCCTGAGAATGTGCATTGCTAACA[CG]TTCCCAGGGGACGCTGCATCTGCTGGCCCTGGACCACACTTTGGGTACCAGTAAAGTAGT	GTACCCAAAGTGTGGTCCAGGGCCAGCAGATGCAGCGTCCCCTGGGAACG	CD82;CD82	NM_002231;NM_001024844	5'UTR;5'UTR				TRUE				CD82;CD82	ENST00000227155.4;ENST00000342935.3	5'UTR;5'UTR	CD82;CD82;CD82;CD82;CD82;CD82;CD82;CD82;CD82	ENST00000227155.4;ENST00000342935.3;ENST00000532544.1;ENST00000529277.1;ENST00000525210.1;ENST00000525898.1;ENST00000527737.1;ENST00000524704.1;ENST00000525813.1	5'UTR;5'UTR;5'UTR;5'UTR;5'UTR;5'UTR;5'UTR;5'UTR;5'UTR			chr11:44596028-44597287	6
down	cg15367056	-0.396766	1.76702	-4.68796	8.59e-06	0.038979	2.43532	-0.0431838	chr7	92271711	-	cg15367056	9809304		ACACTACAATAATTAATCATCACTTCACTATTAAATCATTTAACCATACC		II			NA	NA	NA	NA	NA	NA		OpenSea	AGATATAAGGAGCACTACAATGATTAGTCATCACTTCACTATTGAGTCATTTGGCCATGC[CG]CCCAGCCCACTGTGACCTCAGTTCATGCTGTGTACCCCACGCTTGAGGTTCTGTCTAGAA	CACTACAATGATTAGTCATCACTTCACTATTGAGTCATTTGGCCATGCCG	CDK6;CDK6	NM_001259;NM_001145306	Body;Body		chr7:92271612-92271612				7:92271599-92271794	Unclassified_Cell_type_specific							chr7:92271500-92271775	3
down	cg05101437	-0.283917	-1.29623	-5.01084	2.29e-06	0.0188322	3.41032	-0.0158778	chr7	92262970	+	cg05101437	97613833		CAAAACAATTTATCCACATTAACACTTCCATTTCCTAAAATAAAACCCTC		II			NA	NA	NA	NA	NA	NA		OpenSea	TGAAATAAAGCTGGTTAACAAAGCTAGCCTTTTTTTTTTTTTTTTCCCTCTGTGGGCCAG[CG]AGGGTTTCATTTTAGGAAATGGAAGTGTCAATGTGGACAAACTGTTCTGAAGTATTTATA	AGAACAGTTTGTCCACATTGACACTTCCATTTCCTAAAATGAAACCCTCG	CDK6;CDK6	NM_001259;NM_001145306	Body;Body				TRUE										chr7:92262465-92262990	3
down	cg08125784	-0.348714	0.0999283	-4.82605	4.91e-06	0.0297164	2.84804	-0.0277234	chr10	11277347	-	cg08125784	2645169		CTCACATATTCCTCATCTATATTTACCTTTACCATTTCAATTTCAATTAC		II			rs17149900	0.016374	NA	NA	NA	NA		OpenSea	CACATGCTTGTCTCACATATTCCTCATCTGTGTTTACCTTTGCCATTTCAATTTCAGTTA[CG]TGCGGTATATCTGAAGGCCTAATCCTTGAATTTTCTCTTTAAAAGATTGAACTTGAAGAT	TCACATATTCCTCATCTGTGTTTACCTTTGCCATTTCAATTTCAGTTACG	CELF2;CELF2;CELF2;CELF2	NM_001025077;NM_006561;NM_001083591;NM_001025076	Body;Body;Body;Body								CELF2	ENST00000537122.1	5'UTR	CELF2	ENST00000537122.1	5'UTR	chr10:11277220-11277470	3
down	cg13137743	-0.334705	1.19158	-5.23007	9.1e-07	0.0102933	4.09112	-0.0316806	chr7	130333846	-	cg13137743	5667918		TTTAAATCTTTCACTTCATCCTCTCTCTCTAACTCTAAATTACTACTAAC		II			NA	NA	NA	NA	NA	NA		OpenSea	TTTGCCTCCTCTTTGAGTCTTTCACTTCATCCTCTCTCTCTAGCTCTGAGTTGCTGCTGA[CG]TAGAATTCTCAAAAACCTTGTGGGTCTACTGTATAAGTACAGAGACTCACTCCATTAGAC	CGTCAGCAGCAACTCAGAGCTAGAGAGAGAGGATGAAGTGAAAGACTCAA	COPG2;COPG2	NM_001290033;NM_012133	Body;Body														chr7:130333825-130334275	3
down	cg25581222	-0.459214	1.05202	-5.65902	1.41e-07	0.00346218	5.46128	-0.0468342	chr15	64539239	-	cg25581222	2625171		TCATATAATCAACTATAAAATCATTCTCATACTATCACTCTTCCTAATAC		II			NA	NA	NA	NA	NA	NA		OpenSea	CCACGCTGTTGTCATGTGGTCAGCTATGGAGTCATTCTCATACTGTCACTCTTCCTAATA[CG]GATCTGTTTCGGCCACAGACTCTTTCATATCTCTGCCCCAAACCTCTCATCCACCAAATC	CATGTGGTCAGCTATGGAGTCATTCTCATACTGTCACTCTTCCTAATACG	CSNK1G1	NM_022048	Body		chr15:64538820-64538820		TRUE		15:64539015-64539361	Unclassified_Cell_type_specific	CTD-2116N17.1	ENST00000561349.1	3'UTR	CTD-2116N17.1	ENST00000561349.1	3'UTR	chr15:64538985-64539350	3
down	cg01761228	-0.383883	2.7541	-4.6403	1.04e-05	0.0443379	2.29441	-0.0281124	chr2	115416787	+	cg01761228	3740547		AACCCTCCTACCACATACAATTTATTATTAACCACAATCTATATTAATAC		II			NA	NA	NA	NA	NA	NA	chr2:115419728-115420261	N_Shelf	TAAACTTCTTTCCTTCATAAATTACCCAGTCTCAGGTATTTCCCTATTGCAGCATGAAAA[CG]TACTAATACAGACTGTGGCTAACAATAAATTGTATGTGGCAGGAGGGTTTCAGAGTCTTG	CGTACTAATACAGACTGTGGCTAACAATAAATTGTATGTGGCAGGAGGGT	DPP10;DPP10	NM_020868;NM_001178036	Body;5'UTR								DPP10	ENST00000409163.1	5'UTR	DPP10;DPP10;DPP10	ENST00000436732.1;ENST00000461250.1;ENST00000409163.1	5'UTR;5'UTR;5'UTR
down	cg13360848	-0.332518	-0.420077	-4.73284	7.17e-06	0.0346758	2.56875	-0.0206818	chr5	106822319	+	cg13360848	81698859		AAAACACTAAAAAATCTTACTTCAACCCAAAAATAACTCATATTCCTTCC		II			NA	NA	NA	NA	NA	NA		OpenSea	TTCTGGGCGTATGAGAGTATTATACCTCTCTACTACCTTAGAGTTAGGCAGAGTTGTGGG[CG]GAAGGAACATGAGTCACTTTTGGGCTGAAGCAAGACTCTTCAGTGTTCTCTTATGTGGTG	GAACACTGAAGAGTCTTGCTTCAGCCCAAAAGTGACTCATGTTCCTTCCG	EFNA5	NM_001962	Body		chr5:106822252-106822252		TRUE							EFNA5;EFNA5	ENST00000505499.1;ENST00000504941.1	3'UTR;3'UTR	chr5:106822225-106822515	3
down	cg05318454	-0.221547	1.66603	-4.73608	7.08e-06	0.0346469	2.57841	-0.0239133	chr19	46117805	-	cg05318454	20704880		ATAAACTTCCCACACTAAAAATAAACAATAAAACTCTAAAAACCACCAAC		II			NA	NA	NA	NA	NA	NA	chr19:46119454-46119815	N_Shore	GCAGTAAAGCAGTGAGCTTCCCACACTGGAGGTAAGCAGTAAGACTCTGGAAACCACCAG[CG]GGGATGTCTCTCAGAACTACTGTCCTCAGTGAGACCTCTCTCATTCCAGAACTCACCAAA	TGAGCTTCCCACACTGGAGGTAAGCAGTAAGACTCTGGAAACCACCAGCG	EML2	NM_012155	Body				TRUE		19:46117705-46117847	Gene_Associated_Cell_type_specific							chr19:46117585-46118175	3
down	cg13122356	-0.432597	0.252942	-4.7634	6.34e-06	0.03338	2.65998	-0.0250137	chr1	169554071	+	cg13122356	40798879		TCATTCTATCCCCTCATCCTATAAATAAATTTCCAAAATTCTAAAAATTC		II			NA	NA	NA	NA	NA	NA		OpenSea	ATGACAGTTTGTCTGGGTTGTGTTTCTATGGTTTTGACTCAACAATTCCTACCAGAGGAA[CG]AATCTCCAGAACTTTGGAAACTTACCCACAGGATGAGGGGACAGAATGACCAGTCATGGT	CATTCTGTCCCCTCATCCTGTGGGTAAGTTTCCAAAGTTCTGGAGATTCG	F5	NM_000130	Body		chr1:169553917-169553917						F5	ENST00000546081.1	5'UTR	F5	ENST00000546081.1	5'UTR	chr1:169553840-169554355	3
down	cg13888582	-0.571937	2.51447	-5.35851	5.25e-07	0.00787494	4.49636	-0.0611657	chr5	79812943	+	cg13888582	96652448		AATTATATAAATATAATCTCTCTCTCTCTCTCAAAATAACATACTATACC		II			NA	NA	NA	NA	NA	NA		OpenSea	TAGTCACTTAATAGCCGTCACAGTTATCAGATTGACAGATCACAAGAAGAAGGGTGAGTA[CG]GTACAGTATGCTATTTTGAGAGAGAGAGAGAGACCACATTCACATAACTTTTATTATAGT	CGGTACAGTATGCTATTTTGAGAGAGAGAGAGAGACCACATTCACATAAC	FAM151B	NM_205548	Body								FAM151B	ENST00000511718.1	5'UTR	FAM151B;FAM151B	ENST00000509292.1;ENST00000511718.1	5'UTR;5'UTR	chr5:79812700-79812955	3
down	cg18566095	-0.418185	2.11768	-7.58742	1.6e-11	1.25e-05	12.0162	-0.0474963	chr11	63982675	-	cg18566095	76711939		CAATCCAATTTTAAAACATTTCCACTACCCCAAACAAACACTAATTACAC		II			NA	NA	NA	NA	NA	NA		OpenSea	AACCATCACCACAATCCAGTTTTAGAACATTTCCACTGCCCCAGACAAGCACTGATTGCA[CG]ATGCCCATTTGCAGTCATTCCTCCTCCCACACCCCGACCACCACTGATCTGCTTTCCATG	CGTGCAATCAGTGCTTGTCTGGGGCAGTGGAAATGTTCTAAAACTGGATT	FERMT3;FERMT3	NM_178443;NM_031471	Body;Body											FERMT3;FERMT3	ENST00000541326.1;ENST00000546255.1	5'UTR;5'UTR	chr11:63982565-63982855	3
down	cg03331763	-0.437743	2.82121	-5.73511	1.01e-07	0.00290671	5.70904	-0.0346035	chr9	132730971	+	cg03331763	53674541		ATATACTTACAAACTCCACATTACTTAAAATTAACCATTTAAAACTACTC		II			NA	NA	NA	NA	NA	NA		OpenSea	TTGAAAAGAATGTTATAGGTTTTAGTGCAGTATCCATTTTCAAACATTTCAGAAACCTCG[CG]AGTAGTTTTAAATGGTCAATTCTAAGTAATGTGGAGTCTGTAAGCATACAGGTCTGAGGT	TATGCTTACAGACTCCACATTACTTAGAATTGACCATTTAAAACTACTCG	FNBP1	NM_015033	Body														chr9:132730940-132731275	3
down	cg06481158	-0.32561	-3.14824	-4.8375	4.69e-06	0.0285801	2.88257	-0.0312107	chr13	49549440	-	cg06481158	6755960		CATTATTTAAAATTCCAAAAAATCRCTACTACRCTCACTTATAAATCTTC		II			NA	NA	NA	NA	NA	NA	chr13:49549822-49551042	N_Shore	GCAGCGTCCCACATTGTTTGAGGTTCCAGGAAGTCGCTGCTACGCTCACTTGTAAGTCTT[CG]TGCTGTTGTAAAAATTGAGGTCGTGGTTTTCCACGCGATTTGGCTGGCGAAGAGACCACG	ATTGTTTGAGGTTCCAGGAAGTCGCTGCTACGCTCACTTGTAAGTCTTCG	FNDC3A	NM_001079673	TSS1500	high-CpG:48447382-48448977				13:48447415-48447517	13:49549085-49549734	NonGene_Associated	FNDC3A;FNDC3A	ENST00000492622.1;ENST00000337156.5	TSS1500;TSS1500	FNDC3A;FNDC3A;FNDC3A;FNDC3A	ENST00000492622.1;ENST00000378383.1;ENST00000484074.1;ENST00000337156.5	TSS1500;TSS1500;TSS1500;TSS1500	chr13:49549225-49550475	3
down	cg03730529	-0.512627	1.05229	-5.69297	1.21e-07	0.00326445	5.57165	-0.0675187	chr14	89892521	-	cg03730529	33704924		CTTTATTCACCCTCAACTAAAAACRTACACACTAAATAACTCATTTATAC		II			NA	NA	NA	NA	NA	NA		OpenSea	GCAGAACATCACTTTGTTCACCCTCAGCTGGGAACGTGCACACTGAATGACTCATTTGTA[CG]TGTCCATGAGTGACCACAAAAGCACCAGGAGTACTGATTTTTTTTTTTTTTTTTTTTTTT	TTTGTTCACCCTCAGCTGGGAACGTGCACACTGAATGACTCATTTGTACG	FOXN3	NM_001085471	5'UTR								FOXN3;FOXN3;RP11-33N16.3	ENST00000345097.4;ENST00000555353.1;ENST00000555070.1	5'UTR;5'UTR;3'UTR	FOXN3;FOXN3;FOXN3;FOXN3;FOXN3;RP11-33N16.3	ENST00000555034.1;ENST00000553904.1;ENST00000345097.4;ENST00000555855.1;ENST00000555353.1;ENST00000555070.1	5'UTR;5'UTR;5'UTR;5'UTR;5'UTR;3'UTR	chr14:89892360-89892690	3
down	cg27073896	-0.229031	2.47012	-5.81942	6.9e-08	0.00255397	5.98503	-0.0200985	chr13	41162477	-	cg27073896	14617906		TACACAAAACTTCTCTAACTTCATTACCAAACCTTAAATCACCTAAATCC		II			NA	NA	NA	NA	NA	NA		OpenSea	TTGAGTGTATCTGCACAAGACTTCTCTAGCTTCATTACCAAACCTTGAGTCACCTGAATC[CG]AACAGGCCAACTGATGTTTTAAGTGGAACAAAATTCCCTGCCTACCTTTTCTTTTTCCAT	CGGATTCAGGTGACTCAAGGTTTGGTAATGAAGCTAGAGAAGTCTTGTGC	FOXO1	NM_002015	Body														chr13:41162300-41162550	3
down	cg27659109	-0.248886	1.64741	-7.18844	1.13e-10	2.93e-05	10.6282	-0.0330772	chr19	3509838	+	cg27659109	87724118		ACAACAAACAAACACTAAAAACAACACCAACRTCCACTAAATAAAAAAAC		II			NA	NA	NA	NA	NA	NA	chr19:3505820-3506770	S_Shelf	AGCCCTGCTCTTTGTCGTGGCTGAGTCATGTTCCGTGATGTGGAGGCACCGGGTTTTGTG[CG]TCTCCTTATTCAGTGGACGTTGGTGCTGTTTCCAGTGTCTGCCTGTTGTGAGTTGAGCTG	CAACAGGCAGACACTGGAAACAGCACCAACGTCCACTGAATAAGGAGACG	FZR1	NM_016263	5'UTR					19:3460754-3460937			FZR1	ENST00000441788.1	5'UTR	FZR1	ENST00000441788.1	5'UTR	chr19:3509640-3509915	3
down	cg08076717	-0.385692	2.02177	-5.39203	4.54e-07	0.00722632	4.60287	-0.0431588	chr17	9880790	-	cg08076717	9625912		TCTTTACCTATTACTATTTCTCTCTACAAATCAATATTTCCACACTACAC		II			NA	NA	NA	NA	NA	NA		OpenSea	CATTTTCTTTCTCTTTGCCTGTTACTATTTCTCTCTACAAATCAGTATTTCCACACTGCA[CG]TTAAGCCCAGCCCAAAGAGGACTTTCAATATTTGCAGCAGTTACTGAATGGCGTCTTAGG	CGTGCAGTGTGGAAATACTGATTTGTAGAGAGAAATAGTAACAGGCAAAG	GAS7;GAS7;GAS7	NM_201433;NM_001130831;NM_201432	Body;Body;Body								GAS7	ENST00000542249.1	5'UTR	GAS7	ENST00000542249.1	5'UTR	chr17:9880545-9880815	3
down	cg08329501	-0.501603	1.41741	-5.1728	1.16e-06	0.0122535	3.91191	-0.0490077	chr9	79056558	+	cg08329501	51807261		CTCCTTAACAATTCACCTATAATCTATCTAATATAACTCACACTTTCTTC		II			NA	NA	NA	NA	NA	NA		OpenSea	TAATTAAATGGGCTATATTTTCATCATAGTATCTGTTTCGTATGTGGGAAATTTGAGACA[CG]AAGAAAGTGTGAGTCATACCAGACAGACCATAGGTGAACTGTTAAGGAGGGAGAAGCCGC	TCCTTAACAGTTCACCTATGGTCTGTCTGGTATGACTCACACTTTCTTCG	GCNT1	NM_001097634	TSS200						9:79056414-79057020	Unclassified_Cell_type_specific	GCNT1;GCNT1;GCNT1	ENST00000442371.1;ENST00000536223.1;ENST00000488136.1	TSS200;5'UTR;5'UTR	GCNT1;GCNT1;GCNT1	ENST00000442371.1;ENST00000536223.1;ENST00000488136.1	TSS200;5'UTR;5'UTR	chr9:79056500-79056830	3
down	cg05327736	-0.320418	0.121229	-5.33512	5.8e-07	0.00854579	4.42222	-0.0226671	chr19	3142398	-	cg05327736	99622410		CTCTTCAAACTTCRAATAATAACCCATCCCTAAATCATCAAATCTATATC		II			NA	NA	NA	NA	NA	NA		OpenSea	TTCTCACGCAGCTCTTCAGGCTTCGGGTGATGACCCATCCCTGAGTCATCAAATCTGTGT[CG]CGGGTGGCAACAGGATTATCATTTATTTCCTATAACAAAGCAGAAGAGGAAAAAAAAATC	TCTTCAGGCTTCGGGTGATGACCCATCCCTGAGTCATCAAATCTGTGTCG	GNA15;LOC100996351	NM_002068;NR_110670	Body;Body				TRUE										chr19:3142260-3142575	3
down	cg26559162	-0.254298	1.18475	-5.06864	1.8e-06	0.0165314	3.5884	-0.0325602	chr2	231773501	-	cg26559162	48683957		CCTTCTCATCATTTCACTCTCCRAAACAACTAAATCATTAAAAAACTTCC		II			NA	NA	NA	NA	NA	NA		OpenSea	CCACAATGGATCCTTCTCATCATTTCACTCTCCGGAGCAGCTGAGTCATTGGGAGGCTTC[CG]CTGTCACTTGCACTCCTCCTCCAGATCCGTTGAGAAGCCATCCAGGCGTGACTCAATTGT	CTTCTCATCATTTCACTCTCCGGAGCAGCTGAGTCATTGGGAGGCTTCCG	GPR55	NM_005683	3'UTR				TRUE				GPR55;AC012507.4	ENST00000392040.1;ENST00000454890.1	3'UTR;TSS200	GPR55;GPR55;AC012507.4	ENST00000444078.1;ENST00000392040.1;ENST00000454890.1	3'UTR;3'UTR;TSS200	chr2:231773380-231773795	3
down	cg17129317	-0.246223	0.466629	-5.27979	7.36e-07	0.00897427	4.24744	-0.0343509	chr2	231773419	-	cg17129317	96622463		CTAAAAACCTTACTCACATAAAATCTCATCAATTACTCCTCATCCCACTC		II			NA	NA	NA	NA	NA	NA		OpenSea	TGCTTTTCCTCCTGAAGACCTTGCTCACATGAAGTCTCATCAGTTACTCCTCATCCCACT[CG]CTCTGTCATGCAAAACCACCCCACAATGGATCCTTCTCATCATTTCACTCTCCGGAGCAG	TGAAGACCTTGCTCACATGAAGTCTCATCAGTTACTCCTCATCCCACTCG	GPR55	NM_005683	3'UTR				TRUE				GPR55;AC012507.4	ENST00000392040.1;ENST00000454890.1	3'UTR;TSS200	GPR55;GPR55;AC012507.4	ENST00000444078.1;ENST00000392040.1;ENST00000454890.1	3'UTR;3'UTR;TSS200	chr2:231773380-231773795	3
down	cg06132641	-0.40269	2.40058	-5.52072	2.59e-07	0.00518839	5.01443	-0.0387579	chr17	14241052	-	cg06132641	51696551		AAAACACAAACCCTCACTAACCCTAAAAAATAATCTACAAACAACTAAAC		II			NA	NA	NA	NA	NA	NA		OpenSea	TGTAGACCATCAGGACACAAGCCCTCACTGGCCCTGGGAGGTGATCTACAGGCAGCTGAG[CG]TGTGACCTTCACTCCTCTAGCCATGACTCAAATAGCTAGTCTTGGATTAGCTGAACAACT	CGCTCAGCTGCCTGTAGATCACCTCCCAGGGCCAGTGAGGGCTTGTGTCC	HS3ST3B1;HS3ST3B1	NR_130138;NM_006041	Body;Body														chr17:14240945-14241355	3
down	cg27403618	-0.405995	2.02899	-6.25646	9.41e-09	0.000734224	7.43812	-0.0420069	chr1	209907350	-	cg27403618	82806321		AATCATTATAAAACTTCTATCCTCATTCTACTCCCCCATATTACTTCTCC		II			NA	NA	NA	NA	NA	NA		OpenSea	ATTAGCTACTGAGTCATTATGAGACTTCTATCCTCATTCTGCTCCCCCATATTACTTCTC[CG]CCTCCAACCAAAATACCCAAGAGAGAAGCATGATTCAGATCTCCCAAGTAATCACCTCTA	GTCATTATGAGACTTCTATCCTCATTCTGCTCCCCCATATTACTTCTCCG	HSD11B1;HSD11B1;HSD11B1	NM_001206741;NM_181755;NM_005525	Body;Body;Body														chr1:209907040-209907455	3
down	cg12764170	-0.523173	3.24089	-6.40597	4.69e-09	0.00052351	7.9427	-0.0305728	chr2	103053710	+	cg12764170	84800856		TAATCACATACATATATACCCTAATAATAATCATAAACTTCATCCACTAC		II			NA	NA	NA	NA	NA	NA		OpenSea	CTTAAAATATCTTTTGGATTAGAATGGAAAACTCCTCTCTGTGGAAAGGAGCAACCGAAT[CG]TAGTGGATGAAGTTTATGACTATCACCAGGGCACATATGTATGTGATTACACTCAGTCGG	CGTAGTGGATGAAGTTTATGACTATCACCAGGGCACATATGTATGTGATT	IL18RAP	NM_003853	Body								AC007278.3	ENST00000450893.1	TSS1500	AC007278.3	ENST00000450893.1	TSS1500
down	cg26556684	-0.319888	1.58463	-4.95268	2.92e-06	0.0223314	3.23217	-0.039519	chr2	102764618	+	cg26556684	79621857		ATTCCAAAAATAACACAATAATTTCCATCTCRTAAAAATTAATCACCCAC		II			NA	NA	NA	NA	NA	NA		OpenSea	ATCAGAGGTGACCACATTGAACACACAGTTGGGTTTTTGGGTTGTGTGCACATGATAGAG[CG]TGGGTGACTAATCTCCACGAGATGGAAACCATTGTGTCACCTTTGGAACACACTACAGTG	TTCCAAAGGTGACACAATGGTTTCCATCTCGTGGAGATTAGTCACCCACG	IL1R1;IL1R1	NM_001288706;NM_000877	5'UTR;5'UTR								IL1R1;IL1R1;IL1R1;IL1R1	ENST00000424272.1;ENST00000409589.1;ENST00000409329.1;ENST00000409288.1	5'UTR;5'UTR;5'UTR;5'UTR	IL1R1;IL1R1;IL1R1;IL1R1;IL1R1;IL1R1;IL1R1;IL1R1	ENST00000452403.1;ENST00000409929.1;ENST00000409589.1;ENST00000409329.1;ENST00000450319.1;ENST00000428279.1;ENST00000442590.1;ENST00000409288.1	5'UTR;5'UTR;5'UTR;5'UTR;5'UTR;5'UTR;5'UTR;5'UTR	chr2:102764385-102764755	3
down	cg04008201	-0.370415	1.74347	-4.71661	7.65e-06	0.0359924	2.52041	-0.0265074	chr1	207070638	+	cg04008201	70605589		AAAAAATTACTTCATTACCTAATCACCCATCACTTTAAAAACAATACAAC		II			NA	NA	NA	NA	NA	NA		OpenSea	AGTGGTAGAGCCTGAACTCAAACCCAGGTCTCATCTCACCTCAGGGGCTGCTTTCCCCAT[CG]CTGTATTGTCCTTAAAGTGATGGGTGACTAGGCAATGAAGTAATTCTCTAGGAAAGCATG	CGCTGTATTGTCCTTAAAGTGATGGGTGACTAGGCAATGAAGTAATTCTC	IL24;IL24;IL24;IL24	NM_001185158;NM_001185157;NM_001185156;NM_006850	TSS200;TSS200;TSS200;TSS200				TRUE				IL24;IL24;IL24	ENST00000391929.3;ENST00000294984.2;ENST00000491169.1	TSS200;TSS200;TSS200	IL24;IL24;IL24;IL24	ENST00000480741.1;ENST00000391929.3;ENST00000294984.2;ENST00000491169.1	TSS1500;TSS200;TSS200;TSS200	chr1:207070600-207070975	3
down	cg07507194	-0.475669	0.657436	-5.11046	1.51e-06	0.0151125	3.7179	-0.0426654	chr1	154412839	-	cg07507194	58677983		CACTAAATTTACTTCCCCATTTTAATTATACATAATACTACTATAAACAC		II			NA	NA	NA	NA	NA	NA		OpenSea	TTGTCAGGGGACACTGGGTTTGCTTCCCCATTTTGGTTGTGCATAATGCTGCTATGAACA[CG]GGTGTAAAATATCTGTTTAGATTCCTGCTTTCAGTTCTTTTGTGTATATACTCAGAATTA	ACTGGGTTTGCTTCCCCATTTTGGTTGTGCATAATGCTGCTATGAACACG	IL6R;IL6R	NM_181359;NM_000565	Body;Body								IL6R	ENST00000507256.1	5'UTR	IL6R	ENST00000507256.1	5'UTR	chr1:154412580-154412850	3
down	cg21055554	-0.453922	1.3441	-4.79179	5.65e-06	0.0319761	2.74503	-0.0773952	chr12	113652889	+	cg21055554	46697139		TAATCAATAAAAAATATTTCATCATAACCAACAACATAAAAATCTATCCC		II			NA	NA	NA	NA	NA	NA		OpenSea	TGGTGCTTTGGAGACAGAGGACATGGGATAGTGACTCAGATTGGGAGGGAACATGCCCCC[CG]GGACAGATTTCTATGTTGCTGGTTATGATGAAATACTTTCCACTGACCACAAGCTATATA	GGTCAGTGGAAAGTATTTCATCATAACCAGCAACATAGAAATCTGTCCCG	IQCD	NM_138451	5'UTR		chr12:113652796-113652796		TRUE		12:113652820-113653001	Unclassified_Cell_type_specific	IQCD;IQCD	ENST00000546692.1;ENST00000299732.2	5'UTR;5'UTR	IQCD;IQCD	ENST00000546692.1;ENST00000299732.2	5'UTR;5'UTR	chr12:113652720-113653135	3
down	cg01410779	-0.41063	2.78656	-4.84299	4.58e-06	0.0281653	2.89915	-0.0374526	chr15	68647337	+	cg01410779	70611112		CCRTATATAACTCACCAAATAATTTAAACCATCAATAACTCATAAACACC		II			NA	NA	NA	NA	NA	NA		OpenSea	TGGGACTTGAATTTGGAAGTTTGGGAAGATCAGAATTTGAGGTGAAGATTGCAACCTCAG[CG]GTGCTCATGAGTCACTGATGGTTCAAACTACCTGGTGAGTCACACACGGATAACTGAGCA	CGGTGCTCATGAGTCACTGATGGTTCAAACTACCTGGTGAGTCACACACG	ITGA11	NM_001004439	Body								ITGA11	ENST00000562826.1	3'UTR	ITGA11	ENST00000562826.1	3'UTR	chr15:68647280-68647735	3
down	cg24155515	-0.361403	2.57877	-4.84436	4.56e-06	0.0281653	2.90326	-0.0370342	chr6	15387512	+	cg24155515	36652931		ATTTATTATAACAACCTAAACTAACTAATATACAAACTTTCACCACAACC		II			NA	NA	NA	NA	NA	NA		OpenSea	AGGATGCCAAGACAGTGTGCGTGTGCCTGTGGTGGGATAGGATTGCTAATCATATTCTTG[CG]GCTGTGGTGAAAGTCTGTATATTAGTCAGCTCAGGCTGCCATAATAAATTACCTTAGACT	CGGCTGTGGTGAAAGTCTGTATATTAGTCAGCTCAGGCTGCCATAATAAA	JARID2;JARID2	NM_004973;NM_001267040	Body;5'UTR								JARID2;JARID2	ENST00000538175.1;ENST00000397311.3	5'UTR;5'UTR	JARID2;JARID2	ENST00000538175.1;ENST00000397311.3	5'UTR;5'UTR	chr6:15386440-15387755	3
down	cg16845233	-0.491713	2.02443	-5.30142	6.71e-07	0.00873107	4.31566	-0.030841	chr10	65030562	+	cg16845233	66640171		TCTCTACTCTTTAATTTATTAAATAACCAAAATCAATCTCATATCATCAC		II			NA	NA	NA	NA	NA	NA		OpenSea	TCAGGCATGAGTCACCCTGACAGGCCTTATAGTAATTTCTCGTTTCATAGTGGAGACTTA[CG]TGATGATATGAGACTGACTTTGGCTACTCAATAAATCAAAGAGCAGAGATGGAATGGAAT	CGTGATGATATGAGACTGACTTTGGCTACTCAATAAATCAAAGAGCAGAG	JMJD1C	NM_032776	Body								JMJD1C	ENST00000399251.1	5'UTR	JMJD1C	ENST00000399251.1	5'UTR	chr10:65030380-65030610	3
down	cg01078772	-0.294004	1.76931	-4.663	9.49e-06	0.0411851	2.36143	-0.0339455	chr20	30920486	+	cg01078772	83808580		ATCTCTCTTACAAACACATATAAACACATTCACAAAACACAAACACCATC		II			NA	NA	NA	NA	NA	NA		OpenSea	GGTGAATATTACTCATTTTCCCTCAAGAGAAGCTCATAAGTGTGTGTGGGTGTGAGAGCA[CG]ATGGTGCCTGTGTTCTGTGAATGTGTCCATATGTGTCTGTAAGAGAGACAGAGACCAAGA	TCTCTCTTACAGACACATATGGACACATTCACAGAACACAGGCACCATCG	KIF3B	NM_004798	3'UTR				TRUE				KIF3B	ENST00000375712.3	3'UTR	KIF3B	ENST00000375712.3	3'UTR	chr20:30920400-30920755	3
up	cg10808013	0.286072	2.95732	4.88669	3.83e-06	0.0259344	3.03134	0.0149229	chr9	138555091	-	cg10808013	80806915		TACATACCCAATAAACACAAAATATATATAAACRAACCACAAAATAAACC		II			NA	NA	NA	NA	NA	NA		OpenSea	GGGCCTTTGGCTGCATGCCCAGTGGGCACAGGATGTGTGTGGACGGGCCACAGAGTGGGC[CG]CCCTGCAGGGCTGGAAGCCGCAGGGCAGCAGGGTATAAAGGGGGTGGGCCGAGGGCTGAG	CGGCCCACTCTGTGGCCCGTCCACACACATCCTGTGCCCACTGGGCATGC	LCN9	NM_001001676	TSS200								LCN9;LCN9	ENST00000277526.3;ENST00000430290.2	TSS200;TSS200	LCN9;LCN9	ENST00000277526.3;ENST00000430290.2	TSS200;TSS200			chr9:138554666-138555201	5
up	cg17355385	0.483081	-2.43803	4.74999	6.69e-06	0.0341278	2.6199	0.0534286	chr20	62368837	-	cg17355385	58762532		RCAAAAACCCCRCAACCRCRAAAAATACAAATTTAAAACTACCAAATAAC		II			rs2236510	0.256789	NA	NA	NA	NA	chr20:62368955-62371962	N_Shore	GAACGGGAGACGCAGGAGCCCCGCAGCCGCGGGAGGTGCAGATTTGGGGCTGCCAGGTGG[CG]CCAGGTCCCCTTGGCCAGCCCCCAGCGCCCCTTTCTTCTGTCCCCAGGGCCTCGGCTTCA	CAGGAGCCCCGCAGCCGCGGGAGGTGCAGATTTGGGGCTGCCAGGTGGCG	LIME1;LIME1;LIME1	NM_001305654;NM_017806;NM_001305655	5'UTR;5'UTR;5'UTR						20:62368681-62368934	Promoter_Associated	LIME1;LIME1;LIME1;ZGPAT	ENST00000490824.1;ENST00000490824.1;ENST00000309546.3;ENST00000490623.1	1stExon;5'UTR;5'UTR;5'UTR	LIME1;LIME1;LIME1;LIME1;LIME1;LIME1;LIME1;LIME1;LIME1;SLC2A4RG;SLC2A4RG;LIME1;LIME1;LIME1;ZGPAT;ZGPAT	ENST00000496820.1;ENST00000444951.1;ENST00000490824.1;ENST00000490824.1;ENST00000465591.1;ENST00000309546.3;ENST00000487026.1;ENST00000480139.1;ENST00000494776.1;ENST00000467211.1;ENST00000476221.1;ENST00000493265.1;ENST00000493265.1;ENST00000489212.1;ENST00000490623.1;ENST00000486025.1	5'UTR;5'UTR;1stExon;5'UTR;5'UTR;5'UTR;5'UTR;5'UTR;TSS1500;TSS1500;TSS1500;1stExon;5'UTR;TSS200;5'UTR;5'UTR	chr20:62367365-62368895	3
down	cg19281948	-0.319577	2.68399	-4.98688	2.53e-06	0.0205898	3.33679	-0.0291618	chr2	109211667	+	cg19281948	36660900		ATAATTTCCACTCCTAATAATTAATAAATTTACCAAAACACAACATCCTC		II			NA	NA	NA	NA	NA	NA		OpenSea	CCACAGGAAGGCCCTGTGGTGTTGACTGCTAGATGCTGAACCGTATTTGGGTGGGGGTTG[CG]AGGATGCTGTGTCTTGGCAAATCTACTAACCATTAGGAGTGGAAACCACAGCCTTTAATG	TGGTTTCCACTCCTAATGGTTAGTAGATTTGCCAAGACACAGCATCCTCG	LIMS1;LIMS1;LIMS1	NM_004987;NM_001193488;NM_001193483	5'UTR;5'UTR;Body		chr2:109211421-109211421				2:109211431-109211672	Unclassified_Cell_type_specific	LIMS1;LIMS1	ENST00000332345.6;ENST00000393310.1	5'UTR;5'UTR	LIMS1;LIMS1	ENST00000332345.6;ENST00000393310.1	5'UTR;5'UTR	chr2:109211240-109211915	3
down	cg17412989	-0.544419	2.31635	-5.57081	2.08e-07	0.00438985	5.17576	-0.0649173	chr3	177310640	-	cg17412989	41711565		ATAAAAACAACTCCRAAAATCCCATCTATTTCATATTTACAAAACTTCTC		II			NA	NA	NA	NA	NA	NA		OpenSea	TGCCAAAATGCATGAGAACAGCTCCGGAAATCCCATCTGTTTCATATTTACAGAACTTCT[CG]TTCCTTCAGTCTGGGCACAACTGACTCACTTTTCATTGTGTTCCTATGGCAGAGTGTCTT	CGAGAAGTTCTGTAAATATGAAACAGATGGGATTTCCGGAGCTGTTCTCA	LINC00578	NR_047568	Body		chr3:177310528-177310528						LINC00578;LINC00578	ENST00000442937.1;ENST00000439009.1	5'UTR;5'UTR	LINC00578;LINC00578	ENST00000442937.1;ENST00000439009.1	5'UTR;5'UTR	chr3:177310500-177310795	3
down	cg15949117	-0.52063	2.44575	-5.37033	4.98e-07	0.00763	4.53388	-0.0521256	chr3	156533338	-	cg15949117	55717142		TATCTCTAACATAAAACTTTTTAATACTTACCCACACAACTAATACTTAC		II			NA	NA	NA	NA	NA	NA	chr3:156533839-156535131	N_Shore	ATTCATGTGTCTGTCTCTAACATGAGGCTTTTTGATGCTTGCCCACACAGCTAATACTTG[CG]TTTTCTGTGTCTAATTAGAAGTTTCCGCTGGGTATTATTGTTGAGTTGGTATAAGATGTT	CGCAAGTATTAGCTGTGTGGGCAAGCATCAAAAAGCCTCATGTTAGAGAC	LINC00886	NR_038387	Body								RP11-392A22.2	ENST00000472943.1	3'UTR	RP11-392A22.2;RP11-392A22.2	ENST00000472943.1;ENST00000473352.1	3'UTR;3'UTR	chr3:156533260-156534175	3
down	cg18599514	-0.395249	1.99949	-5.61371	1.72e-07	0.0039547	5.31439	-0.037577	chr7	156544275	-	cg18599514	82800456		ACTCATATTATCAAAAACTCTCTCTAACTCACTAAACCCAAAACAAATAC		II			NA	NA	NA	NA	NA	NA		OpenSea	GGGAAGATCTGACTCATATTGTCAGAGACTCTCTCTGACTCACTAGGCCCAAGACAGATA[CG]CACGGAAGCCATTAGGAAGCTACCGCAAAAACCTCTCCAAGGGGTGGTGGTAGCACAGGT	CTCATATTGTCAGAGACTCTCTCTGACTCACTAGGCCCAAGACAGATACG	LMBR1	NM_022458	Body								LMBR1	ENST00000316198.7	5'UTR	LMBR1;LMBR1;LMBR1;LMBR1;LMBR1	ENST00000477983.1;ENST00000448926.1;ENST00000454132.1;ENST00000434503.1;ENST00000316198.7	3'UTR;3'UTR;3'UTR;3'UTR;5'UTR	chr7:156544100-156544375	3
down	cg09960641	-0.329712	1.38765	-5.2974	6.82e-07	0.00873107	4.30297	-0.0345828	chr19	35598494	+	cg09960641	12806547		TATATATTTTCCAATAACCAACAATAAAACTCTTATAAACAAAAACCCTC		II			NA	NA	NA	NA	NA	NA		OpenSea	CCACTCTGAGACCTGAAACTTTTGTCTAGAACCCACAGGGGTGGATGTGTTTTCTAGGCC[CG]AGGGCCCCTGCCTACAAGAGTTCCATTGTTGGCTATTGGAAAACACACAGCCACACCCCT	GTGTGTTTTCCAATAGCCAACAATGGAACTCTTGTAGGCAGGGGCCCTCG	LOC100128675;LOC100128675	NR_024562;NR_024561	TSS1500;TSS1500								AC020907.3	ENST00000392227.2	TSS1500	AC020907.3	ENST00000392227.2	TSS1500	chr19:35598425-35598690	3
down	cg17379121	-0.287082	-0.132723	-6.05558	2.37e-08	0.00123232	6.76584	-0.0417397	chr2	213680488	-	cg17379121	46680237		AACAAAAAACTTTTATAATCTCATATAACCAAACTTATAACCATATACAC		II			NA	NA	NA	NA	NA	NA		OpenSea	TCCACAAATATAACAGAAAGCTTTTGTGGTCTCATGTAACCAAACTTATAACCATATGCA[CG]CCTTCTTTGACCAAGAAAATCACTCATCTTTCTAGTGTGTCCAATTCAAGATTCTTTGCA	ACAGAAAGCTTTTGTGGTCTCATGTAACCAAACTTATAACCATATGCACG	LOC102725079	NR_131941	Body								AC093381.2;AC093865.1	ENST00000453965.1;ENST00000415387.1	5'UTR;3'UTR	AC093381.2;AC093865.1	ENST00000453965.1;ENST00000415387.1	5'UTR;3'UTR	chr2:213680180-213680550	3
down	cg20930706	-0.333443	0.299536	-4.74005	6.96e-06	0.0344021	2.59024	-0.0183336	chr12	12595583	+	cg20930706	60750545		TCTTAATCATTATCTAATAAAAAAATACCCAACAAATCCCATATACACTC		II			NA	NA	NA	NA	NA	NA		OpenSea	GGCCCTAAGGTTTCTCTAATTTAGCCCTTTCATTGTGCAAATAAAGAAACCAAGGATCTT[CG]AGTGTATATGGGATTTGCTGGGTATCTTTCCATTAGATAATGACTAAGATGGTATTAGAA	CGAGTGTATATGGGATTTGCTGGGTATCTTTCCATTAGATAATGACTAAG	LOH12CR1;LOH12CR1	NM_001300742;NM_058169	Body;Body		chr12:12594845-12594845				12:12594809-12595604	Unclassified_Cell_type_specific							chr12:12594740-12596010	3
down	cg09626225	-0.478497	2.14628	-5.76275	8.89e-08	0.00277508	5.79934	-0.0496682	chr1	236046950	-	cg09626225	42660584		ACCAAAAAATCATTAAAATAACTTCTTAAAAACCCTTACRTTACTTTTTC		II			rs115868536	0.019768	NA	NA	NA	NA		OpenSea	CTCTTCTCAAAGCCAAAAGGTCATTGGGATGGCTTCTTAGAAGCCCTTGCGTTGCTTTTT[CG]TTTGGTAACGGGGCTAGGAAATCTCTGTGTCACCAGGAAGGCGAGTGGCCCTCTCTCCCT	CCAAAAGGTCATTGGGATGGCTTCTTAGAAGCCCTTGCGTTGCTTTTTCG	LYST;LYST;LYST	NM_001301365;NR_102436;NM_001301365	1stExon;Body;5'UTR				TRUE				LYST	ENST00000536965.1	TSS200	LYST;LYST;LYST	ENST00000536965.1;ENST00000468107.1;ENST00000489585.1	TSS200;TSS200;TSS200	chr1:236046485-236047270	3
down	cg04677410	-0.390324	0.778569	-4.90712	3.52e-06	0.0259344	3.09336	-0.0279198	chr11	95846117	-	cg04677410	61646259		AAAAAAAACACTAAAATTTCCCTTTCTAATTATAAACTAAACAAAAATTC		II			NA	NA	NA	NA	NA	NA		OpenSea	GTCAACTGCTGAGAAGAAACACTGGGGTTTCCCTTTCTGGTTGTGGGCTAAGCAAAAGTT[CG]CCCTCTGCACTATGGGCTCTCTCTGCATTTGAGTCACAGAAAATCAGTGAGCAAAAAGGC	GAAGAAACACTGGGGTTTCCCTTTCTGGTTGTGGGCTAAGCAAAAGTTCG	MAML2	NM_032427	Body				TRUE										chr11:95845985-95846215	3
down	cg23192901	-0.374997	1.40515	-5.29231	6.97e-07	0.00873107	4.28692	-0.0209231	chr22	22146388	+	cg23192901	19703236		TACACATCATCACTCATCATATTACATCTAAAAAAATCTTCTTTTCACTC		II			rs5999521	0.461462	NA	NA	NA	NA		OpenSea	GATCTGAGAGGTCACAGTACATTTATTATACTACTATGACATTTTCATCCTTTTCAGTCA[CG]AGTGAAAAGAAGATTTTTCCAGATGCAATATGATGAGTGATGATGTGTACATGAAAATGT	ACACATCATCACTCATCATATTGCATCTGGAAAAATCTTCTTTTCACTCG	MAPK1;MAPK1	NM_002745;NM_138957	Body;Body								RN5S493	ENST00000364115.1	TSS1500	RN5S493	ENST00000364115.1	TSS1500	chr22:22145945-22146395	3
down	cg04599190	-0.336389	3.21038	-4.66289	9.5e-06	0.0411851	2.36109	-0.0229495	chr5	66306763	-	cg04599190	94665403		AAAACAAAAATAATAACCACTCTCTATAAACAACTAAATACAACAACAAC		II			NA	NA	NA	NA	NA	NA		OpenSea	CAAGGACTTGGAGAACAGGGGTGGTGGCCACTCTCTGTGGGCAGCTAAATACAGCAGCAG[CG]CAGCTATGATGGCCTTGCCTCTGCACATTCGTGGCTGGCCCGTCAGCCCTCCTCCCTGAA	CGCTGCTGCTGTATTTAGCTGCCCACAGAGAGTGGCCACCACCCCTGTTC	MAST4;MAST4;MAST4;MAST4;MAST4	NM_015183;NM_001290226;NM_001290227;NM_001297651;NM_001164664	Body;Body;Body;Body;Body		chr5:66306628-66306628		TRUE										chr5:66306585-66307350	3
down	cg20118205	-0.200933	0.728432	-5.17258	1.16e-06	0.0122535	3.91121	-0.0182672	chr10	121593810	-	cg20118205	83717340		AACTCCATATAAAATAAACTCAAAAATCCACACATAAACACATCATAATC		II			NA	NA	NA	NA	NA	NA		OpenSea	GAAGCTCAACAAACTCCATGTAGGATAAACTCAGAGATCCACACATAGACACATCATAAT[CG]AAACTGTCAAAAGCCACAAAATCTTGAAAGCAGTGACAGAAAAATGACTCAGTGTGTACA	ACTCCATGTAGGATAAACTCAGAGATCCACACATAGACACATCATAATCG	MCMBP;MCMBP;MCMBP	NM_001256379;NM_024834;NM_001256378	Body;Body;Body								MCMBP	ENST00000466047.1	3'UTR	MCMBP	ENST00000466047.1	3'UTR	chr10:121593740-121593950	3
down	cg23183969	-0.287793	2.33935	-4.72735	7.33e-06	0.0346758	2.55238	-0.0321964	chr19	50746028	+	cg23183969	95759107		TAATATAAACTAAATATACACTCRATAACTCAAATTTTCCTCCATTCTAC		II			NA	NA	NA	NA	NA	NA		OpenSea	GTGCATAGCATCACCATGAAATCAGTACTCCTGGTGTGTTCGTGGTCATTTACGGTCCTG[CG]TAGAATGGAGGAAAATTTGAGTCACCGAGTGCACACTCAGCTCACATCAGACAGGGGTGG	GATGTGAGCTGAGTGTGCACTCGGTGACTCAAATTTTCCTCCATTCTACG	MYH14;MYH14;MYH14	NM_001145809;NM_001077186;NM_024729	Body;Body;Body														chr19:50745900-50746155	3
down	cg11903019	-0.376699	-0.405421	-4.66498	9.42e-06	0.0411851	2.36728	-0.0147146	chr6	154560711	-	cg11903019	83705150		AAATCATTATCTTACRATAAACCRATCACCTACAACTACTAAAATATCAC		II			NA	NA	NA	NA	NA	NA		OpenSea	CTTTGATCCATGAGTCATTGTCTTGCGGTAAACCGGTCACCTACAGCTGCTGAAATGTCA[CG]TTTTGCCCTGTCCAGACATGTCAACATTCCACCTTCTCATTCTCCTTTCTAATGCAAATT	CGTGACATTTCAGCAGCTGTAGGTGACCGGTTTACCGCAAGACAATGACT	OPRM1;IPCEF1;IPCEF1;IPCEF1	NM_001008503;NM_001130700;NM_015553;NM_001130699	Body;Body;Body;Body											IPCEF1;OPRM1	ENST00000518162.1;ENST00000524150.1	3'UTR;3'UTR	chr6:154560605-154560830	3
down	cg25279613	-0.472385	1.76865	-4.97545	2.65e-06	0.0210431	3.3018	-0.0610762	chr7	24956523	-	cg25279613	98698960		ATAACATATACCAACACACACAAACCAAATTTACTAACAACCACTAAAAC		II			rs10235913	0.334864	NA	NA	NA	NA		OpenSea	ACACCACAATGGTGACATATACCAACACACACAAACCAGGTTTACTGGCAGCCACTAAGA[CG]TCTTCCATTTCCACCCCCCCCAACCTTTTTAGAAAATTAAATAAATAACTCCTATTTGAT	TGACATATACCAACACACACAAACCAGGTTTACTGGCAGCCACTAAGACG	OSBPL3;OSBPL3;OSBPL3;OSBPL3	NM_015550;NM_145322;NM_145320;NM_145321	5'UTR;5'UTR;5'UTR;5'UTR				TRUE				OSBPL3;OSBPL3	ENST00000352860.1;ENST00000313367.2	5'UTR;5'UTR	OSBPL3;OSBPL3;OSBPL3;OSBPL3;OSBPL3	ENST00000441059.1;ENST00000415162.1;ENST00000352860.1;ENST00000313367.2;ENST00000415952.1	5'UTR;5'UTR;5'UTR;5'UTR;5'UTR	chr7:24956160-24956550	3
down	cg03745755	-0.230147	1.40349	-4.73518	7.1e-06	0.0346469	2.57572	-0.0197936	chr15	31780528	-	cg03745755	53609156		CTCAAAAAAATTAACTCATCACAAAACTTCTATAATAAAACTCACCACCC		II			NA	NA	NA	NA	NA	NA	chr15:31775540-31776988	S_Shelf	GCTGGTCATTTCTCAGAGGGATTGACTCATCACAAAACTTCTGTGGTGAAACTCACCACC[CG]TGGGAAATCCTGGCTCACTCCAGAAGGGCTAGGGTGGAGGGGGTATCTACAGGTTTGGGA	CGGGTGGTGAGTTTCACCACAGAAGTTTTGTGATGAGTCAATCCCTCTGA	OTUD7A	NM_130901	Body		chr15:31780397-31780397	RDMR			15:31780108-31781374	Unclassified							chr15:31780060-31780815	3
down	cg24278087	-0.375723	3.06918	-5.1043	1.55e-06	0.0153131	3.69879	-0.0273904	chr11	65904369	-	cg24278087	77716198		ATTTTTTCACTCCCACAAAAATAATCTTCAACTATTAAAAAACAATACCC		II			NA	NA	NA	NA	NA	NA		OpenSea	TGAATGACTCAGTTTTTTCACTCCCACAGAAGTGGTCTTCAGCTATTGGAGGACAGTGCC[CG]GCCTCCGTAGGCTCTCCAGCCTCAGCATTGCCCACTTTTCTCTTGGCTTGTTGGGCTTTT	TTTTTTCACTCCCACAGAAGTGGTCTTCAGCTATTGGAGGACAGTGCCCG	PACS1	NM_018026	Body				TRUE		11:65904347-65904399	Unclassified_Cell_type_specific				PACS1	ENST00000527224.1	5'UTR	chr11:65904200-65904670	3
up	cg25867265	0.381313	-0.6895	4.86471	4.19e-06	0.0266076	2.96476	0.0634782	chr1	66737176	-	cg25867265	47614925		AACRTCAATAAAATCATTAAATAAATTACTAACCCTCCCAAAAACAAATC		II			NA	NA	NA	NA	NA	NA		OpenSea	GTTATGCTATTGACGTCAATGGAGTCATTAAATAGATTGCTGGCCCTCCCAGAGGCAAAT[CG]CTGCCAGGGACCTAGATACAGACACGTTTTTTACAAAGACAACCATCAGGTTTTGCTATA	ACGTCAATGGAGTCATTAAATAGATTGCTGGCCCTCCCAGAGGCAAATCG	PDE4B;PDE4B;PDE4B;PDE4B;PDE4B	NM_001037341;NM_002600;NM_001297440;NM_001297441;NM_001037340	Body;Body;Body;Body;Body				TRUE		1:66737094-66737277	Unclassified_Cell_type_specific							chr1:66736940-66737255	3
down	cg12546582	-0.36336	3.01095	-4.88812	3.81e-06	0.0259344	3.03566	-0.0217269	chr6	136192107	+	cg12546582	56750918		ATCTAAAAAAACTTTCATATCTACAAAAACTTCTATAACATAAACTCTTC		II			NA	NA	NA	NA	NA	NA		OpenSea	ATTCAAATGCATCCACATCTGGTTTTCCCATAGTGCTGCCTATATTATTGGAGCCCTGCC[CG]AAGAGCTCATGCTACAGAAGCTTCTGTAGACATGAAAGCCTCTTTAGACATTCTTACTGG	TCTAAAGAGGCTTTCATGTCTACAGAAGCTTCTGTAGCATGAGCTCTTCG	PDE7B	NM_018945	Body				TRUE										chr6:136191940-136192210	3
down	cg09551793	-0.550347	2.07651	-4.78204	5.87e-06	0.0325213	2.7158	-0.0442917	chr10	3133735	-	cg09551793	67636243		ATTATTATAACTCTTCAAATATAACTCACTTAAAATTCTTACCRAACACC		II			rs11592619	0.272364	NA	NA	NA	NA		OpenSea	AAATTGTTCATATTATTATAGCTCTTCAAATATGACTCACTTAAGATTCTTGCCGAGCAC[CG]TGGCTCATACTTGTAGTCCCAGTACTTTGGGAGGCTGAGGCGGATGGATCCTTTGAGGTC	CGGTGCTCGGCAAGAATCTTAAGTGAGTCATATTTGAAGAGCTATAATAA	PFKP;PFKP	NM_002627;NM_001242339	Body;Body				TRUE										chr10:3133465-3133915	3
down	cg04287259	-0.362807	1.45826	-5.22534	9.28e-07	0.0103527	4.07628	-0.0495962	chr1	9730401	+	cg04287259	40621574		CATATTAAATATACTACACTCAATTTACAAATAAACCACACATCATCACC		II			NA	NA	NA	NA	NA	NA		OpenSea	CCTATTGTGTGGTGTGATGAGTATTTGAATAATACAGCCCATCTGCTGTCATTTGGAAAC[CG]GTGATGATGTGTGGTCTATTTGTAAATTGAGTGCAGCACATCTAATATGTGATAGTTTCC	CGGTGATGATGTGTGGTCTATTTGTAAATTGAGTGCAGCACATCTAATAT	PIK3CD	NM_005026	5'UTR						1:9730340-9730638	Unclassified_Cell_type_specific	PIK3CD;PIK3CD;PIK3CD	ENST00000536656.1;ENST00000377346.4;ENST00000469267.1	5'UTR;5'UTR;5'UTR	PIK3CD;PIK3CD;PIK3CD	ENST00000536656.1;ENST00000377346.4;ENST00000469267.1	5'UTR;5'UTR;5'UTR	chr1:9730220-9730455	3
down	cg26506497	-0.525447	2.7199	-4.89449	3.71e-06	0.0259344	3.05501	-0.0385558	chr22	28263467	+	cg26506497	15608893		ACTAATTATCCTCTCACAAACAATAAACTTTCCTATCTAAATCTTATTTC		II			rs74467157	0.015775	NA	NA	NA	NA		OpenSea	ATTAAATGTGAGTTTAAAAAGACTGAACTAATTGTAGGTTAATCTAATTTCACAAAAAGG[CG]AAATAAGATCCAGACAGGAAAGCTTACTGCCTGTGAGAGGATAATCAGTCACATTTTCCA	CTGATTATCCTCTCACAGGCAGTAAGCTTTCCTGTCTGGATCTTATTTCG	PITPNB;PITPNB;PITPNB	NM_001284277;NM_001284278;NM_012399	Body;Body;Body				TRUE							PITPNB	ENST00000477861.1	3'UTR			chr22:28262842-28263857	6
up	cg10727316	0.511364	-2.33924	5.27013	7.67e-07	0.00920919	4.21701	0.0662248	chr17	65431313	-	cg10727316	64636925		ATCTAATCAAACTCCCTAATTTAAACCTTAACTCCTCTTAAACAAATTAC		II			NA	NA	NA	NA	NA	NA		OpenSea	CAGAGCTCAAGATCTGGTCAGACTCCCTGGTTTGAACCTTGGCTCCTCTTGGGCAAATTA[CG]CAACCTCAGTTACTTCATCTGTAAAACGGAAATTATAATAGTACTTACCTCTGCAGGATT	TCTGGTCAGACTCCCTGGTTTGAACCTTGGCTCCTCTTGGGCAAATTACG	PITPNC1;PITPNC1	NM_181671;NM_012417	Body;Body						17:65431250-65431571	Unclassified_Cell_type_specific							chr17:65431220-65431615	3
down	cg16001422	-0.36374	-1.05979	-5.0972	1.6e-06	0.0154431	3.67678	-0.0444182	chr8	145022842	-	cg16001422	86605888		CTATAACTTTAAAAAAACTAAATCACCTCCATCRAAAAAAAATACCCTCC		II			NA	NA	NA	NA	NA	NA	chr8:145024449-145025179	N_Shore	GCTGCTGGCGGCTGTGGCTTTGGGGGGACTGAGTCACCTCCATCGGGGAGGGGTGCCCTC[CG]CTCTGCCTGCTGCAGCCACACCCAGCACACCCCACTCTTGGCCCTGCCGCCAGCTGCCCG	CGGAGGGCACCCCTCCCCGATGGAGGTGACTCAGTCCCCCCAAAGCCACA	PLEC1;PLEC1;PLEC1;PLEC1	NM_000445;NM_201378;NM_201379;NM_201380	Body;Body;Body;Body		chr8:145022492-145022492	RDMR	TRUE		8:145022519-145023324	Unclassified_Cell_type_specific				PLEC	ENST00000532346.1	3'UTR	chr8:145022640-145023015	3
up	cg12221474	0.210723	-3.02476	4.64716	1.01e-05	0.0436154	2.31466	0.01631	chr20	37433936	+	cg12221474	92770531		AAAATAAATACCAAAACCAAAAACTCAAAATTCCTAACTTAAAAACCTAC		II			rs75209692	0.011781	NA	NA	NA	NA	chr20:37434206-37435592	N_Shore	CCCCAGCGCAAGGCCAGGGCCGGCCCCTGGACCTCCTGGGAAGCCTTCAGACTCAGGCCG[CG]CAGGCCTTCAAGCTAGGAACCCTGAGTTCCTGGCCCTGGCATTCATTCTGTGTGACCTTG	GAATGAATGCCAGGGCCAGGAACTCAGGGTTCCTAGCTTGAAGGCCTGCG	PPP1R16B;PPP1R16B	NM_015568;NM_001172735	TSS1500;TSS1500								PPP1R16B	ENST00000299824.1	TSS1500	PPP1R16B	ENST00000299824.1	TSS1500	chr20:37433265-37434075	3
down	cg06301193	-0.325163	2.3635	-5.42222	3.98e-07	0.00679714	4.69905	-0.0301337	chr11	68352804	+	cg06301193	81728308		CAAAAACTACTAATCAACTAAATATAACCTAATTACCTACCAACAAACCC		II			rs73506207	0.016573	NA	NA	NA	NA		OpenSea	ACTGCCGCATATGGGCTCTGAAACACTGACTCATCATTTCCCACTACCTCACATCACATA[CG]GGCTTGCTGGTAGGCAATTAGGCCACATTTAGTTGACCAGTAGTTTCTGTTGCCTGGGTG	CGGGCTTGCTGGTAGGCAATTAGGCCACATTTAGTTGACCAGTAGTTTCT	PPP6R3;PPP6R3;PPP6R3;PPP6R3;PPP6R3;PPP6R3	NM_001164163;NM_018312;NM_001164162;NM_001164161;NM_001164160;NM_001164164	Body;Body;Body;Body;Body;Body											PPP6R3	ENST00000526307.1	TSS1500	chr11:68352700-68352930	3
down	cg18417061	-0.371837	-0.0206672	-4.7126	7.78e-06	0.0361424	2.50849	-0.0277408	chr14	61972660	-	cg18417061	84628478		CTCATAATTCTAACCAAAAAAAACTTACATATCCATTCACCTAAAACTCC		II			NA	NA	NA	NA	NA	NA		OpenSea	GACACTCCTGTCTCATGGTTCTAACCAGAGGGGACTTGCATATCCATTCACCTAAAGCTC[CG]TTAAGAAAGGTGAGGAGCCCCGGGCCAGACCCACAGGAAGTGTCCCCAGGTTGCATTTGG	CGGAGCTTTAGGTGAATGGATATGCAAGTCCCCTCTGGTTAGAACCATGA	PRKCH	NM_006255	Body				TRUE							PRKCH;PRKCH;PRKCH	ENST00000555233.1;ENST00000536400.1;ENST00000555628.1	5'UTR;5'UTR;5'UTR	chr14:61972605-61973150	3
down	cg26708270	-0.447728	2.06453	-6.5313	2.61e-09	0.000339443	8.3682	-0.0432293	chr2	232033109	-	cg26708270	87696181		AACTTACACACTAACRCTCATATCAACATAATTCATAATAACCATAAAAC		II			NA	NA	NA	NA	NA	NA		OpenSea	GCCCACACAAAAGCTTACACACTAACGCTCATATCAGCATGATTCATAATAGCCATAAAA[CG]GAAACAACTTAAATGTCTTATCAACTGATGAATGAATAATGTGAGATAATAATGGAATAT	GCTTACACACTAACGCTCATATCAGCATGATTCATAATAGCCATAAAACG	PSMD1;PSMD1;PSMD1	NR_034059;NM_001191037;NM_002807	Body;Body;Body		chr2:232032893-232032893												chr2:232032920-232033150	3
down	cg14174367	-0.352501	0.458746	-4.69474	8.36e-06	0.0382702	2.45544	-0.0321141	chr1	202128508	-	cg14174367	75800504		CTAAATCATAACTACCCCCAAAAACAAAATCAACRACTATACTCTAAAAC		II			NA	NA	NA	NA	NA	NA		OpenSea	TCAGGCGGAGGCTGGGTCATGGCTGCCCCCAAAGACAAGGTCAACGGCTGTGCTCTGGAG[CG]CCCCCCATGGGCTTGGACCATGCTGAGGTGGGGTGCTGGGCCCAGGGGAGGCTCACTCAG	TGGGTCATGGCTGCCCCCAAAGACAAGGTCAACGGCTGTGCTCTGGAGCG	PTPN7;PTPN7;PTPN7;PTPN7;PTPN7	NM_080588;NR_037664;NR_037663;NM_002832;NM_001199797	1stExon;Body;Body;Body;Body						1:202128219-202128683	Promoter_Associated	PTPN7;PTPN7;PTPN7;PTPN7	ENST00000492977.1;ENST00000367279.4;ENST00000544762.1;ENST00000543735.1	TSS1500;1stExon;5'UTR;5'UTR	PTPN7;PTPN7;PTPN7;PTPN7;PTPN7;PTPN7;PTPN7	ENST00000492977.1;ENST00000367279.4;ENST00000544762.1;ENST00000479092.1;ENST00000543735.1;ENST00000491584.1;ENST00000468385.1	TSS1500;1stExon;5'UTR;3'UTR;5'UTR;3'UTR;3'UTR	chr1:202128440-202128695	3
down	cg08822610	-0.490461	2.66718	-4.88523	3.85e-06	0.0259344	3.02691	-0.0404604	chr5	58071646	+	cg08822610	84729189		AAATAACACTTACCATCAACATATCCACAACATTTACAAAACACCAAACC		II			rs7707476	0.096246	NA	NA	NA	NA		OpenSea	CACCAGTTTTCAAATCCTCACAGAGGAATTGCTAAGTGCAGTGGTGAAGCCTCCGGGCTT[CG]GTCTGGTGCTCTGTAAATGCTGTGGATATGCTGATGGTAAGTGTTACTCATCATTTCCCC	CGGTCTGGTGCTCTGTAAATGCTGTGGATATGCTGATGGTAAGTGTTACT	RAB3C	NM_138453	Body								RAB3C;RP11-479O16.1;RP11-479O16.1	ENST00000507977.1;ENST00000504240.1;ENST00000509476.1	5'UTR;3'UTR;3'UTR	RAB3C;RP11-479O16.1;RP11-479O16.1	ENST00000507977.1;ENST00000504240.1;ENST00000509476.1	5'UTR;3'UTR;3'UTR	chr5:58071600-58071790	3
down	cg04384914	-0.350287	2.42343	-5.58636	1.94e-07	0.00421356	5.22594	-0.0259654	chr14	68759670	-	cg04384914	40796551		AAAATACATCATCATAACCCCTATCAACRAAACTAAAAACCTAAATCATC		II			NA	NA	NA	NA	NA	NA		OpenSea	TTCCAAGTTCAGGGATACATCATCATAACCCCTATCAGCGAGGCTGAAAACCTGAATCAT[CG]AGCATTCCTCCCTCCTGAAACTTTTGTCATCAAGTCTGCTTAGTACTTCTTTCCGCATGT	GGATACATCATCATAACCCCTATCAGCGAGGCTGAAAACCTGAATCATCG	RAD51L1;RAD51L1;RAD51L1	NM_133509;NM_002877;NM_133510	Body;Body;Body				TRUE				RAD51B	ENST00000469165.2	5'UTR	RAD51B;RAD51B;RAD51B;RAD51B;RAD51B;RAD51B;RAD51B;RAD51B;RAD51B;RAD51B	ENST00000479335.1;ENST00000553595.1;ENST00000497460.1;ENST00000492236.1;ENST00000554244.1;ENST00000478014.1;ENST00000460526.1;ENST00000469165.2;ENST00000468382.1;ENST00000557045.1	3'UTR;5'UTR;5'UTR;5'UTR;5'UTR;5'UTR;5'UTR;5'UTR;5'UTR;5'UTR	chr14:68759540-68759890	3
down	cg14518185	-0.290776	2.28195	-4.71467	7.71e-06	0.0360576	2.51463	-0.0257891	chr14	68648563	+	cg14518185	15762942		TAAAAAACAAAATACCTAACTTTTACTCAAAATTTTTCCAATAACTCACC		II			NA	NA	NA	NA	NA	NA		OpenSea	CAATTTAAAATTCTCTGGGTTGTAGGCTAAGGATCAAAGGGTTATGTCCTCAGAATTACA[CG]GTGAGTCACTGGAAAAACTCTGAGTAAAAGTCAGGCATCCTGTTTTCCAATCTTATATGC	CGGTGAGTCACTGGAAAAACTCTGAGTAAAAGTCAGGCATCCTGTTTTCC	RAD51L1;RAD51L1;RAD51L1	NM_133509;NM_002877;NM_133510	Body;Body;Body				TRUE				RAD51B	ENST00000469165.2	5'UTR	RAD51B;RAD51B;RAD51B;RAD51B;RAD51B;RAD51B;RAD51B;RAD51B;RAD51B;RAD51B	ENST00000479335.1;ENST00000553595.1;ENST00000497460.1;ENST00000492236.1;ENST00000554244.1;ENST00000478014.1;ENST00000460526.1;ENST00000469165.2;ENST00000468382.1;ENST00000557045.1	3'UTR;5'UTR;5'UTR;5'UTR;5'UTR;5'UTR;5'UTR;5'UTR;5'UTR;5'UTR	chr14:68648205-68648930	3
down	cg15928524	-0.345846	-0.133842	-4.61439	1.15e-05	0.0475988	2.21817	-0.0359841	chr17	17599543	+	cg15928524	10800574		CTATTAAAACCACCAAATACCTTACAAAACCAAATATACAACATAACTCC		II			NA	NA	NA	NA	NA	NA	chr17:17597824-17598398	S_Shore	ATATAACTACTGTCAACATACTTTCTGTAGATGTATGATAAACCACTTATGATACATCTA[CG]GAGTCATGCTGTATATTTGGTTTTGTAAGGCACTTGGTGGTTTTAATAGCTTTTTTCTCA	CGGAGTCATGCTGTATATTTGGTTTTGTAAGGCACTTGGTGGTTTTAATA	RAI1	NM_030665	5'UTR						17:17599173-17599637	Unclassified_Cell_type_specific	RAI1	ENST00000353383.1	5'UTR	RAI1	ENST00000353383.1	5'UTR	chr17:17599485-17599875	3
down	cg10373803	-0.492087	2.41082	-4.79149	5.65e-06	0.0319761	2.74416	-0.0453446	chr20	20469961	-	cg10373803	30804965		AACTAATAATAAACTTTCCCTCTACRACAATACTAATAAAAAACACAAAC		II			NA	NA	NA	NA	NA	NA		OpenSea	CTACTAGTGATGACTAATAATGAGCTTTCCCTCTACGACAGTACTGGTAGAAAACACAGG[CG]TTTCAGTTCCAAACAGGAAAATTAAGAATCTACTCATAGTCTAAGATCATTCGTGTTGCC	CGCCTGTGTTTTCTACCAGTACTGTCGTAGAGGGAAAGCTCATTATTAGT	RALGAPA2	NM_020343	Body														chr20:20469780-20470035	3
down	cg09232985	-0.44395	2.39119	-4.97422	2.67e-06	0.0210431	3.29802	-0.034904	chr20	20471761	+	cg09232985	72735222		CCAATTCTAAACCTACCACAAAATAATAAATATCTTAAACAAATCTTTCC		II			NA	NA	NA	NA	NA	NA		OpenSea	CAGAGAAGCCTTGGTTCTCAACCAGCATTTCACAGCTGAGGAAGCTAAGATTCAAAGAAA[CG]GAAAGATCTGCCCAAGACACCTACCATCTTGTGGTAGGCTTAGAACTGGAACTCTGGTGT	CGGAAAGATCTGCCCAAGACACCTACCATCTTGTGGTAGGCTTAGAACTG	RALGAPA2	NM_020343	Body																chr20:20471572-20472310	6
up	cg09452445	0.433369	-2.72214	5.09634	1.6e-06	0.0154431	3.67413	0.0557162	chr20	4792685	+	cg09452445	22674915		TTCCTCRTATAATACAATAAAACTAAAATTTCCTATTTACCATCCACACC		II			NA	NA	NA	NA	NA	NA		OpenSea	CAATGGCAGAGGAGATAGTGATCCCTCTGCGCTTCGGACCCCTTGTAGTGGGGCAGGAAG[CG]GTGTGGATGGCAAACAGGAAACCCCAGCCCCATTGCACCACACGAGGAAGGAGACTTGAG	CGGTGTGGATGGCAAACAGGAAACCCCAGCCCCATTGCACCACACGAGGA	RASSF2;RASSF2	NM_170774;NM_014737	5'UTR;5'UTR		chr20:4792276-4792276				20:4792152-4793194	Unclassified_Cell_type_specific	RASSF2;RASSF2;RASSF2	ENST00000474232.1;ENST00000379376.2;ENST00000379400.3	3'UTR;5'UTR;5'UTR	RASSF2;RASSF2;RASSF2	ENST00000474232.1;ENST00000379376.2;ENST00000379400.3	3'UTR;5'UTR;5'UTR	chr20:4792340-4793275	3
down	cg18451041	-0.362787	1.96809	-5.26347	7.89e-07	0.00933164	4.19605	-0.0292986	chr2	161190925	+	cg18451041	85741842		TTTCCTTCCTTATAAAACAAAATTAATAATACCRCCTTTACCAAATTACC		II			NA	NA	NA	NA	NA	NA		OpenSea	CTTCTATGACAAAGTTTTAAAAGTACTGTCACATTTGACACATTATCTCATCCAAGCCTG[CG]GCAACCTGGCAAAGGCGGTACCATTAATCCTGTTCTACAAGGAAGGAAACTAAGGCAGAG	CGGCAACCTGGCAAAGGCGGTACCATTAATCCTGTTCTACAAGGAAGGAA	RBMS1;RBMS1	NM_002897;NM_016836	Body;Body								RBMS1	ENST00000474820.1	3'UTR	RBMS1;RBMS1	ENST00000474820.1;ENST00000491781.1	3'UTR;3'UTR	chr2:161190860-161191230	3
down	cg12797990	-0.482196	2.04822	-5.65751	1.42e-07	0.00346218	5.45639	-0.0627097	chr21	35925753	-	cg12797990	36767175		CACATAAAATCATAAAAAATCATACCACTTCCTAATAACACACAACTCAC		II			NA	NA	NA	NA	NA	NA		OpenSea	ATGATTTATAGCACATAAAATCATGGAAAGTCATGCCACTTCCTGATAGCACACAGCTCA[CG]CTGGCCACTGAAACCTTTTTTCTGACTAATTCATTCCATACCGTAGTTTTCCATGGCTGA	ACATAAAATCATGGAAAGTCATGCCACTTCCTGATAGCACACAGCTCACG	RCAN1;RCAN1;RCAN1	NM_001285389;NM_004414;NM_203417	Body;Body;5'UTR		chr21:35925582-35925582						RCAN1;RCAN1;RCAN1	ENST00000489903.1;ENST00000487990.1;ENST00000443408.2	3'UTR;5'UTR;5'UTR	RCAN1;RCAN1;RCAN1;RCAN1	ENST00000489903.1;ENST00000463276.1;ENST00000487990.1;ENST00000443408.2	3'UTR;3'UTR;5'UTR;5'UTR	chr21:35925640-35925895	3
down	cg08122639	-0.429298	2.45855	-5.9039	4.71e-08	0.00216498	6.26307	-0.0489351	chr2	86500817	-	cg08122639	73801215		CACTCCAACCATATAAATCTTTCAATTCTCAACAAAACATCTTTTTTTAC		II			NA	NA	NA	NA	NA	NA		OpenSea	CTCACATTTTCCACTCCAACCATATGAGTCTTTCAGTTCTCAACAAAGCATCTTTTTTTG[CG]TCTGATTTCAGCCCTCAGATCTCAGCAAAAACGTGACCTCCTCTAGGACATACCCGAAGT	CGCAAAAAAAGATGCTTTGTTGAGAACTGAAAGACTCATATGGTTGGAGT	REEP1;REEP1;REEP1;REEP1	NM_001164732;NM_022912;NM_001164731;NM_001164730	Body;Body;Body;Body								REEP1	ENST00000473407.1	3'UTR	REEP1;REEP1;REEP1	ENST00000473407.1;ENST00000489855.1;ENST00000475475.1	3'UTR;3'UTR;3'UTR
down	cg18591136	-0.339547	3.05134	-4.73024	7.24e-06	0.0346758	2.56098	-0.0196026	chr10	121282670	+	cg18591136	36622218	64691271	TCCCATTCAAAAATACAAAAATATAACTTAAATAATTAAACAACAACTCA	TCCCATTCGAAAATACAAAAATATAACTTAAATAATTAAACGACAACTCG	I	C	Grn	NA	NA	NA	NA	NA	NA		OpenSea	CCACCTTGACCTCCCAAAGTGTTATAATTGCAGGCGTGAGCCACTGTGCCCAGCCTCGGG[CG]AGCTGCCGCTTAACCACTCAAGTCATATCCCTGCATCTTCGAATGGGAACAGTGACTCAC	TCCCATTCGAAGATGCAGGGATATGACTTGAGTGGTTAAGCGGCAGCTCG	RGS10;RGS10	NM_001005339;NM_002925	Body;Body				TRUE				RGS10	ENST00000469575.1	3'UTR	RGS10	ENST00000469575.1	3'UTR	chr10:121282620-121282895	3
down	cg03191504	-0.315423	0.970929	-5.59675	1.86e-07	0.00413997	5.25954	-0.0345455	chr2	101922427	-	cg03191504	47763907		TATAAACTATATCTACAAACTAAACACTTCACACATCTTTAAATTATTTC		II			NA	NA	NA	NA	NA	NA	chr2:101924364-101925357	N_Shore	ACACTGAGCTGTGTGGGCTGTGTCTGCAGACTGGACACTTCACACATCTTTAAATTGTTT[CG]TTGGTCTTTTCTCTCAAACAGAATTATTCTCTCACTAAAAAGGCTAGAATGGACACCGAT	GTGGGCTGTGTCTGCAGACTGGACACTTCACACATCTTTAAATTGTTTCG	RNF149	NM_173647	Body														chr2:101922220-101922495	3
down	cg12592365	-0.498284	1.07891	-7.19416	1.09e-10	2.93e-05	10.648	-0.0508843	chr17	78765948	+	cg12592365	30754878		AAAATTCTTCCATACTACCTAAATAACTCAAAATAAATCACRATAAATCC		II			NA	NA	NA	NA	NA	NA		OpenSea	AAGTGGTGTTTCAGGACCCGGAGCGTGGCCTGCACTGCCTTGTTCTGTTTGTTTGTGCAC[CG]GATTCATCGTGACTCATCCTGAGTCATCCAGGCAGTATGGAAGAACTTTGGAGTTATTTT	AAGTTCTTCCATACTGCCTGGATGACTCAGGATGAGTCACGATGAATCCG	RPTOR;RPTOR	NM_001163034;NM_020761	Body;Body				TRUE		17:78765822-78766081	Gene_Associated_Cell_type_specific	RPTOR	ENST00000575542.1	5'UTR	RPTOR;RPTOR;RPTOR	ENST00000574767.1;ENST00000575542.1;ENST00000577161.1	3'UTR;5'UTR;5'UTR	chr17:78765680-78766575	3
down	cg00545580	-0.405264	2.00223	-5.30611	6.57e-07	0.00873107	4.33049	-0.0482045	chr17	78571214	+	cg00545580	70621589		TACCTTTACAATATAAAATTAAAATTCCTTCACCTAATCCCCAAACTACC		II			rs8065287	0.247204	NA	NA	NA	NA		OpenSea	TGCATGGCTTGGGTGGGGATGACTAACTTGACTCAAATTACTCATCCCTGGGCCAGACTG[CG]GTAGCCTGGGGACCAGGTGAAGGAATCTCAACCTTATATTGTAAAGGCAATGGGGAGCAG	GCCTTTACAATATAAGGTTGAGATTCCTTCACCTGGTCCCCAGGCTACCG	RPTOR;RPTOR	NM_020761;NM_001163034	Body;Body								RPTOR	ENST00000537330.1	5'UTR	RPTOR;RPTOR	ENST00000537330.1;ENST00000577161.1	5'UTR;5'UTR	chr17:78571040-78571275	3
down	cg08750946	-0.374844	1.26951	-4.69398	8.38e-06	0.0382702	2.45318	-0.040941	chr11	14358847	-	cg08750946	23658981		ATAAATCATCCCTTTATCCAAAATATCCACACTATATATACTACTCAACC		II			NA	NA	NA	NA	NA	NA		OpenSea	CACCCAGGACAATGAATCATCCCTTTGTCCAGAGTATCCACACTGTATATGCTACTCAAC[CG]TTAGTCATCAACACTGACACTGTCTGCTCTGAACATTCAACTGTTGACATTATCATGCCT	CGGTTGAGTAGCATATACAGTGTGGATACTCTGGACAAAGGGATGATTCA	RRAS2;RRAS2;RRAS2;RRAS2	NM_012250;NM_001177314;NM_001177315;NM_001102669	Body;Body;5'UTR;5'UTR								RRAS2;RRAS2;RRAS2	ENST00000534746.1;ENST00000526063.1;ENST00000529237.1	5'UTR;5'UTR;5'UTR	RRAS2;RRAS2;RRAS2;RRAS2;RRAS2	ENST00000531421.1;ENST00000532950.1;ENST00000534746.1;ENST00000526063.1;ENST00000529237.1	TSS200;3'UTR;5'UTR;5'UTR;5'UTR	chr11:14358665-14359010	3
up	cg11152634	0.60171	-1.26789	4.76035	6.41e-06	0.03338	2.65087	0.0707362	chr1	67894935	+	cg11152634	86808473	98774416	AATTATAAATAAAAACTAATAATTACAAAACATCCCAAAAAACATCCTCA	AATTATAAATAAAAACTAATAATTACAAAACATCCCGAAAAACGTCCTCG	I	A	Red	NA	NA	NA	NA	NA	NA	chr1:67895135-67896826	N_Shore	GGCCCAGACCCCACCACGTGAAAGATTCAGTTTGGGGAGTCGAGAGAGAGGATCGTGACT[CG]AGGACGTTCCTCGGGATGTCCTGCAATCACCAGTCTTCATTCATAATTCCCGCTCCTGGT	CGAGGACGTTCCTCGGGATGTCCTGCAATCACCAGTCTTCATTCATAATT	SERBP1;SERBP1;SERBP1;SERBP1	NM_001018069;NM_015640;NM_001018067;NM_001018068	Body;Body;Body;Body					1:67667421-67669488						SERBP1	ENST00000490406.1	3'UTR	chr1:67894700-67895155	3
down	cg24715776	-0.340271	2.77112	-4.82296	4.97e-06	0.0298614	2.83875	-0.031693	chr4	77437377	-	cg24715776	75742598		AAAATACTAACTTTACCTCCTACTATTACTCAAATATATATCTCTTCTCC		II			NA	NA	NA	NA	NA	NA		OpenSea	GTGAATGACCAAGGATACTGACTTTACCTCCTACTATTACTCAAATGTATATCTCTTCTC[CG]TCATTTCTCCTGTTCAGTTCCTCTTTCTCTCTAGCCTGGTCAATTGCAATATCTTTGTAA	CGGAGAAGAGATATACATTTGAGTAATAGTAGGAGGTAAAGTCAGTATCC	SHROOM3	NM_020859	Body											SHROOM3;SHROOM3	ENST00000497440.1;ENST00000466541.1	5'UTR;5'UTR			chr4:77437105-77437522	6
down	cg21752492	-0.412034	1.9272	-4.74551	6.81e-06	0.0341752	2.60654	-0.0512021	chr9	108122345	-	cg21752492	67705102		CATCCATTTTTTCACTATAACCTACAAAACCTTACAATATAATCTAATCC		II			NA	NA	NA	NA	NA	NA		OpenSea	CTACTCTGAATCATCCATTTTTTCACTGTGACCTACAAGGCCTTACAGTGTGGTCTGGTC[CG]CAGCTACCTCTCTGCCCACATCTCTACCACTTTCCGCATTGCTCATTGCAGTAGCCACAA	CGGACCAGACCACACTGTAAGGCCTTGTAGGTCACAGTGAAAAAATGGAT	SLC44A1;SLC44A1	NM_080546;NM_001286730	Body;Body														chr9:108122185-108122595	3
down	cg10037094	-0.409893	1.54714	-5.29074	7.02e-07	0.00873107	4.28197	-0.0448388	chr11	121343976	+	cg10037094	86753200		AACTTCCAAAACCATCCCTTTTTAAATACTAAATATACATAACTTTAACC		II			NA	NA	NA	NA	NA	NA		OpenSea	ATCAGCAGTCCAGAAGGGAAAGAACCTAAACAAATCAGGAACTGTGTGGGTGTTGGTGAG[CG]GCCAAAGTCATGCATATTCAGTATCTAAAAAGGGATGGCTCTGGAAGCTGGAATCCAGAA	CGGCCAAAGTCATGCATATTCAGTATCTAAAAAGGGATGGCTCTGGAAGC	SORL1	NM_003105	Body								SORL1	ENST00000532451.1	5'UTR	SORL1	ENST00000532451.1	5'UTR	chr11:121343740-121344135	3
down	cg00287009	-0.343609	0.735014	-5.03482	2.07e-06	0.0179858	3.4841	-0.0377117	chr2	201273195	+	cg00287009	29643873		TAACCAAAATTTTCAATCCACCCACACAACTATATAATCAACAAAAACCC		II			NA	NA	NA	NA	NA	NA		OpenSea	AATTGCAGGGGAGAGACTGGAAGCAGAGAGAACAGTTATTTTATGTTTATTTGATAATGC[CG]GGTCTTTGCTGATCACACAGCTGTGTGGGTGGATTGAAAACTTTGGTCAGAGCCACTTTG	CGGGTCTTTGCTGATCACACAGCTGTGTGGGTGGATTGAAAACTTTGGTC	SPATS2L;SPATS2L;SPATS2L;SPATS2L;SPATS2L;SPATS2L;SPATS2L	NM_001282743;NM_001282744;NM_015535;NM_001100424;NM_001100423;NM_001100422;NM_001282735	5'UTR;Body;Body;Body;Body;Body;Body		chr2:201273148-201273148		TRUE				SPATS2L	ENST00000409385.1	5'UTR	SPATS2L	ENST00000409385.1	5'UTR	chr2:201273165-201273595	3
down	cg09989037	-0.365658	2.90353	-5.0185	2.22e-06	0.0186327	3.43386	-0.0293865	chr1	44300942	-	cg09989037	81781526		ATAAATACCTTAAAAAAACTAACTATTCTAACCCCAAAAAATTAACRACC		II			NA	NA	NA	NA	NA	NA		OpenSea	GCATTTGGAGTGTGAGTGCCTTAGAGAGACTGACTATTCTGGCCCCAGGGAGTTGGCGAC[CG]TTAATCTTGGTGGTTTTGACCGCTAACTGCCCCAGAGGTCCCAGCCTGCTGGATGACTCA	CGGTCGCCAACTCCCTGGGGCCAGAATAGTCAGTCTCTCTAAGGCACTCA	ST3GAL3;ST3GAL3;ST3GAL3;ST3GAL3;ST3GAL3;ST3GAL3;ST3GAL3;ST3GAL3;ST3GAL3;ST3GAL3	NM_174968;NM_006279;NM_174971;NM_174963;NM_174967;NM_174969;NM_174970;NM_174964;NM_174965;NM_174966	Body;Body;Body;Body;Body;Body;Body;Body;Body;Body				TRUE				ST3GAL3	ENST00000461375.1	5'UTR	ST3GAL3;ST3GAL3;ST3GAL3;ST3GAL3	ENST00000461375.1;ENST00000532911.1;ENST00000479383.1;ENST00000461066.2	5'UTR;3'UTR;3'UTR;3'UTR	chr1:44300625-44301095	3
down	cg18777299	-0.237745	0.463818	-5.07297	1.77e-06	0.0164441	3.6018	-0.0204465	chr4	26994740	+	cg18777299	6743243		TTACCCTATCCTCACTACCAAAAAACTCATAATACAACTATACCTCACAC		II			NA	NA	NA	NA	NA	NA		OpenSea	CTGTTGAACAGTCATAGAGAGAATCTTATCTTGTTTTCTTGGCTGGGGATTTTGTGTGGG[CG]TGTGAGGTACAGCTGCACCATGAGTTTTTTGGCAGTGAGGACAGGGCAATTCTCAATGCA	TGCCCTGTCCTCACTGCCAAAAAACTCATGGTGCAGCTGTACCTCACACG	STIM2;STIM2;STIM2	NM_001169117;NM_020860;NM_001169118	Body;Body;Body				TRUE		4:26994708-26995041	Unclassified_Cell_type_specific	STIM2	ENST00000463501.1	5'UTR	STIM2;STIM2;STIM2	ENST00000494628.2;ENST00000463501.1;ENST00000478049.1	5'UTR;5'UTR;5'UTR	chr4:26994620-26994930	3
up	cg22577540	0.428366	-3.39858	5.16909	1.18e-06	0.01227	3.90033	0.029479	chr5	171540398	-	cg22577540	46782202		AAAAAAACRCAAAAATCCATAAACAAACACACTCATCACTACATAATTTC		II			NA	NA	NA	NA	NA	NA		OpenSea	GTATGTTACAGAAAGAGACGCAAAGATCCATGAACAAGCACACTCATCACTGCATGATTT[CG]TAAAGATGATAAACCTCATGAGAAACCCAAGTATCCAATTCAGGGCTTTCCTCAGGGCTC	CGAAATCATGCAGTGATGAGTGTGCTTGTTCATGGATCTTTGCGTCTCTT	STK10	NM_005990	Body						5:171540011-171540473	Unclassified				STK10;STK10;STK10;STK10	ENST00000522936.1;ENST00000518267.1;ENST00000517381.1;ENST00000519710.1	3'UTR;3'UTR;3'UTR;3'UTR			chr5:171540079-171540508	5
down	cg22152180	-0.385349	2.25112	-6.0582	2.34e-08	0.00123232	6.77457	-0.0403602	chr1	172558180	+	cg22152180	61702962		TTAAACTAACACAAAATAATCTTTTCCTTTACTCAAAACAATTCRACTAC		II			NA	NA	NA	NA	NA	NA		OpenSea	TCTAGTTTTTCAGAATACATATATAAATGGTGTTCAGTTAGAGTTGCTCTTTATCGGCAG[CG]CAGCCGAACTGCTTTGAGTAAAGGAAAAGATTATCTTGTGTTAGCTCAACCACCCTTACT	CGCAGCCGAACTGCTTTGAGTAAAGGAAAAGATTATCTTGTGTTAGCTCA	SUCO;SUCO;SUCO;SUCO	NM_016227;NM_014283;NM_001282750;NM_001282751	Body;Body;Body;Body				TRUE										chr1:172557920-172558535	3
down	cg25466245	-0.418751	1.69407	-5.81195	7.13e-08	0.00255397	5.96051	-0.0382931	chr1	223407095	-	cg25466245	19738211		TCTATTCTTATCTTAAAACTCCTTTAAACTCAACCTATAACTCATATCCC		II			NA	NA	NA	NA	NA	NA		OpenSea	TGGCACTTTTTTCTGTTCTTATCTTAGAACTCCTTTAGGCTCAGCCTGTGACTCATATCC[CG]TCAGTTGCTAGTTCTAAGGGAAACACACCCAGGGAAAACCTGTGGGTGGCATGAACAAAG	CGGGATATGAGTCACAGGCTGAGCCTAAAGGAGTTCTAAGATAAGAACAG	SUSD4	NM_017982	Body			DMR					SUSD4	ENST00000478605.1	3'UTR	SUSD4;SUSD4;SUSD4;SUSD4	ENST00000494793.1;ENST00000478605.1;ENST00000483818.1;ENST00000484758.1	3'UTR;3'UTR;3'UTR;3'UTR	chr1:223406765-223407230	3
down	cg07378939	-0.442015	2.48039	-5.82527	6.72e-08	0.00255397	6.00424	-0.0285344	chr3	111724204	+	cg07378939	14763934		ACTAATCRATCTATAAATCTTACCTACTCTAACATTCTAAAATTTTATAC		II			rs73232071	0.055112	NA	NA	NA	NA		OpenSea	TTAGTCATTCAGCAACTGATCTTTTTGGTTCATTTGTATAACCACTTGATGTGCATTAAA[CG]TATAAAATTCTAGAATGTCAGAGCAGGCAAGACTCACAGATCGATCAGTCTCATGGCTCT	CTGATCGATCTGTGAGTCTTGCCTGCTCTGACATTCTAGAATTTTATACG	TAGLN3;TAGLN3;TAGLN3	NM_013259;NM_001008272;NM_001008273	Body;Body;Body														chr3:111724085-111724450	3
down	cg24488338	-0.328063	2.88235	-4.85319	4.39e-06	0.0276683	2.92993	-0.027185	chr4	183408251	-	cg24488338	10611149		AAATATCAACAATATTAAAAAAACTCCACAACRAACATTTCCTTTAACCC		II			rs78915642	0.019169	NA	NA	NA	NA		OpenSea	AACTTTGTTCTGAATGTCAGCAGTGTTAAAGGAGCTCCACAGCGGACATTTCCTTTAACC[CG]CTAATTCTTGCACGTGGTTTCTAGAATTTGGTGAGTCACCAGAGTGTGGGATACAATGTG	CGGGTTAAAGGAAATGTCCGCTGTGGAGCTCCTTTAACACTGCTGACATT	TENM3	NM_001080477	Body														chr4:183408100-183408330	3
up	cg11962479	0.460897	-2.50243	4.70593	7.99e-06	0.0369068	2.48865	0.0531053	chr17	76126032	+	cg11962479	32664836		TCTCTACCCACCTCCTTCCTAATTTCCAAAATCCTTTCTATATATCAAAC		II			NA	NA	NA	NA	NA	NA	chr17:76127521-76128406	N_Shore	GTGGTTCTGTGCCCCCTCCTACCCCAGCCCACTGTGTGCCCAGCACCAGCACATAGCTTG[CG]CCTGACACACAGAAAGGACTCTGGAAACCAGGAAGGAGGTGGGCAGAGAGGCAGAAAAGC	CGCCTGACACACAGAAAGGACTCTGGAAACCAGGAAGGAGGTGGGCAGAG	TMC6;TMC6;TMC8	NM_007267;NM_001127198;NM_152468	5'UTR;TSS1500;TSS1500		chr17:76125814-76125814						TMC6;TMC6;TMC8	ENST00000322914.2;ENST00000322933.4;ENST00000301627.4	5'UTR;TSS1500;TSS1500	TMC6;TMC6;TMC8	ENST00000322914.2;ENST00000392467.2;ENST00000301627.4	5'UTR;TSS1500;TSS1500	chr17:76125525-76127355	3
down	cg06715204	-0.452963	2.07784	-4.89269	3.74e-06	0.0259344	3.04954	-0.0294003	chr3	171594651	-	cg06715204	96804565		CRTCACACCTTTCCCTCATTATCCTATAATTATTTTCTTAAATATTATAC		II			NA	NA	NA	NA	NA	NA		OpenSea	ACAAGCCTAGTCGTCACACCTTTCCCTCATTATCCTGTGGTTGTTTTCTTAAATGTTGTG[CG]TCTTCATAAATGAGTCACTCTTTCCAAGATCTGTCAAAAGTATCAGTGGTTATAAGGCTG	CGCACAACATTTAAGAAAACAACCACAGGATAATGAGGGAAAGGTGTGAC	TMEM212-AS1	NR_046852	Body								TMEM212-AS1	ENST00000449106.1	3'UTR	TMEM212;TMEM212-AS1	ENST00000420375.1;ENST00000449106.1	3'UTR;3'UTR	chr3:171594520-171594855	3
up	cg01189598	0.494837	-2.89835	4.87665	3.99e-06	0.0261873	3.00091	0.0544113	chr19	4302441	+	cg01189598	68675222		ACRTCTATTATCTAACCCTAAATATTACATCTACTTCTACAACRAAAAAC		II			NA	NA	NA	NA	NA	NA	chr19:4304542-4305122	N_Shelf	ATTCCTGGCCCATCACCCCCCTCTCCCCCTCCCAGTTGACAGACTTCCTGCCACAATCTC[CG]CCTCCCGCTGCAGAAGCAGATGCAACACCCAGGGCCAGACAACAGACGTCCGGTGTTCCA	CGCCTCCCGCTGCAGAAGCAGATGCAACACCCAGGGCCAGACAACAGACG	TMIGD2;TMIGD2;TMIGD2	NM_144615;NM_001169126;NM_001308232	TSS200;TSS200;TSS200						19:4301752-4302532	Unclassified_Cell_type_specific	TMIGD2	ENST00000301272.1	TSS200	TMIGD2	ENST00000301272.1	TSS200	chr19:4302340-4302570	3
down	cg11486744	-0.374654	1.99023	-5.18779	1.09e-06	0.0118073	3.95871	-0.0239102	chr5	118679509	+	cg11486744	1631281		CACACAACRAAAACAACTACTACTAATCTATTTTTTCAACTATTATATCC		II			NA	NA	NA	NA	NA	NA		OpenSea	GCTTCAGTAGGCTTTTAAGAGGAGTTGGGACCTGAGTATGGCTTTGGGTAGGGTAAAAAG[CG]GATATAACAGCTGAAAAAATAGACCAGCAGCAGCTGCCCCCGCTGTGTGACCACACAGGG	ACACAGCGGGGGCAGCTGCTGCTGGTCTATTTTTTCAGCTGTTATATCCG	TNFAIP8;TNFAIP8;TNFAIP8;TNFAIP8	NM_001286814;NM_001286817;NM_001286815;NM_001077654	Body;5'UTR;5'UTR;Body		chr5:118679433-118679433				5:118679476-118679628	Promoter_Associated_Cell_type_specific				TNFAIP8	ENST00000388882.5	5'UTR	chr5:118679440-118679775	3
up	cg19005210	0.300578	-1.63598	5.28988	7.05e-07	0.00873107	4.27925	0.0467188	chr6	41168960	-	cg19005210	67688985		CRCAAAAATTCATTAAACCTATTATAAAAACRATACTAACAACTATTTCC		II			NA	NA	NA	NA	NA	NA		OpenSea	CCCCAGCCAACCGCAGGGATTCATTGAGCCTATTATGAGGGCGGTGCTGGCAGCTGTTTC[CG]CCCTTTTCCTCGGAACTTCAGGCAGGTGTGGCTGCTCCACCCAGTCTGGGGCCCCAAGCC	GCAGGGATTCATTGAGCCTATTATGAGGGCGGTGCTGGCAGCTGTTTCCG	TREML2	NM_024807	TSS200				TRUE		6:41168727-41169111	Promoter_Associated_Cell_type_specific	TREML2	ENST00000483722.1	TSS200	TREML2	ENST00000483722.1	TSS200	chr6:41168060-41169215	3
down	cg00957665	-0.205046	-0.598024	-4.93671	3.12e-06	0.0236248	3.18344	-0.0132939	chr10	104406345	+	cg00957665	70609280		TAAAAAACCAAAAACCTATCCTAACACACAAACCCAAAACTAATCCATCC		II			NA	NA	NA	NA	NA	NA	chr10:104401821-104404968	S_Shore	GGCCACCACAGGCTGGGGCGGGGGCAGCAAATACGATTTGCTGTATAATTAGTTTCCAAT[CG]GATGGACTAGCCCTGGGTTTGTGTGCCAGGATAGGCCTCTGGTTTCTTAAAGGAAGTGTG	CGGATGGACTAGCCCTGGGTTTGTGTGCCAGGATAGGCCTCTGGTTTCTT	TRIM8	NM_030912	Body			RDMR			10:104405335-104406367	Promoter_Associated	TRIM8	ENST00000462202.1	5'UTR	TRIM8	ENST00000462202.1	5'UTR	chr10:104405085-104407175	3
down	cg07491324	-0.338245	-0.0376228	-5.25688	8.11e-07	0.00945498	4.17532	-0.0322161	chr9	124721037	+	cg07491324	8700343		CCATAAAATCATTTCAAACCAATTATCCTAAATAATATTTACCCAACCAC		II			NA	NA	NA	NA	NA	NA		OpenSea	TTGAGTCTTGGTTTCCTTGCCTGTGAAATGGGAAGAATGACTCATTTCCTGACTACCTTG[CG]TGGTTGGGCAAATATCATTTAGGATAATTGGTCTGAAATGACTCTATGGACTTCCAAGCC	CATAGAGTCATTTCAGACCAATTATCCTAAATGATATTTGCCCAACCACG	TTLL11	NM_001139442	Body								C9orf148;TTLL11	ENST00000411790.1;ENST00000474723.1	3'UTR;3'UTR	C9orf148;TTLL11	ENST00000411790.1;ENST00000474723.1	3'UTR;3'UTR	chr9:124720880-124721135	3
down	cg26862622	-0.381125	1.93205	-6.70356	1.16e-09	0.000180466	8.95634	-0.0440425	chr21	43860746	-	cg26862622	86650988		ATTCTTCCACTAAATTTCAAAATCACTTTAATTTCTACCACTAACTAACC		II			NA	NA	NA	NA	NA	NA		OpenSea	AAGATGCTGCTGTTCTTCCACTAAGTTTCAGAATCACTTTGGTTTCTGCCACTGGCTGGC[CG]CCCACTAGCAGGCCGTGCGAGAGTCCCCAGGTCGCCTGTGCCTGCCAGGCCAGCAACAAC	CGGCCAGCCAGTGGCAGAAACCAAAGTGATTCTGAAACTTAGTGGAAGAA	UBASH3A;UBASH3A;UBASH3A	NM_001243467;NM_018961;NM_001001895	Body;Body;Body						21:43860598-43860943	Unclassified_Cell_type_specific				UBASH3A	ENST00000473381.1	5'UTR	chr21:43860660-43860875	3
down	cg26319797	-0.333489	1.37153	-5.80987	7.2e-08	0.00255397	5.95369	-0.0344791	chr2	238904315	+	cg26319797	3743834		CAAACATCTTCCACAAAAAAAACCCATCCTACCTACAAAAAAACAAAACC		II			rs4663824	0.151558	NA	NA	NA	NA		OpenSea	TTAAAATGTGGAAAAGAATACAGGATTTTGGTAGGTGGCAATGAACCCACAAATAAGTCC[CG]GCCTTGTCTCTCTGTAGGTAGGATGGGCTTTTTCTGTGGAAGATGTTTGATAATAATAGC	CGGCCTTGTCTCTCTGTAGGTAGGATGGGCTTTTTCTGTGGAAGATGTTT	UBE2F	NM_080678	Body				TRUE							UBE2F;UBE2F;UBE2F;UBE2F	ENST00000440223.1;ENST00000417231.1;ENST00000454786.1;ENST00000439338.1	3'UTR;3'UTR;3'UTR;3'UTR
down	cg11599718	-0.307867	1.47124	-4.80745	5.3e-06	0.0310926	2.79208	-0.0486148	chr12	123357128	-	cg11599718	76775374		ACTAAAAAAACRCAATTTCACTCRAATTTCTAATAAACAATAAAACTCCC		II			NA	NA	NA	NA	NA	NA		OpenSea	AGAATCTTGGGACTGGAAAGACGCAGTTTCACTCGGGTTTCTGGTAAGCAGTGGGGCTCC[CG]TCACCCGCTTCCCCACCCACAGGGCGGCTCTCCATGGGCTTTCTATGCCAGGCCATGCAG	CGGGAGCCCCACTGCTTACCAGAAACCCGAGTGAAACTGCGTCTTTCCAG	VPS37B	NM_024667	Body				TRUE		12:123356277-123357230	Promoter_Associated				VPS37B	ENST00000543590.1	TSS1500	chr12:123356400-123357230	3
down	cg15140557	-0.426148	2.39684	-4.72875	7.29e-06	0.0346758	2.55656	-0.0323398	chr4	10098295	+	cg15140557	27642836		AAACACTATCCATTTTAATAACATCATACCATAAATCATAAATAACCTAC		II			NA	NA	NA	NA	NA	NA		OpenSea	CAGTCTCTGGAAATTCTGCTCACTTTGTGGGTCCCGTCCTCGCCCTTTCCAGCTGCACTG[CG]CAGGCTATTTATGATTCATGGCATGATGTCACTAAAATGGACAGTGCTCCTCACTGAGCC	CGCAGGCTATTTATGATTCATGGCATGATGTCACTAAAATGGACAGTGCT	WDR1;WDR1	NM_005112;NM_017491	Body;Body						4:10096676-10099544	Promoter_Associated				WDR1;WDR1;WDR1	ENST00000510848.1;ENST00000508949.1;ENST00000505543.1	TSS1500;TSS200;TSS200	chr4:10098205-10098850	3
down	cg09775648	-0.467816	1.67121	-5.48772	2.99e-07	0.00570096	4.90851	-0.0528493	chr2	190309186	+	cg09775648	98657966		CTAACAACCCCAATACAATAATTCACAACACCATATAACTATAAAATACC		II			NA	NA	NA	NA	NA	NA	chr2:190306157-190306433	S_Shelf	TGGTGTTCCCATATTAGATATTACTGACTCTCAGTCCAGTTCTGTTTGCATCCCATTCTG[CG]GCATCCCACAGTTATATGGTGCTGTGAATTATTGCACTGGGGTTGTTAGGGTAGAGAAAA	CGGCATCCCACAGTTATATGGTGCTGTGAATTATTGCACTGGGGTTGTTA	WDR75	NM_032168	Body						2:190309105-190309283	Promoter_Associated_Cell_type_specific				WDR75;WDR75	ENST00000472286.1;ENST00000475596.1	5'UTR;5'UTR	chr2:190309120-190309370	3
down	cg25030470	-0.485974	0.780942	-6.20458	1.2e-08	0.000777532	7.26384	-0.0459919	chr3	194850472	-	cg25030470	65630992		ATATACRAACRTATATTTTCAATTCTCTCRAACATTTAATAATTTCCACC		II			NA	NA	NA	NA	NA	NA		OpenSea	TTTGCATGTTAGTGTGCGGGCGTATGTTTTCAGTTCTCTCGGGCATTTGGTGATTTCCAC[CG]TTTGGCTATTATGACTCATGCTGATACGAACGTCCATTTGCATGTTAGTGTGTGGGCGCA	CGGTGGAAATCACCAAATGCCCGAGAGAACTGAAAACATACGCCCGCACA	XXYLT1;XXYLT1	NM_001308069;NM_152531	Body;Body		chr3:194850291-194850291				3:194850191-194850776	Unclassified_Cell_type_specific				XXYLT1;XXYLT1;XXYLT1	ENST00000473200.1;ENST00000418940.1;ENST00000491138.1	3'UTR;3'UTR;3'UTR	chr3:194850340-194850615	3
down	cg11820667	-0.413002	1.49217	-4.66761	9.32e-06	0.0411851	2.37506	-0.0469818	chr3	194915417	+	cg11820667	32647543		TTTATTCCTTTCAATTTATTACACAATATTCCATTATATAACTATCCCAC		II			NA	NA	NA	NA	NA	NA		OpenSea	TAATAGCTCCAAAGTGAAACCGGTCCAAACGTCCATCAACTAACAAACACACGAACAAAA[CG]TGGGACAGCCACACAATGGAACACTGTGTAACAAATTGAAAGGAATAAATGACTGATACA	CGTGGGACAGCCACACAATGGAACACTGTGTAACAAATTGAAAGGAATAA	XXYLT1;XXYLT1	NM_001308069;NM_152531	Body;Body											XXYLT1;XXYLT1;XXYLT1;XXYLT1	ENST00000418940.1;ENST00000491138.1;ENST00000476897.1;ENST00000494175.1	3'UTR;3'UTR;3'UTR;3'UTR	chr3:194915140-194915490	3
down	cg14739776	-0.37299	2.60282	-5.25303	8.25e-07	0.00947015	4.16323	-0.0314043	chr2	30378207	+	cg14739776	53780990		AAAAAAAATTCCATTCCTTCTAAATCTATAAACTTCCCCAACCATTAAAC		II			NA	NA	NA	NA	NA	NA		OpenSea	CATAATGTTTAAGGGGAGTCATAATGATTTTTGTGATAACATTTCTAGTGACATTAAGAC[CG]CCTAATGGCTGGGGAAGTTCATAGACCTAGAAGGAATGGAATTTCCTTTTAAATTTGTAA	CGCCTAATGGCTGGGGAAGTTCATAGACCTAGAAGGAATGGAATTTCCTT	YPEL5;YPEL5;YPEL5;YPEL5	NM_001127401;NM_001127400;NM_001127399;NM_016061	5'UTR;5'UTR;5'UTR;5'UTR								YPEL5;YPEL5;YPEL5;YPEL5;YPEL5	ENST00000495673.1;ENST00000379519.3;ENST00000261353.4;ENST00000402003.3;ENST00000402708.1	TSS1500;5'UTR;5'UTR;5'UTR;5'UTR	YPEL5;YPEL5;YPEL5;YPEL5;YPEL5;YPEL5;YPEL5;YPEL5	ENST00000495673.1;ENST00000379519.3;ENST00000261353.4;ENST00000490211.2;ENST00000402003.3;ENST00000402708.1;ENST00000470120.1;ENST00000492439.1	TSS1500;5'UTR;5'UTR;5'UTR;5'UTR;5'UTR;5'UTR;5'UTR	chr2:30378140-30378410	3
down	cg25298754	-0.360711	1.28897	-5.77517	8.41e-08	0.00277508	5.83997	-0.0254599	chr3	111314102	-	cg25298754	74697537		AAATCATTTCTTAAACTAATAAAAACTTTATTTAATCAAACTCTACAACC		II			NA	NA	NA	NA	NA	NA		OpenSea	TCTCCTTTCTTGGGTCATTTCTTAAACTAATGAGAGCTTTATTTAATCAAGCTCTGCAAC[CG]TGAACAGTTAGGAAATTCCCCCCAGCCACAAGTGGGTACTTACAAGCAGGCAAGGCTCTG	CGGTTGCAGAGCTTGATTAAATAAAGCTCTCATTAGTTTAAGAAATGACC	ZBED2;CD96;CD96	NM_024508;NM_198196;NM_005816	5'UTR;Body;Body								ZBED2	ENST00000317012.4	5'UTR	ZBED2	ENST00000317012.4	5'UTR			chr3:111313971-111314625	6
down	cg24323726	-0.274848	1.72449	-4.68546	8.67e-06	0.0391443	2.42792	-0.0263653	chr3	111314186	-	cg24323726	77696205		AAATACTTACAAACAAACAAAACTCTAAACTTCTCTCTAATCTTTCCTAC		II			NA	NA	NA	NA	NA	NA		OpenSea	CAGCCACAAGTGGGTACTTACAAGCAGGCAAGGCTCTGGACTTCTCTCTGATCTTTCCTG[CG]CAGAGTGAAAGCACTCCTGCACACCTTGGATGTCTATTAGCTGACTCCTACCCCCAGAAG	CGCAGGAAAGATCAGAGAGAAGTCCAGAGCCTTGCCTGCTTGTAAGTACC	ZBED2;CD96;CD96	NM_024508;NM_198196;NM_005816	TSS200;Body;Body								ZBED2;ZBED2	ENST00000317012.4;ENST00000317012.4	5'UTR;1stExon	ZBED2;ZBED2	ENST00000317012.4;ENST00000317012.4	5'UTR;1stExon	chr3:111314120-111314430	3
up	cg16618493	0.19364	1.09581	4.77307	6.09e-06	0.0328128	2.68894	0.0299805	chr1	154978980	-	cg16618493	82800337		AACCTTCAAAACTTCCCAATCAACAAATACCTATACCAAATTCAAAAATC		II			NA	NA	NA	NA	NA	NA	chr1:154975209-154975411	S_Shelf	AGAACCAGGTCAGCCTTCAGAGCTTCCCAGTCAGCAAATACCTGTGCCAGATTCAGGGGT[CG]AAGGTGCCCCAGGCAAAAGAGGGCTGATGGCAGGCAAATGAAACAGTGATCCCCCATAAA	CGACCCCTGAATCTGGCACAGGTATTTGCTGACTGGGAAGCTCTGAAGGC	ZBTB7B	NM_015872	5'UTR								ZBTB7B;ZBTB7B;ZBTB7B;ZBTB7B	ENST00000535420.1;ENST00000368426.3;ENST00000487542.1;ENST00000417934.2	5'UTR;5'UTR;5'UTR;5'UTR	ZBTB7B;ZBTB7B;ZBTB7B;ZBTB7B;ZBTB7B;ZBTB7B	ENST00000535420.1;ENST00000368426.3;ENST00000487542.1;ENST00000417934.2;ENST00000461530.1;ENST00000483226.1	5'UTR;5'UTR;5'UTR;5'UTR;5'UTR;5'UTR	chr1:154978685-154978995	3
down	cg02660643	-0.460723	2.52426	-6.31554	7.15e-09	0.000675008	7.6371	-0.0464101	chr16	87491587	-	cg02660643	59754194		TAAACACTATAAAATTTAAAAATAACCACTCRTAACCTCAAAACCRACCC		II			NA	NA	NA	NA	NA	NA		OpenSea	CTGCGGTATTTTAAGCACTGTGGGGTTTGAGAATGACCACTCGTGGCCTCAGAGCCGACC[CG]CCAGCCTACGCAGGCTTTGCCACAGCTCACATGAGAGTCAGCTCACCCTCTGTCTCTCTG	CGGGTCGGCTCTGAGGCCACGAGTGGTCATTCTCAAACCCCACAGTGCTT	ZCCHC14	NM_015144	Body				TRUE	16:86049026-86049099									chr16:87491340-87491695	3
down	cg10502206	-0.322046	2.49831	-4.63793	1.05e-05	0.0445155	2.28743	-0.0160722	chr2	145182344	+	cg10502206	28645160		CACRATCCAAACCRCAATTAACAATAATACAAATAAATTATATTAACCAC		II			NA	NA	NA	NA	NA	NA		OpenSea	GTCACTGTTTCCTTCCCTGCCTCACTAAACCCACATGACACAGGACAAATGTGATCTGAG[CG]TGGCCAACATAACTCACCTGTACCATTGTTAATTGCGGTCTGGATCGTGGCTTCTGGCCC	ACGATCCAGACCGCAATTAACAATGGTACAGGTGAGTTATGTTGGCCACG	ZEB2;ZEB2	NM_014795;NM_001171653	Body;Body				TRUE				ZEB2	ENST00000392860.3	ExonBnd	ZEB2;ZEB2	ENST00000392860.3;ENST00000440875.1	ExonBnd;3'UTR	chr2:145182220-145182430	3
down	cg12552994	-0.491778	2.60071	-5.94708	3.88e-08	0.00189226	6.40574	-0.0547741	chr10	64374314	+	cg12552994	93730534		TCAACRACATTATTAAATATACCACRTTATTTCACTTCTCTTATCTTTAC		II			rs10822036	0.21885	NA	NA	NA	NA		OpenSea	GATGAGTCATTCCCCAGCCACGAAGGAGTAGAAATGGCATCCAGGTTGACAGGACATACA[CG]CAAAGACAAGAGAAGTGAAATAACGTGGCACACTCAATAATGTCGCTGAAATGACTTCAT	CGCAAAGACAAGAGAAGTGAAATAACGTGGCACACTCAATAATGTCGCTG	ZNF365;ZNF365	NM_199451;NM_199452	Body;5'UTR		chr10:64374179-64374179		TRUE				ZNF365	ENST00000395251.1	5'UTR	ZNF365	ENST00000395251.1	5'UTR	chr10:64374160-64375015	3
down	cg16515584	-0.280915	0.208984	-4.81011	5.24e-06	0.0309902	2.80009	-0.0191466	chr8	81776829	-	cg16515584	37683931		CTTTTAAATAAAATTTCCCAAAATCAATTAATTACCAAACCCTTTTCTCC		II			NA	NA	NA	NA	NA	NA		OpenSea	TTGTATCTCTACTTTTAAGTGGAATTTCCCAAAGTCAATTAATTACCAAGCCCTTTTCTC[CG]TGTCTAGACATCTCCCTAACAGTGGGAGCAAGCAGATATGAGTTTAGAGGTACACTTTGG	CGGAGAAAAGGGCTTGGTAATTAATTGACTTTGGGAAATTCCACTTAAAA	ZNF704	NM_001033723	5'UTR								ZNF704	ENST00000327835.3	5'UTR	ZNF704;ZNF704	ENST00000519936.1;ENST00000327835.3	5'UTR;5'UTR
down	cg00430037	-0.312037	-0.522848	-5.02164	2.19e-06	0.0185902	3.44352	-0.0182724	chr7	99220975	-	cg00430037	71795978		AAACAAAATAATCTCTTTAACCATACAAACCACACTAAAAATTAAACCTC		II			NA	NA	NA	NA	NA	NA		OpenSea	TCAGAAGCATTGAGCAGGGTGGTCTCTTTGGCCATACAGGCCACACTAGGAGTTGGACCT[CG]TTAACATTACTCATCTGCCACAAATGAGGTAACTGAAGCATAGATGGGGTGCTCTCTTTT	CGAGGTCCAACTCCTAGTGTGGCCTGTATGGCCAAAGAGACCACCCTGCT	ZSCAN25	NM_145115	Body								ZNF498	ENST00000466948.1	5'UTR	ZNF498;ZNF498;ZNF498;ZNF498;ZNF498;ZNF498	ENST00000481424.1;ENST00000473646.1;ENST00000493443.1;ENST00000466948.1;ENST00000485586.1;ENST00000394150.1	5'UTR;5'UTR;5'UTR;5'UTR;5'UTR;3'UTR	chr7:99220740-99221315	3
down	cg07536737	-0.601113	2.73875	-5.77181	8.53e-08	0.00277508	5.82896	-0.0590034	chr2	98630091	+	cg07536737	17622899		AATATCTTCATCATTTTCACTTACAAAATTACAAAAACATAACAAACATC		II			NA	NA	NA	NA	NA	NA		OpenSea	CAGACTCTGACTCCAAAGCCGGGGTAAAGCTTTCTGGGTGACGATGTTTAAAACAGAACG[CG]ATGTTTGTCATGTCTTTGTAATTCTGCAAGTGAAAATGATGAAGATATTCTTTTTACTGG	ATATCTTCATCATTTTCACTTGCAGAATTACAAAGACATGACAAACATCG							TRUE		2:98630074-98630578	Unclassified_Cell_type_specific							chr2:98629860-98630535	3
down	cg18207999	-0.524718	-1.79629	-5.83601	6.4e-08	0.00255397	6.03951	-0.0564387	chr17	37914349	+	cg18207999	19698131		CAAAACCACCACACRTATAATCTATAAATAACCATTATCTACAAAATAAC		II			NA	NA	NA	NA	NA	NA	chr17:37910088-37911190	S_Shelf	CCGCCTTCCCTCCCAGTGGGAAGGCCACCCTGAGCCCCAAACCACATTCTGTTCCTTCCT[CG]TCATTCTGCAGACAATGGTCATCCACAGACCACACGTGTGGTGGCTTTGGCAACCAGAAA	AAAGCCACCACACGTGTGGTCTGTGGATGACCATTGTCTGCAGAATGACG						RDMR			17:37914211-37914742	Unclassified_Cell_type_specific	IKZF3	ENST00000488188.1	3'UTR	IKZF3	ENST00000488188.1	3'UTR	chr17:37914220-37914735	3
down	cg14502395	-0.520022	2.68363	-6.88476	4.87e-10	9.51e-05	9.57861	-0.0544292	chr11	128318562	+	cg14502395	73652861		TTACCTAAACTAAAAACAACTAATACAAAAAATTCACCATTTCCATTCCC		II			NA	NA	NA	NA	NA	NA	chr11:128321661-128321895	N_Shelf	GTTGTTTTGTCCCCTGTCGGAGTGAAACCTCAGAGACCAAAGTTCAACGCTTTCAGGTTA[CG]GGAATGGAAATGGTGAATTCCCTGTATCAGCTGCCTCCAGCCCAGGCAAGCCTGACTCAC	CGGGAATGGAAATGGTGAATTCCCTGTATCAGCTGCCTCCAGCCCAGGCA					chr11:128318387-128318387												chr11:128318485-128318755	3
down	cg19770281	-0.497804	0.791719	-5.62386	1.65e-07	0.00389602	5.34725	-0.0470841	chr3	132261993	+	cg19770281	11673139		CCTTTTAAAAACAAATAACTCATTCTTTCATTAACTCAAACCACATCTTC		II			NA	NA	NA	NA	NA	NA		OpenSea	GTCTGTGAGCAGGAAAAGAGGAACCTCATGCCCTCAGTCTCTACTTCAGGGAAAAGTTTA[CG]AAGATGTGGCTTGAGTCAATGAAAGAATGAGTCATTTGTCTTCAAAAGGAAAGGTCATAT	CGAAGATGTGGCTTGAGTCAATGAAAGAATGAGTCATTTGTCTTCAAAAG					chr3:132261870-132261870		TRUE										chr3:132261860-132262250	3
down	cg22535163	-0.493308	2.56336	-5.05289	1.92e-06	0.0173185	3.5398	-0.0284322	chr4	81075674	-	cg22535163	98746467		TAATACATTCACAATTTTCCRTCTCCAATATTCTTTCTACATTTTTATAC		II			NA	NA	NA	NA	NA	NA		OpenSea	GACCATCTCGTTGGTACATTCACAATTTTCCGTCTCCAATATTCTTTCTACATTTTTGTG[CG]TACTGAAAAACAGTGGTGAGTAGTACGAGCCTCCTTAGATCTCTAAACTACCAGTAAATC	CGCACAAAAATGTAGAAAGAATATTGGAGACGGAAAATTGTGAATGTACC							TRUE
down	cg07168346	-0.4653	2.12795	-6.21591	1.13e-08	0.000777532	7.30184	-0.0460713	chr8	82197661	-	cg07168346	65789176		TACAATACTATCTCTTTACAACTTATACAAATCTTATCTAAAATCCCTAC		II			NA	NA	NA	NA	NA	NA	chr8:82192378-82193685	S_Shelf	TTCAGTCATTCTGCAATGCTGTCTCTTTGCAGCTTGTGCAGATCTTGTCTAAAGTCCCTA[CG]TATACTAAGTGAGACTTCTGAAACCACCCTCCACGTGCAGAAATGTTAACTGGTAAGCCT	CGTAGGGACTTTAGACAAGATCTGCACAAGCTGCAAAGAGACAGCATTGC																	chr8:82197645-82197915	3
down	cg24231804	-0.448692	0.586858	-6.29736	7.78e-09	0.000675008	7.5758	-0.0407299	chr15	67316861	+	cg24231804	24722555		AACRAAACCTAAAAATAAATCATCTTTCCCTCAACTACCAAACTATCCAC		II			rs143865697	0.010184	NA	NA	NA	NA		OpenSea	AAACAAAACCACCCACAAATAGCTTGAGGCAGAAAAAAGATTGTACCATATCATGGCAAT[CG]TGGACAGTTTGGCAGCTGAGGGAAAGATGACTCATTCCCAGGCTCCGCTTGCATAATCCT	CGTGGACAGTTTGGCAGCTGAGGGAAAGATGACTCATTCCCAGGCTCCGC							TRUE				RP11-798K3.2	ENST00000558071.1	3'UTR	RP11-798K3.2	ENST00000558071.1	3'UTR	chr15:67316785-67317035	3
down	cg02830178	-0.44032	2.87135	-4.96422	2.78e-06	0.0215524	3.26744	-0.0371465	chr2	25576057	-	cg02830178	95705354		TACCATCTCACAATAAAATAAACTATCACAACCAAAATACTAACAATAAC		II			NA	NA	NA	NA	NA	NA		OpenSea	TCCCCTGATGATACCATCTCACAGTGAAGTGGGCTGTCACAACCAAGATACTGACAGTGA[CG]TGAACGTTTCCATTACCACTGGATTCCTCATGCCACCCTCCAGCTGGCCACCCCTTAACC	CGTCACTGTCAGTATCTTGGTTGTGACAGCCCACTTCACTGTGAGATGGT																			chr2:25575325-25576065	6
down	cg20736887	-0.437185	0.787007	-4.88217	3.9e-06	0.0260378	3.01764	-0.0413277	chr15	75400438	-	cg20736887	53636919		ATTTCACCAATTTTCAATTTTCTTATTACCTTATCCAAAACATTAAAACC		II			NA	NA	NA	NA	NA	NA		OpenSea	GAGTCATTGCTATTTCACCAATTTTCAGTTTTCTTATTGCCTTGTCCAAAGCATTAGGAC[CG]TCTTTCAAGAAAGTGTAAAAAGTCCAGAGATATCATCTTTGTATTTTTTTTTAGCTTTCA	CGGTCCTAATGCTTTGGACAAGGCAATAAGAAAACTGAAAATTGGTGAAA					chr15:75400106-75400106						PPCDC	ENST00000563298.1	5'UTR	PPCDC	ENST00000563298.1	5'UTR	chr15:75400185-75401975	3
down	cg26722534	-0.422212	0.464841	-5.38749	4.63e-07	0.00722632	4.58841	-0.0284605	chr12	125169653	+	cg26722534	26765967		AAACAATATTCTAATTTTCACTAAATAAATCACTCTTAAAAAACAAAACC		II			NA	NA	NA	NA	NA	NA		OpenSea	CATAAAGGGAGTAAGGAGGGCATGAGTTTTCACAAAGTCAAAATGAAACTGCTAACAACA[CG]GCTCTGTCTCCCAAGAGTGACTCACCCAGTGAAAACCAGAATATTGTTCCGAGTGTCAAA	CGGCTCTGTCTCCCAAGAGTGACTCACCCAGTGAAAACCAGAATATTGTT					chr12:125169582-125169582		TRUE										chr12:125169500-125170210	3
down	cg12947261	-0.415418	3.04496	-4.6149	1.15e-05	0.0475988	2.21966	-0.0295425	chr6	156349624	-	cg12947261	1682459		ACCAACACRTTTATTTAATCAATTACCTAATAACCCTACCTATATATAAC		II			NA	NA	NA	NA	NA	NA		OpenSea	TCGCTTGTAGGACCAGCACGTTTATTTAATCAGTTGCCTAGTAACCCTGCCTGTGTATGA[CG]TGAATCTGATTAGCCTGCGGCGGCAGCAAATGATGGGCCATTTTTTTCTCCCAGCCACCA	CGTCATACACAGGCAGGGTTACTAGGCAACTGATTAAATAAACGTGCTGG																	chr6:156349480-156349755	3
down	cg00840990	-0.410072	1.60464	-4.92511	3.27e-06	0.0245461	3.14808	-0.035158	chr3	177308016	-	cg00840990	8689468		ACCACATTACTAAATAATAAAATTACAAATTCCAAATCTCCCTTATAATC		II			rs6769466	0.482827	NA	NA	NA	NA		OpenSea	GGAAATGGTTAGCCACATTACTAGGTAATAAGGTTGCAAATTCCAAGTCTCCCTTGTAGT[CG]AGGTCAGATGTTGTCCTGGGAGTGGGTGGGAAGGTAGAGAGGCCAAGATTGAGGCTGCTA	CCACATTACTAGGTAATAAGGTTGCAAATTCCAAGTCTCCCTTGTAGTCG					chr3:177307615-177307615		TRUE				LINC00578;LINC00578	ENST00000442937.1;ENST00000439009.1	5'UTR;5'UTR	LINC00578;LINC00578	ENST00000442937.1;ENST00000439009.1	5'UTR;5'UTR	chr3:177307645-177308115	3
down	cg08458738	-0.395376	0.518078	-4.88779	3.81e-06	0.0259344	3.03469	-0.0691204	chr15	57853778	+	cg08458738	73694906		CTCTCAACAATAACTAAACACTTCCTCTTAATTCATAAAAAAATTTACTC		II			NA	NA	NA	NA	NA	NA		OpenSea	CTGTAAAGCTGGCAAAAAACTGTATCGCCAGCTGATAGCTTGAGTCAGACTGGAAAATTA[CG]AGCAAATTTTTCCATGAACCAAGAGGAAGTGTCCAGTCATTGTTGAGAGCAGGTTCATAG	CGAGCAAATTTTTCCATGAACCAAGAGGAAGTGTCCAGTCATTGTTGAGA					chr15:57853638-57853638												chr15:57853240-57853915	3
down	cg12167564	-0.392372	2.57362	-5.69842	1.18e-07	0.00326445	5.58942	-0.0378654	chr1	236047034	+	cg12167564	73678549		ACTACAAAAAAATCRAACTTAATTTACCAAATTCCCCATATAATACAAAC		II			NA	NA	NA	NA	NA	NA		OpenSea	CTCTGTGTCACCAGGAAGGCGAGTGGCCCTCTCTCCCTCTGGCTCTTTGGCAGGTGGCCA[CG]CTTGTATCACATGGGGAATTTGGCAAATCAAGTCCGATTCTTTTGCAGTGTAGCTGCAGC	CGCTTGTATCACATGGGGAATTTGGCAAATCAAGTCCGATTCTTTTGCAG											LYST	ENST00000536965.1	TSS200	LYST;LYST;LYST	ENST00000536965.1;ENST00000468107.1;ENST00000489585.1	TSS200;TSS200;TSS200	chr1:236046485-236047270	3
down	cg24104815	-0.392154	2.07898	-4.77415	6.06e-06	0.0328128	2.69216	-0.047535	chr4	147053856	+	cg24104815	13758137		AATAACTCTTTCCATTTTAAATATTTTCCTTCACAATTCTAACTTCTCAC		II			NA	NA	NA	NA	NA	NA		OpenSea	ATGGTGCCTTTGGAGAGAGAGAAATCATTTCTTACCCTGCAAAGAGTTGGTTGTTGAGTG[CG]TGAGAAGTCAGAATTGTGAAGGAAAATACTCAAAATGGAAAGAGTCATCCATCATACACC	ATGACTCTTTCCATTTTGAGTATTTTCCTTCACAATTCTGACTTCTCACG																			chr4:147053053-147054175	6
down	cg05228456	-0.387906	1.12801	-4.6154	1.15e-05	0.0475988	2.22114	-0.0282958	chr1	181367895	+	cg05228456	67773560		ACCAATAAAAACTATAACTATAATAAATCCAACTACACTACTCAAACCTC		II			NA	NA	NA	NA	NA	NA		OpenSea	CCCACCCAACCTGGTCACCTTTCACTATGACCACTTTCCATCCTGTCTCACTTTCAGAAA[CG]AGGTCTGAGCAGTGCAGCTGGACCTACTATAGTCATAGTTTCCACTGGCTTTGACTTCAT	CGAGGTCTGAGCAGTGCAGCTGGACCTACTATAGTCATAGTTTCCACTGG																	chr1:181367765-181368135	3
down	cg00949794	-0.384639	1.28649	-4.76171	6.38e-06	0.03338	2.65494	-0.0419234	chr21	39721192	+	cg00949794	47714544		TCACTATTTCCATCACTATTCATAAACAATTTTCTTACTTAAACCACATC		II			NA	NA	NA	NA	NA	NA		OpenSea	TGAGGTTTCTTAAGAAAACATATTCTCGGTTTGGGTTGTTTTCTGAGGGGAGGGTTGGAG[CG]ATGTGGTTTAAGTAAGAAAATTGCTCATGAACAGTGATGGAAATAGTGACTCTCTTGACT	CACTATTTCCATCACTGTTCATGAGCAATTTTCTTACTTAAACCACATCG														TMPRSS3	ENST00000553129.1	3'UTR	chr21:39720980-39721570	3
down	cg02269296	-0.375672	2.51828	-5.6781	1.3e-07	0.00337084	5.5233	-0.0311143	chr2	190228622	-	cg02269296	95783950		TAACCTTCTCATAATAAAAATAACTTCCATAAATCCTACTATAACCCACC		II			NA	NA	NA	NA	NA	NA		OpenSea	GAAGTGATTGCTAGCCTTCTCATAATAGGAATGACTTCCATGAATCCTGCTATAACCCAC[CG]TGTTGACCCACCTGTCATGTAGACACAAAGGCATAGGCAGACTGTCTTACACTGGGGAAA	CGGTGGGTTATAGCAGGATTCATGGAAGTCATTCCTATTATGAGAAGGCT																	chr2:190228380-190228675	3
down	cg00227790	-0.373058	1.80163	-4.91367	3.43e-06	0.025487	3.11327	-0.0371355	chr15	93347048	+	cg00227790	79649587		ATAAAAACTCTTAAAATTCTTCTCCCTTACTCAATATAATAACTCATACC		II			NA	NA	NA	NA	NA	NA		OpenSea	TCTTGAACTTCTAGGCTCAAGCAAACCTCCTGCCTCTGCCTTCCAAAGTGCTGGGATTAC[CG]GTATGAGTCACCACACTGAGCAAGGGAGAAGAATTTTAAGAGTCCCTATAATAACTCCAC	CGGTATGAGTCACCACACTGAGCAAGGGAGAAGAATTTTAAGAGTCCCTA											FAM174B	ENST00000557398.1	5'UTR	FAM174B;FAM174B	ENST00000555971.1;ENST00000557398.1	3'UTR;5'UTR	chr15:93347005-93347895	3
down	cg27587300	-0.371018	1.89027	-4.78922	5.7e-06	0.0320403	2.73735	-0.0339008	chr2	191659420	+	cg27587300	23621948		TAAACTTAACTAAAACTATCAACCAAAATACCTACACATAACCACTTCAC		II			NA	NA	NA	NA	NA	NA		OpenSea	GCCCCTCTTGGGGATTTTCATCTTGGACCTTAGTCATCATGCTGTGAAAATCTGAAGCCA[CG]TGAAGTGGCCATGTGTAGGTATTCTGGTTGATAGTCCCAGCTAAGCCCAGCCTTTAGCAA	GGGCTTAGCTGGGACTATCAACCAGAATACCTACACATGGCCACTTCACG					chr2:191659220-191659220												chr2:191659280-191659450	3
down	cg03411579	-0.367408	0.148079	-5.4197	4.03e-07	0.00679714	4.69102	-0.0360493	chr12	76552736	-	cg03411579	97633573		CRCCTACTAATAATCAATTATAAAAATATAATAACCCACTAAACACAACC		II			NA	NA	NA	NA	NA	NA		OpenSea	CTCAGTTTTCACGCCTACTAGTGGTCAGTTATGGGAGTGTGGTGACCCACTGAACACAGC[CG]CAGTCTACACTGCTGAATTCATACCCAGAGCCAACCACAGGCCTGTGCGTTGGAATGCAC	CGGCTGTGTTCAGTGGGTCACCACACTCCCATAACTGACCACTAGTAGGC					chr12:76552427-76552427		TRUE		12:76552397-76553346	Unclassified							chr12:76552500-76552830	3
down	cg16161415	-0.361409	2.64168	-5.45631	3.43e-07	0.00638181	4.80792	-0.0337095	chr4	156549571	+	cg16161415	75686987		RAAAACTTAAACTATATCATTTCTTCCTCCCTATAATCCCTCATAACCAC		II			rs12508491	0.058506	NA	NA	NA	NA		OpenSea	CAAAGGCCCACAGGATTTAAGAAGTGTTAGAAAAACTGAATCATCAGCAGCTGGAGAGTG[CG]TGGCTATGAGGGATCACAGGGAGGAAGAAATGATACAGTTCAAGTTTTCGTTTGTTTAGT	AAAACTTGAACTGTATCATTTCTTCCTCCCTGTGATCCCTCATAGCCACG							TRUE										chr4:156549400-156549650	3
down	cg01884891	-0.354222	2.83755	-4.77128	6.14e-06	0.0328128	2.68355	-0.0322958	chr12	116975346	+	cg01884891	88613344		TAAAAAACCATTATAATCTACTCAAAAACCCTTAAAATCRAAAACCCTAC		II			rs11609872	0.102835	NA	NA	NA	NA		OpenSea	AAAATTCCATGGGAAATCCCCCCTGGTGGTATTTATGTGCGACGGCTGTGACAAGGAGAG[CG]CAGGGCTTTCGATTTCAAGGGTTCCTGAGCAGACCACAATGGCCTTCCAAGATGGCAATC	CGCAGGGCTTTCGATTTCAAGGGTTCCTGAGCAGACCACAATGGCCTTCC					chr12:116975193-116975193				12:116974957-116975779	Unclassified							chr12:116975100-116975455	3
down	cg13769792	-0.352446	1.7986	-4.89475	3.71e-06	0.0259344	3.05579	-0.0347646	chr15	100258219	-	cg13769792	97804490		TCAACRAACTTTCCCTAATACTAACATTTACATAACCATAATACAAATAC		II			NA	NA	NA	NA	NA	NA		OpenSea	CCACATATCCCTCAGCGGGCTTTCCCTAATGCTAACATTTACATAACCATAGTACAAGTA[CG]AGAACCCAGAAATTAATATTGACACAGCATTTTTAACTAAATACCTTACTTGAATCTCCC	CAGCGGGCTTTCCCTAATGCTAACATTTACATAACCATAGTACAAGTACG							TRUE				AC022692.1;LYSMD4	ENST00000378904.2;ENST00000496108.1	TSS200;3'UTR	AC022692.1;LYSMD4	ENST00000378904.2;ENST00000496108.1	TSS200;3'UTR			chr15:100257012-100258484	6
down	cg22321318	-0.344555	2.05043	-4.75596	6.53e-06	0.0337536	2.63775	-0.0338718	chr7	157294388	-	cg22321318	61642879		RCTCAAAACCATTATACACRTTTATTTCTCTAATCACTAACAACCTACAC		II			NA	NA	NA	NA	NA	NA	chr7:157294303-157294517	Island	CACTGCCGTTCGCTCAGAGCCATTGTGCACGTTTGTTTCTCTGATCACTAACAGCCTGCA[CG]TTTCCAGCGTTTCCAGTTTCCAGCGTTGTATGGGGATTTCCACGTGTTTCAGTCGCTTAT	CGTGCAGGCTGTTAGTGATCAGAGAAACAAACGTGCACAATGGCTCTGAG								7:156986991-156987328	7:157294341-157294908	Unclassified_Cell_type_specific	AC006372.5	ENST00000449903.1	5'UTR	AC006372.5	ENST00000449903.1	5'UTR
down	cg26801037	-0.343183	2.5513	-5.73912	9.88e-08	0.00290671	5.72212	-0.0301017	chr7	157294357	-	cg26801037	93693523		RTTTAAAAAATTACTACRTACACTACCRTTCRCTCAAAACCATTATACAC		II			rs10233776	0.032748	NA	NA	NA	NA	chr7:157294303-157294517	Island	CTTTTGCCGTCGTTTGGAGAATTACTGCGTGCACTGCCGTTCGCTCAGAGCCATTGTGCA[CG]TTTGTTTCTCTGATCACTAACAGCCTGCACGTTTCCAGCGTTTCCAGTTTCCAGCGTTGT	CGTGCACAATGGCTCTGAGCGAACGGCAGTGCACGCAGTAATTCTCCAAA								7:156986991-156987328	7:157294341-157294908	Unclassified_Cell_type_specific	AC006372.5	ENST00000449903.1	5'UTR	AC006372.5	ENST00000449903.1	5'UTR
down	cg00214628	-0.341788	1.79838	-6.17145	1.39e-08	0.000836064	7.15277	-0.035655	chr17	46583511	-	cg00214628	64791298		AAACCTAAAAAATATCAAATCATATCAAAAATCTCCAATCCTATATCTCC		II			NA	NA	NA	NA	NA	NA		OpenSea	GTTCAATGTCAAGGCCTGGAAAATGTCAAATCATGTCAAAAGTCTCCAGTCCTATATCTC[CG]TGAAGGTTCAGAGTGAGAACTGCAGAGCCAGTGGGCAAGACCTGAAAATTATATTTTGAA	CGGAGATATAGGACTGGAGACTTTTGACATGATTTGACATTTTCCAGGCC					chr17:46583139-46583139				17:46583249-46583566	Unclassified									chr17:46583106-46583706	6
down	cg14335536	-0.340332	0.348854	-4.88865	3.8e-06	0.0259344	3.03727	-0.0160621	chr15	93347244	+	cg14335536	89733421		TAAACTAAAAAACTATCTAACTACCCAAAACACTTAAATCCTAAACAAAC		II			NA	NA	NA	NA	NA	NA		OpenSea	TGAGTCACAGACAGTTCCCGTCAGAAAAGACTATGTCCCTCCCACCTCTCATTTAGTTCC[CG]TTTGTTTAGGATTCAAGTGTCTTGGGCAGTTAGATAGCTCCCCAGCCTACCCAGTTTCCC	AGGCTGGGGAGCTATCTAACTGCCCAAGACACTTGAATCCTAAACAAACG					chr15:93347056-93347056						FAM174B	ENST00000557398.1	5'UTR	FAM174B;FAM174B	ENST00000555971.1;ENST00000557398.1	3'UTR;5'UTR	chr15:93347005-93347895	3
down	cg26816268	-0.331653	0.724649	-4.72952	7.27e-06	0.0346758	2.55883	-0.0212196	chr1	206763683	-	cg26816268	14769258		CCAACCCTACCACTTACTAACTTTATATCTTCAACAAAAATCAACAAAAC		II			NA	NA	NA	NA	NA	NA		OpenSea	TCATTTTAGACCCAGCCCTACCACTTACTGGCTTTGTGTCTTCAGCAGAGATCAACAAGG[CG]GGACATGACCTTTCTTAGCCTCCACTCCCTTCAAGATCGTGCAAAACAAATCAAGTTTGT	CAGCCCTACCACTTACTGGCTTTGTGTCTTCAGCAGAGATCAACAAGGCG					chr1:206763465-206763465									EIF2D	ENST00000496193.1	3'UTR	chr1:206763400-206763695	3
down	cg07285490	-0.327031	2.96974	-4.90431	3.56e-06	0.0259344	3.08482	-0.0220777	chr1	32071681	+	cg07285490	26622966		TTCCCTAAACTCAAAATTCCTCTACTATTATACAAACTCATTAAATATAC		II			NA	NA	NA	NA	NA	NA		OpenSea	CACTTGCCCCCCAAGTCCCACAGTGATGTTGAGGGCAGTGGGGGTGGTATAGACAGATGA[CG]CACATTCAATGAGTTTGCATAATAGCAGAGGAACCCTGAGTTTAGGGAACTGAAATCCCT	CGCACATTCAATGAGTTTGCATAATAGCAGAGGAACCCTGAGTTTAGGGA									1:32071530-32071785	Unclassified_Cell_type_specific							chr1:32071485-32071770	3
down	cg14360405	-0.313711	1.8537	-4.6237	1.11e-05	0.0468588	2.24554	-0.0321401	chr11	87912414	-	cg14360405	26644104		CACAAAAAATCCAATACTTCCTCCCCATAAAAAAAACAACTATACCATTC		II			NA	NA	NA	NA	NA	NA	chr11:87908243-87908614	S_Shelf	GCTTTTTCTGACACAAAAGATCCAGTGCTTCCTCCCCATGGAGAGAACAGCTGTGCCATT[CG]TCCCCCTCCCAGCAGCCACACTGCACCATGGAAACCTGTTCTCCACAGTAATTCTCAAAA	ACAAAAGATCCAGTGCTTCCTCCCCATGGAGAGAACAGCTGTGCCATTCG																	chr11:87912385-87912670	3
down	cg03838641	-0.312373	2.29015	-5.05198	1.93e-06	0.0173185	3.53697	-0.0209953	chr8	95254549	-	cg03838641	6668902		CACATAATAAATAAACAATACCCTTTACACTATACTACATAAAACCRAAC		II			NA	NA	NA	NA	NA	NA		OpenSea	CAGATCATCCACACATGATGAGTAAACAGTGCCCTTTGCACTGTGCTGCATGAAGCCGAG[CG]TGGGGGCGGTGGTCACAGTCGAGGCTGCCTGCCTGCCTCCCTGGGTTGCAGATTTATGGC	CGCTCGGCTTCATGCAGCACAGTGCAAAGGGCACTGTTTACTCATCATGT					chr8:95254172-95254172		TRUE										chr8:95254325-95255035	3
down	cg09643471	-0.310479	1.06445	-5.39979	4.39e-07	0.00713709	4.62756	-0.0399262	chr6	11139663	+	cg09643471	94627542		CATCACTCAAAACTACTTCACCTAATTTCCATCCCAAACTTATCATACAC		II			NA	NA	NA	NA	NA	NA		OpenSea	AGGCACTGGTAAACTGGATGAAAGGAAAGGGATAGGGAATTGAAGATAAAATGAATGTGA[CG]TGTATGATAAGTTTGGGATGGAAATTAGGTGAAGTAGTTCTGAGTGATGACACTAAATAC	ATCACTCAGAACTACTTCACCTAATTTCCATCCCAAACTTATCATACACG					chr6:11139608-11139608												chr6:11139645-11140110	3
down	cg19916943	-0.306306	0.892963	-5.51404	2.67e-07	0.00520857	4.99298	-0.038733	chr5	95992957	+	cg19916943	13720987		AAAAAAAAACCACAATTAATCATCATAATAACTCACCCCAAACTTCTACC		II			NA	NA	NA	NA	NA	NA		OpenSea	CTTTATTTTCTGCCTTAAATCTAACCAAAGAGTTTGCAGTATTGTGTGGTTTGGGTGTGG[CG]GTAGAAGCCTGGGGTGAGTCACCATGATGACCAACTGTGGTTTCTTTTTTGCTATAGTGA	AAAAGAAACCACAGTTGGTCATCATGGTGACTCACCCCAGGCTTCTACCG									5:95992910-95993089	Unclassified_Cell_type_specific							chr5:95992865-95993135	3
down	cg03977390	-0.305899	1.73469	-4.77125	6.14e-06	0.0328128	2.68348	-0.0331594	chr12	79193846	-	cg03977390	33747565		ATAACACAAACATAACAATAACRAAATAAATAACACAACTTAAATTCAAC		II			NA	NA	NA	NA	NA	NA		OpenSea	AGGAGGGGAAGGTAGCACAGGCATGACAGTGACGGAATAAATGACACAGCTTGAATTCAA[CG]GTGCTTCTGTCCCTGTTTTTAGACTGATAATGTGTGTAACTTCCCCTCCCTCTTTTTAAA	TAGCACAGGCATGACAGTGACGGAATAAATGACACAGCTTGAATTCAACG																	chr12:79193540-79193950	3
down	cg17095171	-0.279233	3.19061	-4.96363	2.79e-06	0.0215524	3.26563	-0.0175535	chr12	76338898	-	cg17095171	14759196		TAAAAACCTAATTCATCCTTTCTCTAAACCCTTCATATAAAACTATATCC		II			rs73373809	0.028754	NA	NA	NA	NA		OpenSea	CTTGGGAGCTCTAGAGGCCTGATTCATCCTTTCTCTAAGCCCTTCATATGAAACTATGTC[CG]GCAAAGTCTCAGACTCACCCAACCCTTCCCATGTCCACATTCACAGCTAACAGGAGCCAC	AGAGGCCTGATTCATCCTTTCTCTAAGCCCTTCATATGAAACTATGTCCG							TRUE				RP11-114H23.1	ENST00000552856.1	3'UTR	RP11-114H23.1	ENST00000552856.1	3'UTR			chr12:76337891-76338928	6
down	cg27404198	-0.278353	-0.0856642	-5.4239	3.95e-07	0.00679714	4.7044	-0.041714	chr8	101450454	-	cg27404198	71782993		TACAAATCATAACTATAACCAATATCTTCAATCCAAAACCACAACTACAC		II			NA	NA	NA	NA	NA	NA		OpenSea	TTTTTGGTGAATGCAAATCATAGCTGTGGCCAGTGTCTTCAGTCCAAGGCCACAACTGCA[CG]CGCTGAGCCAGGGTTATAGTCACAAGAGTTTATTTTTAAAGTAACCACGCCTGACCTTCA	GCAAATCATAGCTGTGGCCAGTGTCTTCAGTCCAAGGCCACAACTGCACG					chr8:101450289-101450289				8:101450284-101450861	Unclassified_Cell_type_specific							chr8:101450025-101450875	3
down	cg11998004	-0.277555	2.1231	-5.19864	1.04e-06	0.0114345	3.99264	-0.0251354	chr5	55617230	-	cg11998004	44756526		CCCAATAACACCATCRTAAAATCATTAACAATCATAAAAACACACTACCC		II			NA	NA	NA	NA	NA	NA		OpenSea	CGGGCCAGACTCCCAGTGACACCATCGTAGAGTCATTGACAGTCATGAAGACACACTGCC[CG]GATGGGGGAGTGGGGTGTGAGTGGGAGGGGTGGTTTCGGCATGAAATTGTTCCACCTCAG	CGGGCAGTGTGTCTTCATGACTGTCAATGACTCTACGATGGTGTCACTGG											RP11-155L15.1	ENST00000504349.1	TSS200	RP11-155L15.1	ENST00000504349.1	TSS200
down	cg24625524	-0.26629	2.92144	-4.62078	1.12e-05	0.0471529	2.23694	-0.0167118	chr2	113862803	+	cg24625524	73769918		CATTAACTAAACTAACAATAACCCCTAACRTCATAAACTCCTAACTCATC		II			rs6542114	0.021166	NA	NA	NA	NA		OpenSea	ATAGAAAGGCATGAAGATGGTGGACATGTTTGGAAAGAGTGAGTACTAGACTGATGAACA[CG]ATGAGTCAGGAGCTTATGACGTCAGGGGCTACTGCTAGCCTAGCTAATGACTGAAGATTC	ATTAGCTAGGCTAGCAGTAGCCCCTGACGTCATAAGCTCCTGACTCATCG					chr2:113862706-113862706												chr2:113862685-113863010	3
down	cg15601264	-0.261421	-0.359469	-5.30995	6.46e-07	0.00873107	4.34261	-0.0213669	chr17	54864697	+	cg15601264	94716309		ACTTCTTCCTCAAAACCCATAAAAAATATCCATCTCAAAAACTAACACAC		II			NA	NA	NA	NA	NA	NA		OpenSea	AAACCTCAGAAAGAGAAACCACAGATGGGGGAACTACTGCAATGTTTTTTGGCCAGCTCA[CG]TGTGCCAGCCTCTGAGATGGACACTTTCTATGGGCCCTGAGGAAGAAGCACAGCACAGAG	CGTGTGCCAGCCTCTGAGATGGACACTTTCTATGGGCCCTGAGGAAGAAG					chr17:54864431-54864431		TRUE										chr17:54864385-54864775	3
down	cg24152264	-0.258012	1.42857	-4.79821	5.5e-06	0.0318061	2.76432	-0.0354906	chr1	232820610	-	cg24152264	7634314		AATCTAAACTAAATACATTACTAAACCCTAACAACATCAACTACACCACC		II			NA	NA	NA	NA	NA	NA		OpenSea	GAATTGTGCCCAATCTAGACTAAATACATTACTAGACCCTAGCAGCATCAGCTGCACCAC[CG]TCAAAAGCAGTCTTCCATTCTTCCATGACTCATTCATTCATGTATTCACTTGTGGTATTT	CGGTGGTGCAGCTGATGCTGCTAGGGTCTAGTAATGTATTTAGTCTAGAT							TRUE										chr1:232820465-232820855	3
down	cg25615878	-0.257979	1.18279	-5.29813	6.8e-07	0.00873107	4.30529	-0.03105	chr3	195273054	+	cg25615878	35768950		ACTTTAAAACTCTATCCTTAATAAAAAACCCAATAATAATATCCATAATC		II			NA	NA	NA	NA	NA	NA	chr3:195269553-195270363	S_Shelf	CACTTTTATTGTACCCCATCACGTGGCTGAGTCATTTGGCTCTCCATTCACTGGAACAGA[CG]ACTATGGACACCACCATTGGGTTTCCCACCAAGGACAGAGTTCCAAAGCAACAGTGGCTT	CTTTGGAACTCTGTCCTTGGTGGGAAACCCAATGGTGGTGTCCATAGTCG											AC091633.3;AC091633.3;AC091633.3	ENST00000426109.1;ENST00000415451.1;ENST00000417011.1	5'UTR;TSS1500;TSS200	AC091633.3;AC091633.3;AC091633.3	ENST00000426109.1;ENST00000415451.1;ENST00000417011.1	5'UTR;TSS1500;TSS200	chr3:195273025-195273290	3
down	cg06127572	-0.255139	0.957002	-5.31258	6.39e-07	0.00873107	4.35091	-0.0348496	chr12	68954021	-	cg06127572	2758507		AATATAAATATTCAACCACTCCTATTTTTTATCACTATCTAAAACTACTC		II			NA	NA	NA	NA	NA	NA		OpenSea	CACTTATCCACAGTGTGAATGTTCAGCCACTCCTGTTTTTTGTCACTATCTGAAACTACT[CG]TGGCCCCTATTTCCTGTCTGGATCACTGGTGTTTTCCATGACTTAACCCTGGTGAGCTGT	GTGTGAATGTTCAGCCACTCCTGTTTTTTGTCACTATCTGAAACTACTCG					chr12:68953815-68953815		TRUE										chr12:68953780-68954830	3
down	cg25453047	-0.254641	0.788767	-4.66301	9.49e-06	0.0411851	2.36145	-0.0460518	chr20	57220712	+	cg25453047	45763298		AATCATTATATTTTTCCRCTAACAAATATTAAAACATAACCAACTCACTC		II			NA	NA	NA	NA	NA	NA	chr20:57224695-57226322	N_Shelf	CATCACACAAATTACCACGAGCAGGTCAGTGGTCATGGCCATGGGAAAAAAAACTAGAAA[CG]AGTGAGTTGGCTATGTTTCAATACCTGCTAGCGGAAAAACACAATGATTTCCTTTATGTT	CGAGTGAGTTGGCTATGTTTCAATACCTGCTAGCGGAAAAACACAATGAT																	chr20:57220560-57220935	3
down	cg00458932	-0.252643	1.56918	-4.87033	4.1e-06	0.0264313	2.98176	-0.0192879	chr2	208199465	+	cg00458932	42722541		ATTCCTATTATAACTATCAAAACAACCAAAAAACRCCCACTAAAAAACTC		II			NA	NA	NA	NA	NA	NA		OpenSea	AGGTGAGTTTCCAAACGGAGGGGGTGGGTGAGTGACTAAAGGCCTGAAGACCGGCCCAGA[CG]AGTTTCCCAGTGGGCGTCCCCTGGCTGCTCTGACAGCCACAATAGGAACTCAGTCCAGAA	TTCCTATTGTGGCTGTCAGAGCAGCCAGGGGACGCCCACTGGGAAACTCG					chr2:208198821-208198821		TRUE		2:208199311-208199541	Unclassified_Cell_type_specific	AC007879.5;AC007879.5	ENST00000412387.1;ENST00000418850.1	3'UTR;3'UTR	AC007879.5;AC007879.5	ENST00000412387.1;ENST00000418850.1	3'UTR;3'UTR	chr2:208198880-208199795	3
down	cg05683586	-0.245607	0.248673	-4.77497	6.04e-06	0.0328128	2.69461	-0.0263507	chr1	46010892	+	cg05683586	5609207		CRCACATTTAAAAAACATATTTAAATTCCTTCTAATCCCCTATTAAAACC		II			NA	NA	NA	NA	NA	NA		OpenSea	GGGAAATGAGTCAGGTCTTGTGAAGTTGGTTTCAGAGCTGGCCAGAGTTTAGGAATGATT[CG]GCCCTAATAGGGGATTAGAAGGAACTTAAATATGTTCCTTAAATGTGCGCTCATTACAAT	CGGCCCTAATAGGGGATTAGAAGGAACTTAAATATGTTCCTTAAATGTGC					chr1:46010722-46010722												chr1:46010680-46010930	3
down	cg00957466	-0.237084	0.572164	-4.89835	3.65e-06	0.0259344	3.06672	-0.0166042	chr20	43984001	+	cg00957466	47629860		TCATCTCAATCCTTAATATTTCCCTTTCAATTTTAACCTTTAACCCTCCC		II			NA	NA	NA	NA	NA	NA		OpenSea	CGAGGAAACATGCCTCACTCAGGACTCCTTAAGAAAAGGCTTAGGAGTTATTAGGAGGAC[CG]GGAGGGCTAAAGGTTAAAACTGAAAGGGAAACATCAAGGACTGAGATGATGCCACAGACT	CGGGAGGGCTAAAGGTTAAAACTGAAAGGGAAACATCAAGGACTGAGATG							TRUE										chr20:43983920-43984170	3
down	cg08214069	-0.234486	1.53127	-5.04179	2.01e-06	0.0178672	3.50554	-0.0187772	chr5	139704450	+	cg08214069	19603858		TAAAAAACTTCCCCAAAAACATATAATATAAATATAAAAACCAAACAAAC		II			NA	NA	NA	NA	NA	NA		OpenSea	AGTGACTTCTAGGTTGGGCAAGAAAATTAGGGTTGGGGAAAAGGGTGACTTAATTCCTCC[CG]TCTGTCTGGTTCCTACACCCACATCATATGTCTTTGGGGAAGCCTCCCACACAGGCTGTG	GGGAGGCTTCCCCAAAGACATATGATGTGGGTGTAGGAACCAGACAGACG					chr5:139704258-139704258												chr5:139704205-139704715	3
down	cg17193941	-0.232766	2.08015	-4.74257	6.89e-06	0.0342706	2.59776	-0.0207464	chr11	28695434	-	cg17193941	82749243		AAATAAACTAAATAACTACACTATTCCTAACCACATTTCRATAACTCATC		II			NA	NA	NA	NA	NA	NA		OpenSea	GGTGAGAGCTGAGATGGACTGGATGACTGCACTGTTCCTGACCACATTTCGATGACTCAT[CG]TTTTCCCTTGGGCTCCACCCCACTCTCCCCCAGTGTTTTCCTTTTATTTCCTTCTAGTCG	CGATGAGTCATCGAAATGTGGTCAGGAACAGTGCAGTCATCCAGTCCATC							TRUE										chr11:28695320-28695595	3
down	cg05432083	-0.230346	1.36838	-4.98194	2.58e-06	0.0207994	3.32167	-0.0338274	chr15	99995383	+	cg05432083	82606246		AATATAATAACAACTAAACCCRAATCACAAAACAAAAACTCCCAAAACAC		II			NA	NA	NA	NA	NA	NA		OpenSea	CGCCCATGCACGGCCTGTCCGGGCTTCTCCCTTTCAGGAGGCACTTCCTGGCTTGACCTA[CG]TGTCCTGGGAGTTTCTGTCTTGTGATTCGGGCCCAGCTGCCACCACATTCCTTCCGTGAC	CGTGTCCTGGGAGTTTCTGTCTTGTGATTCGGGCCCAGCTGCCACCACAT					chr15:99995215-99995215												chr15:99995140-99995675	3
down	cg10433166	-0.21738	-1.94055	-4.78302	5.85e-06	0.0325213	2.71875	-0.0242917	chr9	137334603	-	cg10433166	46775550		CAAAACAATCCCTCTAAACCAAAAATACTAAACTTAATAAATTCTTCACC		II			NA	NA	NA	NA	NA	NA	chr9:137331316-137331646	S_Shelf	TGACTCCTGCCCAGGGCAGTCCCTCTGGACCAGAGATGCTGGGCTTGATAAGTTCTTCAC[CG]TCACTCTCAGGCAACGACAGCAAGCCAGTGTGGGCTGGAGGTTTGTGAACTGAGAGGCAA	CGGTGAAGAACTTATCAAGCCCAGCATCTCTGGTCCAGAGGGACTGCCCT							TRUE		9:137334523-137336034	Unclassified							chr9:137333845-137335175	3
up	cg09527106	0.208011	1.36637	4.80403	5.37e-06	0.0312939	2.78179	0.0170365	chr5	159201696	+	cg09527106	98643542		TTCCCTCTATCCTTATAAATACAACTAACTATTATCTAAACTATTAACTC		II			rs57447755	0.045327	NA	NA	NA	NA	chr5:159200237-159200692	S_Shore	CTGGGAGCGGGTTCACCCCAGGCACCTGTTTGAGGGCTAGCGACTTAGCCAGAGGGCAAA[CG]AGCTAACAGCTCAGACAATAGCCAGCTGCATTTACAAGGACAGAGGGAAATCAGTTCTAT	CGAGCTAACAGCTCAGACAATAGCCAGCTGCATTTACAAGGACAGAGGGA							TRUE										chr5:159201645-159201955	3
up	cg02551646	0.229911	1.84741	5.03131	2.1e-06	0.0180511	3.47328	0.0217693	chr2	216478293	+	cg02551646	11628249		ACTAAAACTCAACAAAAACRTTACAAAAACCCTCTAAAATACAAAAACTC		II			NA	NA	NA	NA	NA	NA		OpenSea	GCCCTTGACTGTGAGCTGATCCTGACCGGCTGCTTTGCTTTCCTCTTTGTGCTGCCATCC[CG]AGTTTCTGCACCTCAGAGGGTCTTTGTAACGTTTTTGCTGAGCTTCAGTGCTCTCCTTTA	CTGAAGCTCAGCAAAAACGTTACAAAGACCCTCTGAGGTGCAGAAACTCG							TRUE				AC012668.2;AC012668.2;AC122136.1	ENST00000422353.1;ENST00000417485.2;ENST00000445174.1	5'UTR;5'UTR;3'UTR	AC012668.2;AC012668.2;AC122136.1	ENST00000422353.1;ENST00000417485.2;ENST00000445174.1	5'UTR;5'UTR;3'UTR	chr2:216477925-216478315	3
up	cg01913767	0.239248	-2.71877	4.74484	6.83e-06	0.0341752	2.60454	0.0287196	chr1	27989282	-	cg01913767	47683855		AAAAAACTACTCTAAACCTATTCATAAAACCTTCCTAAAACCCCTTTTCC		II			NA	NA	NA	NA	NA	NA	chr1:27986305-27986808	S_Shelf	AAGAGGGAAAGAGAAGGCTGCTCTGGACCTGTTCATGGGGCCTTCCTGGGACCCCTTTTC[CG]CCCGCTAAGCCAGGAAGCCTATGCTCCCTCATCTTCCACCCCTCCCCCAGCCATCTGCTT	GAAGGCTGCTCTGGACCTGTTCATGGGGCCTTCCTGGGACCCCTTTTCCG									1:27988876-27990572	Promoter_Associated	RP11-288L9.1	ENST00000440492.1	TSS200	RP11-288L9.1	ENST00000440492.1	TSS200	chr1:27989245-27989950	3
up	cg23365563	0.311921	0.442787	4.79183	5.64e-06	0.0319761	2.74516	0.0355226	chr11	13894939	+	cg23365563	15681151		AACCRAAAACAAATCAAATAAAAAAAACTCTTACATAAAACCAAATTCCC		II			rs2134583	0.021765	NA	NA	NA	NA		OpenSea	CTGGGGCTGACTGTCCTATTTGTCCTTCACCAGTAGGCGGCTCAAGCCTGCCCCAGAATC[CG]GGAACCTGGCCCTATGCAAGAGCTCTCTTCACCTGACCTGTCTCCGGTCACAATCTGACA	CGGGAACCTGGCCCTATGCAAGAGCTCTCTTCACCTGACCTGTCTCCGGT							TRUE				RP11-98J9.2	ENST00000530492.1	3'UTR	RP11-98J9.2	ENST00000530492.1	3'UTR	chr11:13894805-13895315	3
up	cg10127530	0.32466	2.63291	5.07694	1.74e-06	0.0164441	3.61406	0.034788	chr21	44732886	+	cg10127530	19719272		CCTAAATTCRCAAAAACAATCTAACTAACACAAAATATTTACATAAACCC		II			NA	NA	NA	NA	NA	NA		OpenSea	CCCATGGGGCCCCACAGATTTGCATGTGAGTGACCCAAAGCTAGGTCAGTCATAGGCAAA[CG]GGTCTATGCAAATATTCTGTGTTAGCCAGATTGCTTCTGCGAACTCAGGGTTTTCTGGTG	CGGGTCTATGCAAATATTCTGTGTTAGCCAGATTGCTTCTGCGAACTCAG							TRUE										chr21:44732625-44733035	3
up	cg22463795	0.733856	-1.97305	5.30471	6.61e-07	0.00873107	4.32608	0.100228	chr19	13215292	+	cg22463795	24784990	21798151	AAAACCACAATAACAAAAACTAAACCAAAACCAAACACCCTATACATCCA	AAAACCACAATAACGAAAACTAAACCGAAACCAAACGCCCTATACATCCG	I	C	Grn	NA	NA	NA	NA	NA	NA	chr19:13215244-13215543	Island	CTCTTTGTGTGCACGCCCCCCTCGCCCCGGGCCTCAGGGCAGGAAGCACCTGGTCTGGAG[CG]GATGCACAGGGCGCCTGGTTCCGGTCCAGCTTCCGCCACTGTGGCCCCTGGAGAGCTGGG	GGGGCCACAGTGGCGGAAGCTGGACCGGAACCAGGCGCCCTGTGCATCCG								19:13076292-13076543	19:13215068-13216529	Promoter_Associated							chr19:13215045-13215815	3
[truncated: 5 more columns]
